# Supplementary material for: Circulating extracellular vesicle characteristics differ between men and women following 12 weeks of concurrent exercise training
Source: Physiol Rep. 2024 May 2;12(9):e16016. doi: 10.14814/phy2.16016 (PMC11065700; doi:10.14814/phy2.16016)
Supplement: Supplementary file 3 — File S1. [file PHY2-12-e16016-s004.xlsx]

## Sheet: Diff Expressed for each comp
Comparison	Male: Baseline: Resting vs Post Acute Exercise	Female Baseline: Resting vs Post Acute Exercise		Male Trained: Resting vs Post Acute Exercise	Female Trained: Resting vs Post Acute Exercise		Male Resting: Pre vs Post Chronic Training	Female Resting: Pre vs Post Chronic Training		Male Post Acute Exercise: Pre vs Post Chronic Training	Female Post Acute Exercise: Pre vs Post Chronic Training
	hsa-miR-375-3p	hsa-miR-184		hsa-miR-143-5p	hsa-miR-451a		hsa-miR-1224-5p	hsa-miR-184		hsa-miR-1292-5p	hsa-miR-193a-5p
	hsa-miR-1224-5p	hsa-miR-1224-5p		hsa-miR-378f	hsa-miR-1290		hsa-miR-183-5p	hsa-miR-651-5p		hsa-miR-4750-5p	hsa-miR-1275
	hsa-miR-129-5p	hsa-miR-375-3p		hsa-miR-5698	hsa-miR-183-5p		hsa-miR-375-3p	hsa-miR-539-3p		hsa-miR-7977	hsa-miR-4511
	hsa-miR-1290	hsa-miR-129-5p		hsa-miR-487b-3p	hsa-miR-483-3p		hsa-miR-1290	hsa-miR-4710		hsa-miR-1297	hsa-miR-186-3p
	hsa-miR-122-5p	hsa-miR-122-5p		hsa-miR-1976	hsa-miR-375-3p		hsa-miR-365a-3p	hsa-miR-4508		hsa-miR-34a-5p	hsa-miR-210-3p
	hsa-miR-1246	hsa-miR-96-5p		hsa-miR-668-3p	hsa-miR-1224-5p		hsa-miR-196a-5p	hsa-miR-1185-1-3p		hsa-miR-3615	hsa-miR-127-5p
	hsa-miR-320d	hsa-miR-10b-5p		hsa-miR-377-5p	hsa-miR-365a-3p		hsa-miR-129-5p	hsa-miR-92b-5p		hsa-miR-21-3p	hsa-miR-381-3p
	hsa-miR-4750-5p	hsa-miR-382-5p			hsa-miR-1246		hsa-miR-204-5p	hsa-miR-12136			hsa-miR-769-5p
	hsa-miR-4516	hsa-miR-451a			hsa-miR-548ax		hsa-miR-451a	hsa-miR-30b-3p			hsa-miR-1261
	hsa-miR-4508	hsa-miR-483-3p			hsa-miR-10b-5p		hsa-miR-26a-2-3p	hsa-miR-4645-3p			hsa-miR-98-3p
	hsa-miR-183-5p	hsa-miR-365a-3p			hsa-miR-4732-5p		hsa-miR-150-5p	hsa-miR-377-3p			hsa-miR-6747-3p
	hsa-miR-6721-5p	hsa-miR-144-3p			hsa-miR-483-5p		hsa-miR-487a-3p	hsa-miR-320d			hsa-miR-23a-5p
	hsa-miR-26b-3p	hsa-miR-12136			hsa-miR-4732-3p		hsa-miR-1180-3p				hsa-miR-30d-3p
	hsa-miR-320c	hsa-miR-22-5p			hsa-miR-31-5p		hsa-miR-27a-5p				hsa-miR-545-3p
	hsa-miR-1297	hsa-miR-483-5p			hsa-miR-548e-5p		hsa-miR-1255a				hsa-miR-1246
	hsa-miR-3960	hsa-miR-505-5p			hsa-miR-204-5p		hsa-miR-96-5p				hsa-miR-377-5p
	hsa-miR-330-5p	hsa-miR-221-3p			hsa-miR-708-5p		hsa-miR-141-3p				hsa-miR-378a-3p
	hsa-miR-12136	hsa-miR-376b-3p			hsa-miR-96-5p		hsa-miR-1246				hsa-miR-491-5p
	hsa-miR-6734-5p	hsa-miR-128-3p			hsa-miR-151b		hsa-miR-494-3p				hsa-miR-7110-3p
	hsa-miR-10b-5p	hsa-miR-183-5p			hsa-miR-3613-5p		hsa-miR-150-3p				hsa-miR-376b-3p
	hsa-miR-127-5p	hsa-miR-3960			hsa-miR-1307-5p		hsa-miR-203a-3p				hsa-miR-7704
	hsa-miR-3065-3p	hsa-miR-641			hsa-miR-144-5p		hsa-miR-4516				hsa-miR-877-3p
	hsa-miR-2355-3p	hsa-miR-627-5p			hsa-miR-122-5p		hsa-miR-576-3p				hsa-miR-4738-3p
	hsa-miR-5187-5p	hsa-miR-215-5p			hsa-miR-3960		hsa-miR-10b-5p				hsa-miR-330-5p
	hsa-miR-6724-5p	hsa-miR-223-5p			hsa-miR-144-3p		hsa-miR-1275				hsa-miR-221-3p
	hsa-miR-205-5p	hsa-miR-552-5p			hsa-miR-379-5p		hsa-miR-708-5p				hsa-miR-3928-3p
	hsa-miR-3605-3p	hsa-miR-1307-5p			hsa-miR-548k		hsa-miR-122-5p				hsa-miR-548a-3p
	hsa-miR-3182	hsa-miR-1468-5p			hsa-miR-196a-5p		hsa-miR-483-3p				hsa-miR-301a-3p
	hsa-miR-376b-3p	hsa-miR-379-5p			hsa-miR-338-3p		hsa-miR-483-5p				hsa-miR-708-5p
	hsa-miR-4772-3p	hsa-miR-95-3p			hsa-miR-329-3p		hsa-miR-134-5p				hsa-miR-1294
	hsa-miR-34a-5p	hsa-miR-4508			hsa-miR-429		hsa-miR-3182				hsa-miR-148b-5p
	hsa-miR-483-5p	hsa-miR-10b-3p			hsa-miR-193a-5p		hsa-let-7b-3p				hsa-miR-1287-5p
	hsa-miR-200b-3p	hsa-miR-4732-3p			hsa-miR-190a-5p		hsa-miR-766-5p
	hsa-miR-125a-3p	hsa-miR-409-3p			hsa-miR-92a-1-5p		hsa-miR-377-5p
	hsa-miR-1270	hsa-miR-363-3p			hsa-miR-150-5p		hsa-miR-10b-3p
		hsa-miR-150-3p			hsa-miR-129-5p		hsa-miR-125b-5p
		hsa-miR-9-3p					hsa-miR-144-3p
		hsa-miR-150-5p					hsa-miR-450a-1-3p
		hsa-miR-769-5p					hsa-miR-135a-5p
		hsa-miR-543
		hsa-miR-4433b-5p
		hsa-miR-10a-3p
		hsa-miR-24-3p

## Sheet: All Acute comps
	Male: Baseline: Post Acute Exercise vs Resting					Male: Trained: Post Acute Exercise vs Resting					Female: Baseline: Post Acute Exercise vs Resting					Female: Trained: Post Acute Exercise vs Resting
MiRBase_ID	FC	logFC	PValue	FDR	MiRBase_ID	FC	logFC	PValue	FDR	MiRBase_ID	FC	logFC	PValue	FDR	MiRBase_ID	FC	logFC	PValue	FDR
hsa-miR-375-3p	-4.65894	-2.22	5.03138e-08	2.51569e-05	hsa-miR-143-5p	-3.1385	-1.65007	0.000712422	0.379721	hsa-miR-184	-9.54093	-3.25413	2.00751e-06	0.000905388	hsa-miR-451a	-1.89869	-0.925002	0.00064459	0.187167
hsa-miR-1224-5p	-5.65988	-2.50077	1.76752e-07	4.41879e-05	hsa-miR-378f	-3.26237	-1.70592	0.00295048	0.786303	hsa-miR-1224-5p	-4.33192	-2.11501	2.51593e-05	0.00567342	hsa-miR-1290	-2.47469	-1.30725	0.000731121	0.187167
hsa-miR-129-5p	-3.31253	-1.72794	0.000187153	0.0264299	hsa-miR-5698	-2.25825	-1.17521	0.0157774	0.990644	hsa-miR-375-3p	-3.84351	-1.94242	8.18534e-05	0.0123053	hsa-miR-183-5p	-1.86262	-0.897334	0.00255403	0.293335
hsa-miR-1290	-3.84182	-1.94179	0.000211439	0.0264299	hsa-miR-487b-3p	-1.68296	-0.751004	0.0243365	0.990644	hsa-miR-129-5p	-3.52955	-1.81948	0.000150573	0.0169771	hsa-miR-483-3p	-2.08118	-1.0574	0.00289543	0.293335
hsa-miR-122-5p	-2.79131	-1.48094	0.000565431	0.0475973	hsa-miR-1976	2.73108	1.44947	0.0294462	0.990644	hsa-miR-122-5p	-2.87455	-1.52334	0.000231227	0.0208567	hsa-miR-375-3p	-2.04487	-1.03201	0.00374284	0.293335
hsa-miR-1246	-4.07796	-2.02785	0.000571168	0.0475973	hsa-miR-668-3p	-2.33135	-1.22116	0.0432693	0.990644	hsa-miR-96-5p	-3.2285	-1.69086	0.00110878	0.0833434	hsa-miR-1224-5p	-2.45096	-1.29335	0.00415149	0.293335
hsa-miR-320d	-2.4519	-1.2939	0.00198394	0.14171	hsa-miR-377-5p	-2.25423	-1.17263	0.0470209	0.990644	hsa-miR-10b-5p	-2.44246	-1.28833	0.00180696	0.102049	hsa-miR-365a-3p	-2.62024	-1.3897	0.00442409	0.293335
hsa-miR-4750-5p	-3.00281	-1.58631	0.00665469	0.305426						hsa-miR-382-5p	2.24628	1.16754	0.00181019	0.102049	hsa-miR-1246	-1.98854	-0.991709	0.00458336	0.293335
hsa-miR-4516	-2.38821	-1.25593	0.00675502	0.305426						hsa-miR-451a	-2.18808	-1.12967	0.00416005	0.184461	hsa-miR-548ax	1.94137	0.957077	0.0060714	0.314178
hsa-miR-4508	-2.51218	-1.32894	0.0074997	0.305426						hsa-miR-483-3p	-2.45746	-1.29717	0.00435115	0.184461	hsa-miR-10b-5p	-2.00891	-1.00641	0.00613629	0.314178
hsa-miR-183-5p	-2.21335	-1.14623	0.00766924	0.305426						hsa-miR-365a-3p	-2.90718	-1.53962	0.00502904	0.184461	hsa-miR-4732-5p	-2.00459	-1.00331	0.00830853	0.364127
hsa-miR-6721-5p	-2.24296	-1.1654	0.00813115	0.305426						hsa-miR-144-3p	-2.36722	-1.24319	0.00529602	0.184461	hsa-miR-483-5p	-1.81607	-0.860821	0.00853424	0.364127
hsa-miR-26b-3p	2.32429	1.21679	0.00825296	0.305426						hsa-miR-12136	-2.01553	-1.01116	0.00531705	0.184461	hsa-miR-4732-3p	-2.22903	-1.15642	0.0108684	0.413312
hsa-miR-320c	-1.87542	-0.907217	0.00855192	0.305426						hsa-miR-22-5p	2.29611	1.19919	0.00678818	0.202002	hsa-miR-31-5p	-2.60512	-1.38135	0.0120247	0.413312
hsa-miR-1297	3.01452	1.59193	0.0109591	0.365304						hsa-miR-483-5p	-2.61339	-1.38592	0.0069971	0.202002	hsa-miR-548e-5p	-1.78172	-0.833274	0.0137379	0.413312
hsa-miR-3960	-3.44466	-1.78436	0.0156204	0.48215						hsa-miR-505-5p	2.19181	1.13212	0.00716635	0.202002	hsa-miR-204-5p	-1.73784	-0.797291	0.0145229	0.413312
hsa-miR-330-5p	2.3438	1.22885	0.0163931	0.48215						hsa-miR-221-3p	2.08778	1.06197	0.00789467	0.209441	hsa-miR-708-5p	-2.24289	-1.16536	0.0149142	0.413312
hsa-miR-12136	-2.03613	-1.02583	0.0214183	0.585574						hsa-miR-376b-3p	2.93001	1.55091	0.00985616	0.246952	hsa-miR-96-5p	-1.87973	-0.910525	0.0153526	0.413312
hsa-miR-6734-5p	-2.17632	-1.12189	0.0232165	0.585574						hsa-miR-128-3p	1.83919	0.879068	0.0105157	0.24961	hsa-miR-151b	1.97484	0.981739	0.0157779	0.413312
hsa-miR-10b-5p	-2.34253	-1.22807	0.0242757	0.585574						hsa-miR-183-5p	-2.01378	-1.00991	0.0116935	0.263688	hsa-miR-3613-5p	-1.74577	-0.803861	0.016145	0.413312
hsa-miR-127-5p	-2.10946	-1.07687	0.0245941	0.585574						hsa-miR-3960	-2.6013	-1.37923	0.0139546	0.295943	hsa-miR-1307-5p	-1.65101	-0.72335	0.0189497	0.452834
hsa-miR-3065-3p	2.37841	1.25	0.0268795	0.586466						hsa-miR-641	2.76187	1.46565	0.0144363	0.295943	hsa-miR-144-5p	-1.67549	-0.744582	0.0194577	0.452834
hsa-miR-2355-3p	1.96567	0.975023	0.0269774	0.586466						hsa-miR-627-5p	2.8331	1.50238	0.0155658	0.305225	hsa-miR-122-5p	-1.79232	-0.841831	0.0222866	0.482055
hsa-miR-5187-5p	-1.72597	-0.787411	0.0289562	0.596896						hsa-miR-215-5p	-2.99966	-1.5848	0.0164498	0.309038	hsa-miR-3960	-1.84377	-0.882657	0.0225964	0.482055
hsa-miR-6724-5p	-2.40493	-1.266	0.0319309	0.596896						hsa-miR-223-5p	1.86286	0.897519	0.0171307	0.309038	hsa-miR-144-3p	-1.70742	-0.771817	0.0258105	0.510164
hsa-miR-205-5p	-3.28851	-1.71743	0.0327083	0.596896						hsa-miR-552-5p	3.61472	1.85388	0.0205142	0.355843	hsa-miR-379-5p	1.53305	0.616401	0.0259067	0.510164
hsa-miR-3605-3p	2.3578	1.23744	0.032895	0.596896						hsa-miR-1307-5p	-2.03725	-1.02662	0.0219402	0.366483	hsa-miR-548k	-1.66201	-0.732926	0.0291578	0.552918
hsa-miR-3182	-2.07362	-1.05215	0.033484	0.596896						hsa-miR-1468-5p	2.84094	1.50637	0.0233724	0.376462	hsa-miR-196a-5p	2.4996	1.3217	0.0315748	0.57543
hsa-miR-376b-3p	-2.09081	-1.06406	0.0366057	0.596896						hsa-miR-379-5p	1.95806	0.969427	0.025687	0.395258	hsa-miR-338-3p	-1.50137	-0.586277	0.0325927	0.57543
hsa-miR-4772-3p	-2.57879	-1.3667	0.038128	0.596896						hsa-miR-95-3p	-2.01711	-1.01229	0.0262921	0.395258	hsa-miR-329-3p	-1.59078	-0.669738	0.0341696	0.583161
hsa-miR-34a-5p	1.78221	0.833671	0.0388307	0.596896						hsa-miR-4508	-2.1256	-1.08787	0.0293852	0.412418	hsa-miR-429	1.93558	0.952768	0.0358097	0.591437
hsa-miR-483-5p	-1.97615	-0.982692	0.0397245	0.596896						hsa-miR-10b-3p	-2.19492	-1.13417	0.0298686	0.412418	hsa-miR-193a-5p	-1.72863	-0.789626	0.0369878	0.591804
hsa-miR-200b-3p	1.76255	0.817663	0.0402186	0.596896						hsa-miR-4732-3p	-2.74422	-1.45639	0.0310079	0.412418	hsa-miR-190a-5p	-1.44652	-0.532584	0.0406116	0.630096
hsa-miR-125a-3p	-1.97703	-0.983334	0.0405889	0.596896						hsa-miR-409-3p	1.75996	0.815543	0.0310914	0.412418	hsa-miR-92a-1-5p	-2.13455	-1.09393	0.0434778	0.650563
hsa-miR-1270	-2.25188	-1.17113	0.045334	0.647629						hsa-miR-363-3p	-1.73619	-0.795928	0.0324113	0.417643	hsa-miR-150-5p	-1.56922	-0.650046	0.0444721	0.650563
										hsa-miR-150-3p	-2.35456	-1.23546	0.0337582	0.422915	hsa-miR-129-5p	-1.85736	-0.893253	0.0489959	0.696831
										hsa-miR-9-3p	2.19194	1.13221	0.0365581	0.445613
										hsa-miR-150-5p	-1.78757	-0.837998	0.0375961	0.446207
										hsa-miR-769-5p	2.35127	1.23344	0.040248	0.46478
										hsa-miR-543	1.79968	0.847736	0.0418588	0.46478
										hsa-miR-4433b-5p	1.65349	0.72551	0.0422527	0.46478
										hsa-miR-10a-3p	-2.06523	-1.0463	0.0474478	0.506273
										hsa-miR-24-3p	1.58441	0.663947	0.0496233	0.506273

## Sheet: All Chronic Comps
	Male Resting: Post Chronic Training vs Baseline					Male Post Acute Exercise: Post Chronic Training vs Baseline					Female Resting: Post Chronic Training vs Baseline					Female Post Acute Exercise: Post Chronic Training vs Baseline
MiRBase_ID	FC	logFC	PValue	FDR	MiRBase_ID	FC	logFC	PValue	FDR	MiRBase_ID	FC	logFC	PValue	FDR	MiRBase_ID	FC	logFC	PValue	FDR
hsa-miR-1224-5p	-12.4184	-3.63441	9.88715e-05	0.0501279	hsa-miR-1292-5p	2.61978	1.38945	0.0118841	0.989803	hsa-miR-184	-9.57641	-3.25948	0.0006853	0.291938	hsa-miR-193a-5p	-2.11998	-1.08405	0.00385133	0.777007
hsa-miR-183-5p	-4.82864	-2.27162	0.000378492	0.0959478	hsa-miR-4750-5p	2.8938	1.53296	0.0297589	0.989803	hsa-miR-651-5p	2.65198	1.40707	0.00490857	0.99893	hsa-miR-1275	-2.39958	-1.26278	0.00628806	0.777007
hsa-miR-375-3p	-11.4823	-3.52133	0.000654192	0.110558	hsa-miR-7977	-2.23305	-1.15901	0.031178	0.989803	hsa-miR-539-3p	3.04493	1.60641	0.0098343	0.99893	hsa-miR-4511	-2.82888	-1.50023	0.00722591	0.777007
hsa-miR-1290	-4.39277	-2.13513	0.00178568	0.226335	hsa-miR-1297	-2.84171	-1.50676	0.037995	0.989803	hsa-miR-4710	-2.27602	-1.18651	0.0136683	0.99893	hsa-miR-186-3p	-3.10458	-1.6344	0.0116425	0.777007
hsa-miR-365a-3p	-6.08966	-2.60636	0.0026606	0.269785	hsa-miR-34a-5p	-2.36394	-1.24119	0.0410951	0.989803	hsa-miR-4508	-2.69384	-1.42966	0.0173479	0.99893	hsa-miR-210-3p	-2.41322	-1.27096	0.0116451	0.777007
hsa-miR-196a-5p	-4.04591	-2.01646	0.00359421	0.276276	hsa-miR-3615	-1.95387	-0.966335	0.0445792	0.989803	hsa-miR-1185-1-3p	2.55061	1.35084	0.0223675	0.99893	hsa-miR-127-5p	-1.85005	-0.887561	0.011729	0.777007
hsa-miR-129-5p	-9.6648	-3.27274	0.00381446	0.276276	hsa-miR-21-3p	-2.42983	-1.28085	0.048171	0.989803	hsa-miR-92b-5p	-2.1384	-1.09653	0.0256118	0.99893	hsa-miR-381-3p	1.8099	0.855906	0.0146194	0.777007
hsa-miR-204-5p	-2.8637	-1.51788	0.0104786	0.470761						hsa-miR-12136	-1.91369	-0.936357	0.0263837	0.99893	hsa-miR-769-5p	-2.06249	-1.04439	0.0152987	0.777007
hsa-miR-451a	-2.59666	-1.37666	0.0105914	0.470761						hsa-miR-30b-3p	-2.48898	-1.31556	0.0321172	0.99893	hsa-miR-1261	-2.20458	-1.14051	0.0170738	0.777007
hsa-miR-26a-2-3p	-2.42319	-1.27691	0.0119805	0.470761						hsa-miR-4645-3p	2.87367	1.5229	0.0333028	0.99893	hsa-miR-98-3p	-2.09363	-1.06601	0.0182068	0.777007
hsa-miR-150-5p	-2.85259	-1.51227	0.0133107	0.470761						hsa-miR-377-3p	1.96639	0.975546	0.039315	0.99893	hsa-miR-6747-3p	2.25514	1.17321	0.018696	0.777007
hsa-miR-487a-3p	3.82475	1.93537	0.0136385	0.470761						hsa-miR-320d	-1.60304	-0.680806	0.0437706	0.99893	hsa-miR-23a-5p	-2.10031	-1.0706	0.0197207	0.777007
hsa-miR-1180-3p	-2.96919	-1.57007	0.0145946	0.470761											hsa-miR-30d-3p	1.72621	0.787611	0.0197598	0.777007
hsa-miR-27a-5p	-2.71882	-1.44298	0.0154389	0.470761											hsa-miR-545-3p	2.33243	1.22183	0.0224544	0.777007
hsa-miR-1255a	2.5973	1.37701	0.015493	0.470761											hsa-miR-1246	-2.59486	-1.37566	0.0226693	0.777007
hsa-miR-96-5p	-4.3912	-2.13462	0.0156004	0.470761											hsa-miR-377-5p	-2.3646	-1.24159	0.0228532	0.777007
hsa-miR-141-3p	-4.91966	-2.29856	0.0157849	0.470761											hsa-miR-378a-3p	-1.70383	-0.768783	0.0265029	0.792907
hsa-miR-1246	-3.39562	-1.76367	0.0174798	0.47428											hsa-miR-491-5p	-1.61421	-0.690825	0.0292949	0.792907
hsa-miR-494-3p	1.85813	0.893854	0.0180375	0.47428											hsa-miR-7110-3p	2.13079	1.09139	0.0328885	0.792907
hsa-miR-150-3p	-2.71729	-1.44217	0.0187093	0.47428											hsa-miR-376b-3p	-2.03009	-1.02154	0.0330892	0.792907
hsa-miR-203a-3p	-5.83882	-2.54568	0.0230538	0.556584											hsa-miR-7704	-2.48678	-1.31428	0.0352664	0.792907
hsa-miR-4516	-3.32508	-1.73339	0.0262396	0.559745											hsa-miR-877-3p	1.94675	0.96107	0.0352941	0.792907
hsa-miR-576-3p	2.09197	1.06486	0.027363	0.559745											hsa-miR-4738-3p	-2.3103	-1.20808	0.0383955	0.792907
hsa-miR-10b-5p	-2.94765	-1.55956	0.0306412	0.559745											hsa-miR-330-5p	1.87544	0.907226	0.0391513	0.792907
hsa-miR-1275	2.22232	1.15207	0.0308364	0.559745											hsa-miR-221-3p	-1.47888	-0.564502	0.0397905	0.792907
hsa-miR-708-5p	-3.77898	-1.918	0.0309374	0.559745											hsa-miR-3928-3p	-1.57475	-0.655124	0.0410304	0.792907
hsa-miR-122-5p	-3.31346	-1.72834	0.0315545	0.559745											hsa-miR-548a-3p	1.57917	0.65917	0.0419487	0.792907
hsa-miR-483-3p	-2.68007	-1.42227	0.0315821	0.559745											hsa-miR-301a-3p	1.56707	0.648074	0.0420129	0.792907
hsa-miR-483-5p	-3.28243	-1.71476	0.0329326	0.559745											hsa-miR-708-5p	-2.07452	-1.05278	0.0422689	0.792907
hsa-miR-134-5p	1.87524	0.907071	0.0348151	0.559745											hsa-miR-1294	-1.83139	-0.872942	0.0443059	0.803414
hsa-miR-3182	-2.45435	-1.29534	0.0372534	0.559745											hsa-miR-148b-5p	1.47688	0.562557	0.0460764	0.805373
hsa-let-7b-3p	-2.29658	-1.19949	0.0373394	0.559745											hsa-miR-1287-5p	-1.69629	-0.76238	0.0473749	0.805373
hsa-miR-766-5p	1.95283	0.965563	0.038401	0.559745
hsa-miR-377-5p	2.6078	1.38283	0.0386368	0.559745
hsa-miR-10b-3p	-2.17039	-1.11795	0.0386412	0.559745
hsa-miR-125b-5p	-1.72954	-0.79039	0.0440925	0.608266
hsa-miR-144-3p	-2.13468	-1.09402	0.0459949	0.608266
hsa-miR-450a-1-3p	-2.52092	-1.33395	0.0462199	0.608266
hsa-miR-135a-5p	-2.17241	-1.1193	0.0467897	0.608266
