# Supplementary material for: Circulating extracellular vesicle characteristics differ between men and women following 12 weeks of concurrent exercise training
Source: Physiol Rep. 2024 May 2;12(9):e16016. doi: 10.14814/phy2.16016 (PMC11065700; doi:10.14814/phy2.16016)
Supplement: Supplementary file 4 — File S2. [file PHY2-12-e16016-s002.xlsx]

## Sheet: 1
Male: Baseline: Post Acute Exercise vs Resting
ID	Symbol	Expr Fold Change	Source	miRNA Confidence	Symbol	Pathway
hsa-miR-10b-5p	miR-10a-5p (and other miRNAs w/seed ACCCUGU)	-2.343	TargetScan Human	High (predicted)	ARG2	Arginine Degradation I (Arginase Pathway),Arginine Degradation VI (Arginase 2 Pathway),Citrulline Biosynthesis,Estrogen Receptor Signaling,Glucocorticoid Receptor Signaling,IL-10 Signaling,LXR/RXR Activation,Mitochondrial Dysfunction,Neutrophil Extracellular Trap Signaling Pathway,Nitric Oxide Signaling in the Cardiovascular System,Production of Nitric Oxide and Reactive Oxygen Species in Macroph…
hsa-miR-10b-5p	miR-10a-5p (and other miRNAs w/seed ACCCUGU)	-2.343	TargetScan Mouse,TargetScan Human	High (predicted)	BDNF	Axonal Guidance Signaling,CDK5 Signaling,Circadian Rhythm Signaling,Corticotropin Releasing Hormone Signaling,Human Embryonic Stem Cell Pluripotency,Huntington's Disease Signaling,Myelination Signaling Pathway,Neuroinflammation Signaling Pathway,Neuropathic Pain Signaling In Dorsal Horn Neurons,Neurotrophin/TRK Signaling,PEDF Signaling,S100 Family Signaling Pathway,Serotonin Receptor Signaling,Sy…
hsa-miR-10b-5p	miR-10a-5p (and other miRNAs w/seed ACCCUGU)	-2.343	TargetScan Human	High (predicted)	CCNB3	ATM Signaling,Cell Cycle: G2/M DNA Damage Checkpoint Regulation,Cyclins and Cell Cycle Regulation,DNA damage-induced 14-3-3σ Signaling,Mitotic Roles of Polo-Like Kinase,Senescence Pathway,Sonic Hedgehog Signaling
hsa-miR-10b-5p	miR-10a-5p (and other miRNAs w/seed ACCCUGU)	-2.343	TargetScan Human	High (predicted)	CDC42SE1	CDC42 Signaling
hsa-miR-10b-5p	miR-10a-5p (and other miRNAs w/seed ACCCUGU)	-2.343	TargetScan Human	High (predicted)	CHST4	Chondroitin Sulfate Biosynthesis,Chondroitin Sulfate Biosynthesis (Late Stages),Dermatan Sulfate Biosynthesis,Dermatan Sulfate Biosynthesis (Late Stages),Heparan Sulfate Biosynthesis,Heparan Sulfate Biosynthesis (Late Stages),LPS/IL-1 Mediated Inhibition of RXR Function,Xenobiotic Metabolism CAR Signaling Pathway,Xenobiotic Metabolism PXR Signaling Pathway,Xenobiotic Metabolism Signaling
hsa-miR-10b-5p	miR-10a-5p (and other miRNAs w/seed ACCCUGU)	-2.343	TargetScan Human	High (predicted)	CNN1	Dilated Cardiomyopathy Signaling Pathway
hsa-miR-10b-5p	miR-10a-5p (and other miRNAs w/seed ACCCUGU)	-2.343	TargetScan Mouse,TargetScan Human	High (predicted),Moderate (predicted)	CYTH1	Myelination Signaling Pathway
hsa-miR-10b-5p	miR-10a-5p (and other miRNAs w/seed ACCCUGU)	-2.343	TargetScan Human	High (predicted)	ELOVL2	Stearate Biosynthesis I (Animals),Triacylglycerol Biosynthesis
hsa-miR-10b-5p	miR-10a-5p (and other miRNAs w/seed ACCCUGU)	-2.343	TargetScan Mouse,TargetScan Human	High (predicted)	GATA6	CDX Gastrointestinal Cancer Signaling Pathway,RAR Activation,Role of NANOG in Mammalian Embryonic Stem Cell Pluripotency,Thrombin Signaling,Transcriptional Regulatory Network in Embryonic Stem Cells
hsa-miR-10b-5p	miR-10a-5p (and other miRNAs w/seed ACCCUGU)	-2.343	TargetScan Human	High (predicted)	HCN1	G-Protein Coupled Receptor Signaling
hsa-miR-10b-5p	miR-10a-5p (and other miRNAs w/seed ACCCUGU)	-2.343	TargetScan Mouse,TarBase,TargetScan Human,miRecords	Experimentally Observed,Moderate (predicted)	HOXA1	RAR Activation
hsa-miR-10b-5p	miR-10a-5p (and other miRNAs w/seed ACCCUGU)	-2.343	TargetScan Mouse,TargetScan Human	High (predicted)	HOXA3	RAR Activation
hsa-miR-10b-5p	miR-10a-5p (and other miRNAs w/seed ACCCUGU)	-2.343	TargetScan Mouse,TargetScan Human	High (predicted)	HOXB3	DNA Methylation and Transcriptional Repression Signaling,RAR Activation
hsa-miR-10b-5p	miR-10a-5p (and other miRNAs w/seed ACCCUGU)	-2.343	TargetScan Mouse,TarBase,TargetScan Human,miRecords	Experimentally Observed,Moderate (predicted)	HOXD10	HOTAIR Regulatory Pathway
hsa-miR-10b-5p	miR-10a-5p (and other miRNAs w/seed ACCCUGU)	-2.343	TargetScan Human	High (predicted)	KCNJ3	Dopamine-DARPP32 Feedback in cAMP Signaling,Endocannabinoid Neuronal Synapse Pathway,G Beta Gamma Signaling,Neuroinflammation Signaling Pathway,Neurovascular Coupling Signaling Pathway,Opioid Signaling Pathway,Serotonin Receptor Signaling
hsa-miR-10b-5p	miR-10a-5p (and other miRNAs w/seed ACCCUGU)	-2.343	TargetScan Mouse,TargetScan Human	High (predicted),Moderate (predicted)	KLF11	Insulin Secretion Signaling Pathway,Maturity Onset Diabetes of Young (MODY) Signaling
hsa-miR-10b-5p	miR-10a-5p (and other miRNAs w/seed ACCCUGU)	-2.343	TargetScan Human	High (predicted)	KPNA5	RAN Signaling,Role of NFAT in Regulation of the Immune Response
hsa-miR-10b-5p	miR-10a-5p (and other miRNAs w/seed ACCCUGU)	-2.343	TargetScan Human	High (predicted)	MAP4K4	Apoptosis Signaling,Creatine-phosphate Biosynthesis,Death Receptor Signaling,Ephrin Receptor Signaling,IL-10 Signaling,IL-6 Signaling,IL-8 Signaling,NF-κB Signaling,NOD1/2 Signaling Pathway,PPAR Signaling,PPARα/RXRα Activation,SAPK/JNK Signaling,Systemic Lupus Erythematosus In B Cell Signaling Pathway,Toll-like Receptor Signaling
hsa-miR-10b-5p	miR-10a-5p (and other miRNAs w/seed ACCCUGU)	-2.343	TargetScan Human	High (predicted)	MTRNR2L1	Chaperone Mediated Autophagy Signaling Pathway
hsa-miR-10b-5p	miR-10a-5p (and other miRNAs w/seed ACCCUGU)	-2.343	TargetScan Human	High (predicted)	MTRNR2L3	Chaperone Mediated Autophagy Signaling Pathway
hsa-miR-10b-5p	miR-10a-5p (and other miRNAs w/seed ACCCUGU)	-2.343	TargetScan Human	High (predicted)	MTRNR2L4	Chaperone Mediated Autophagy Signaling Pathway
hsa-miR-10b-5p	miR-10a-5p (and other miRNAs w/seed ACCCUGU)	-2.343	TargetScan Human	High (predicted)	MTRNR2L5	Chaperone Mediated Autophagy Signaling Pathway
hsa-miR-10b-5p	miR-10a-5p (and other miRNAs w/seed ACCCUGU)	-2.343	TargetScan Human	High (predicted)	MTRNR2L7	Chaperone Mediated Autophagy Signaling Pathway
hsa-miR-10b-5p	miR-10a-5p (and other miRNAs w/seed ACCCUGU)	-2.343	TargetScan Mouse,TargetScan Human	High (predicted),Moderate (predicted)	NCOR2	Aryl Hydrocarbon Receptor Signaling,Chaperone Mediated Autophagy Signaling Pathway,Estrogen Receptor Signaling,Glucocorticoid Receptor Signaling,Huntington's Disease Signaling,LXR/RXR Activation,PPAR Signaling,PPARα/RXRα Activation,RAR Activation,TR/RXR Activation,VDR/RXR Activation,Xenobiotic Metabolism PXR Signaling Pathway,Xenobiotic Metabolism Signaling
hsa-miR-10b-5p	miR-10a-5p (and other miRNAs w/seed ACCCUGU)	-2.343	TargetScan Mouse,TargetScan Human	High (predicted)	NR6A1	Role of OCT4 in Mammalian Embryonic Stem Cell Pluripotency
hsa-miR-10b-5p	miR-10a-5p (and other miRNAs w/seed ACCCUGU)	-2.343	TargetScan Human	High (predicted)	OPN4	Circadian Rhythm Signaling,Phototransduction Pathway
hsa-miR-10b-5p	miR-10a-5p (and other miRNAs w/seed ACCCUGU)	-2.343	TargetScan Human	High (predicted)	PIK3C2G	14-3-3-mediated Signaling,3-phosphoinositide Biosynthesis,Actin Cytoskeleton Signaling,Activin Inhibin Signaling Pathway,Acute Myeloid Leukemia Signaling,Adrenomedullin signaling pathway,Aldosterone Signaling in Epithelial Cells,AMPK Signaling,Amyotrophic Lateral Sclerosis Signaling,Angiopoietin Signaling,Antiproliferative Role of Somatostatin Receptor 2,Apelin Cardiomyocyte Signaling Pathway,Ape…
hsa-miR-10b-5p	miR-10a-5p (and other miRNAs w/seed ACCCUGU)	-2.343	TargetScan Human	High (predicted)	PLA1A	Heparan Sulfate Biosynthesis,Heparan Sulfate Biosynthesis (Late Stages),Phospholipases,Triacylglycerol Degradation
hsa-miR-10b-5p	miR-10a-5p (and other miRNAs w/seed ACCCUGU)	-2.343	TargetScan Mouse,Ingenuity Expert Findings,TargetScan Human	Experimentally Observed,Moderate (predicted)	PTEN	3-phosphoinositide Biosynthesis,3-phosphoinositide Degradation,Autophagy,B Cell Receptor Signaling,BEX2 Signaling Pathway,Cancer Drug Resistance By Drug Efflux,Cardiac Hypertrophy Signaling (Enhanced),CDX Gastrointestinal Cancer Signaling Pathway,Chronic Myeloid Leukemia Signaling,CSDE1 Signaling Pathway,D-myo-inositol (1,3,4)-trisphosphate Biosynthesis,D-myo-inositol (1,4,5,6)-Tetrakisphosphate …
hsa-miR-10b-5p	miR-10a-5p (and other miRNAs w/seed ACCCUGU)	-2.343	TargetScan Mouse,TargetScan Human	High (predicted),Moderate (predicted)	PTPN4	Protein Kinase A Signaling
hsa-miR-10b-5p	miR-10a-5p (and other miRNAs w/seed ACCCUGU)	-2.343	TargetScan Human	High (predicted)	RAB39A	AMPK Signaling,SNARE Signaling Pathway
hsa-miR-10b-5p	miR-10a-5p (and other miRNAs w/seed ACCCUGU)	-2.343	TargetScan Mouse,TargetScan Human	High (predicted)	RORA	Circadian Rhythm Signaling,IL-23 Signaling Pathway,Melatonin Signaling,Th17 Activation Pathway
hsa-miR-10b-5p	miR-10a-5p (and other miRNAs w/seed ACCCUGU)	-2.343	TargetScan Mouse,TargetScan Human	High (predicted)	RORB	Circadian Rhythm Signaling,Melatonin Signaling,RAR Activation
hsa-miR-10b-5p	miR-10a-5p (and other miRNAs w/seed ACCCUGU)	-2.343	TargetScan Human	High (predicted)	RPL13A	EIF2 Signaling
hsa-miR-10b-5p	miR-10a-5p (and other miRNAs w/seed ACCCUGU)	-2.343	TargetScan Human	High (predicted)	RPL23	EIF2 Signaling
hsa-miR-10b-5p	miR-10a-5p (and other miRNAs w/seed ACCCUGU)	-2.343	TargetScan Mouse,TargetScan Human	High (predicted)	SDC1	FXR/RXR Activation,Granulocyte Adhesion and Diapedesis,Inhibition of Angiogenesis by TSP1,Inhibition of Matrix Metalloproteases
hsa-miR-10b-5p	miR-10a-5p (and other miRNAs w/seed ACCCUGU)	-2.343	TargetScan Mouse,TargetScan Human	High (predicted),Moderate (predicted)	SKA1	Kinetochore Metaphase Signaling Pathway
hsa-miR-10b-5p	miR-10a-5p (and other miRNAs w/seed ACCCUGU)	-2.343	TargetScan Mouse,TargetScan Human	High (predicted),Moderate (predicted)	TFAP2C	Adrenomedullin signaling pathway,Ferroptosis Signaling Pathway
hsa-miR-10b-5p	miR-10a-5p (and other miRNAs w/seed ACCCUGU)	-2.343	TargetScan Human	High (predicted)	TFRC	Clathrin-mediated Endocytosis Signaling,Ferroptosis Signaling Pathway,Hepatic Fibrosis Signaling Pathway,Iron homeostasis signaling pathway,Virus Entry via Endocytic Pathways
hsa-miR-10b-5p	miR-10a-5p (and other miRNAs w/seed ACCCUGU)	-2.343	TargetScan Human	High (predicted)	TNFSF8	Airway Pathology in Chronic Obstructive Pulmonary Disease,Cardiac Hypertrophy Signaling (Enhanced),CDX Gastrointestinal Cancer Signaling Pathway,Erythropoietin Signaling Pathway,Hepatic Cholestasis,HMGB1 Signaling,IL-17 Signaling,Inhibition of ARE-Mediated mRNA Degradation Pathway,Macrophage Classical Activation Signaling Pathway,Multiple Sclerosis Signaling Pathway,NOD1/2 Signaling Pathway,Patho…
hsa-miR-10b-5p	miR-10a-5p (and other miRNAs w/seed ACCCUGU)	-2.343	TargetScan Human	High (predicted)	TNNI1	Calcium Signaling,Dilated Cardiomyopathy Signaling Pathway,Protein Kinase A Signaling,Serotonin Receptor Signaling
hsa-miR-10b-5p	miR-10a-5p (and other miRNAs w/seed ACCCUGU)	-2.343	TargetScan Human	High (predicted)	USP46	Protein Ubiquitination Pathway
hsa-miR-4508	miR-12197-3p (and other miRNAs w/seed CGGGGCU)	-2.512	TargetScan Human	High (predicted)	ADD1	Gαs Signaling,Protein Kinase A Signaling
hsa-miR-4508	miR-12197-3p (and other miRNAs w/seed CGGGGCU)	-2.512	TargetScan Human	High (predicted)	ADGRD2	Breast Cancer Regulation by Stathmin1,CREB Signaling in Neurons,FAK Signaling,G-Protein Coupled Receptor Signaling,Phagosome Formation,S100 Family Signaling Pathway
hsa-miR-4508	miR-12197-3p (and other miRNAs w/seed CGGGGCU)	-2.512	TargetScan Human	High (predicted)	AKT2	14-3-3-mediated Signaling,Activin Inhibin Signaling Pathway,Acute Myeloid Leukemia Signaling,Acute Phase Response Signaling,Adrenomedullin signaling pathway,AMPK Signaling,Amyloid Processing,Angiopoietin Signaling,Apelin Cardiac Fibroblast Signaling Pathway,Apelin Cardiomyocyte Signaling Pathway,Apelin Endothelial Signaling Pathway,Apelin Muscle Signaling Pathway,Autophagy,Axonal Guidance Signali…
hsa-miR-4508	miR-12197-3p (and other miRNAs w/seed CGGGGCU)	-2.512	TargetScan Human	High (predicted)	ATP6V0C	Chaperone Mediated Autophagy Signaling Pathway,CLEAR Signaling Pathway,Iron homeostasis signaling pathway,Phagosome Maturation,Role of MAPK Signaling in Promoting the Pathogenesis of Influenza
hsa-miR-4508	miR-12197-3p (and other miRNAs w/seed CGGGGCU)	-2.512	TargetScan Human	High (predicted)	BABAM2	Role of BRCA1 in DNA Damage Response
hsa-miR-4508	miR-12197-3p (and other miRNAs w/seed CGGGGCU)	-2.512	TargetScan Mouse,TargetScan Human	High (predicted)	CACNG3	Amyotrophic Lateral Sclerosis Signaling,Androgen Signaling,Calcium Signaling,Cardiac Hypertrophy Signaling,Cardiac Hypertrophy Signaling (Enhanced),Cardiac β-adrenergic Signaling,CCR5 Signaling in Macrophages,Cellular Effects of Sildenafil (Viagra),Circadian Rhythm Signaling,Corticotropin Releasing Hormone Signaling,CREB Signaling in Neurons,Dilated Cardiomyopathy Signaling Pathway,Dopamine-DARPP…
hsa-miR-4508	miR-12197-3p (and other miRNAs w/seed CGGGGCU)	-2.512	TargetScan Human	High (predicted)	CD99	Agranulocyte Adhesion and Diapedesis,Granulocyte Adhesion and Diapedesis,Leukocyte Extravasation Signaling
hsa-miR-4508	miR-12197-3p (and other miRNAs w/seed CGGGGCU)	-2.512	TargetScan Human	High (predicted)	CDKN1C	Glucocorticoid Receptor Signaling,ID1 Signaling Pathway
hsa-miR-4508	miR-12197-3p (and other miRNAs w/seed CGGGGCU)	-2.512	TargetScan Human	High (predicted)	CLDN15	Agranulocyte Adhesion and Diapedesis,Granulocyte Adhesion and Diapedesis,Leukocyte Extravasation Signaling,Sertoli Cell-Sertoli Cell Junction Signaling,Tight Junction Signaling
hsa-miR-4508	miR-12197-3p (and other miRNAs w/seed CGGGGCU)	-2.512	TargetScan Human	High (predicted)	COL20A1	GP6 Signaling Pathway,Hepatic Fibrosis / Hepatic Stellate Cell Activation,IL-4 Signaling,Neutrophil Extracellular Trap Signaling Pathway,Pathogen Induced Cytokine Storm Signaling Pathway,Pulmonary Fibrosis Idiopathic Signaling Pathway,Role Of Osteoclasts In Rheumatoid Arthritis Signaling Pathway,Wound Healing Signaling Pathway
hsa-miR-4508	miR-12197-3p (and other miRNAs w/seed CGGGGCU)	-2.512	TargetScan Mouse,TargetScan Human	High (predicted),Moderate (predicted)	CPLX1	SNARE Signaling Pathway,Synaptogenesis Signaling Pathway
hsa-miR-4508	miR-12197-3p (and other miRNAs w/seed CGGGGCU)	-2.512	TargetScan Human	High (predicted)	CRHR2	Breast Cancer Regulation by Stathmin1,Corticotropin Releasing Hormone Signaling,CREB Signaling in Neurons,FAK Signaling,G-Protein Coupled Receptor Signaling,Phagosome Formation,S100 Family Signaling Pathway
hsa-miR-4508	miR-12197-3p (and other miRNAs w/seed CGGGGCU)	-2.512	TargetScan Human	High (predicted)	CTSW	Phagosome Maturation,Role Of Osteoblasts In Rheumatoid Arthritis Signaling Pathway
hsa-miR-4508	miR-12197-3p (and other miRNAs w/seed CGGGGCU)	-2.512	TargetScan Human	High (predicted)	CXCR1	Agranulocyte Adhesion and Diapedesis,Breast Cancer Regulation by Stathmin1,Cardiac Hypertrophy Signaling (Enhanced),CREB Signaling in Neurons,FAK Signaling,G-Protein Coupled Receptor Signaling,Glucocorticoid Receptor Signaling,Granulocyte Adhesion and Diapedesis,IL-8 Signaling,Pathogen Induced Cytokine Storm Signaling Pathway,Phagosome Formation,PI3K/AKT Signaling,S100 Family Signaling Pathway,ST…
hsa-miR-4508	miR-12197-3p (and other miRNAs w/seed CGGGGCU)	-2.512	TargetScan Human	High (predicted)	DOT1L	3-phosphoinositide Biosynthesis,3-phosphoinositide Degradation,D-myo-inositol (1,4,5,6)-Tetrakisphosphate Biosynthesis,D-myo-inositol (3,4,5,6)-tetrakisphosphate Biosynthesis,D-myo-inositol-5-phosphate Metabolism,Sirtuin Signaling Pathway,Superpathway of Inositol Phosphate Compounds
hsa-miR-4508	miR-12197-3p (and other miRNAs w/seed CGGGGCU)	-2.512	TargetScan Mouse,TargetScan Human	High (predicted),Moderate (predicted)	DPP9	Coronavirus Pathogenesis Pathway
hsa-miR-4508	miR-12197-3p (and other miRNAs w/seed CGGGGCU)	-2.512	TargetScan Human	High (predicted)	FOXC2	Adipogenesis pathway,Regulation Of The Epithelial Mesenchymal Transition By Growth Factors Pathway,Regulation of the Epithelial-Mesenchymal Transition Pathway,White Adipose Tissue Browning Pathway
hsa-miR-4508	miR-12197-3p (and other miRNAs w/seed CGGGGCU)	-2.512	TargetScan Mouse,TargetScan Human	High (predicted),Moderate (predicted)	GRIN1	Amyotrophic Lateral Sclerosis Signaling,Calcium Signaling,Circadian Rhythm Signaling,CREB Signaling in Neurons,Dopamine-DARPP32 Feedback in cAMP Signaling,Endocannabinoid Neuronal Synapse Pathway,Ephrin Receptor Signaling,Glutamate Receptor Signaling,Multiple Sclerosis Signaling Pathway,Neuroinflammation Signaling Pathway,Neuropathic Pain Signaling In Dorsal Horn Neurons,Neurovascular Coupling Si…
hsa-miR-4508	miR-12197-3p (and other miRNAs w/seed CGGGGCU)	-2.512	TargetScan Human	High (predicted)	GSTM1	Apelin Adipocyte Signaling Pathway,Aryl Hydrocarbon Receptor Signaling,Glutathione Redox Reactions I,Glutathione-mediated Detoxification,LPS/IL-1 Mediated Inhibition of RXR Function,Mitochondrial Dysfunction,NRF2-mediated Oxidative Stress Response,PXR/RXR Activation,Xenobiotic Metabolism AHR Signaling Pathway,Xenobiotic Metabolism CAR Signaling Pathway,Xenobiotic Metabolism General Signaling Path…
hsa-miR-4508	miR-12197-3p (and other miRNAs w/seed CGGGGCU)	-2.512	TargetScan Human	High (predicted)	HADHA	Fatty Acid β-oxidation I,Glutaryl-CoA Degradation,Isoleucine Degradation I,Ketogenesis,Ketolysis,Mevalonate Pathway I,Superpathway of Cholesterol Biosynthesis,Superpathway of Geranylgeranyldiphosphate Biosynthesis I (via Mevalonate),Tryptophan Degradation III (Eukaryotic),Valine Degradation I
hsa-miR-4508	miR-12197-3p (and other miRNAs w/seed CGGGGCU)	-2.512	TargetScan Human	High (predicted)	HPN	Neuroprotective Role of THOP1 in Alzheimer's Disease
hsa-miR-4508	miR-12197-3p (and other miRNAs w/seed CGGGGCU)	-2.512	TargetScan Human	High (predicted)	IGFBP5	Hepatic Fibrosis / Hepatic Stellate Cell Activation,IGF-1 Signaling,VDR/RXR Activation
hsa-miR-4508	miR-12197-3p (and other miRNAs w/seed CGGGGCU)	-2.512	TargetScan Human	High (predicted)	IGLL1/IGLL5	Primary Immunodeficiency Signaling
hsa-miR-4508	miR-12197-3p (and other miRNAs w/seed CGGGGCU)	-2.512	TargetScan Human	High (predicted)	IL10RA	Cardiac Hypertrophy Signaling (Enhanced),FAK Signaling,Glucocorticoid Receptor Signaling,Hepatic Fibrosis / Hepatic Stellate Cell Activation,IL-10 Signaling,IL-12 Signaling and Production in Macrophages,Macrophage Alternative Activation Signaling Pathway,PI3K/AKT Signaling,S100 Family Signaling Pathway,STAT3 Pathway,T Cell Exhaustion Signaling Pathway,T Helper Cell Differentiation,Th1 and Th2 Act…
hsa-miR-4508	miR-12197-3p (and other miRNAs w/seed CGGGGCU)	-2.512	TargetScan Human	High (predicted)	IP6K1	Inositol Pyrophosphates Biosynthesis,Superpathway of Inositol Phosphate Compounds
hsa-miR-4508	miR-12197-3p (and other miRNAs w/seed CGGGGCU)	-2.512	TargetScan Human	High (predicted)	IRF5	IL-12 Signaling and Production in Macrophages,Macrophage Alternative Activation Signaling Pathway,Macrophage Classical Activation Signaling Pathway,NOD1/2 Signaling Pathway,Systemic Lupus Erythematosus In B Cell Signaling Pathway
hsa-miR-4508	miR-12197-3p (and other miRNAs w/seed CGGGGCU)	-2.512	TargetScan Human	High (predicted)	ISY1-RAB43	Spliceosomal Cycle
hsa-miR-4508	miR-12197-3p (and other miRNAs w/seed CGGGGCU)	-2.512	TargetScan Human	High (predicted)	KCNJ12	Axonal Guidance Signaling,Dopamine-DARPP32 Feedback in cAMP Signaling,Gustation Pathway,Neurovascular Coupling Signaling Pathway
hsa-miR-4508	miR-12197-3p (and other miRNAs w/seed CGGGGCU)	-2.512	TargetScan Human	High (predicted)	KREMEN2	WNT/β-catenin Signaling
hsa-miR-4508	miR-12197-3p (and other miRNAs w/seed CGGGGCU)	-2.512	TargetScan Human	High (predicted)	MCAM	ID1 Signaling Pathway,S100 Family Signaling Pathway
hsa-miR-4508	miR-12197-3p (and other miRNAs w/seed CGGGGCU)	-2.512	TargetScan Human	High (predicted)	NAPA	Huntington's Disease Signaling,Insulin Secretion Signaling Pathway,Phagosome Maturation,SNARE Signaling Pathway,Synaptogenesis Signaling Pathway,Tight Junction Signaling
hsa-miR-4508	miR-12197-3p (and other miRNAs w/seed CGGGGCU)	-2.512	TargetScan Human	High (predicted)	NCF1	Apelin Adipocyte Signaling Pathway,CDX Gastrointestinal Cancer Signaling Pathway,Fcγ Receptor-mediated Phagocytosis in Macrophages and Monocytes,fMLP Signaling in Neutrophils,Hepatic Fibrosis Signaling Pathway,HIF1α Signaling,IL-8 Signaling,Leukocyte Extravasation Signaling,Neuroinflammation Signaling Pathway,Neutrophil Extracellular Trap Signaling Pathway,Phagosome Maturation,Production of Nitri…
hsa-miR-4508	miR-12197-3p (and other miRNAs w/seed CGGGGCU)	-2.512	TargetScan Human	High (predicted)	NKX2-2	Myelination Signaling Pathway
hsa-miR-4508	miR-12197-3p (and other miRNAs w/seed CGGGGCU)	-2.512	TargetScan Human	High (predicted)	NTN5	Axonal Guidance Signaling
hsa-miR-4508	miR-12197-3p (and other miRNAs w/seed CGGGGCU)	-2.512	TargetScan Mouse,TargetScan Human	High (predicted),Moderate (predicted)	NXN	Antioxidant Action of Vitamin C,Thioredoxin Pathway,Vitamin-C Transport
hsa-miR-4508	miR-12197-3p (and other miRNAs w/seed CGGGGCU)	-2.512	TargetScan Human	High (predicted)	OBP2A	Airway Pathology in Chronic Obstructive Pulmonary Disease
hsa-miR-4508	miR-12197-3p (and other miRNAs w/seed CGGGGCU)	-2.512	TargetScan Human	High (predicted)	P2RY11	Breast Cancer Regulation by Stathmin1,CREB Signaling in Neurons,FAK Signaling,G-Protein Coupled Receptor Signaling,Gustation Pathway,P2Y Purigenic Receptor Signaling Pathway,Phagosome Formation,S100 Family Signaling Pathway
hsa-miR-4508	miR-12197-3p (and other miRNAs w/seed CGGGGCU)	-2.512	TargetScan Mouse,TargetScan Human	High (predicted)	PAX2	Activin Inhibin Signaling Pathway,Chaperone Mediated Autophagy Signaling Pathway
hsa-miR-4508	miR-12197-3p (and other miRNAs w/seed CGGGGCU)	-2.512	TargetScan Human	High (predicted)	PFKFB3	AMPK Signaling,Sirtuin Signaling Pathway
hsa-miR-4508	miR-12197-3p (and other miRNAs w/seed CGGGGCU)	-2.512	TargetScan Human	High (predicted)	PHB1	Role of OCT4 in Mammalian Embryonic Stem Cell Pluripotency
hsa-miR-4508	miR-12197-3p (and other miRNAs w/seed CGGGGCU)	-2.512	TargetScan Human	High (predicted)	PLCB2	14-3-3-mediated Signaling,Adrenomedullin signaling pathway,Aldosterone Signaling in Epithelial Cells,Antioxidant Action of Vitamin C,Apelin Cardiomyocyte Signaling Pathway,Apelin Endothelial Signaling Pathway,Axonal Guidance Signaling,Breast Cancer Regulation by Stathmin1,Cardiac Hypertrophy Signaling,Cardiac Hypertrophy Signaling (Enhanced),CCR3 Signaling in Eosinophils,Cellular Effects of Silde…
hsa-miR-4508	miR-12197-3p (and other miRNAs w/seed CGGGGCU)	-2.512	TargetScan Mouse,TargetScan Human	High (predicted),Moderate (predicted)	PODXL2	Agranulocyte Adhesion and Diapedesis
hsa-miR-4508	miR-12197-3p (and other miRNAs w/seed CGGGGCU)	-2.512	TargetScan Human	High (predicted)	POLR2J	Androgen Signaling,Assembly of RNA Polymerase II Complex,CREB Signaling in Neurons,Glucocorticoid Receptor Signaling,Hereditary Breast Cancer Signaling,Huntington's Disease Signaling,MicroRNA Biogenesis Signaling Pathway,NAD Signaling Pathway,NER (Nucleotide Excision Repair, Enhanced Pathway),Nucleotide Excision Repair Pathway
hsa-miR-4508	miR-12197-3p (and other miRNAs w/seed CGGGGCU)	-2.512	TargetScan Human	High (predicted)	PTPRJ	3-phosphoinositide Biosynthesis,3-phosphoinositide Degradation,D-myo-inositol (1,4,5,6)-Tetrakisphosphate Biosynthesis,D-myo-inositol (3,4,5,6)-tetrakisphosphate Biosynthesis,D-myo-inositol-5-phosphate Metabolism,Protein Kinase A Signaling,Superpathway of Inositol Phosphate Compounds
hsa-miR-4508	miR-12197-3p (and other miRNAs w/seed CGGGGCU)	-2.512	TargetScan Human	High (predicted)	RAE1	HER-2 Signaling in Breast Cancer,MicroRNA Biogenesis Signaling Pathway
hsa-miR-4508	miR-12197-3p (and other miRNAs w/seed CGGGGCU)	-2.512	TargetScan Human	High (predicted)	RHOC	Actin Nucleation by ARP-WASP Complex,Cardiac Hypertrophy Signaling,Cholecystokinin/Gastrin-mediated Signaling,Colorectal Cancer Metastasis Signaling,CXCR4 Signaling,Germ Cell-Sertoli Cell Junction Signaling,Glioblastoma Multiforme Signaling,Glioma Invasiveness Signaling,Gαq Signaling,Hepatic Fibrosis Signaling Pathway,HMGB1 Signaling,HOTAIR Regulatory Pathway,ID1 Signaling Pathway,IL-8 Signaling,…
hsa-miR-4508	miR-12197-3p (and other miRNAs w/seed CGGGGCU)	-2.512	TargetScan Human	High (predicted)	SCN4B	Gustation Pathway
hsa-miR-4508	miR-12197-3p (and other miRNAs w/seed CGGGGCU)	-2.512	TargetScan Human	High (predicted)	SEMA3D	Axonal Guidance Signaling
hsa-miR-4508	miR-12197-3p (and other miRNAs w/seed CGGGGCU)	-2.512	TargetScan Human	High (predicted)	SH3GL1	Clathrin-mediated Endocytosis Signaling,FAK Signaling,Mechanisms of Viral Exit from Host Cells
hsa-miR-4508	miR-12197-3p (and other miRNAs w/seed CGGGGCU)	-2.512	TargetScan Human	High (predicted)	SLC1A7	Glutamate Receptor Signaling
hsa-miR-4508	miR-12197-3p (and other miRNAs w/seed CGGGGCU)	-2.512	TargetScan Human	High (predicted)	SLC7A1	eNOS Signaling,Nitric Oxide Signaling in the Cardiovascular System
hsa-miR-4508	miR-12197-3p (and other miRNAs w/seed CGGGGCU)	-2.512	TargetScan Human	High (predicted)	SLC7A5	Autophagy,NAD Signaling Pathway
hsa-miR-4508	miR-12197-3p (and other miRNAs w/seed CGGGGCU)	-2.512	TargetScan Mouse,TargetScan Human	High (predicted),Moderate (predicted)	SYT7	SNARE Signaling Pathway,Synaptogenesis Signaling Pathway
hsa-miR-4508	miR-12197-3p (and other miRNAs w/seed CGGGGCU)	-2.512	TargetScan Human	High (predicted)	TNS2	Protein Kinase A Signaling
hsa-miR-4508	miR-12197-3p (and other miRNAs w/seed CGGGGCU)	-2.512	TargetScan Human	High (predicted)	TP53AIP1	p53 Signaling
hsa-miR-4508	miR-12197-3p (and other miRNAs w/seed CGGGGCU)	-2.512	TargetScan Human	High (predicted)	VTN	DHCR24 Signaling Pathway,FXR/RXR Activation,Glioma Invasiveness Signaling,LXR/RXR Activation,Phagosome Formation
hsa-miR-122-5p	miR-122-5p (miRNAs w/seed GGAGUGU)	-2.791	TargetScan Human	High (predicted)	ADAMDEC1	Axonal Guidance Signaling
hsa-miR-122-5p	miR-122-5p (miRNAs w/seed GGAGUGU)	-2.791	TargetScan Mouse,TargetScan Human	High (predicted)	ADGRB2	Breast Cancer Regulation by Stathmin1,CREB Signaling in Neurons,FAK Signaling,G-Protein Coupled Receptor Signaling,Phagosome Formation,S100 Family Signaling Pathway
hsa-miR-122-5p	miR-122-5p (miRNAs w/seed GGAGUGU)	-2.791	TargetScan Mouse,TargetScan Human,miRecords	Experimentally Observed,Moderate (predicted)	AKT3	14-3-3-mediated Signaling,Activin Inhibin Signaling Pathway,Acute Myeloid Leukemia Signaling,Acute Phase Response Signaling,Adrenomedullin signaling pathway,AMPK Signaling,Amyloid Processing,Amyotrophic Lateral Sclerosis Signaling,Angiopoietin Signaling,Apelin Cardiac Fibroblast Signaling Pathway,Apelin Cardiomyocyte Signaling Pathway,Apelin Endothelial Signaling Pathway,Apelin Muscle Signaling P…
hsa-miR-122-5p	miR-122-5p (miRNAs w/seed GGAGUGU)	-2.791	TargetScan Mouse,Ingenuity Expert Findings,TarBase,TargetScan Human,miRecords	Experimentally Observed,High (predicted)	ALDOA	Gluconeogenesis I,Glycolysis I,Sucrose Degradation V (Mammalian)
hsa-miR-122-5p	miR-122-5p (miRNAs w/seed GGAGUGU)	-2.791	TargetScan Human,miRecords	Experimentally Observed,Moderate (predicted)	ATP1A2	3-phosphoinositide Biosynthesis,3-phosphoinositide Degradation,D-myo-inositol (1,4,5,6)-Tetrakisphosphate Biosynthesis,D-myo-inositol (3,4,5,6)-tetrakisphosphate Biosynthesis,D-myo-inositol-5-phosphate Metabolism,Mitochondrial Dysfunction,Superpathway of Inositol Phosphate Compounds
hsa-miR-122-5p	miR-122-5p (miRNAs w/seed GGAGUGU)	-2.791	TargetScan Mouse,TargetScan Human	High (predicted),Moderate (predicted)	BCAT2	Isoleucine Degradation I,Leucine Degradation I,Valine Degradation I
hsa-miR-122-5p	miR-122-5p (miRNAs w/seed GGAGUGU)	-2.791	TargetScan Human	High (predicted)	BCL2A1	Apoptosis Signaling,B Cell Receptor Signaling,Docosahexaenoic Acid (DHA) Signaling,GM-CSF Signaling
hsa-miR-122-5p	miR-122-5p (miRNAs w/seed GGAGUGU)	-2.791	TargetScan Mouse,TargetScan Human,miRecords	Experimentally Observed,High (predicted),Moderate (predicted)	CCNG1	p53 Signaling
hsa-miR-122-5p	miR-122-5p (miRNAs w/seed GGAGUGU)	-2.791	TargetScan Mouse,TargetScan Human	High (predicted),Moderate (predicted)	CD3E	Allograft Rejection Signaling,Altered T Cell and B Cell Signaling in Rheumatoid Arthritis,Antiproliferative Role of TOB in T Cell Signaling,Autoimmune Thyroid Disease Signaling,Calcium-induced T Lymphocyte Apoptosis,CCR5 Signaling in Macrophages,CD28 Signaling in T Helper Cells,CDC42 Signaling,Chaperone Mediated Autophagy Signaling Pathway,Communication between Innate and Adaptive Immune Cells,CT…
hsa-miR-122-5p	miR-122-5p (miRNAs w/seed GGAGUGU)	-2.791	TargetScan Human	High (predicted)	CD40LG	Airway Pathology in Chronic Obstructive Pulmonary Disease,Allograft Rejection Signaling,Altered T Cell and B Cell Signaling in Rheumatoid Arthritis,Atherosclerosis Signaling,Autoimmune Thyroid Disease Signaling,Cardiac Hypertrophy Signaling (Enhanced),CD40 Signaling,CDX Gastrointestinal Cancer Signaling Pathway,Communication between Innate and Adaptive Immune Cells,Crosstalk between Dendritic Cel…
hsa-miR-122-5p	miR-122-5p (miRNAs w/seed GGAGUGU)	-2.791	TargetScan Human	High (predicted)	CDA	Salvage Pathways of Pyrimidine Deoxyribonucleotides,Salvage Pathways of Pyrimidine Ribonucleotides
hsa-miR-122-5p	miR-122-5p (miRNAs w/seed GGAGUGU)	-2.791	TargetScan Human	High (predicted)	CHST12	Chondroitin Sulfate Biosynthesis,Chondroitin Sulfate Biosynthesis (Late Stages),Dermatan Sulfate Biosynthesis,Dermatan Sulfate Biosynthesis (Late Stages),Heparan Sulfate Biosynthesis,Heparan Sulfate Biosynthesis (Late Stages),LPS/IL-1 Mediated Inhibition of RXR Function,Xenobiotic Metabolism CAR Signaling Pathway,Xenobiotic Metabolism PXR Signaling Pathway,Xenobiotic Metabolism Signaling
hsa-miR-122-5p	miR-122-5p (miRNAs w/seed GGAGUGU)	-2.791	TargetScan Human	High (predicted)	COLEC12	Phagosome Formation,Role of PKR in Interferon Induction and Antiviral Response
hsa-miR-122-5p	miR-122-5p (miRNAs w/seed GGAGUGU)	-2.791	TargetScan Human,miRecords	Experimentally Observed,Moderate (predicted)	CS	TCA Cycle II (Eukaryotic)
hsa-miR-122-5p	miR-122-5p (miRNAs w/seed GGAGUGU)	-2.791	TargetScan Human	High (predicted)	CYBRD1	Iron homeostasis signaling pathway
hsa-miR-122-5p	miR-122-5p (miRNAs w/seed GGAGUGU)	-2.791	TargetScan Human,miRecords	Experimentally Observed,Moderate (predicted)	DUSP2	3-phosphoinositide Biosynthesis,3-phosphoinositide Degradation,D-myo-inositol (1,4,5,6)-Tetrakisphosphate Biosynthesis,D-myo-inositol (3,4,5,6)-tetrakisphosphate Biosynthesis,D-myo-inositol-5-phosphate Metabolism,ERK/MAPK Signaling,Protein Kinase A Signaling,Superpathway of Inositol Phosphate Compounds
hsa-miR-122-5p	miR-122-5p (miRNAs w/seed GGAGUGU)	-2.791	TargetScan Human	High (predicted)	DUSP4	3-phosphoinositide Biosynthesis,3-phosphoinositide Degradation,cAMP-mediated signaling,D-myo-inositol (1,4,5,6)-Tetrakisphosphate Biosynthesis,D-myo-inositol (3,4,5,6)-tetrakisphosphate Biosynthesis,D-myo-inositol-5-phosphate Metabolism,ERK/MAPK Signaling,G-Protein Coupled Receptor Signaling,Protein Kinase A Signaling,SAPK/JNK Signaling,Superpathway of Inositol Phosphate Compounds
hsa-miR-122-5p	miR-122-5p (miRNAs w/seed GGAGUGU)	-2.791	TargetScan Human	High (predicted)	EPO	Erythropoietin Signaling Pathway,Hematopoiesis from Multipotent Stem Cells,Hematopoiesis from Pluripotent Stem Cells,HIF1α Signaling,Hypoxia Signaling in the Cardiovascular System,Iron homeostasis signaling pathway,RAR Activation,Role of JAK2 in Hormone-like Cytokine Signaling,Sirtuin Signaling Pathway
hsa-miR-122-5p	miR-122-5p (miRNAs w/seed GGAGUGU)	-2.791	TargetScan Mouse,TargetScan Human,miRecords	Experimentally Observed,High (predicted)	G6PC3	3-phosphoinositide Biosynthesis,3-phosphoinositide Degradation,D-myo-inositol (1,4,5,6)-Tetrakisphosphate Biosynthesis,D-myo-inositol (3,4,5,6)-tetrakisphosphate Biosynthesis,D-myo-inositol-5-phosphate Metabolism,FXR/RXR Activation,Serotonin Receptor Signaling,Superpathway of Inositol Phosphate Compounds
hsa-miR-122-5p	miR-122-5p (miRNAs w/seed GGAGUGU)	-2.791	TargetScan Human	High (predicted)	GNG13	AMPK Signaling,Androgen Signaling,Antiproliferative Role of Somatostatin Receptor 2,Apelin Endothelial Signaling Pathway,Apelin Muscle Signaling Pathway,Axonal Guidance Signaling,Breast Cancer Regulation by Stathmin1,Cardiac Hypertrophy Signaling,Cardiac Hypertrophy Signaling (Enhanced),Cardiac β-adrenergic Signaling,CCR3 Signaling in Eosinophils,CCR5 Signaling in Macrophages,Circadian Rhythm Sig…
hsa-miR-122-5p	miR-122-5p (miRNAs w/seed GGAGUGU)	-2.791	TargetScan Mouse,Ingenuity Expert Findings,TargetScan Human,miRecords	Experimentally Observed,High (predicted)	GYS1	AMPK Signaling,Glycogen Biosynthesis II (from UDP-D-Glucose),Gαq Signaling,Insulin Receptor Signaling,PI3K/AKT Signaling,Protein Kinase A Signaling,α-Adrenergic Signaling
hsa-miR-122-5p	miR-122-5p (miRNAs w/seed GGAGUGU)	-2.791	TargetScan Mouse,TargetScan Human	High (predicted),Moderate (predicted)	HHAT	Molecular Mechanisms of Cancer,Protein Kinase A Signaling
hsa-miR-122-5p	miR-122-5p (miRNAs w/seed GGAGUGU)	-2.791	TargetScan Human	High (predicted)	IFITM5	Coronavirus Replication Pathway
hsa-miR-122-5p	miR-122-5p (miRNAs w/seed GGAGUGU)	-2.791	TargetScan Human	High (predicted)	MASP1	Complement System,Multiple Sclerosis Signaling Pathway,Neuroprotective Role of THOP1 in Alzheimer's Disease
hsa-miR-122-5p	miR-122-5p (miRNAs w/seed GGAGUGU)	-2.791	TargetScan Human	High (predicted)	MYL3	ABRA Signaling Pathway,Actin Cytoskeleton Signaling,Agranulocyte Adhesion and Diapedesis,Apelin Cardiomyocyte Signaling Pathway,Axonal Guidance Signaling,Calcium Signaling,Cardiac Hypertrophy Signaling,CDC42 Signaling,Cellular Effects of Sildenafil (Viagra),CXCR4 Signaling,Dilated Cardiomyopathy Signaling Pathway,Estrogen Receptor Signaling,G-Protein Coupled Receptor Signaling,Gα12/13 Signaling,H…
hsa-miR-122-5p	miR-122-5p (miRNAs w/seed GGAGUGU)	-2.791	TargetScan Human	High (predicted)	NME3	Pyrimidine Deoxyribonucleotides De Novo Biosynthesis I,Pyrimidine Ribonucleotides De Novo Biosynthesis,Pyrimidine Ribonucleotides Interconversion,Salvage Pathways of Pyrimidine Ribonucleotides
hsa-miR-122-5p	miR-122-5p (miRNAs w/seed GGAGUGU)	-2.791	TargetScan Human,miRecords	Experimentally Observed,Moderate (predicted)	NUMBL	Notch Signaling
hsa-miR-122-5p	miR-122-5p (miRNAs w/seed GGAGUGU)	-2.791	TargetScan Mouse,TargetScan Human	High (predicted),Moderate (predicted)	OCLN	Regulation Of The Epithelial Mesenchymal Transition By Growth Factors Pathway,S100 Family Signaling Pathway,Serotonin Receptor Signaling,Sertoli Cell-Sertoli Cell Junction Signaling,Tight Junction Signaling
hsa-miR-122-5p	miR-122-5p (miRNAs w/seed GGAGUGU)	-2.791	TargetScan Human	High (predicted)	PDK4	Glucocorticoid Receptor Signaling,Reelin Signaling in Neurons,Senescence Pathway
hsa-miR-122-5p	miR-122-5p (miRNAs w/seed GGAGUGU)	-2.791	TargetScan Human	High (predicted)	PLA2G2D	Antioxidant Action of Vitamin C,Atherosclerosis Signaling,CCR3 Signaling in Eosinophils,Eicosanoid Signaling,Endothelin-1 Signaling,ERK/MAPK Signaling,Fc Epsilon RI Signaling,Glucocorticoid Receptor Signaling,MIF Regulation of Innate Immunity,MIF-mediated Glucocorticoid Regulation,Necroptosis Signaling Pathway,Neuroinflammation Signaling Pathway,Neurovascular Coupling Signaling Pathway,Neutrophil…
hsa-miR-122-5p	miR-122-5p (miRNAs w/seed GGAGUGU)	-2.791	TargetScan Human	High (predicted)	PRKRA	MicroRNA Biogenesis Signaling Pathway,Role of PKR in Interferon Induction and Antiviral Response
hsa-miR-122-5p	miR-122-5p (miRNAs w/seed GGAGUGU)	-2.791	TargetScan Human	High (predicted)	PRMT2	RAR Activation
hsa-miR-122-5p	miR-122-5p (miRNAs w/seed GGAGUGU)	-2.791	TargetScan Human	High (predicted)	RBP5	Acute Phase Response Signaling,RAR Activation,Retinoate Biosynthesis I,Retinoate Biosynthesis II,Retinol Biosynthesis,The Visual Cycle
hsa-miR-122-5p	miR-122-5p (miRNAs w/seed GGAGUGU)	-2.791	TargetScan Human	High (predicted)	RDH12	RAR Activation,Retinoate Biosynthesis I,Retinol Biosynthesis,The Visual Cycle
hsa-miR-122-5p	miR-122-5p (miRNAs w/seed GGAGUGU)	-2.791	TargetScan Human	High (predicted)	RDH8	RAR Activation,Retinoate Biosynthesis I,Retinol Biosynthesis,The Visual Cycle
hsa-miR-122-5p	miR-122-5p (miRNAs w/seed GGAGUGU)	-2.791	TargetScan Human	High (predicted)	RFXAP	Primary Immunodeficiency Signaling
hsa-miR-122-5p	miR-122-5p (miRNAs w/seed GGAGUGU)	-2.791	TargetScan Human	High (predicted)	RHOJ	Actin Nucleation by ARP-WASP Complex,Cardiac Hypertrophy Signaling,Cholecystokinin/Gastrin-mediated Signaling,Colorectal Cancer Metastasis Signaling,CXCR4 Signaling,Germ Cell-Sertoli Cell Junction Signaling,Glioblastoma Multiforme Signaling,Glioma Invasiveness Signaling,Gαq Signaling,Hepatic Fibrosis Signaling Pathway,HMGB1 Signaling,IL-8 Signaling,ILK Signaling,Integrin Signaling,Molecular Mecha…
hsa-miR-122-5p	miR-122-5p (miRNAs w/seed GGAGUGU)	-2.791	TargetScan Human	High (predicted)	RIMS1	Endocannabinoid Neuronal Synapse Pathway,SNARE Signaling Pathway
hsa-miR-122-5p	miR-122-5p (miRNAs w/seed GGAGUGU)	-2.791	TargetScan Human	High (predicted)	SEMA4D	Axonal Guidance Signaling,Semaphorin Neuronal Repulsive Signaling Pathway,Semaphorin Signaling in Neurons
hsa-miR-122-5p	miR-122-5p (miRNAs w/seed GGAGUGU)	-2.791	TargetScan Human	High (predicted)	SFTPA2	Pulmonary Fibrosis Idiopathic Signaling Pathway
hsa-miR-122-5p	miR-122-5p (miRNAs w/seed GGAGUGU)	-2.791	TargetScan Mouse,TargetScan Human	High (predicted)	SLC1A5	Autophagy,Ferroptosis Signaling Pathway
hsa-miR-122-5p	miR-122-5p (miRNAs w/seed GGAGUGU)	-2.791	TargetScan Mouse,TargetScan Human	High (predicted)	SLC52A2	Breast Cancer Regulation by Stathmin1,CREB Signaling in Neurons,FAK Signaling,G-Protein Coupled Receptor Signaling,Phagosome Formation,S100 Family Signaling Pathway
hsa-miR-122-5p	miR-122-5p (miRNAs w/seed GGAGUGU)	-2.791	TargetScan Mouse,TargetScan Human,miRecords	Experimentally Observed,High (predicted),Moderate (predicted)	SLC7A1	eNOS Signaling,Nitric Oxide Signaling in the Cardiovascular System
hsa-miR-122-5p	miR-122-5p (miRNAs w/seed GGAGUGU)	-2.791	TargetScan Human	High (predicted)	SLC9A1	Actin Cytoskeleton Signaling,Aldosterone Signaling in Epithelial Cells,Apelin Cardiomyocyte Signaling Pathway,Signaling by Rho Family GTPases
hsa-miR-122-5p	miR-122-5p (miRNAs w/seed GGAGUGU)	-2.791	TargetScan Human	High (predicted)	TIMD4	Phagosome Formation,Th1 and Th2 Activation Pathway,Th2 Pathway
hsa-miR-122-5p	miR-122-5p (miRNAs w/seed GGAGUGU)	-2.791	TargetScan Human	High (predicted)	TNFSF10	Airway Pathology in Chronic Obstructive Pulmonary Disease,Cardiac Hypertrophy Signaling (Enhanced),CDX Gastrointestinal Cancer Signaling Pathway,Chronic Myeloid Leukemia Signaling,Crosstalk between Dendritic Cells and Natural Killer Cells,Death Receptor Signaling,Erythropoietin Signaling Pathway,Hepatic Cholestasis,HMGB1 Signaling,IL-17 Signaling,Inhibition of ARE-Mediated mRNA Degradation Pathwa…
hsa-miR-122-5p	miR-122-5p (miRNAs w/seed GGAGUGU)	-2.791	TarBase	Experimentally Observed	TRPV6	Calcium Signaling,S100 Family Signaling Pathway,Serotonin Receptor Signaling,VDR/RXR Activation
hsa-miR-122-5p	miR-122-5p (miRNAs w/seed GGAGUGU)	-2.791	TargetScan Human	High (predicted)	TUBA1C	14-3-3-mediated Signaling,Axonal Guidance Signaling,Breast Cancer Regulation by Stathmin1,Coronavirus Replication Pathway,Gap Junction Signaling,Germ Cell-Sertoli Cell Junction Signaling,Phagosome Maturation,Remodeling of Epithelial Adherens Junctions,Sertoli Cell-Sertoli Cell Junction Signaling,Sirtuin Signaling Pathway
hsa-miR-1224-5p	miR-1224-5p (and other miRNAs w/seed UGAGGAC)	-5.66	TargetScan Human	High (predicted)	ACTL6B	AMPK Signaling,Glucocorticoid Receptor Signaling,Hereditary Breast Cancer Signaling,RAR Activation,Ribonucleotide Reductase Signaling Pathway,Role of BRCA1 in DNA Damage Response
hsa-miR-1224-5p	miR-1224-5p (and other miRNAs w/seed UGAGGAC)	-5.66	TargetScan Human	High (predicted)	ADORA1	Breast Cancer Regulation by Stathmin1,cAMP-mediated signaling,CREB Signaling in Neurons,FAK Signaling,G-Protein Coupled Receptor Signaling,Gαi Signaling,Neurovascular Coupling Signaling Pathway,Phagosome Formation,S100 Family Signaling Pathway
hsa-miR-1224-5p	miR-1224-5p (and other miRNAs w/seed UGAGGAC)	-5.66	TargetScan Human	High (predicted)	ARHGEF19	Breast Cancer Regulation by Stathmin1,Molecular Mechanisms of Cancer,Phospholipase C Signaling,Reelin Signaling in Neurons,RHOGDI Signaling,Signaling by Rho Family GTPases,Thrombin Signaling
hsa-miR-1224-5p	miR-1224-5p (and other miRNAs w/seed UGAGGAC)	-5.66	TargetScan Mouse,TargetScan Human	High (predicted),Moderate (predicted)	CBX3	ATM Signaling
hsa-miR-1224-5p	miR-1224-5p (and other miRNAs w/seed UGAGGAC)	-5.66	TargetScan Mouse,TargetScan Human	High (predicted)	COPB1	Caveolar-mediated Endocytosis Signaling,Coronavirus Replication Pathway
hsa-miR-1224-5p	miR-1224-5p (and other miRNAs w/seed UGAGGAC)	-5.66	TargetScan Human	High (predicted)	CXCL6	Agranulocyte Adhesion and Diapedesis,Granulocyte Adhesion and Diapedesis,IL-13 Signaling Pathway,IL-17A Signaling in Airway Cells,Pathogen Induced Cytokine Storm Signaling Pathway,Role of IL-17A in Arthritis,Role of IL-17A in Psoriasis,Role of IL-17F in Allergic Inflammatory Airway Diseases
hsa-miR-1224-5p	miR-1224-5p (and other miRNAs w/seed UGAGGAC)	-5.66	TargetScan Human	High (predicted)	GPX5	Apelin Adipocyte Signaling Pathway,Glutathione Redox Reactions I,Mitochondrial Dysfunction
hsa-miR-1224-5p	miR-1224-5p (and other miRNAs w/seed UGAGGAC)	-5.66	TargetScan Mouse,TargetScan Human	High (predicted),Moderate (predicted)	ITSN1	Axonal Guidance Signaling,Caveolar-mediated Endocytosis Signaling,Ephrin B Signaling,Ephrin Receptor Signaling,Synaptogenesis Signaling Pathway,Virus Entry via Endocytic Pathways
hsa-miR-1224-5p	miR-1224-5p (and other miRNAs w/seed UGAGGAC)	-5.66	TargetScan Human	High (predicted)	KRT72	Glucocorticoid Receptor Signaling
hsa-miR-1224-5p	miR-1224-5p (and other miRNAs w/seed UGAGGAC)	-5.66	TargetScan Mouse,TargetScan Human	High (predicted)	LBP	Actin Cytoskeleton Signaling,Acute Phase Response Signaling,Hepatic Cholestasis,Hepatic Fibrosis / Hepatic Stellate Cell Activation,IL-6 Signaling,iNOS Signaling,LPS-stimulated MAPK Signaling,LPS/IL-1 Mediated Inhibition of RXR Function,LXR/RXR Activation,Macrophage Classical Activation Signaling Pathway,Phagosome Formation,Role of JAK family kinases in IL-6-type Cytokine Signaling,Toll-like Rece…
hsa-miR-1224-5p	miR-1224-5p (and other miRNAs w/seed UGAGGAC)	-5.66	TargetScan Human	High (predicted)	MADD	TNFR1 Signaling
hsa-miR-1224-5p	miR-1224-5p (and other miRNAs w/seed UGAGGAC)	-5.66	TargetScan Mouse,TargetScan Human	High (predicted),Moderate (predicted)	MED20	Estrogen Receptor Signaling,Protein Ubiquitination Pathway
hsa-miR-1224-5p	miR-1224-5p (and other miRNAs w/seed UGAGGAC)	-5.66	TargetScan Human	High (predicted)	PLCB3	14-3-3-mediated Signaling,Adrenomedullin signaling pathway,Aldosterone Signaling in Epithelial Cells,Antioxidant Action of Vitamin C,Apelin Cardiomyocyte Signaling Pathway,Apelin Endothelial Signaling Pathway,Axonal Guidance Signaling,Breast Cancer Regulation by Stathmin1,Cardiac Hypertrophy Signaling,Cardiac Hypertrophy Signaling (Enhanced),CCR3 Signaling in Eosinophils,Cellular Effects of Silde…
hsa-miR-1224-5p	miR-1224-5p (and other miRNAs w/seed UGAGGAC)	-5.66	TargetScan Human	High (predicted)	PMAIP1	Molecular Mechanisms of Cancer,MYC Mediated Apoptosis Signaling,p53 Signaling,Pulmonary Fibrosis Idiopathic Signaling Pathway
hsa-miR-1224-5p	miR-1224-5p (and other miRNAs w/seed UGAGGAC)	-5.66	TargetScan Human	High (predicted)	PSME3	BAG2 Signaling Pathway,FAT10 Signaling Pathway,Huntington's Disease Signaling,Inhibition of ARE-Mediated mRNA Degradation Pathway
hsa-miR-1224-5p	miR-1224-5p (and other miRNAs w/seed UGAGGAC)	-5.66	TargetScan Mouse,TargetScan Human	High (predicted),Moderate (predicted)	RAP2A	14-3-3-mediated Signaling,Actin Cytoskeleton Signaling,Actin Nucleation by ARP-WASP Complex,Acute Myeloid Leukemia Signaling,Acute Phase Response Signaling,Adrenomedullin signaling pathway,Agrin Interactions at Neuromuscular Junction,Angiopoietin Signaling,Antiproliferative Role of Somatostatin Receptor 2,Apelin Endothelial Signaling Pathway,Apoptosis Signaling,Axonal Guidance Signaling,B Cell Re…
hsa-miR-1224-5p	miR-1224-5p (and other miRNAs w/seed UGAGGAC)	-5.66	TargetScan Mouse,TargetScan Human	High (predicted),Moderate (predicted)	RNASE2	Airway Inflammation in Asthma
hsa-miR-1224-5p	miR-1224-5p (and other miRNAs w/seed UGAGGAC)	-5.66	TargetScan Human	High (predicted)	RNASE3	Airway Inflammation in Asthma
hsa-miR-1224-5p	miR-1224-5p (and other miRNAs w/seed UGAGGAC)	-5.66	TargetScan Human	High (predicted)	S100A12	S100 Family Signaling Pathway
hsa-miR-1224-5p	miR-1224-5p (and other miRNAs w/seed UGAGGAC)	-5.66	TargetScan Human	High (predicted)	SIRT6	NAD Signaling Pathway,PTEN Signaling,Sirtuin Signaling Pathway,Stearate Biosynthesis I (Animals),Triacylglycerol Biosynthesis
hsa-miR-1224-5p	miR-1224-5p (and other miRNAs w/seed UGAGGAC)	-5.66	TargetScan Human	High (predicted)	TNNC1	Calcium Signaling,Dilated Cardiomyopathy Signaling Pathway
hsa-miR-1224-5p	miR-1224-5p (and other miRNAs w/seed UGAGGAC)	-5.66	TargetScan Human	High (predicted)	TUBB2A	14-3-3-mediated Signaling,Axonal Guidance Signaling,Breast Cancer Regulation by Stathmin1,Coronavirus Replication Pathway,Gap Junction Signaling,Germ Cell-Sertoli Cell Junction Signaling,Phagosome Maturation,Remodeling of Epithelial Adherens Junctions,Sertoli Cell-Sertoli Cell Junction Signaling
hsa-miR-1224-5p	miR-1224-5p (and other miRNAs w/seed UGAGGAC)	-5.66	TargetScan Human	High (predicted)	UCHL1	Chaperone Mediated Autophagy Signaling Pathway,Parkinson's Signaling,Protein Ubiquitination Pathway
hsa-miR-1246	miR-1246 (miRNAs w/seed AUGGAUU)	-4.078	TargetScan Human	High (predicted)	CCNG2	HIF1α Signaling
hsa-miR-1246	miR-1246 (miRNAs w/seed AUGGAUU)	-4.078	TargetScan Human	High (predicted)	CDO1	L-cysteine Degradation I,Superpathway of Methionine Degradation,Taurine Biosynthesis
hsa-miR-1246	miR-1246 (miRNAs w/seed AUGGAUU)	-4.078	TargetScan Human	High (predicted)	CNOT9	Inhibition of ARE-Mediated mRNA Degradation Pathway
hsa-miR-1246	miR-1246 (miRNAs w/seed AUGGAUU)	-4.078	TargetScan Human	High (predicted)	DUSP9	3-phosphoinositide Biosynthesis,3-phosphoinositide Degradation,cAMP-mediated signaling,D-myo-inositol (1,4,5,6)-Tetrakisphosphate Biosynthesis,D-myo-inositol (3,4,5,6)-tetrakisphosphate Biosynthesis,D-myo-inositol-5-phosphate Metabolism,ERK/MAPK Signaling,G-Protein Coupled Receptor Signaling,Human Embryonic Stem Cell Pluripotency,Protein Kinase A Signaling,Superpathway of Inositol Phosphate Compo…
hsa-miR-1246	miR-1246 (miRNAs w/seed AUGGAUU)	-4.078	TargetScan Human	High (predicted)	FKBP1A	mTOR Signaling,Myelination Signaling Pathway,Necroptosis Signaling Pathway
hsa-miR-1246	miR-1246 (miRNAs w/seed AUGGAUU)	-4.078	TargetScan Human	High (predicted)	GNGT2	Phototransduction Pathway,RAR Activation
hsa-miR-1246	miR-1246 (miRNAs w/seed AUGGAUU)	-4.078	TargetScan Human	High (predicted)	HS3ST1	Chondroitin Sulfate Biosynthesis,Chondroitin Sulfate Biosynthesis (Late Stages),Dermatan Sulfate Biosynthesis,Dermatan Sulfate Biosynthesis (Late Stages),Heparan Sulfate Biosynthesis,Heparan Sulfate Biosynthesis (Late Stages),LPS/IL-1 Mediated Inhibition of RXR Function,Xenobiotic Metabolism CAR Signaling Pathway,Xenobiotic Metabolism PXR Signaling Pathway,Xenobiotic Metabolism Signaling
hsa-miR-1246	miR-1246 (miRNAs w/seed AUGGAUU)	-4.078	TargetScan Human	High (predicted)	MSR1	Atherosclerosis Signaling,LXR/RXR Activation,Phagosome Formation,Role of PKR in Interferon Induction and Antiviral Response
hsa-miR-1246	miR-1246 (miRNAs w/seed AUGGAUU)	-4.078	TargetScan Human	High (predicted)	PCBP2	Chronic Myeloid Leukemia Signaling
hsa-miR-1246	miR-1246 (miRNAs w/seed AUGGAUU)	-4.078	TargetScan Human	High (predicted)	PMP2	Myelination Signaling Pathway
hsa-miR-1246	miR-1246 (miRNAs w/seed AUGGAUU)	-4.078	TargetScan Human	High (predicted)	PRPF18	Spliceosomal Cycle,Systemic Lupus Erythematosus Signaling
hsa-miR-1246	miR-1246 (miRNAs w/seed AUGGAUU)	-4.078	TargetScan Human	High (predicted)	SPAM1	Chondroitin Sulfate Degradation (Metazoa),Dermatan Sulfate Degradation (Metazoa)
hsa-miR-1246	miR-1246 (miRNAs w/seed AUGGAUU)	-4.078	TargetScan Human	High (predicted)	VIM	14-3-3-mediated Signaling,CSDE1 Signaling Pathway,Endocannabinoid Cancer Inhibition Pathway,HIF1α Signaling,HOTAIR Regulatory Pathway,ID1 Signaling Pathway,ILK Signaling,MSP-RON Signaling In Cancer Cells Pathway,Pulmonary Fibrosis Idiopathic Signaling Pathway,Regulation Of The Epithelial Mesenchymal Transition By Growth Factors Pathway,Signaling by Rho Family GTPases,Wound Healing Signaling Pathw…
hsa-miR-125a-3p	miR-125a-3p (miRNAs w/seed CAGGUGA)	-1.977	TargetScan Human	High (predicted)	ALDH3B1	Aryl Hydrocarbon Receptor Signaling,Dopamine Degradation,Ethanol Degradation II,Ethanol Degradation IV,Fatty Acid α-oxidation,Histamine Degradation,LPS/IL-1 Mediated Inhibition of RXR Function,Noradrenaline and Adrenaline Degradation,Oxidative Ethanol Degradation III,Putrescine Degradation III,Serotonin Degradation,Tryptophan Degradation X (Mammalian, via Tryptamine),Xenobiotic Metabolism AHR Sig…
hsa-miR-125a-3p	miR-125a-3p (miRNAs w/seed CAGGUGA)	-1.977	TargetScan Human	High (predicted)	APOC4	Atherosclerosis Signaling,Clathrin-mediated Endocytosis Signaling,DHCR24 Signaling Pathway,FXR/RXR Activation,IL-12 Signaling and Production in Macrophages,LPS/IL-1 Mediated Inhibition of RXR Function,LXR/RXR Activation,Maturity Onset Diabetes of Young (MODY) Signaling,Production of Nitric Oxide and Reactive Oxygen Species in Macrophages
hsa-miR-125a-3p	miR-125a-3p (miRNAs w/seed CAGGUGA)	-1.977	TargetScan Mouse,TargetScan Human	High (predicted),Moderate (predicted)	APOF	Atherosclerosis Signaling,Clathrin-mediated Endocytosis Signaling,DHCR24 Signaling Pathway,FXR/RXR Activation,IL-12 Signaling and Production in Macrophages,LXR/RXR Activation,Maturity Onset Diabetes of Young (MODY) Signaling,Production of Nitric Oxide and Reactive Oxygen Species in Macrophages
hsa-miR-125a-3p	miR-125a-3p (miRNAs w/seed CAGGUGA)	-1.977	TargetScan Human	High (predicted)	BAK1	Apoptosis Signaling,BEX2 Signaling Pathway,IL-7 Signaling Pathway,Immunogenic Cell Death Signaling Pathway,Induction of Apoptosis by HIV1,Interferon Signaling,Molecular Mechanisms of Cancer
hsa-miR-125a-3p	miR-125a-3p (miRNAs w/seed CAGGUGA)	-1.977	TargetScan Human	High (predicted)	BCAT2	Isoleucine Degradation I,Leucine Degradation I,Valine Degradation I
hsa-miR-125a-3p	miR-125a-3p (miRNAs w/seed CAGGUGA)	-1.977	TargetScan Human	High (predicted)	CASP6	Apoptosis Signaling,Cytotoxic T Lymphocyte-mediated Apoptosis of Target Cells,Death Receptor Signaling,DNA damage-induced 14-3-3σ Signaling,Endocannabinoid Cancer Inhibition Pathway,Endothelin-1 Signaling,HER-2 Signaling in Breast Cancer,Huntington's Disease Signaling,IL-33 Signaling Pathway,Molecular Mechanisms of Cancer,Neutrophil Extracellular Trap Signaling Pathway,Osteoarthritis Pathway,p53 …
hsa-miR-125a-3p	miR-125a-3p (miRNAs w/seed CAGGUGA)	-1.977	TargetScan Human	High (predicted)	CBR1	Acetone Degradation I (to Methylglyoxal),Methylglyoxal Degradation III,NRF2-mediated Oxidative Stress Response,Stearate Biosynthesis I (Animals)
hsa-miR-125a-3p	miR-125a-3p (miRNAs w/seed CAGGUGA)	-1.977	TargetScan Mouse,TargetScan Human	High (predicted),Moderate (predicted)	CCL1	Agranulocyte Adhesion and Diapedesis,Granulocyte Adhesion and Diapedesis,IL-33 Signaling Pathway,Pathogen Induced Cytokine Storm Signaling Pathway
hsa-miR-125a-3p	miR-125a-3p (miRNAs w/seed CAGGUGA)	-1.977	TargetScan Human	High (predicted)	CCL4	Agranulocyte Adhesion and Diapedesis,CCR5 Signaling in Macrophages,Chemokine Signaling,Communication between Innate and Adaptive Immune Cells,Differential Regulation of Cytokine Production in Intestinal Epithelial Cells by IL-17A and IL-17F,Differential Regulation of Cytokine Production in Macrophages and T Helper Cells by IL-17A and IL-17F,Granulocyte Adhesion and Diapedesis,Pathogen Induced Cyt…
hsa-miR-125a-3p	miR-125a-3p (miRNAs w/seed CAGGUGA)	-1.977	TargetScan Human	High (predicted)	CDC42SE1	CDC42 Signaling
hsa-miR-125a-3p	miR-125a-3p (miRNAs w/seed CAGGUGA)	-1.977	TargetScan Human	High (predicted)	CDK3	Cell Cycle Control of Chromosomal Replication,DNA Methylation and Transcriptional Repression Signaling,Molecular Mechanisms of Cancer
hsa-miR-125a-3p	miR-125a-3p (miRNAs w/seed CAGGUGA)	-1.977	TargetScan Human	High (predicted)	CKS1B	Cell Cycle: G2/M DNA Damage Checkpoint Regulation,Small Cell Lung Cancer Signaling
hsa-miR-125a-3p	miR-125a-3p (miRNAs w/seed CAGGUGA)	-1.977	TargetScan Mouse,TargetScan Human	High (predicted),Moderate (predicted)	COL23A1	GP6 Signaling Pathway,Hepatic Fibrosis / Hepatic Stellate Cell Activation,IL-4 Signaling,Neutrophil Extracellular Trap Signaling Pathway,Pathogen Induced Cytokine Storm Signaling Pathway,Pulmonary Fibrosis Idiopathic Signaling Pathway,Role Of Osteoclasts In Rheumatoid Arthritis Signaling Pathway,Wound Healing Signaling Pathway
hsa-miR-125a-3p	miR-125a-3p (miRNAs w/seed CAGGUGA)	-1.977	TargetScan Human	High (predicted)	COQ2	Ubiquinol-10 Biosynthesis (Eukaryotic)
hsa-miR-125a-3p	miR-125a-3p (miRNAs w/seed CAGGUGA)	-1.977	TargetScan Mouse,TargetScan Human	High (predicted),Moderate (predicted)	CPA3	SPINK1 Pancreatic Cancer Pathway
hsa-miR-125a-3p	miR-125a-3p (miRNAs w/seed CAGGUGA)	-1.977	TargetScan Human	High (predicted)	CYCS	Amyotrophic Lateral Sclerosis Signaling,Apoptosis Signaling,CD27 Signaling in Lymphocytes,Ceramide Signaling,Cytotoxic T Lymphocyte-mediated Apoptosis of Target Cells,Death Receptor Signaling,Docosahexaenoic Acid (DHA) Signaling,Granzyme B Signaling,Huntington's Disease Signaling,Induction of Apoptosis by HIV1,Lymphotoxin β Receptor Signaling,Mitochondrial Dysfunction,Molecular Mechanisms of Canc…
hsa-miR-125a-3p	miR-125a-3p (miRNAs w/seed CAGGUGA)	-1.977	TargetScan Human	High (predicted)	DHTKD1	2-ketoglutarate Dehydrogenase Complex
hsa-miR-125a-3p	miR-125a-3p (miRNAs w/seed CAGGUGA)	-1.977	TargetScan Human	High (predicted)	EIF3I	EIF2 Signaling,mTOR Signaling,Regulation of eIF4 and p70S6K Signaling
hsa-miR-125a-3p	miR-125a-3p (miRNAs w/seed CAGGUGA)	-1.977	TargetScan Mouse,TargetScan Human	High (predicted),Moderate (predicted)	ENO1	Gluconeogenesis I,Glycolysis I,TR/RXR Activation
hsa-miR-125a-3p	miR-125a-3p (miRNAs w/seed CAGGUGA)	-1.977	TargetScan Mouse,Ingenuity Expert Findings,TargetScan Human	Experimentally Observed,High (predicted)	FYN	Axonal Guidance Signaling,Caveolar-mediated Endocytosis Signaling,CD28 Signaling in T Helper Cells,Circadian Rhythm Signaling,CTLA4 Signaling in Cytotoxic T Lymphocytes,Ephrin A Signaling,Ephrin Receptor Signaling,Epithelial Adherens Junction Signaling,ERK/MAPK Signaling,FAK Signaling,Fc Epsilon RI Signaling,Fcγ Receptor-mediated Phagocytosis in Macrophages and Monocytes,G-Protein Coupled Recepto…
hsa-miR-125a-3p	miR-125a-3p (miRNAs w/seed CAGGUGA)	-1.977	TargetScan Human	High (predicted)	GLB1	CLEAR Signaling Pathway,Lactose Degradation III
hsa-miR-125a-3p	miR-125a-3p (miRNAs w/seed CAGGUGA)	-1.977	TargetScan Mouse,TargetScan Human	High (predicted),Moderate (predicted)	GPRC5A	Breast Cancer Regulation by Stathmin1,CREB Signaling in Neurons,FAK Signaling,G-Protein Coupled Receptor Signaling,Phagosome Formation,S100 Family Signaling Pathway
hsa-miR-125a-3p	miR-125a-3p (miRNAs w/seed CAGGUGA)	-1.977	TargetScan Mouse,TargetScan Human	High (predicted),Moderate (predicted)	GPX1	Amyotrophic Lateral Sclerosis Signaling,Apelin Adipocyte Signaling Pathway,Glutathione Redox Reactions I,Mitochondrial Dysfunction
hsa-miR-125a-3p	miR-125a-3p (miRNAs w/seed CAGGUGA)	-1.977	TargetScan Human	High (predicted)	HGS	Clathrin-mediated Endocytosis Signaling,Remodeling of Epithelial Adherens Junctions
hsa-miR-125a-3p	miR-125a-3p (miRNAs w/seed CAGGUGA)	-1.977	TargetScan Human	High (predicted)	IFIT2	Activation of IRF by Cytosolic Pattern Recognition Receptors,Role of Hypercytokinemia/hyperchemokinemia in the Pathogenesis of Influenza,Systemic Lupus Erythematosus In B Cell Signaling Pathway
hsa-miR-125a-3p	miR-125a-3p (miRNAs w/seed CAGGUGA)	-1.977	TargetScan Human	High (predicted)	INMT	Nicotine Degradation II
hsa-miR-125a-3p	miR-125a-3p (miRNAs w/seed CAGGUGA)	-1.977	TargetScan Human	High (predicted)	JAM2	HOTAIR Regulatory Pathway,Leukocyte Extravasation Signaling,Sertoli Cell-Sertoli Cell Junction Signaling,Tight Junction Signaling
hsa-miR-125a-3p	miR-125a-3p (miRNAs w/seed CAGGUGA)	-1.977	TargetScan Human	High (predicted)	JCHAIN	Activin Inhibin Signaling Pathway,Allograft Rejection Signaling,Autoimmune Thyroid Disease Signaling,B Cell Receptor Signaling,Communication between Innate and Adaptive Immune Cells,Dendritic Cell Maturation,Hematopoiesis from Pluripotent Stem Cells,IL-12 Signaling and Production in Macrophages,Macrophage Alternative Activation Signaling Pathway,Neutrophil Extracellular Trap Signaling Pathway,Pha…
hsa-miR-125a-3p	miR-125a-3p (miRNAs w/seed CAGGUGA)	-1.977	TargetScan Human	High (predicted)	KRT75	Glucocorticoid Receptor Signaling
hsa-miR-125a-3p	miR-125a-3p (miRNAs w/seed CAGGUGA)	-1.977	TargetScan Human	High (predicted)	LAIR1	Natural Killer Cell Signaling,Neutrophil Extracellular Trap Signaling Pathway
hsa-miR-125a-3p	miR-125a-3p (miRNAs w/seed CAGGUGA)	-1.977	TargetScan Human	High (predicted)	LYVE1	Tumoricidal Function of Hepatic Natural Killer Cells
hsa-miR-125a-3p	miR-125a-3p (miRNAs w/seed CAGGUGA)	-1.977	TargetScan Human	High (predicted)	MAP3K12	B Cell Receptor Signaling,Cardiac Hypertrophy Signaling,Cardiac Hypertrophy Signaling (Enhanced),CD27 Signaling in Lymphocytes,G-Protein Coupled Receptor Signaling,Germ Cell-Sertoli Cell Junction Signaling,GNRH Signaling,HGF Signaling,Natural Killer Cell Signaling,NGF Signaling,PKCθ Signaling in T Lymphocytes,Production of Nitric Oxide and Reactive Oxygen Species in Macrophages,RANK Signaling in …
hsa-miR-125a-3p	miR-125a-3p (miRNAs w/seed CAGGUGA)	-1.977	TargetScan Human	High (predicted)	MATN3	Osteoarthritis Pathway
hsa-miR-125a-3p	miR-125a-3p (miRNAs w/seed CAGGUGA)	-1.977	TargetScan Human	High (predicted)	MT-ATP6	Estrogen Receptor Signaling,Glucocorticoid Receptor Signaling,Mitochondrial Dysfunction,Neutrophil Extracellular Trap Signaling Pathway,Oxidative Phosphorylation,Sirtuin Signaling Pathway
hsa-miR-125a-3p	miR-125a-3p (miRNAs w/seed CAGGUGA)	-1.977	TargetScan Human	High (predicted)	NARS1	tRNA Charging
hsa-miR-125a-3p	miR-125a-3p (miRNAs w/seed CAGGUGA)	-1.977	TargetScan Human	High (predicted)	NCR2	Natural Killer Cell Signaling
hsa-miR-125a-3p	miR-125a-3p (miRNAs w/seed CAGGUGA)	-1.977	TargetScan Human	High (predicted)	NPM1	Coronavirus Pathogenesis Pathway,Hereditary Breast Cancer Signaling,Role of p14/p19ARF in Tumor Suppression,Role of PKR in Interferon Induction and Antiviral Response
hsa-miR-125a-3p	miR-125a-3p (miRNAs w/seed CAGGUGA)	-1.977	TargetScan Human	High (predicted)	NRG1	Agrin Interactions at Neuromuscular Junction,Cell Cycle: G1/S Checkpoint Regulation,ERB2-ERBB3 Signaling,ERBB Signaling,ERBB4 Signaling,HER-2 Signaling in Breast Cancer,Myelination Signaling Pathway,Neuregulin Signaling
hsa-miR-125a-3p	miR-125a-3p (miRNAs w/seed CAGGUGA)	-1.977	TargetScan Human	High (predicted)	NTF4	Axonal Guidance Signaling,Human Embryonic Stem Cell Pluripotency,Neurotrophin/TRK Signaling,S100 Family Signaling Pathway,Thyroid Cancer Signaling
hsa-miR-125a-3p	miR-125a-3p (miRNAs w/seed CAGGUGA)	-1.977	TargetScan Mouse,TargetScan Human	High (predicted),Moderate (predicted)	OBP2A	Airway Pathology in Chronic Obstructive Pulmonary Disease
hsa-miR-125a-3p	miR-125a-3p (miRNAs w/seed CAGGUGA)	-1.977	TargetScan Human	High (predicted)	P2RX6	Gustation Pathway
hsa-miR-125a-3p	miR-125a-3p (miRNAs w/seed CAGGUGA)	-1.977	TargetScan Human	High (predicted)	P2RX7	Gustation Pathway,Immunogenic Cell Death Signaling Pathway,Inflammasome pathway,Multiple Sclerosis Signaling Pathway,Neuroinflammation Signaling Pathway,Osteoarthritis Pathway,Pathogen Induced Cytokine Storm Signaling Pathway,Pyroptosis Signaling Pathway
hsa-miR-125a-3p	miR-125a-3p (miRNAs w/seed CAGGUGA)	-1.977	TargetScan Human	High (predicted)	PAX4	Activin Inhibin Signaling Pathway,Maturity Onset Diabetes of Young (MODY) Signaling
hsa-miR-125a-3p	miR-125a-3p (miRNAs w/seed CAGGUGA)	-1.977	TargetScan Mouse,TargetScan Human	High (predicted),Moderate (predicted)	PKIA	cAMP-mediated signaling,Cardiac β-adrenergic Signaling
hsa-miR-125a-3p	miR-125a-3p (miRNAs w/seed CAGGUGA)	-1.977	TargetScan Human	High (predicted)	PRPF38A	Systemic Lupus Erythematosus Signaling
hsa-miR-125a-3p	miR-125a-3p (miRNAs w/seed CAGGUGA)	-1.977	TargetScan Human	High (predicted)	PSMD13	BAG2 Signaling Pathway,FAT10 Signaling Pathway,Huntington's Disease Signaling,Inhibition of ARE-Mediated mRNA Degradation Pathway,Protein Ubiquitination Pathway
hsa-miR-125a-3p	miR-125a-3p (miRNAs w/seed CAGGUGA)	-1.977	TargetScan Mouse,TargetScan Human	High (predicted),Moderate (predicted)	RAB4B	Clathrin-mediated Endocytosis Signaling,Serotonin Receptor Signaling
hsa-miR-125a-3p	miR-125a-3p (miRNAs w/seed CAGGUGA)	-1.977	TargetScan Mouse,TargetScan Human	High (predicted),Moderate (predicted)	RGS4	cAMP-mediated signaling,G-Protein Coupled Receptor Signaling,Gαi Signaling,Gαq Signaling,Opioid Signaling Pathway
hsa-miR-125a-3p	miR-125a-3p (miRNAs w/seed CAGGUGA)	-1.977	TargetScan Human	High (predicted)	RPL30	EIF2 Signaling
hsa-miR-125a-3p	miR-125a-3p (miRNAs w/seed CAGGUGA)	-1.977	TargetScan Human	High (predicted)	RPS15A	Coronavirus Pathogenesis Pathway,EIF2 Signaling,mTOR Signaling,Regulation of eIF4 and p70S6K Signaling
hsa-miR-125a-3p	miR-125a-3p (miRNAs w/seed CAGGUGA)	-1.977	TargetScan Human	High (predicted)	S100A7A	S100 Family Signaling Pathway
hsa-miR-125a-3p	miR-125a-3p (miRNAs w/seed CAGGUGA)	-1.977	TargetScan Human	High (predicted)	SLC4A1	Multiple Sclerosis Signaling Pathway
hsa-miR-125a-3p	miR-125a-3p (miRNAs w/seed CAGGUGA)	-1.977	TargetScan Mouse,TargetScan Human	High (predicted),Moderate (predicted)	SUMO3	Sumoylation Pathway
hsa-miR-125a-3p	miR-125a-3p (miRNAs w/seed CAGGUGA)	-1.977	TargetScan Human	High (predicted)	TCL1A	Role of NANOG in Mammalian Embryonic Stem Cell Pluripotency
hsa-miR-125a-3p	miR-125a-3p (miRNAs w/seed CAGGUGA)	-1.977	TargetScan Human	High (predicted)	TGFA	Autophagy,Breast Cancer Regulation by Stathmin1,CLEAR Signaling Pathway,CREB Signaling in Neurons,ERBB Signaling,Glioma Signaling,Hepatic Fibrosis / Hepatic Stellate Cell Activation,HER-2 Signaling in Breast Cancer,HIF1α Signaling,MicroRNA Biogenesis Signaling Pathway,NAD Signaling Pathway,Neuregulin Signaling,NF-κB Signaling,Non-Small Cell Lung Cancer Signaling,Pancreatic Adenocarcinoma Signalin…
hsa-miR-125a-3p	miR-125a-3p (miRNAs w/seed CAGGUGA)	-1.977	TargetScan Human	High (predicted)	TIRAP	Hepatic Cholestasis,Hepatic Fibrosis Signaling Pathway,Neuroinflammation Signaling Pathway,Neutrophil Extracellular Trap Signaling Pathway,NF-κB Signaling,Role of PKR in Interferon Induction and Antiviral Response,Toll-like Receptor Signaling
hsa-miR-125a-3p	miR-125a-3p (miRNAs w/seed CAGGUGA)	-1.977	TargetScan Mouse,TargetScan Human	High (predicted)	TSC22D3	Glucocorticoid Receptor Signaling,Macrophage Alternative Activation Signaling Pathway
hsa-miR-125a-3p	miR-125a-3p (miRNAs w/seed CAGGUGA)	-1.977	TargetScan Human	High (predicted)	TUBB4A	14-3-3-mediated Signaling,Axonal Guidance Signaling,Breast Cancer Regulation by Stathmin1,Coronavirus Replication Pathway,Gap Junction Signaling,Germ Cell-Sertoli Cell Junction Signaling,Phagosome Maturation,Remodeling of Epithelial Adherens Junctions,Sertoli Cell-Sertoli Cell Junction Signaling
hsa-miR-125a-3p	miR-125a-3p (miRNAs w/seed CAGGUGA)	-1.977	TargetScan Human	High (predicted)	WNT7B	Axonal Guidance Signaling,Basal Cell Carcinoma Signaling,Cardiac Hypertrophy Signaling (Enhanced),CDX Gastrointestinal Cancer Signaling Pathway,Chronic Myeloid Leukemia Signaling,Colorectal Cancer Metastasis Signaling,Factors Promoting Cardiogenesis in Vertebrates,Glioblastoma Multiforme Signaling,Hepatic Fibrosis Signaling Pathway,HOTAIR Regulatory Pathway,Human Embryonic Stem Cell Pluripotency,…
hsa-miR-127-5p	miR-127-5p (miRNAs w/seed UGAAGCU)	-2.109	TargetScan Human	High (predicted)	ALDH1A3	Aryl Hydrocarbon Receptor Signaling,Dopamine Degradation,Ethanol Degradation II,Ethanol Degradation IV,Fatty Acid α-oxidation,Histamine Degradation,LPS/IL-1 Mediated Inhibition of RXR Function,Noradrenaline and Adrenaline Degradation,Oxidative Ethanol Degradation III,Putrescine Degradation III,RAR Activation,Retinoate Biosynthesis I,Serotonin Degradation,Tryptophan Degradation X (Mammalian, via T…
hsa-miR-127-5p	miR-127-5p (miRNAs w/seed UGAAGCU)	-2.109	TargetScan Mouse,TargetScan Human	High (predicted)	BLVRB	Heme Degradation,IL-10 Signaling
hsa-miR-127-5p	miR-127-5p (miRNAs w/seed UGAAGCU)	-2.109	TargetScan Human	High (predicted)	CHRNA9	AMPK Signaling,Calcium Signaling,eNOS Signaling,ID1 Signaling Pathway
hsa-miR-127-5p	miR-127-5p (miRNAs w/seed UGAAGCU)	-2.109	TargetScan Human	High (predicted)	EPAS1	Iron homeostasis signaling pathway,Macrophage Alternative Activation Signaling Pathway,Oncostatin M Signaling,Osteoarthritis Pathway,Sirtuin Signaling Pathway
hsa-miR-127-5p	miR-127-5p (miRNAs w/seed UGAAGCU)	-2.109	TargetScan Mouse,TargetScan Human	High (predicted)	EREG	ERBB Signaling,Neuregulin Signaling,S100 Family Signaling Pathway
hsa-miR-127-5p	miR-127-5p (miRNAs w/seed UGAAGCU)	-2.109	TargetScan Human	High (predicted)	FSCN1	Crosstalk between Dendritic Cells and Natural Killer Cells,Dendritic Cell Maturation
hsa-miR-127-5p	miR-127-5p (miRNAs w/seed UGAAGCU)	-2.109	TargetScan Human	High (predicted)	GPR45	Breast Cancer Regulation by Stathmin1,CREB Signaling in Neurons,FAK Signaling,G-Protein Coupled Receptor Signaling,Phagosome Formation,S100 Family Signaling Pathway
hsa-miR-127-5p	miR-127-5p (miRNAs w/seed UGAAGCU)	-2.109	TargetScan Human	High (predicted)	HSPA1A/HSPA1B	Aldosterone Signaling in Epithelial Cells,BAG2 Signaling Pathway,Chaperone Mediated Autophagy Signaling Pathway,eNOS Signaling,Glucocorticoid Receptor Signaling,HIF1α Signaling,Huntington's Disease Signaling,Immunogenic Cell Death Signaling Pathway,Natural Killer Cell Signaling,NOD1/2 Signaling Pathway,Protein Ubiquitination Pathway,Role of PKR in Interferon Induction and Antiviral Response,Unfol…
hsa-miR-127-5p	miR-127-5p (miRNAs w/seed UGAAGCU)	-2.109	TargetScan Human	High (predicted)	JAM3	Agranulocyte Adhesion and Diapedesis,Granulocyte Adhesion and Diapedesis,Leukocyte Extravasation Signaling,Sertoli Cell-Sertoli Cell Junction Signaling,Tight Junction Signaling
hsa-miR-127-5p	miR-127-5p (miRNAs w/seed UGAAGCU)	-2.109	TargetScan Human	High (predicted)	KDELR2	Protein Kinase A Signaling
hsa-miR-127-5p	miR-127-5p (miRNAs w/seed UGAAGCU)	-2.109	TargetScan Human	High (predicted)	KLRD1	Crosstalk between Dendritic Cells and Natural Killer Cells,Natural Killer Cell Signaling,Th1 and Th2 Activation Pathway,Th1 Pathway
hsa-miR-127-5p	miR-127-5p (miRNAs w/seed UGAAGCU)	-2.109	TargetScan Human	High (predicted)	KRT24	Glucocorticoid Receptor Signaling
hsa-miR-127-5p	miR-127-5p (miRNAs w/seed UGAAGCU)	-2.109	TargetScan Human	High (predicted)	LCLAT1	CDP-diacylglycerol Biosynthesis I,Phosphatidylglycerol Biosynthesis II (Non-plastidic),Triacylglycerol Biosynthesis
hsa-miR-127-5p	miR-127-5p (miRNAs w/seed UGAAGCU)	-2.109	TargetScan Human	High (predicted)	MTRNR2L4	Chaperone Mediated Autophagy Signaling Pathway
hsa-miR-127-5p	miR-127-5p (miRNAs w/seed UGAAGCU)	-2.109	TargetScan Mouse,TargetScan Human	High (predicted),Moderate (predicted)	NEK7	Inflammasome pathway,Pyroptosis Signaling Pathway
hsa-miR-127-5p	miR-127-5p (miRNAs w/seed UGAAGCU)	-2.109	TargetScan Mouse,TargetScan Human	High (predicted)	NEUROD1	Huntington's Disease Signaling,Insulin Secretion Signaling Pathway,Maturity Onset Diabetes of Young (MODY) Signaling
hsa-miR-127-5p	miR-127-5p (miRNAs w/seed UGAAGCU)	-2.109	TargetScan Human	High (predicted)	PALB2	Hereditary Breast Cancer Signaling
hsa-miR-127-5p	miR-127-5p (miRNAs w/seed UGAAGCU)	-2.109	TargetScan Human	High (predicted)	PIK3R6	14-3-3-mediated Signaling,3-phosphoinositide Biosynthesis,Actin Cytoskeleton Signaling,Activin Inhibin Signaling Pathway,Acute Myeloid Leukemia Signaling,Adrenomedullin signaling pathway,Aldosterone Signaling in Epithelial Cells,AMPK Signaling,Amyotrophic Lateral Sclerosis Signaling,Angiopoietin Signaling,Antiproliferative Role of Somatostatin Receptor 2,Apelin Cardiomyocyte Signaling Pathway,Ape…
hsa-miR-127-5p	miR-127-5p (miRNAs w/seed UGAAGCU)	-2.109	TargetScan Human	High (predicted)	PPP1CC	3-phosphoinositide Biosynthesis,3-phosphoinositide Degradation,ATM Signaling,Breast Cancer Regulation by Stathmin1,Cardiac β-adrenergic Signaling,CDK5 Signaling,D-myo-inositol (1,4,5,6)-Tetrakisphosphate Biosynthesis,D-myo-inositol (3,4,5,6)-tetrakisphosphate Biosynthesis,D-myo-inositol-5-phosphate Metabolism,Dopamine Receptor Signaling,Dopamine-DARPP32 Feedback in cAMP Signaling,EIF2 Signaling,E…
hsa-miR-127-5p	miR-127-5p (miRNAs w/seed UGAAGCU)	-2.109	TargetScan Human	High (predicted)	RBP7	Acute Phase Response Signaling,RAR Activation,Retinoate Biosynthesis I,Retinoate Biosynthesis II,Retinol Biosynthesis,The Visual Cycle
hsa-miR-127-5p	miR-127-5p (miRNAs w/seed UGAAGCU)	-2.109	TargetScan Human	High (predicted)	RGN	Glucose and Glucose-1-phosphate Degradation
hsa-miR-127-5p	miR-127-5p (miRNAs w/seed UGAAGCU)	-2.109	TargetScan Mouse,TargetScan Human	High (predicted),Moderate (predicted)	RHOQ	Actin Nucleation by ARP-WASP Complex,Cardiac Hypertrophy Signaling,Cholecystokinin/Gastrin-mediated Signaling,Colorectal Cancer Metastasis Signaling,CXCR4 Signaling,Germ Cell-Sertoli Cell Junction Signaling,Glioblastoma Multiforme Signaling,Glioma Invasiveness Signaling,Gαq Signaling,Hepatic Fibrosis Signaling Pathway,HMGB1 Signaling,IL-8 Signaling,ILK Signaling,Insulin Receptor Signaling,Integri…
hsa-miR-127-5p	miR-127-5p (miRNAs w/seed UGAAGCU)	-2.109	TargetScan Human	High (predicted)	SHC3	Adrenomedullin signaling pathway,Breast Cancer Regulation by Stathmin1,CREB Signaling in Neurons,Endothelin-1 Signaling,Erythropoietin Signaling Pathway,Estrogen Receptor Signaling,G-Protein Coupled Receptor Signaling,Glioblastoma Multiforme Signaling,Gαi Signaling,Huntington's Disease Signaling,Molecular Mechanisms of Cancer,NGF Signaling,Oxytocin Signaling Pathway,Regulation Of The Epithelial M…
hsa-miR-127-5p	miR-127-5p (miRNAs w/seed UGAAGCU)	-2.109	TargetScan Human	High (predicted)	SMC3	ATM Signaling,Kinetochore Metaphase Signaling Pathway,Mitotic Roles of Polo-Like Kinase,Semaphorin Neuronal Repulsive Signaling Pathway
hsa-miR-127-5p	miR-127-5p (miRNAs w/seed UGAAGCU)	-2.109	TargetScan Human	High (predicted)	SNX10	Chaperone Mediated Autophagy Signaling Pathway
hsa-miR-127-5p	miR-127-5p (miRNAs w/seed UGAAGCU)	-2.109	TargetScan Human	High (predicted)	TFPI	Coagulation System,Extrinsic Prothrombin Activation Pathway,Role of Tissue Factor in Cancer
hsa-miR-127-5p	miR-127-5p (miRNAs w/seed UGAAGCU)	-2.109	TargetScan Human	High (predicted)	UBE2E2	Hypoxia Signaling in the Cardiovascular System,Protein Ubiquitination Pathway
hsa-miR-127-5p	miR-127-5p (miRNAs w/seed UGAAGCU)	-2.109	TargetScan Human	High (predicted)	XCR1	Breast Cancer Regulation by Stathmin1,cAMP-mediated signaling,CREB Signaling in Neurons,FAK Signaling,G-Protein Coupled Receptor Signaling,Gαi Signaling,Phagosome Formation,S100 Family Signaling Pathway
hsa-miR-1270	miR-1270 (and other miRNAs w/seed UGGAGAU)	-2.252	TargetScan Human	High (predicted)	ADSS1	Purine Nucleotides De Novo Biosynthesis II
hsa-miR-1270	miR-1270 (and other miRNAs w/seed UGGAGAU)	-2.252	TargetScan Human	High (predicted)	ATP6V1G2	Chaperone Mediated Autophagy Signaling Pathway,CLEAR Signaling Pathway,Iron homeostasis signaling pathway,Phagosome Maturation,Role of MAPK Signaling in Promoting the Pathogenesis of Influenza
hsa-miR-1270	miR-1270 (and other miRNAs w/seed UGGAGAU)	-2.252	TargetScan Human	High (predicted)	BET1L	Huntington's Disease Signaling,Insulin Secretion Signaling Pathway,Phagosome Maturation,SNARE Signaling Pathway,Synaptogenesis Signaling Pathway,Tight Junction Signaling
hsa-miR-1270	miR-1270 (and other miRNAs w/seed UGGAGAU)	-2.252	TargetScan Human	High (predicted)	CASP14	DNA damage-induced 14-3-3σ Signaling,Endocannabinoid Cancer Inhibition Pathway,Endothelin-1 Signaling,Huntington's Disease Signaling,IL-33 Signaling Pathway,Neutrophil Extracellular Trap Signaling Pathway,Osteoarthritis Pathway,Sphingosine-1-phosphate Signaling,Systemic Lupus Erythematosus In T Cell Signaling Pathway
hsa-miR-1270	miR-1270 (and other miRNAs w/seed UGGAGAU)	-2.252	TargetScan Human	High (predicted)	CCL22	Agranulocyte Adhesion and Diapedesis,Granulocyte Adhesion and Diapedesis,IL-17 Signaling,IL-4 Signaling,Macrophage Alternative Activation Signaling Pathway,Pathogen Induced Cytokine Storm Signaling Pathway
hsa-miR-1270	miR-1270 (and other miRNAs w/seed UGGAGAU)	-2.252	TargetScan Human	High (predicted)	CCNH	Adipogenesis pathway,Androgen Signaling,Assembly of RNA Polymerase II Complex,Cyclins and Cell Cycle Regulation,Glucocorticoid Receptor Signaling,NER (Nucleotide Excision Repair, Enhanced Pathway),Nucleotide Excision Repair Pathway,RAR Activation
hsa-miR-1270	miR-1270 (and other miRNAs w/seed UGGAGAU)	-2.252	TargetScan Human	High (predicted)	CD28	Allograft Rejection Signaling,Altered T Cell and B Cell Signaling in Rheumatoid Arthritis,Antiproliferative Role of TOB in T Cell Signaling,Autoimmune Thyroid Disease Signaling,CD28 Signaling in T Helper Cells,Communication between Innate and Adaptive Immune Cells,Crosstalk between Dendritic Cells and Natural Killer Cells,CTLA4 Signaling in Cytotoxic T Lymphocytes,Graft-versus-Host Disease Signal…
hsa-miR-1270	miR-1270 (and other miRNAs w/seed UGGAGAU)	-2.252	TargetScan Human	High (predicted)	CNOT7	Cell Cycle Regulation by BTG Family Proteins,Inhibition of ARE-Mediated mRNA Degradation Pathway
hsa-miR-1270	miR-1270 (and other miRNAs w/seed UGGAGAU)	-2.252	TargetScan Human	High (predicted)	COPS4	NER (Nucleotide Excision Repair, Enhanced Pathway)
hsa-miR-1270	miR-1270 (and other miRNAs w/seed UGGAGAU)	-2.252	TargetScan Human	High (predicted)	CSF3R	Acute Myeloid Leukemia Signaling,Granulocyte Adhesion and Diapedesis
hsa-miR-1270	miR-1270 (and other miRNAs w/seed UGGAGAU)	-2.252	TargetScan Human	High (predicted)	CTSE	Phagosome Maturation,Role Of Osteoblasts In Rheumatoid Arthritis Signaling Pathway
hsa-miR-1270	miR-1270 (and other miRNAs w/seed UGGAGAU)	-2.252	TargetScan Human	High (predicted)	CXCR6	Agranulocyte Adhesion and Diapedesis,Breast Cancer Regulation by Stathmin1,CREB Signaling in Neurons,FAK Signaling,G-Protein Coupled Receptor Signaling,Granulocyte Adhesion and Diapedesis,Phagosome Formation,S100 Family Signaling Pathway,Th1 and Th2 Activation Pathway,Th2 Pathway
hsa-miR-1270	miR-1270 (and other miRNAs w/seed UGGAGAU)	-2.252	TargetScan Human	High (predicted)	DUSP16	3-phosphoinositide Biosynthesis,3-phosphoinositide Degradation,D-myo-inositol (1,4,5,6)-Tetrakisphosphate Biosynthesis,D-myo-inositol (3,4,5,6)-tetrakisphosphate Biosynthesis,D-myo-inositol-5-phosphate Metabolism,Protein Kinase A Signaling,Superpathway of Inositol Phosphate Compounds
hsa-miR-1270	miR-1270 (and other miRNAs w/seed UGGAGAU)	-2.252	TargetScan Human	High (predicted)	EDIL3	Leukocyte Extravasation Signaling
hsa-miR-1270	miR-1270 (and other miRNAs w/seed UGGAGAU)	-2.252	TargetScan Human	High (predicted)	ENTPD3	Neurovascular Coupling Signaling Pathway,Pyrimidine Ribonucleotides De Novo Biosynthesis,Pyrimidine Ribonucleotides Interconversion
hsa-miR-1270	miR-1270 (and other miRNAs w/seed UGGAGAU)	-2.252	TargetScan Human	High (predicted)	FMO4	LPS/IL-1 Mediated Inhibition of RXR Function,Nicotine Degradation II,Xenobiotic Metabolism CAR Signaling Pathway,Xenobiotic Metabolism Signaling
hsa-miR-1270	miR-1270 (and other miRNAs w/seed UGGAGAU)	-2.252	TargetScan Human	High (predicted)	GNG12	Actin Cytoskeleton Signaling,AMPK Signaling,Androgen Signaling,Antiproliferative Role of Somatostatin Receptor 2,Apelin Endothelial Signaling Pathway,Apelin Muscle Signaling Pathway,Axonal Guidance Signaling,Breast Cancer Regulation by Stathmin1,Cardiac Hypertrophy Signaling,Cardiac Hypertrophy Signaling (Enhanced),Cardiac β-adrenergic Signaling,CCR3 Signaling in Eosinophils,CCR5 Signaling in Mac…
hsa-miR-1270	miR-1270 (and other miRNAs w/seed UGGAGAU)	-2.252	TargetScan Human	High (predicted)	HLA-DOB	Allograft Rejection Signaling,Altered T Cell and B Cell Signaling in Rheumatoid Arthritis,Antigen Presentation Pathway,Autoimmune Thyroid Disease Signaling,B Cell Development,Calcium-induced T Lymphocyte Apoptosis,CD28 Signaling in T Helper Cells,CDC42 Signaling,CTLA4 Signaling in Cytotoxic T Lymphocytes,Dendritic Cell Maturation,Glucocorticoid Receptor Signaling,Graft-versus-Host Disease Signali…
hsa-miR-1270	miR-1270 (and other miRNAs w/seed UGGAGAU)	-2.252	TargetScan Human	High (predicted)	HLA-DQA1	Allograft Rejection Signaling,Altered T Cell and B Cell Signaling in Rheumatoid Arthritis,Antigen Presentation Pathway,Autoimmune Thyroid Disease Signaling,B Cell Development,Calcium-induced T Lymphocyte Apoptosis,CD28 Signaling in T Helper Cells,CDC42 Signaling,CTLA4 Signaling in Cytotoxic T Lymphocytes,Dendritic Cell Maturation,Glucocorticoid Receptor Signaling,Graft-versus-Host Disease Signali…
hsa-miR-1270	miR-1270 (and other miRNAs w/seed UGGAGAU)	-2.252	TargetScan Human	High (predicted)	HMGCS1	Ketogenesis,LPS/IL-1 Mediated Inhibition of RXR Function,Mevalonate Pathway I,Superpathway of Cholesterol Biosynthesis,Superpathway of Geranylgeranyldiphosphate Biosynthesis I (via Mevalonate)
hsa-miR-1270	miR-1270 (and other miRNAs w/seed UGGAGAU)	-2.252	TargetScan Human	High (predicted)	HMGCS2	Ketogenesis,LPS/IL-1 Mediated Inhibition of RXR Function,Mevalonate Pathway I,NAD Signaling Pathway,PXR/RXR Activation,Sirtuin Signaling Pathway,Superpathway of Cholesterol Biosynthesis,Superpathway of Geranylgeranyldiphosphate Biosynthesis I (via Mevalonate)
hsa-miR-1270	miR-1270 (and other miRNAs w/seed UGGAGAU)	-2.252	TargetScan Human	High (predicted)	ILF2	MicroRNA Biogenesis Signaling Pathway
hsa-miR-1270	miR-1270 (and other miRNAs w/seed UGGAGAU)	-2.252	TargetScan Human	High (predicted)	IRF8	Chronic Myeloid Leukemia Signaling,Dendritic Cell Maturation,IL-12 Signaling and Production in Macrophages,Macrophage Classical Activation Signaling Pathway,Production of Nitric Oxide and Reactive Oxygen Species in Macrophages
hsa-miR-1270	miR-1270 (and other miRNAs w/seed UGGAGAU)	-2.252	TargetScan Human	High (predicted)	KCNJ6	Dopamine-DARPP32 Feedback in cAMP Signaling,Endocannabinoid Neuronal Synapse Pathway,G Beta Gamma Signaling,Neuroinflammation Signaling Pathway,Neurovascular Coupling Signaling Pathway,Opioid Signaling Pathway,Serotonin Receptor Signaling
hsa-miR-1270	miR-1270 (and other miRNAs w/seed UGGAGAU)	-2.252	TargetScan Human	High (predicted)	KRT40	Glucocorticoid Receptor Signaling
hsa-miR-1270	miR-1270 (and other miRNAs w/seed UGGAGAU)	-2.252	TargetScan Human	High (predicted)	KRT80	Glucocorticoid Receptor Signaling
hsa-miR-1270	miR-1270 (and other miRNAs w/seed UGGAGAU)	-2.252	TargetScan Human	High (predicted)	LYZ	Atherosclerosis Signaling,Clathrin-mediated Endocytosis Signaling,IL-12 Signaling and Production in Macrophages,LXR/RXR Activation,Production of Nitric Oxide and Reactive Oxygen Species in Macrophages
hsa-miR-1270	miR-1270 (and other miRNAs w/seed UGGAGAU)	-2.252	TargetScan Human	High (predicted)	MSR1	Atherosclerosis Signaling,LXR/RXR Activation,Phagosome Formation,Role of PKR in Interferon Induction and Antiviral Response
hsa-miR-1270	miR-1270 (and other miRNAs w/seed UGGAGAU)	-2.252	TargetScan Human	High (predicted)	PARP15	Death Receptor Signaling,Multiple Sclerosis Signaling Pathway,NAD Signaling Pathway,Retinoic acid Mediated Apoptosis Signaling,Ribonucleotide Reductase Signaling Pathway,UVA-Induced MAPK Signaling
hsa-miR-1270	miR-1270 (and other miRNAs w/seed UGGAGAU)	-2.252	TargetScan Human	High (predicted)	RABIF	Molecular Mechanisms of Cancer
hsa-miR-1270	miR-1270 (and other miRNAs w/seed UGGAGAU)	-2.252	TargetScan Human	High (predicted)	RFC5	BER (Base Excision Repair) Pathway,Hereditary Breast Cancer Signaling,Mismatch Repair in Eukaryotes,NER (Nucleotide Excision Repair, Enhanced Pathway),Role of BRCA1 in DNA Damage Response,Role of CHK Proteins in Cell Cycle Checkpoint Control,Sumoylation Pathway
hsa-miR-1270	miR-1270 (and other miRNAs w/seed UGGAGAU)	-2.252	TargetScan Human	High (predicted)	SCP2	Bile Acid Biosynthesis, Neutral Pathway,Fatty Acid β-oxidation I
hsa-miR-1270	miR-1270 (and other miRNAs w/seed UGGAGAU)	-2.252	TargetScan Human	High (predicted)	SENP5	Sumoylation Pathway
hsa-miR-1270	miR-1270 (and other miRNAs w/seed UGGAGAU)	-2.252	TargetScan Human	High (predicted)	SERPING1	Acute Phase Response Signaling,Complement System
hsa-miR-1270	miR-1270 (and other miRNAs w/seed UGGAGAU)	-2.252	TargetScan Human	High (predicted)	SET	3-phosphoinositide Biosynthesis,3-phosphoinositide Degradation,Chronic Myeloid Leukemia Signaling,D-myo-inositol (1,4,5,6)-Tetrakisphosphate Biosynthesis,D-myo-inositol (3,4,5,6)-tetrakisphosphate Biosynthesis,D-myo-inositol-5-phosphate Metabolism,Granzyme A Signaling,Superpathway of Inositol Phosphate Compounds,Transcriptional Regulatory Network in Embryonic Stem Cells
hsa-miR-1270	miR-1270 (and other miRNAs w/seed UGGAGAU)	-2.252	TargetScan Human	High (predicted)	SLC39A8	Ferroptosis Signaling Pathway,Osteoarthritis Pathway
hsa-miR-1270	miR-1270 (and other miRNAs w/seed UGGAGAU)	-2.252	TargetScan Human	High (predicted)	SNRPD2	Systemic Lupus Erythematosus Signaling
hsa-miR-1270	miR-1270 (and other miRNAs w/seed UGGAGAU)	-2.252	TargetScan Human	High (predicted)	SRD5A3	Androgen Biosynthesis,Stearate Biosynthesis I (Animals)
hsa-miR-1270	miR-1270 (and other miRNAs w/seed UGGAGAU)	-2.252	TargetScan Human	High (predicted)	TFRC	Clathrin-mediated Endocytosis Signaling,Ferroptosis Signaling Pathway,Hepatic Fibrosis Signaling Pathway,Iron homeostasis signaling pathway,Virus Entry via Endocytic Pathways
hsa-miR-1270	miR-1270 (and other miRNAs w/seed UGGAGAU)	-2.252	TargetScan Human	High (predicted)	UCK2	Salvage Pathways of Pyrimidine Ribonucleotides
hsa-miR-1270	miR-1270 (and other miRNAs w/seed UGGAGAU)	-2.252	TargetScan Human	High (predicted)	ZNF24	Myelination Signaling Pathway
hsa-miR-129-5p	miR-129-5p (and other miRNAs w/seed UUUUUGC)	-3.313	TarBase,miRecords	Experimentally Observed	AGO3	CSDE1 Signaling Pathway,EIF2 Signaling,HOTAIR Regulatory Pathway,Inhibition of ARE-Mediated mRNA Degradation Pathway,Insulin Secretion Signaling Pathway,MicroRNA Biogenesis Signaling Pathway,Regulation of eIF4 and p70S6K Signaling
hsa-miR-129-5p	miR-129-5p (and other miRNAs w/seed UUUUUGC)	-3.313	TargetScan Human	High (predicted)	ALOX12B	Atherosclerosis Signaling,Eicosanoid Signaling,Fatty Acid α-oxidation,Ferroptosis Signaling Pathway
hsa-miR-129-5p	miR-129-5p (and other miRNAs w/seed UUUUUGC)	-3.313	TargetScan Mouse,TargetScan Human	High (predicted),Moderate (predicted)	CACNG2	Amyotrophic Lateral Sclerosis Signaling,Androgen Signaling,Calcium Signaling,Cardiac Hypertrophy Signaling,Cardiac Hypertrophy Signaling (Enhanced),Cardiac β-adrenergic Signaling,CCR5 Signaling in Macrophages,Cellular Effects of Sildenafil (Viagra),Circadian Rhythm Signaling,Corticotropin Releasing Hormone Signaling,CREB Signaling in Neurons,Dilated Cardiomyopathy Signaling Pathway,Dopamine-DARPP…
hsa-miR-129-5p	miR-129-5p (and other miRNAs w/seed UUUUUGC)	-3.313	TargetScan Mouse,TargetScan Human	High (predicted),Moderate (predicted)	CDC42EP3	RHOA Signaling,Signaling by Rho Family GTPases
hsa-miR-129-5p	miR-129-5p (and other miRNAs w/seed UUUUUGC)	-3.313	TargetScan Mouse,TargetScan Human	High (predicted)	CHMP2B	Mechanisms of Viral Exit from Host Cells
hsa-miR-129-5p	miR-129-5p (and other miRNAs w/seed UUUUUGC)	-3.313	TargetScan Human	High (predicted)	DEFB118	IL-13 Signaling Pathway,IL-17 Signaling,Th17 Activation Pathway
hsa-miR-129-5p	miR-129-5p (and other miRNAs w/seed UUUUUGC)	-3.313	TargetScan Human	High (predicted)	LRRC4C	Axonal Guidance Signaling
hsa-miR-129-5p	miR-129-5p (and other miRNAs w/seed UUUUUGC)	-3.313	TargetScan Mouse,TargetScan Human	High (predicted),Moderate (predicted)	PMEPA1	Activin Inhibin Signaling Pathway,TGF-β Signaling
hsa-miR-129-5p	miR-129-5p (and other miRNAs w/seed UUUUUGC)	-3.313	TargetScan Human	High (predicted)	TAAR2	Breast Cancer Regulation by Stathmin1,CREB Signaling in Neurons,FAK Signaling,G-Protein Coupled Receptor Signaling,Phagosome Formation,S100 Family Signaling Pathway
hsa-miR-129-5p	miR-129-5p (and other miRNAs w/seed UUUUUGC)	-3.313	TargetScan Human	High (predicted)	TNFSF11	Airway Pathology in Chronic Obstructive Pulmonary Disease,Altered T Cell and B Cell Signaling in Rheumatoid Arthritis,Cardiac Hypertrophy Signaling (Enhanced),CDX Gastrointestinal Cancer Signaling Pathway,CLEAR Signaling Pathway,Erythropoietin Signaling Pathway,Hepatic Cholestasis,HMGB1 Signaling,IL-12 Signaling and Production in Macrophages,IL-17 Signaling,IL-23 Signaling Pathway,Inhibition of A…
hsa-miR-129-5p	miR-129-5p (and other miRNAs w/seed UUUUUGC)	-3.313	TargetScan Mouse,TargetScan Human	High (predicted),Moderate (predicted)	VPS26A	CLEAR Signaling Pathway
hsa-miR-1290	miR-1290 (miRNAs w/seed GGAUUUU)	-3.842	TargetScan Human	High (predicted)	ADH1A	Ethanol Degradation II,Noradrenaline and Adrenaline Degradation,Serotonin Degradation
hsa-miR-1290	miR-1290 (miRNAs w/seed GGAUUUU)	-3.842	TargetScan Human	High (predicted)	AKAP7	cAMP-mediated signaling,Cardiac β-adrenergic Signaling,Protein Kinase A Signaling
hsa-miR-1290	miR-1290 (miRNAs w/seed GGAUUUU)	-3.842	TargetScan Human	High (predicted)	APOC1	Atherosclerosis Signaling,Clathrin-mediated Endocytosis Signaling,DHCR24 Signaling Pathway,FXR/RXR Activation,IL-12 Signaling and Production in Macrophages,LPS/IL-1 Mediated Inhibition of RXR Function,LXR/RXR Activation,Maturity Onset Diabetes of Young (MODY) Signaling,Production of Nitric Oxide and Reactive Oxygen Species in Macrophages
hsa-miR-1290	miR-1290 (miRNAs w/seed GGAUUUU)	-3.842	TargetScan Human	High (predicted)	ATP5F1E	Estrogen Receptor Signaling,Glucocorticoid Receptor Signaling,Huntington's Disease Signaling,Mitochondrial Dysfunction,Neutrophil Extracellular Trap Signaling Pathway,Oxidative Phosphorylation,S100 Family Signaling Pathway,Sirtuin Signaling Pathway
hsa-miR-1290	miR-1290 (miRNAs w/seed GGAUUUU)	-3.842	TargetScan Human	High (predicted)	CALM1 (includes others)	Adrenomedullin signaling pathway,Androgen Signaling,Apelin Endothelial Signaling Pathway,Autophagy,B Cell Receptor Signaling,Calcium Signaling,Calcium-induced T Lymphocyte Apoptosis,cAMP-mediated signaling,Cardiac Hypertrophy Signaling,Cardiac Hypertrophy Signaling (Enhanced),CCR3 Signaling in Eosinophils,CCR5 Signaling in Macrophages,CD28 Signaling in T Helper Cells,Cellular Effects of Sildenafi…
hsa-miR-1290	miR-1290 (miRNAs w/seed GGAUUUU)	-3.842	TargetScan Human	High (predicted)	EHHADH	Fatty Acid β-oxidation I,Fatty Acid β-oxidation III (Unsaturated, Odd Number),Glutaryl-CoA Degradation,Isoleucine Degradation I,Tryptophan Degradation III (Eukaryotic),Valine Degradation I
hsa-miR-1290	miR-1290 (miRNAs w/seed GGAUUUU)	-3.842	TargetScan Human	High (predicted)	FOXC1	Transcriptional Regulatory Network in Embryonic Stem Cells
hsa-miR-1290	miR-1290 (miRNAs w/seed GGAUUUU)	-3.842	TargetScan Human	High (predicted)	GABRG1	GABA Receptor Signaling,Gustation Pathway,Neuroinflammation Signaling Pathway,Neurovascular Coupling Signaling Pathway
hsa-miR-1290	miR-1290 (miRNAs w/seed GGAUUUU)	-3.842	TargetScan Human	High (predicted)	GJC3	Gap Junction Signaling
hsa-miR-1290	miR-1290 (miRNAs w/seed GGAUUUU)	-3.842	TargetScan Human	High (predicted)	GRIN2B	Amyotrophic Lateral Sclerosis Signaling,Calcium Signaling,Circadian Rhythm Signaling,CREB Signaling in Neurons,Dopamine-DARPP32 Feedback in cAMP Signaling,Endocannabinoid Neuronal Synapse Pathway,Ephrin Receptor Signaling,Glutamate Receptor Signaling,Huntington's Disease Signaling,Multiple Sclerosis Signaling Pathway,Neuroinflammation Signaling Pathway,Neuropathic Pain Signaling In Dorsal Horn Ne…
hsa-miR-1290	miR-1290 (miRNAs w/seed GGAUUUU)	-3.842	TargetScan Human	High (predicted)	GYS2	AMPK Signaling,Glycogen Biosynthesis II (from UDP-D-Glucose),Gαq Signaling,Insulin Receptor Signaling,PI3K/AKT Signaling,Protein Kinase A Signaling,α-Adrenergic Signaling
hsa-miR-1290	miR-1290 (miRNAs w/seed GGAUUUU)	-3.842	TargetScan Human	High (predicted)	MAGOH	Spliceosomal Cycle
hsa-miR-1290	miR-1290 (miRNAs w/seed GGAUUUU)	-3.842	TargetScan Human	High (predicted)	MMUT	2-oxobutanoate Degradation I,Methylmalonyl Pathway,Superpathway of Methionine Degradation
hsa-miR-1290	miR-1290 (miRNAs w/seed GGAUUUU)	-3.842	TargetScan Human	High (predicted)	MRI1	S-methyl-5-thio-α-D-ribose 1-phosphate Degradation
hsa-miR-1290	miR-1290 (miRNAs w/seed GGAUUUU)	-3.842	TargetScan Human	High (predicted)	MSR1	Atherosclerosis Signaling,LXR/RXR Activation,Phagosome Formation,Role of PKR in Interferon Induction and Antiviral Response
hsa-miR-1290	miR-1290 (miRNAs w/seed GGAUUUU)	-3.842	TargetScan Human	High (predicted)	MT1H	SPINK1 General Cancer Pathway
hsa-miR-1290	miR-1290 (miRNAs w/seed GGAUUUU)	-3.842	TargetScan Human	High (predicted)	NAPSA	S100 Family Signaling Pathway
hsa-miR-1290	miR-1290 (miRNAs w/seed GGAUUUU)	-3.842	TargetScan Human	High (predicted)	NDUFV3	Estrogen Receptor Signaling,Glucocorticoid Receptor Signaling,Granzyme A Signaling,Mitochondrial Dysfunction,Neutrophil Extracellular Trap Signaling Pathway,Oxidative Phosphorylation,Sirtuin Signaling Pathway
hsa-miR-1290	miR-1290 (miRNAs w/seed GGAUUUU)	-3.842	TargetScan Human	High (predicted)	PAK3	Actin Cytoskeleton Signaling,Agrin Interactions at Neuromuscular Junction,Angiopoietin Signaling,Axonal Guidance Signaling,CCR3 Signaling in Eosinophils,CDC42 Signaling,CXCR4 Signaling,Ephrin Receptor Signaling,Epithelial Adherens Junction Signaling,ERBB Signaling,ERK/MAPK Signaling,FAK Signaling,G-Protein Coupled Receptor Signaling,Germ Cell-Sertoli Cell Junction Signaling,GNRH Signaling,Integri…
hsa-miR-1290	miR-1290 (miRNAs w/seed GGAUUUU)	-3.842	TargetScan Human	High (predicted)	PEAK1	IL-15 Production,Sperm Motility
hsa-miR-1290	miR-1290 (miRNAs w/seed GGAUUUU)	-3.842	TargetScan Human	High (predicted)	PNLIPRP1	Gustation Pathway,Retinol Biosynthesis,Triacylglycerol Degradation
hsa-miR-1290	miR-1290 (miRNAs w/seed GGAUUUU)	-3.842	TargetScan Human	High (predicted)	PSMA2	BAG2 Signaling Pathway,Chaperone Mediated Autophagy Signaling Pathway,FAT10 Signaling Pathway,Huntington's Disease Signaling,Inhibition of ARE-Mediated mRNA Degradation Pathway,Protein Ubiquitination Pathway
hsa-miR-1290	miR-1290 (miRNAs w/seed GGAUUUU)	-3.842	TargetScan Human	High (predicted)	RPL34	EIF2 Signaling
hsa-miR-1290	miR-1290 (miRNAs w/seed GGAUUUU)	-3.842	TargetScan Human	High (predicted)	RPL38	EIF2 Signaling
hsa-miR-1290	miR-1290 (miRNAs w/seed GGAUUUU)	-3.842	TargetScan Human	High (predicted)	SCP2	Bile Acid Biosynthesis, Neutral Pathway,Fatty Acid β-oxidation I
hsa-miR-1290	miR-1290 (miRNAs w/seed GGAUUUU)	-3.842	TargetScan Human	High (predicted)	SH2D1A	Natural Killer Cell Signaling
hsa-miR-1290	miR-1290 (miRNAs w/seed GGAUUUU)	-3.842	TargetScan Human	High (predicted)	SPARCL1	FAK Signaling
hsa-miR-1290	miR-1290 (miRNAs w/seed GGAUUUU)	-3.842	TargetScan Human	High (predicted)	THRSP	TR/RXR Activation
hsa-miR-1290	miR-1290 (miRNAs w/seed GGAUUUU)	-3.842	TargetScan Human	High (predicted)	UBE2G1	Hypoxia Signaling in the Cardiovascular System,Protein Ubiquitination Pathway
hsa-miR-1290	miR-1290 (miRNAs w/seed GGAUUUU)	-3.842	TargetScan Human	High (predicted)	VEGFD	ABRA Signaling Pathway,Amyotrophic Lateral Sclerosis Signaling,Axonal Guidance Signaling,BEX2 Signaling Pathway,Bladder Cancer Signaling,Breast Cancer Regulation by Stathmin1,Clathrin-mediated Endocytosis Signaling,Colorectal Cancer Metastasis Signaling,Endocannabinoid Cancer Inhibition Pathway,eNOS Signaling,Ephrin Receptor Signaling,Estrogen Receptor Signaling,Hepatic Fibrosis / Hepatic Stellat…
hsa-miR-183-5p	miR-183-5p (miRNAs w/seed AUGGCAC)	-2.213	TargetScan Mouse,TargetScan Human	High (predicted),Moderate (predicted)	AKAP12	cAMP-mediated signaling,Cardiac β-adrenergic Signaling,Protein Kinase A Signaling
hsa-miR-183-5p	miR-183-5p (miRNAs w/seed AUGGCAC)	-2.213	TargetScan Mouse,TargetScan Human	High (predicted)	ARHGAP6	Leukocyte Extravasation Signaling,Myelination Signaling Pathway,RHOA Signaling,RHOGDI Signaling
hsa-miR-183-5p	miR-183-5p (miRNAs w/seed AUGGCAC)	-2.213	TargetScan Human	High (predicted)	ARPP19	Kinetochore Metaphase Signaling Pathway
hsa-miR-183-5p	miR-183-5p (miRNAs w/seed AUGGCAC)	-2.213	TargetScan Mouse,TargetScan Human	High (predicted),Moderate (predicted)	ATF2	4-1BB Signaling in T Lymphocytes,Activation of IRF by Cytosolic Pattern Recognition Receptors,Activin Inhibin Signaling Pathway,AMPK Signaling,ATM Signaling,Autophagy,B Cell Receptor Signaling,BMP signaling pathway,Breast Cancer Regulation by Stathmin1,Calcium Signaling,cAMP-mediated signaling,Cardiac Hypertrophy Signaling,Cardiac Hypertrophy Signaling (Enhanced),Cardiomyocyte Differentiation via…
hsa-miR-183-5p	miR-183-5p (miRNAs w/seed AUGGCAC)	-2.213	TargetScan Mouse,TargetScan Human	High (predicted)	ATG12	Autophagy,Immunogenic Cell Death Signaling Pathway,Sirtuin Signaling Pathway
hsa-miR-183-5p	miR-183-5p (miRNAs w/seed AUGGCAC)	-2.213	TargetScan Human	High (predicted)	ATP2B4	Calcium Signaling,Calcium Transport I,Oxytocin Signaling Pathway
hsa-miR-183-5p	miR-183-5p (miRNAs w/seed AUGGCAC)	-2.213	TargetScan Human	High (predicted)	ATP2C1	Calcium Signaling,Calcium Transport I
hsa-miR-183-5p	miR-183-5p (miRNAs w/seed AUGGCAC)	-2.213	TargetScan Mouse,TargetScan Human	High (predicted)	BTG1	Cell Cycle Regulation by BTG Family Proteins
hsa-miR-183-5p	miR-183-5p (miRNAs w/seed AUGGCAC)	-2.213	TargetScan Human	High (predicted)	CCL18	Agranulocyte Adhesion and Diapedesis,Granulocyte Adhesion and Diapedesis,Pathogen Induced Cytokine Storm Signaling Pathway
hsa-miR-183-5p	miR-183-5p (miRNAs w/seed AUGGCAC)	-2.213	TargetScan Human	High (predicted)	CCNB1	ATM Signaling,Cell Cycle: G2/M DNA Damage Checkpoint Regulation,Cyclins and Cell Cycle Regulation,DNA damage-induced 14-3-3σ Signaling,GADD45 Signaling,Hereditary Breast Cancer Signaling,Kinetochore Metaphase Signaling Pathway,Mitotic Roles of Polo-Like Kinase,Pulmonary Healing Signaling Pathway,Senescence Pathway,Sonic Hedgehog Signaling
hsa-miR-183-5p	miR-183-5p (miRNAs w/seed AUGGCAC)	-2.213	TargetScan Human	High (predicted)	CDH19	Gα12/13 Signaling,RHOGDI Signaling,Signaling by Rho Family GTPases,Synaptogenesis Signaling Pathway
hsa-miR-183-5p	miR-183-5p (miRNAs w/seed AUGGCAC)	-2.213	TargetScan Mouse,TargetScan Human	High (predicted),Moderate (predicted)	CDK5R1	Amyloid Processing,CDK5 Signaling,Huntington's Disease Signaling,Neuregulin Signaling,RAC Signaling,Reelin Signaling in Neurons
hsa-miR-183-5p	miR-183-5p (miRNAs w/seed AUGGCAC)	-2.213	TargetScan Human	High (predicted)	CNMD	Osteoarthritis Pathway
hsa-miR-183-5p	miR-183-5p (miRNAs w/seed AUGGCAC)	-2.213	TargetScan Human	High (predicted)	COLEC12	Phagosome Formation,Role of PKR in Interferon Induction and Antiviral Response
hsa-miR-183-5p	miR-183-5p (miRNAs w/seed AUGGCAC)	-2.213	TargetScan Human	High (predicted)	CPM	SPINK1 Pancreatic Cancer Pathway
hsa-miR-183-5p	miR-183-5p (miRNAs w/seed AUGGCAC)	-2.213	TargetScan Mouse,TargetScan Human	High (predicted)	CRK	Actin Cytoskeleton Signaling,Angiopoietin Signaling,Axonal Guidance Signaling,Chronic Myeloid Leukemia Signaling,CXCR4 Signaling,Ephrin Receptor Signaling,Epithelial Adherens Junction Signaling,ERK/MAPK Signaling,FAK Signaling,Fcγ Receptor-mediated Phagocytosis in Macrophages and Monocytes,FGF Signaling,G-Protein Coupled Receptor Signaling,Insulin Receptor Signaling,Integrin Signaling,Leukocyte E…
hsa-miR-183-5p	miR-183-5p (miRNAs w/seed AUGGCAC)	-2.213	TargetScan Mouse,TargetScan Human	High (predicted),Moderate (predicted)	CX3CL1	Agranulocyte Adhesion and Diapedesis,Granulocyte Adhesion and Diapedesis,Neuroinflammation Signaling Pathway,Pathogen Induced Cytokine Storm Signaling Pathway
hsa-miR-183-5p	miR-183-5p (miRNAs w/seed AUGGCAC)	-2.213	TargetScan Human	High (predicted)	CYCS	Amyotrophic Lateral Sclerosis Signaling,Apoptosis Signaling,CD27 Signaling in Lymphocytes,Ceramide Signaling,Cytotoxic T Lymphocyte-mediated Apoptosis of Target Cells,Death Receptor Signaling,Docosahexaenoic Acid (DHA) Signaling,Granzyme B Signaling,Huntington's Disease Signaling,Induction of Apoptosis by HIV1,Lymphotoxin β Receptor Signaling,Mitochondrial Dysfunction,Molecular Mechanisms of Canc…
hsa-miR-183-5p	miR-183-5p (miRNAs w/seed AUGGCAC)	-2.213	TargetScan Mouse,TargetScan Human	High (predicted),Moderate (predicted)	DUSP10	3-phosphoinositide Biosynthesis,3-phosphoinositide Degradation,D-myo-inositol (1,4,5,6)-Tetrakisphosphate Biosynthesis,D-myo-inositol (3,4,5,6)-tetrakisphosphate Biosynthesis,D-myo-inositol-5-phosphate Metabolism,p38 MAPK Signaling,Protein Kinase A Signaling,SAPK/JNK Signaling,Superpathway of Inositol Phosphate Compounds
hsa-miR-183-5p	miR-183-5p (miRNAs w/seed AUGGCAC)	-2.213	TargetScan Human	High (predicted)	EEF2	AMPK Signaling,Diphthamide Biosynthesis,Oxytocin Signaling Pathway,p70S6K Signaling
hsa-miR-183-5p	miR-183-5p (miRNAs w/seed AUGGCAC)	-2.213	TargetScan Human	High (predicted)	EXO1	Mismatch Repair in Eukaryotes
hsa-miR-183-5p	miR-183-5p (miRNAs w/seed AUGGCAC)	-2.213	TargetScan Mouse,TargetScan Human	High (predicted),Moderate (predicted)	EZR	Actin Cytoskeleton Signaling,Agranulocyte Adhesion and Diapedesis,Fcγ Receptor-mediated Phagocytosis in Macrophages and Monocytes,Granulocyte Adhesion and Diapedesis,Leukocyte Extravasation Signaling,Regulation of Cellular Mechanics by Calpain Protease,RHOA Signaling,RHOGDI Signaling,S100 Family Signaling Pathway,Signaling by Rho Family GTPases,Systemic Lupus Erythematosus In T Cell Signaling Pat…
hsa-miR-183-5p	miR-183-5p (miRNAs w/seed AUGGCAC)	-2.213	TargetScan Human	High (predicted)	FGF20	Actin Cytoskeleton Signaling,Airway Pathology in Chronic Obstructive Pulmonary Disease,Bladder Cancer Signaling,Cardiac Hypertrophy Signaling (Enhanced),Clathrin-mediated Endocytosis Signaling,FGF Signaling,Regulation Of The Epithelial Mesenchymal Transition By Growth Factors Pathway,Regulation of the Epithelial-Mesenchymal Transition Pathway,Tumor Microenvironment Pathway
hsa-miR-183-5p	miR-183-5p (miRNAs w/seed AUGGCAC)	-2.213	TargetScan Mouse,TargetScan Human,miRecords	Experimentally Observed,Moderate (predicted)	FOXO1	14-3-3-mediated Signaling,Adipogenesis pathway,AMPK Signaling,Angiopoietin Signaling,Autophagy,B Cell Receptor Signaling,Cancer Drug Resistance By Drug Efflux,Cell Cycle: G1/S Checkpoint Regulation,Docosahexaenoic Acid (DHA) Signaling,ERB2-ERBB3 Signaling,ERBB Signaling,Estrogen Receptor Signaling,FXR/RXR Activation,G-Protein Coupled Receptor Signaling,Glioblastoma Multiforme Signaling,Hepatic Fi…
hsa-miR-183-5p	miR-183-5p (miRNAs w/seed AUGGCAC)	-2.213	TargetScan Mouse,TargetScan Human	High (predicted)	FRMD6	Epithelial Adherens Junction Signaling,HIPPO signaling
hsa-miR-183-5p	miR-183-5p (miRNAs w/seed AUGGCAC)	-2.213	TargetScan Human	High (predicted)	FRS2	FGF Signaling,GDNF Family Ligand-Receptor Interactions,Neurotrophin/TRK Signaling,Regulation Of The Epithelial Mesenchymal Transition By Growth Factors Pathway,Regulation of the Epithelial-Mesenchymal Transition Pathway
hsa-miR-183-5p	miR-183-5p (miRNAs w/seed AUGGCAC)	-2.213	TargetScan Mouse,TargetScan Human	High (predicted)	GJD2	Gap Junction Signaling,Transcriptional Regulatory Network in Embryonic Stem Cells
hsa-miR-183-5p	miR-183-5p (miRNAs w/seed AUGGCAC)	-2.213	TargetScan Human	High (predicted)	GNG12	Actin Cytoskeleton Signaling,AMPK Signaling,Androgen Signaling,Antiproliferative Role of Somatostatin Receptor 2,Apelin Endothelial Signaling Pathway,Apelin Muscle Signaling Pathway,Axonal Guidance Signaling,Breast Cancer Regulation by Stathmin1,Cardiac Hypertrophy Signaling,Cardiac Hypertrophy Signaling (Enhanced),Cardiac β-adrenergic Signaling,CCR3 Signaling in Eosinophils,CCR5 Signaling in Mac…
hsa-miR-183-5p	miR-183-5p (miRNAs w/seed AUGGCAC)	-2.213	TargetScan Mouse,TargetScan Human	High (predicted)	GNG4	AMPK Signaling,Androgen Signaling,Antiproliferative Role of Somatostatin Receptor 2,Apelin Endothelial Signaling Pathway,Apelin Muscle Signaling Pathway,Axonal Guidance Signaling,Breast Cancer Regulation by Stathmin1,Cardiac Hypertrophy Signaling,Cardiac Hypertrophy Signaling (Enhanced),Cardiac β-adrenergic Signaling,CCR3 Signaling in Eosinophils,CCR5 Signaling in Macrophages,Circadian Rhythm Sig…
hsa-miR-183-5p	miR-183-5p (miRNAs w/seed AUGGCAC)	-2.213	TargetScan Mouse,TargetScan Human	High (predicted)	GNG5	AMPK Signaling,Androgen Signaling,Antiproliferative Role of Somatostatin Receptor 2,Apelin Endothelial Signaling Pathway,Apelin Muscle Signaling Pathway,Axonal Guidance Signaling,Breast Cancer Regulation by Stathmin1,Cardiac Hypertrophy Signaling,Cardiac Hypertrophy Signaling (Enhanced),Cardiac β-adrenergic Signaling,CCR3 Signaling in Eosinophils,CCR5 Signaling in Macrophages,Circadian Rhythm Sig…
hsa-miR-183-5p	miR-183-5p (miRNAs w/seed AUGGCAC)	-2.213	TargetScan Human	High (predicted)	GPR15LG	Agranulocyte Adhesion and Diapedesis,Granulocyte Adhesion and Diapedesis,Pathogen Induced Cytokine Storm Signaling Pathway
hsa-miR-183-5p	miR-183-5p (miRNAs w/seed AUGGCAC)	-2.213	TargetScan Human	High (predicted)	GPR34	Breast Cancer Regulation by Stathmin1,CREB Signaling in Neurons,FAK Signaling,G-Protein Coupled Receptor Signaling,Phagosome Formation,S100 Family Signaling Pathway
hsa-miR-183-5p	miR-183-5p (miRNAs w/seed AUGGCAC)	-2.213	TargetScan Human	High (predicted)	HLA-DMB	Allograft Rejection Signaling,Altered T Cell and B Cell Signaling in Rheumatoid Arthritis,Antigen Presentation Pathway,Autoimmune Thyroid Disease Signaling,B Cell Development,Calcium-induced T Lymphocyte Apoptosis,CD28 Signaling in T Helper Cells,CDC42 Signaling,CTLA4 Signaling in Cytotoxic T Lymphocytes,Dendritic Cell Maturation,Glucocorticoid Receptor Signaling,Graft-versus-Host Disease Signali…
hsa-miR-183-5p	miR-183-5p (miRNAs w/seed AUGGCAC)	-2.213	TargetScan Human	High (predicted)	HTR2A	Breast Cancer Regulation by Stathmin1,CREB Signaling in Neurons,FAK Signaling,G-Protein Coupled Receptor Signaling,Gap Junction Signaling,Gαq Signaling,Phagosome Formation,S100 Family Signaling Pathway,Serotonin Receptor Signaling
hsa-miR-183-5p	miR-183-5p (miRNAs w/seed AUGGCAC)	-2.213	TargetScan Human	High (predicted)	ICA1	Type I Diabetes Mellitus Signaling
hsa-miR-183-5p	miR-183-5p (miRNAs w/seed AUGGCAC)	-2.213	TargetScan Mouse,TargetScan Human	High (predicted)	IDH2	Acute Myeloid Leukemia Signaling,Chaperone Mediated Autophagy Signaling Pathway,Glioma Signaling,Mitochondrial Dysfunction,NAD Signaling Pathway,Pulmonary Healing Signaling Pathway,Sirtuin Signaling Pathway
hsa-miR-183-5p	miR-183-5p (miRNAs w/seed AUGGCAC)	-2.213	TargetScan Mouse,TargetScan Human	High (predicted),Moderate (predicted)	IRS1	AMPK Signaling,Apelin Liver Signaling Pathway,Autophagy,Cardiac Hypertrophy Signaling,GDNF Family Ligand-Receptor Interactions,Growth Hormone Signaling,IGF-1 Signaling,IL-4 Signaling,IL-9 Signaling,ILK Signaling,Insulin Receptor Signaling,Macrophage Alternative Activation Signaling Pathway,Molecular Mechanisms of Cancer,mTOR Signaling,Myelination Signaling Pathway,p70S6K Signaling,PI3K Signaling …
hsa-miR-183-5p	miR-183-5p (miRNAs w/seed AUGGCAC)	-2.213	TargetScan Mouse,TargetScan Human	High (predicted),Moderate (predicted)	ITGB1	ABRA Signaling Pathway,Actin Cytoskeleton Signaling,Actin Nucleation by ARP-WASP Complex,Agranulocyte Adhesion and Diapedesis,Agrin Interactions at Neuromuscular Junction,Axonal Guidance Signaling,Cardiac Hypertrophy Signaling (Enhanced),Caveolar-mediated Endocytosis Signaling,CDC42 Signaling,CDK5 Signaling,Chronic Myeloid Leukemia Signaling,Clathrin-mediated Endocytosis Signaling,CTLA4 Signaling…
hsa-miR-183-5p	miR-183-5p (miRNAs w/seed AUGGCAC)	-2.213	TargetScan Human	High (predicted)	KCNMB1	Aldosterone Signaling in Epithelial Cells,Neurovascular Coupling Signaling Pathway,Prolactin Signaling
hsa-miR-183-5p	miR-183-5p (miRNAs w/seed AUGGCAC)	-2.213	TargetScan Human	High (predicted)	KLRD1	Crosstalk between Dendritic Cells and Natural Killer Cells,Natural Killer Cell Signaling,Th1 and Th2 Activation Pathway,Th1 Pathway
hsa-miR-183-5p	miR-183-5p (miRNAs w/seed AUGGCAC)	-2.213	TargetScan Mouse,TargetScan Human	High (predicted)	LCK	Calcium-induced T Lymphocyte Apoptosis,CD28 Signaling in T Helper Cells,Circadian Rhythm Signaling,CTLA4 Signaling in Cytotoxic T Lymphocytes,FAK Signaling,G Protein Signaling Mediated by Tubby,HER-2 Signaling in Breast Cancer,ICOS-ICOSL Signaling in T Helper Cells,ID1 Signaling Pathway,IL-12 Signaling and Production in Macrophages,IL-13 Signaling Pathway,IL-15 Production,IL-15 Signaling,IL-2 Sig…
hsa-miR-183-5p	miR-183-5p (miRNAs w/seed AUGGCAC)	-2.213	TargetScan Mouse,TargetScan Human	High (predicted),Moderate (predicted)	LRP6	Colorectal Cancer Metastasis Signaling,Factors Promoting Cardiogenesis in Vertebrates,Hepatic Fibrosis Signaling Pathway,Molecular Mechanisms of Cancer,Role of Macrophages, Fibroblasts and Endothelial Cells in Rheumatoid Arthritis,Role Of Osteoblasts In Rheumatoid Arthritis Signaling Pathway,Role of Osteoblasts, Osteoclasts and Chondrocytes in Rheumatoid Arthritis,WNT/β-catenin Signaling
hsa-miR-183-5p	miR-183-5p (miRNAs w/seed AUGGCAC)	-2.213	TargetScan Human	High (predicted)	LSM11	Systemic Lupus Erythematosus Signaling
hsa-miR-183-5p	miR-183-5p (miRNAs w/seed AUGGCAC)	-2.213	TargetScan Mouse,TargetScan Human	High (predicted)	MAPK8IP1	PI3K/AKT Signaling,Reelin Signaling in Neurons,SAPK/JNK Signaling
hsa-miR-183-5p	miR-183-5p (miRNAs w/seed AUGGCAC)	-2.213	TargetScan Human	High (predicted)	MDM4	ATM Signaling,Cell Cycle: G2/M DNA Damage Checkpoint Regulation,p53 Signaling
hsa-miR-183-5p	miR-183-5p (miRNAs w/seed AUGGCAC)	-2.213	TargetScan Human	High (predicted)	MICB	Crosstalk between Dendritic Cells and Natural Killer Cells,Natural Killer Cell Signaling
hsa-miR-183-5p	miR-183-5p (miRNAs w/seed AUGGCAC)	-2.213	TargetScan Mouse,TargetScan Human	High (predicted),Moderate (predicted)	MTA1	DNA Methylation and Transcriptional Repression Signaling,Polyamine Regulation in Colon Cancer
hsa-miR-183-5p	miR-183-5p (miRNAs w/seed AUGGCAC)	-2.213	TargetScan Mouse,TargetScan Human	High (predicted)	MTMR6	3-phosphoinositide Biosynthesis,3-phosphoinositide Degradation,D-myo-inositol (1,4,5,6)-Tetrakisphosphate Biosynthesis,D-myo-inositol (3,4,5,6)-tetrakisphosphate Biosynthesis,D-myo-inositol-5-phosphate Metabolism,Superpathway of Inositol Phosphate Compounds
hsa-miR-183-5p	miR-183-5p (miRNAs w/seed AUGGCAC)	-2.213	TargetScan Human	High (predicted)	NARS2	tRNA Charging
hsa-miR-183-5p	miR-183-5p (miRNAs w/seed AUGGCAC)	-2.213	TargetScan Human	High (predicted)	NCK2	Actin Nucleation by ARP-WASP Complex,Axonal Guidance Signaling,Ephrin B Signaling,Ephrin Receptor Signaling,ERBB Signaling,FAK Signaling,Fcγ Receptor-mediated Phagocytosis in Macrophages and Monocytes,ILK Signaling,Integrin Signaling,Netrin Signaling,PAK Signaling,Paxillin Signaling
hsa-miR-183-5p	miR-183-5p (miRNAs w/seed AUGGCAC)	-2.213	TargetScan Human	High (predicted)	NME6	Pyrimidine Deoxyribonucleotides De Novo Biosynthesis I,Pyrimidine Ribonucleotides De Novo Biosynthesis,Pyrimidine Ribonucleotides Interconversion,Salvage Pathways of Pyrimidine Ribonucleotides
hsa-miR-183-5p	miR-183-5p (miRNAs w/seed AUGGCAC)	-2.213	TargetScan Human	High (predicted)	NRIP2	RAR Activation
hsa-miR-183-5p	miR-183-5p (miRNAs w/seed AUGGCAC)	-2.213	TargetScan Mouse,TargetScan Human	High (predicted),Moderate (predicted)	NUDT4	3-phosphoinositide Biosynthesis,3-phosphoinositide Degradation,D-myo-inositol (1,4,5,6)-Tetrakisphosphate Biosynthesis,D-myo-inositol (3,4,5,6)-tetrakisphosphate Biosynthesis,D-myo-inositol-5-phosphate Metabolism,Superpathway of Inositol Phosphate Compounds
hsa-miR-183-5p	miR-183-5p (miRNAs w/seed AUGGCAC)	-2.213	TargetScan Human	High (predicted)	PCGF6	Role of OCT4 in Mammalian Embryonic Stem Cell Pluripotency,Senescence Pathway
hsa-miR-183-5p	miR-183-5p (miRNAs w/seed AUGGCAC)	-2.213	TargetScan Human	High (predicted)	PCK2	AMPK Signaling,FXR/RXR Activation,Glucocorticoid Receptor Signaling,PXR/RXR Activation,Sirtuin Signaling Pathway
hsa-miR-183-5p	miR-183-5p (miRNAs w/seed AUGGCAC)	-2.213	TargetScan Human	High (predicted)	PCYOX1	Atherosclerosis Signaling,Clathrin-mediated Endocytosis Signaling,DHCR24 Signaling Pathway,FXR/RXR Activation,IL-12 Signaling and Production in Macrophages,LXR/RXR Activation,Production of Nitric Oxide and Reactive Oxygen Species in Macrophages
hsa-miR-183-5p	miR-183-5p (miRNAs w/seed AUGGCAC)	-2.213	TargetScan Mouse,Ingenuity Expert Findings,TargetScan Human	Experimentally Observed,High (predicted)	PDCD4	Hepatic Fibrosis Signaling Pathway,PD-1, PD-L1 cancer immunotherapy pathway
hsa-miR-183-5p	miR-183-5p (miRNAs w/seed AUGGCAC)	-2.213	TargetScan Mouse,TargetScan Human	High (predicted)	PFN2	Actin Cytoskeleton Signaling,Axonal Guidance Signaling,Integrin Signaling,PCP (Planar Cell Polarity) Pathway,Regulation of Actin-based Motility by Rho,RHOA Signaling
hsa-miR-183-5p	miR-183-5p (miRNAs w/seed AUGGCAC)	-2.213	TargetScan Human	High (predicted)	PHF10	AMPK Signaling,Glucocorticoid Receptor Signaling,Hereditary Breast Cancer Signaling,RAR Activation,Ribonucleotide Reductase Signaling Pathway,Role of BRCA1 in DNA Damage Response
hsa-miR-183-5p	miR-183-5p (miRNAs w/seed AUGGCAC)	-2.213	TargetScan Human	High (predicted)	PNPT1	MicroRNA Biogenesis Signaling Pathway
hsa-miR-183-5p	miR-183-5p (miRNAs w/seed AUGGCAC)	-2.213	TargetScan Human	High (predicted)	POLR2C	Androgen Signaling,Assembly of RNA Polymerase II Complex,CREB Signaling in Neurons,Glucocorticoid Receptor Signaling,Hereditary Breast Cancer Signaling,Huntington's Disease Signaling,MicroRNA Biogenesis Signaling Pathway,NAD Signaling Pathway,NER (Nucleotide Excision Repair, Enhanced Pathway),Nucleotide Excision Repair Pathway
hsa-miR-183-5p	miR-183-5p (miRNAs w/seed AUGGCAC)	-2.213	TargetScan Mouse,TargetScan Human	High (predicted)	PPP2CA	3-phosphoinositide Biosynthesis,3-phosphoinositide Degradation,AMPK Signaling,ATM Signaling,Autophagy,BEX2 Signaling Pathway,Breast Cancer Regulation by Stathmin1,Cardiac β-adrenergic Signaling,CDK5 Signaling,Cell Cycle Regulation by BTG Family Proteins,Ceramide Signaling,CLEAR Signaling Pathway,CTLA4 Signaling in Cytotoxic T Lymphocytes,Cyclins and Cell Cycle Regulation,D-myo-inositol (1,4,5,6)-…
hsa-miR-183-5p	miR-183-5p (miRNAs w/seed AUGGCAC)	-2.213	TargetScan Mouse,TargetScan Human	High (predicted)	PPP2CB	3-phosphoinositide Biosynthesis,3-phosphoinositide Degradation,AMPK Signaling,ATM Signaling,Autophagy,BEX2 Signaling Pathway,Breast Cancer Regulation by Stathmin1,Cardiac β-adrenergic Signaling,CDK5 Signaling,Cell Cycle Regulation by BTG Family Proteins,Ceramide Signaling,CLEAR Signaling Pathway,CTLA4 Signaling in Cytotoxic T Lymphocytes,Cyclins and Cell Cycle Regulation,D-myo-inositol (1,4,5,6)-…
hsa-miR-183-5p	miR-183-5p (miRNAs w/seed AUGGCAC)	-2.213	TargetScan Mouse,TargetScan Human	High (predicted),Moderate (predicted)	PPP2R2A	3-phosphoinositide Biosynthesis,3-phosphoinositide Degradation,AMPK Signaling,ATM Signaling,Autophagy,BEX2 Signaling Pathway,Breast Cancer Regulation by Stathmin1,Cardiac β-adrenergic Signaling,CDK5 Signaling,Cell Cycle Regulation by BTG Family Proteins,Ceramide Signaling,CLEAR Signaling Pathway,CTLA4 Signaling in Cytotoxic T Lymphocytes,Cyclins and Cell Cycle Regulation,D-myo-inositol (1,4,5,6)-…
hsa-miR-183-5p	miR-183-5p (miRNAs w/seed AUGGCAC)	-2.213	TargetScan Human	High (predicted)	PPP2R5C	3-phosphoinositide Biosynthesis,3-phosphoinositide Degradation,AMPK Signaling,ATM Signaling,Autophagy,BEX2 Signaling Pathway,Breast Cancer Regulation by Stathmin1,Cardiac β-adrenergic Signaling,CDK5 Signaling,Cell Cycle Regulation by BTG Family Proteins,Ceramide Signaling,CLEAR Signaling Pathway,CTLA4 Signaling in Cytotoxic T Lymphocytes,Cyclins and Cell Cycle Regulation,D-myo-inositol (1,4,5,6)-…
hsa-miR-183-5p	miR-183-5p (miRNAs w/seed AUGGCAC)	-2.213	TargetScan Mouse,TargetScan Human	High (predicted),Moderate (predicted)	PRKCI	14-3-3-mediated Signaling,Aldosterone Signaling in Epithelial Cells,Androgen Signaling,Apelin Cardiomyocyte Signaling Pathway,Apelin Endothelial Signaling Pathway,Axonal Guidance Signaling,Breast Cancer Regulation by Stathmin1,Calcium-induced T Lymphocyte Apoptosis,Cardiac Hypertrophy Signaling (Enhanced),CCR3 Signaling in Eosinophils,CCR5 Signaling in Macrophages,CDC42 Signaling,Cholecystokinin/…
hsa-miR-183-5p	miR-183-5p (miRNAs w/seed AUGGCAC)	-2.213	TargetScan Mouse,TargetScan Human	High (predicted)	PSEN2	Amyloid Processing,ERBB4 Signaling,Mitochondrial Dysfunction,Molecular Mechanisms of Cancer,Myelination Signaling Pathway,Neuroinflammation Signaling Pathway,Notch Signaling,Regulation Of The Epithelial Mesenchymal Transition In Development Pathway,Regulation of the Epithelial-Mesenchymal Transition Pathway,Th1 and Th2 Activation Pathway,Th1 Pathway,Th2 Pathway
hsa-miR-183-5p	miR-183-5p (miRNAs w/seed AUGGCAC)	-2.213	TargetScan Mouse,TargetScan Human	High (predicted),Moderate (predicted)	PTPN4	Protein Kinase A Signaling
hsa-miR-183-5p	miR-183-5p (miRNAs w/seed AUGGCAC)	-2.213	TargetScan Human	High (predicted)	PTS	Dopamine Receptor Signaling,Serotonin Receptor Signaling,Tetrahydrobiopterin Biosynthesis I,Tetrahydrobiopterin Biosynthesis II
hsa-miR-183-5p	miR-183-5p (miRNAs w/seed AUGGCAC)	-2.213	TargetScan Mouse,TargetScan Human	High (predicted),Moderate (predicted)	QKI	MicroRNA Biogenesis Signaling Pathway
hsa-miR-183-5p	miR-183-5p (miRNAs w/seed AUGGCAC)	-2.213	TargetScan Human	High (predicted)	RHPN2	RHOA Signaling
hsa-miR-183-5p	miR-183-5p (miRNAs w/seed AUGGCAC)	-2.213	TargetScan Human	High (predicted)	S1PR3	Breast Cancer Regulation by Stathmin1,cAMP-mediated signaling,Ceramide Signaling,CREB Signaling in Neurons,FAK Signaling,G-Protein Coupled Receptor Signaling,Gαi Signaling,Osteoarthritis Pathway,Phagosome Formation,S100 Family Signaling Pathway,Sphingosine-1-phosphate Signaling,Systemic Lupus Erythematosus In T Cell Signaling Pathway
hsa-miR-183-5p	miR-183-5p (miRNAs w/seed AUGGCAC)	-2.213	TargetScan Human	High (predicted)	SACS	Aldosterone Signaling in Epithelial Cells,Protein Ubiquitination Pathway
hsa-miR-183-5p	miR-183-5p (miRNAs w/seed AUGGCAC)	-2.213	TargetScan Human	High (predicted)	SCP2	Bile Acid Biosynthesis, Neutral Pathway,Fatty Acid β-oxidation I
hsa-miR-183-5p	miR-183-5p (miRNAs w/seed AUGGCAC)	-2.213	TargetScan Mouse,TargetScan Human	High (predicted),Moderate (predicted)	SPRY2	Neurotrophin/TRK Signaling
hsa-miR-183-5p	miR-183-5p (miRNAs w/seed AUGGCAC)	-2.213	TargetScan Mouse,TargetScan Human	High (predicted)	TCF4	Activin Inhibin Signaling Pathway,Acute Myeloid Leukemia Signaling,Acute Phase Response Signaling,Basal Cell Carcinoma Signaling,BEX2 Signaling Pathway,CDX Gastrointestinal Cancer Signaling Pathway,Chronic Myeloid Leukemia Signaling,Colorectal Cancer Metastasis Signaling,DNA Methylation and Transcriptional Repression Signaling,Endocannabinoid Cancer Inhibition Pathway,Epithelial Adherens Junction…
hsa-miR-183-5p	miR-183-5p (miRNAs w/seed AUGGCAC)	-2.213	TargetScan Mouse,TargetScan Human	High (predicted),Moderate (predicted)	TCF7L2	Activin Inhibin Signaling Pathway,Acute Myeloid Leukemia Signaling,Basal Cell Carcinoma Signaling,BEX2 Signaling Pathway,CDX Gastrointestinal Cancer Signaling Pathway,Chronic Myeloid Leukemia Signaling,Colorectal Cancer Metastasis Signaling,Endocannabinoid Cancer Inhibition Pathway,Epithelial Adherens Junction Signaling,Factors Promoting Cardiogenesis in Vertebrates,FAK Signaling,FAT10 Cancer Sig…
hsa-miR-183-5p	miR-183-5p (miRNAs w/seed AUGGCAC)	-2.213	TargetScan Human	High (predicted)	TMSB10/TMSB4X	Actin Cytoskeleton Signaling,ILK Signaling
hsa-miR-183-5p	miR-183-5p (miRNAs w/seed AUGGCAC)	-2.213	TargetScan Human	High (predicted)	TMSB4Y	Actin Cytoskeleton Signaling,ILK Signaling
hsa-miR-183-5p	miR-183-5p (miRNAs w/seed AUGGCAC)	-2.213	TargetScan Human	High (predicted)	TPM1	ABRA Signaling Pathway,Calcium Signaling,Dilated Cardiomyopathy Signaling Pathway,S100 Family Signaling Pathway
hsa-miR-183-5p	miR-183-5p (miRNAs w/seed AUGGCAC)	-2.213	TargetScan Human	High (predicted)	UBE2D4	Hypoxia Signaling in the Cardiovascular System,Protein Ubiquitination Pathway
hsa-miR-183-5p	miR-183-5p (miRNAs w/seed AUGGCAC)	-2.213	TargetScan Human	High (predicted)	USP6	Protein Ubiquitination Pathway
hsa-miR-183-5p	miR-183-5p (miRNAs w/seed AUGGCAC)	-2.213	TargetScan Human	High (predicted)	WNT5A	Adipogenesis pathway,Axonal Guidance Signaling,Basal Cell Carcinoma Signaling,Cardiac Hypertrophy Signaling (Enhanced),CDX Gastrointestinal Cancer Signaling Pathway,Chronic Myeloid Leukemia Signaling,Colorectal Cancer Metastasis Signaling,Factors Promoting Cardiogenesis in Vertebrates,Glioblastoma Multiforme Signaling,Hepatic Fibrosis Signaling Pathway,HOTAIR Regulatory Pathway,Human Embryonic St…
hsa-miR-200b-3p	miR-200b-3p (and other miRNAs w/seed AAUACUG)	1.763	Ingenuity Expert Findings,TargetScan Human	Experimentally Observed,Moderate (predicted)	ACE2	Apelin Cardiac Fibroblast Signaling Pathway,Axonal Guidance Signaling,Coronavirus Pathogenesis Pathway,Coronavirus Replication Pathway
hsa-miR-200b-3p	miR-200b-3p (and other miRNAs w/seed AAUACUG)	1.763	TargetScan Mouse,TargetScan Human	High (predicted)	AP1S2	Clathrin-mediated Endocytosis Signaling,CTLA4 Signaling in Cytotoxic T Lymphocytes,Phagosome Formation,Virus Entry via Endocytic Pathways
hsa-miR-200b-3p	miR-200b-3p (and other miRNAs w/seed AAUACUG)	1.763	TargetScan Mouse,TargetScan Human	High (predicted)	APOO	Maturity Onset Diabetes of Young (MODY) Signaling
hsa-miR-200b-3p	miR-200b-3p (and other miRNAs w/seed AAUACUG)	1.763	TargetScan Human	High (predicted)	B4GAT1	Melatonin Degradation I,Nicotine Degradation II,Nicotine Degradation III,Serotonin Degradation,Superpathway of Melatonin Degradation,Thyroid Hormone Metabolism II (via Conjugation and/or Degradation)
hsa-miR-200b-3p	miR-200b-3p (and other miRNAs w/seed AAUACUG)	1.763	TargetScan Human,miRecords	Experimentally Observed,Moderate (predicted)	BAP1	Ferroptosis Signaling Pathway,Protein Ubiquitination Pathway
hsa-miR-200b-3p	miR-200b-3p (and other miRNAs w/seed AAUACUG)	1.763	TargetScan Mouse,TargetScan Human	High (predicted),Moderate (predicted)	CDK17	Cell Cycle Control of Chromosomal Replication,DNA Methylation and Transcriptional Repression Signaling,Molecular Mechanisms of Cancer
hsa-miR-200b-3p	miR-200b-3p (and other miRNAs w/seed AAUACUG)	1.763	TargetScan Mouse,TargetScan Human	High (predicted)	CFL2	ABRA Signaling Pathway,Actin Cytoskeleton Signaling,Axonal Guidance Signaling,B Cell Receptor Signaling,CCR3 Signaling in Eosinophils,CDC42 Signaling,Ephrin A Signaling,Ephrin B Signaling,Ephrin Receptor Signaling,Epithelial Adherens Junction Signaling,Estrogen Receptor Signaling,Germ Cell-Sertoli Cell Junction Signaling,ILK Signaling,Natural Killer Cell Signaling,PAK Signaling,Phagosome Formatio…
hsa-miR-200b-3p	miR-200b-3p (and other miRNAs w/seed AAUACUG)	1.763	TargetScan Mouse,TargetScan Human	High (predicted),Moderate (predicted)	CRKL	Actin Cytoskeleton Signaling,Axonal Guidance Signaling,Chronic Myeloid Leukemia Signaling,Ephrin Receptor Signaling,ERK/MAPK Signaling,FAK Signaling,FGF Signaling,HGF Signaling,IL-3 Signaling,Insulin Receptor Signaling,Integrin Signaling,Leukocyte Extravasation Signaling,Neuregulin Signaling,PDGF Signaling,Phagosome Formation,Reelin Signaling in Neurons,Role of PI3K/AKT Signaling in the Pathogene…
hsa-miR-200b-3p	miR-200b-3p (and other miRNAs w/seed AAUACUG)	1.763	TargetScan Mouse,TargetScan Human	High (predicted),Moderate (predicted)	DNAJB5	Aldosterone Signaling in Epithelial Cells,NRF2-mediated Oxidative Stress Response,Protein Ubiquitination Pathway,Unfolded protein response
hsa-miR-200b-3p	miR-200b-3p (and other miRNAs w/seed AAUACUG)	1.763	TargetScan Mouse,TargetScan Human	High (predicted),Moderate (predicted)	EGLN1	HIF1α Signaling
hsa-miR-200b-3p	miR-200b-3p (and other miRNAs w/seed AAUACUG)	1.763	TargetScan Mouse,TargetScan Human	High (predicted)	ELOC	HIF1α Signaling,Protein Ubiquitination Pathway,Renal Cell Carcinoma Signaling,WNK Renal Signaling Pathway
hsa-miR-200b-3p	miR-200b-3p (and other miRNAs w/seed AAUACUG)	1.763	TargetScan Mouse,TargetScan Human	High (predicted)	EPS8	Chaperone Mediated Autophagy Signaling Pathway
hsa-miR-200b-3p	miR-200b-3p (and other miRNAs w/seed AAUACUG)	1.763	TargetScan Mouse,TargetScan Human,miRecords	Experimentally Observed,High (predicted),Moderate (predicted)	ERRFI1	Neuregulin Signaling
hsa-miR-200b-3p	miR-200b-3p (and other miRNAs w/seed AAUACUG)	1.763	TargetScan Human	High (predicted)	GABPB1	Agrin Interactions at Neuromuscular Junction,Glucocorticoid Receptor Signaling,Sirtuin Signaling Pathway
hsa-miR-200b-3p	miR-200b-3p (and other miRNAs w/seed AAUACUG)	1.763	TargetScan Mouse,TargetScan Human	High (predicted),Moderate (predicted)	GIT2	FAK Signaling,Paxillin Signaling
hsa-miR-200b-3p	miR-200b-3p (and other miRNAs w/seed AAUACUG)	1.763	TargetScan Mouse,TargetScan Human	High (predicted),Moderate (predicted)	GJC1	Gap Junction Signaling
hsa-miR-200b-3p	miR-200b-3p (and other miRNAs w/seed AAUACUG)	1.763	TargetScan Human	High (predicted)	GSTA4	Aryl Hydrocarbon Receptor Signaling,Glutathione-mediated Detoxification,LPS/IL-1 Mediated Inhibition of RXR Function,NRF2-mediated Oxidative Stress Response,Xenobiotic Metabolism AHR Signaling Pathway,Xenobiotic Metabolism CAR Signaling Pathway,Xenobiotic Metabolism General Signaling Pathway,Xenobiotic Metabolism PXR Signaling Pathway,Xenobiotic Metabolism Signaling
hsa-miR-200b-3p	miR-200b-3p (and other miRNAs w/seed AAUACUG)	1.763	TargetScan Human	High (predicted)	GTF2E1	Androgen Signaling,Assembly of RNA Polymerase II Complex,Glucocorticoid Receptor Signaling
hsa-miR-200b-3p	miR-200b-3p (and other miRNAs w/seed AAUACUG)	1.763	TargetScan Mouse,TargetScan Human	High (predicted),Moderate (predicted)	HS3ST1	Chondroitin Sulfate Biosynthesis,Chondroitin Sulfate Biosynthesis (Late Stages),Dermatan Sulfate Biosynthesis,Dermatan Sulfate Biosynthesis (Late Stages),Heparan Sulfate Biosynthesis,Heparan Sulfate Biosynthesis (Late Stages),LPS/IL-1 Mediated Inhibition of RXR Function,Xenobiotic Metabolism CAR Signaling Pathway,Xenobiotic Metabolism PXR Signaling Pathway,Xenobiotic Metabolism Signaling
hsa-miR-200b-3p	miR-200b-3p (and other miRNAs w/seed AAUACUG)	1.763	TargetScan Human	High (predicted)	KYNU	NAD biosynthesis II (from tryptophan),Tryptophan Degradation III (Eukaryotic),Tryptophan Degradation to 2-amino-3-carboxymuconate Semialdehyde
hsa-miR-200b-3p	miR-200b-3p (and other miRNAs w/seed AAUACUG)	1.763	TargetScan Human	High (predicted)	LBR	Cholesterol Biosynthesis I,Cholesterol Biosynthesis II (via 24,25-dihydrolanosterol),Cholesterol Biosynthesis III (via Desmosterol),Superpathway of Cholesterol Biosynthesis,Zymosterol Biosynthesis
hsa-miR-200b-3p	miR-200b-3p (and other miRNAs w/seed AAUACUG)	1.763	TargetScan Mouse,TargetScan Human	High (predicted)	LPAR1	Breast Cancer Regulation by Stathmin1,cAMP-mediated signaling,CREB Signaling in Neurons,eNOS Signaling,FAK Signaling,G-Protein Coupled Receptor Signaling,Gap Junction Signaling,Gα12/13 Signaling,Gαi Signaling,Phagosome Formation,Pulmonary Fibrosis Idiopathic Signaling Pathway,RHOA Signaling,S100 Family Signaling Pathway
hsa-miR-200b-3p	miR-200b-3p (and other miRNAs w/seed AAUACUG)	1.763	TargetScan Human	High (predicted)	MAPK7	Activin Inhibin Signaling Pathway,Adrenomedullin signaling pathway,Apelin Adipocyte Signaling Pathway,Apelin Cardiomyocyte Signaling Pathway,Cardiac Hypertrophy Signaling (Enhanced),CDK5 Signaling,Cholecystokinin/Gastrin-mediated Signaling,CLEAR Signaling Pathway,Endocannabinoid Developing Neuron Pathway,Endocannabinoid Neuronal Synapse Pathway,Endothelin-1 Signaling,ERK5 Signaling,FAK Signaling,…
hsa-miR-200b-3p	miR-200b-3p (and other miRNAs w/seed AAUACUG)	1.763	Ingenuity Expert Findings,TargetScan Human	Experimentally Observed,High (predicted)	MARCKS	Phagosome Formation,Phospholipase C Signaling,Synaptogenesis Signaling Pathway
hsa-miR-200b-3p	miR-200b-3p (and other miRNAs w/seed AAUACUG)	1.763	TargetScan Mouse,TargetScan Human	High (predicted)	MSN	Actin Cytoskeleton Signaling,Agranulocyte Adhesion and Diapedesis,Granulocyte Adhesion and Diapedesis,Leukocyte Extravasation Signaling,RHOA Signaling,RHOGDI Signaling,Signaling by Rho Family GTPases,Systemic Lupus Erythematosus In T Cell Signaling Pathway
hsa-miR-200b-3p	miR-200b-3p (and other miRNAs w/seed AAUACUG)	1.763	TargetScan Mouse,TargetScan Human	High (predicted)	NOG	BMP signaling pathway,Factors Promoting Cardiogenesis in Vertebrates,Human Embryonic Stem Cell Pluripotency,Transcriptional Regulatory Network in Embryonic Stem Cells
hsa-miR-200b-3p	miR-200b-3p (and other miRNAs w/seed AAUACUG)	1.763	TargetScan Mouse,TargetScan Human	High (predicted),Moderate (predicted)	NR5A2	FXR/RXR Activation,Hepatic Cholestasis,Human Embryonic Stem Cell Pluripotency,LPS/IL-1 Mediated Inhibition of RXR Function,Role of OCT4 in Mammalian Embryonic Stem Cell Pluripotency,WNT/β-catenin Signaling
hsa-miR-200b-3p	miR-200b-3p (and other miRNAs w/seed AAUACUG)	1.763	TargetScan Human	High (predicted)	NTF3	Axonal Guidance Signaling,Human Embryonic Stem Cell Pluripotency,Myelination Signaling Pathway,Neuroinflammation Signaling Pathway,Neurotrophin/TRK Signaling,S100 Family Signaling Pathway,Thyroid Cancer Signaling
hsa-miR-200b-3p	miR-200b-3p (and other miRNAs w/seed AAUACUG)	1.763	TargetScan Human	High (predicted)	PAIP2	Regulation of eIF4 and p70S6K Signaling
hsa-miR-200b-3p	miR-200b-3p (and other miRNAs w/seed AAUACUG)	1.763	Ingenuity Expert Findings,TargetScan Human	Experimentally Observed,Moderate (predicted)	PLCG1	14-3-3-mediated Signaling,Adrenomedullin signaling pathway,Aldosterone Signaling in Epithelial Cells,Antioxidant Action of Vitamin C,Apelin Cardiomyocyte Signaling Pathway,Apoptosis Signaling,Axonal Guidance Signaling,Calcium-induced T Lymphocyte Apoptosis,Cardiac Hypertrophy Signaling,Cardiac Hypertrophy Signaling (Enhanced),CCR5 Signaling in Macrophages,CD28 Signaling in T Helper Cells,Cellular…
hsa-miR-200b-3p	miR-200b-3p (and other miRNAs w/seed AAUACUG)	1.763	TargetScan Human	High (predicted)	PMAIP1	Molecular Mechanisms of Cancer,MYC Mediated Apoptosis Signaling,p53 Signaling,Pulmonary Fibrosis Idiopathic Signaling Pathway
hsa-miR-200b-3p	miR-200b-3p (and other miRNAs w/seed AAUACUG)	1.763	TargetScan Human	High (predicted)	PMM1	Colanic Acid Building Blocks Biosynthesis,GDP-mannose Biosynthesis
hsa-miR-200b-3p	miR-200b-3p (and other miRNAs w/seed AAUACUG)	1.763	TargetScan Mouse,Ingenuity Expert Findings,TargetScan Human	Experimentally Observed,Moderate (predicted)	PPM1F	AMPK Signaling
hsa-miR-200b-3p	miR-200b-3p (and other miRNAs w/seed AAUACUG)	1.763	TargetScan Human	High (predicted)	PRDM16	RAR Activation,White Adipose Tissue Browning Pathway
hsa-miR-200b-3p	miR-200b-3p (and other miRNAs w/seed AAUACUG)	1.763	TargetScan Human	High (predicted)	PRKACB	Adrenomedullin signaling pathway,AMPK Signaling,Amyloid Processing,Androgen Signaling,Apelin Adipocyte Signaling Pathway,Apelin Pancreas Signaling Pathway,Autophagy,Axonal Guidance Signaling,BMP signaling pathway,Breast Cancer Regulation by Stathmin1,Calcium Signaling,cAMP-mediated signaling,Cardiac Hypertrophy Signaling,Cardiac Hypertrophy Signaling (Enhanced),Cardiac β-adrenergic Signaling,CDK5…
hsa-miR-200b-3p	miR-200b-3p (and other miRNAs w/seed AAUACUG)	1.763	TargetScan Human	High (predicted)	PSAT1	Serine Biosynthesis,Superpathway of Serine and Glycine Biosynthesis I
hsa-miR-200b-3p	miR-200b-3p (and other miRNAs w/seed AAUACUG)	1.763	TargetScan Mouse,TargetScan Human	High (predicted)	PTHLH	Osteoarthritis Pathway
hsa-miR-200b-3p	miR-200b-3p (and other miRNAs w/seed AAUACUG)	1.763	TargetScan Mouse,Ingenuity Expert Findings,TargetScan Human	Experimentally Observed,Moderate (predicted)	PTPN12	3-phosphoinositide Biosynthesis,3-phosphoinositide Degradation,D-myo-inositol (1,4,5,6)-Tetrakisphosphate Biosynthesis,D-myo-inositol (3,4,5,6)-tetrakisphosphate Biosynthesis,D-myo-inositol-5-phosphate Metabolism,FAK Signaling,Paxillin Signaling,Protein Kinase A Signaling,Superpathway of Inositol Phosphate Compounds
hsa-miR-200b-3p	miR-200b-3p (and other miRNAs w/seed AAUACUG)	1.763	TargetScan Mouse,TargetScan Human	High (predicted),Moderate (predicted)	PTPN21	Protein Kinase A Signaling
hsa-miR-200b-3p	miR-200b-3p (and other miRNAs w/seed AAUACUG)	1.763	TargetScan Human	High (predicted)	PTPN22	3-phosphoinositide Biosynthesis,3-phosphoinositide Degradation,D-myo-inositol (1,4,5,6)-Tetrakisphosphate Biosynthesis,D-myo-inositol (3,4,5,6)-tetrakisphosphate Biosynthesis,D-myo-inositol-5-phosphate Metabolism,Protein Kinase A Signaling,Superpathway of Inositol Phosphate Compounds,T Cell Receptor Signaling
hsa-miR-200b-3p	miR-200b-3p (and other miRNAs w/seed AAUACUG)	1.763	TargetScan Human	High (predicted)	PTPRF	3-phosphoinositide Biosynthesis,3-phosphoinositide Degradation,D-myo-inositol (1,4,5,6)-Tetrakisphosphate Biosynthesis,D-myo-inositol (3,4,5,6)-tetrakisphosphate Biosynthesis,D-myo-inositol-5-phosphate Metabolism,Insulin Receptor Signaling,Protein Kinase A Signaling,Superpathway of Inositol Phosphate Compounds
hsa-miR-200b-3p	miR-200b-3p (and other miRNAs w/seed AAUACUG)	1.763	TargetScan Mouse,TargetScan Human	High (predicted)	RAP1B	14-3-3-mediated Signaling,Actin Cytoskeleton Signaling,Actin Nucleation by ARP-WASP Complex,Acute Myeloid Leukemia Signaling,Acute Phase Response Signaling,Adrenomedullin signaling pathway,Agrin Interactions at Neuromuscular Junction,Angiopoietin Signaling,Antiproliferative Role of Somatostatin Receptor 2,Apelin Endothelial Signaling Pathway,Apoptosis Signaling,Axonal Guidance Signaling,B Cell Re…
hsa-miR-200b-3p	miR-200b-3p (and other miRNAs w/seed AAUACUG)	1.763	TargetScan Mouse,TargetScan Human	High (predicted),Moderate (predicted)	RECK	Inhibition of Matrix Metalloproteases
hsa-miR-200b-3p	miR-200b-3p (and other miRNAs w/seed AAUACUG)	1.763	TargetScan Mouse,TargetScan Human	High (predicted),Moderate (predicted)	SESN1	Autophagy
hsa-miR-200b-3p	miR-200b-3p (and other miRNAs w/seed AAUACUG)	1.763	TargetScan Mouse,TargetScan Human	High (predicted),Moderate (predicted)	SNAP25	Huntington's Disease Signaling,Insulin Secretion Signaling Pathway,Phagosome Maturation,SNARE Signaling Pathway,Synaptogenesis Signaling Pathway,Tight Junction Signaling
hsa-miR-200b-3p	miR-200b-3p (and other miRNAs w/seed AAUACUG)	1.763	TargetScan Mouse,TargetScan Human	High (predicted),Moderate (predicted)	SPTSSA	Ceramide Biosynthesis
hsa-miR-200b-3p	miR-200b-3p (and other miRNAs w/seed AAUACUG)	1.763	TargetScan Mouse,TargetScan Human	High (predicted)	TMEFF2	Neuregulin Signaling
hsa-miR-200b-3p	miR-200b-3p (and other miRNAs w/seed AAUACUG)	1.763	TargetScan Mouse,TargetScan Human	High (predicted),Moderate (predicted)	UBE2W	Hypoxia Signaling in the Cardiovascular System,Protein Ubiquitination Pathway
hsa-miR-200b-3p	miR-200b-3p (and other miRNAs w/seed AAUACUG)	1.763	TargetScan Mouse,TargetScan Human	High (predicted),Moderate (predicted)	USP27X	Protein Ubiquitination Pathway
hsa-miR-200b-3p	miR-200b-3p (and other miRNAs w/seed AAUACUG)	1.763	TargetScan Mouse,TargetScan Human	High (predicted),Moderate (predicted)	VASH2	Ribonucleotide Reductase Signaling Pathway
hsa-miR-200b-3p	miR-200b-3p (and other miRNAs w/seed AAUACUG)	1.763	TargetScan Mouse,TargetScan Human,miRecords	Experimentally Observed,Moderate (predicted)	WASF3	Signaling by Rho Family GTPases
hsa-miR-200b-3p	miR-200b-3p (and other miRNAs w/seed AAUACUG)	1.763	TargetScan Human	High (predicted)	WNT16	Axonal Guidance Signaling,Basal Cell Carcinoma Signaling,Cardiac Hypertrophy Signaling (Enhanced),CDX Gastrointestinal Cancer Signaling Pathway,Chronic Myeloid Leukemia Signaling,Colorectal Cancer Metastasis Signaling,Factors Promoting Cardiogenesis in Vertebrates,Glioblastoma Multiforme Signaling,Hepatic Fibrosis Signaling Pathway,HOTAIR Regulatory Pathway,Human Embryonic Stem Cell Pluripotency,…
hsa-miR-200b-3p	miR-200b-3p (and other miRNAs w/seed AAUACUG)	1.763	TargetScan Mouse,TargetScan Human	High (predicted)	YWHAG	14-3-3-mediated Signaling,Cell Cycle: G2/M DNA Damage Checkpoint Regulation,CLEAR Signaling Pathway,Epithelial Adherens Junction Signaling,ERK/MAPK Signaling,ERK5 Signaling,HIPPO signaling,IGF-1 Signaling,Inhibition of ARE-Mediated mRNA Degradation Pathway,MSP-RON Signaling In Cancer Cells Pathway,p70S6K Signaling,PI3K/AKT Signaling,Protein Kinase A Signaling
hsa-miR-200b-3p	miR-200b-3p (and other miRNAs w/seed AAUACUG)	1.763	TargetScan Mouse,TarBase,TargetScan Human,miRecords	Experimentally Observed,High (predicted)	ZEB1	ATM Signaling,DNA Methylation and Transcriptional Repression Signaling,PEDF Signaling,Regulation Of The Epithelial Mesenchymal Transition By Growth Factors Pathway,Regulation of the Epithelial-Mesenchymal Transition Pathway,Role of Tissue Factor in Cancer,Sumoylation Pathway
hsa-miR-200b-3p	miR-200b-3p (and other miRNAs w/seed AAUACUG)	1.763	TargetScan Mouse,Ingenuity Expert Findings,TarBase,TargetScan Human,miRecords	Experimentally Observed,High (predicted)	ZEB2	Myelination Signaling Pathway,Regulation Of The Epithelial Mesenchymal Transition By Growth Factors Pathway,Regulation of the Epithelial-Mesenchymal Transition Pathway
hsa-miR-205-5p	miR-205-5p (and other miRNAs w/seed CCUUCAU)	-3.289	TargetScan Human	High (predicted)	ABI2	Actin Cytoskeleton Signaling,RAC Signaling
hsa-miR-205-5p	miR-205-5p (and other miRNAs w/seed CCUUCAU)	-3.289	TargetScan Human	High (predicted)	ACSL1	Acetate Conversion to Acetyl-CoA,Ethanol Degradation II,Ethanol Degradation IV,Fatty Acid Activation,Fatty Acid β-oxidation I,LPS/IL-1 Mediated Inhibition of RXR Function,Mitochondrial L-carnitine Shuttle Pathway,Oxidative Ethanol Degradation III,Stearate Biosynthesis I (Animals),Type II Diabetes Mellitus Signaling,γ-linolenate Biosynthesis II (Animals)
hsa-miR-205-5p	miR-205-5p (and other miRNAs w/seed CCUUCAU)	-3.289	TargetScan Mouse,TargetScan Human	High (predicted)	CALCRL	Adrenomedullin signaling pathway,Breast Cancer Regulation by Stathmin1,CREB Signaling in Neurons,FAK Signaling,G-Protein Coupled Receptor Signaling,Phagosome Formation,S100 Family Signaling Pathway
hsa-miR-205-5p	miR-205-5p (and other miRNAs w/seed CCUUCAU)	-3.289	TargetScan Human	High (predicted)	CBL	14-3-3-mediated Signaling,Clathrin-mediated Endocytosis Signaling,Ephrin B Signaling,Fcγ Receptor-mediated Phagocytosis in Macrophages and Monocytes,FLT3 Signaling in Hematopoietic Progenitor Cells,Insulin Receptor Signaling,Molecular Mechanisms of Cancer,PI3K Signaling in B Lymphocytes,Protein Ubiquitination Pathway,PTEN Signaling,RANK Signaling in Osteoclasts,Role of Osteoblasts, Osteoclasts an…
hsa-miR-205-5p	miR-205-5p (and other miRNAs w/seed CCUUCAU)	-3.289	TargetScan Human	High (predicted)	CCR8	Agranulocyte Adhesion and Diapedesis,Breast Cancer Regulation by Stathmin1,CREB Signaling in Neurons,FAK Signaling,G-Protein Coupled Receptor Signaling,Granulocyte Adhesion and Diapedesis,Phagosome Formation,S100 Family Signaling Pathway,Th1 and Th2 Activation Pathway,Th2 Pathway
hsa-miR-205-5p	miR-205-5p (and other miRNAs w/seed CCUUCAU)	-3.289	TargetScan Mouse,TargetScan Human	High (predicted)	CDH11	Gα12/13 Signaling,RHOGDI Signaling,Signaling by Rho Family GTPases,Synaptogenesis Signaling Pathway
hsa-miR-205-5p	miR-205-5p (and other miRNAs w/seed CCUUCAU)	-3.289	TargetScan Human	High (predicted)	CES1	Retinol Biosynthesis,Triacylglycerol Degradation,Xenobiotic Metabolism PXR Signaling Pathway,Xenobiotic Metabolism Signaling
hsa-miR-205-5p	miR-205-5p (and other miRNAs w/seed CCUUCAU)	-3.289	TargetScan Human	High (predicted)	CFL2	ABRA Signaling Pathway,Actin Cytoskeleton Signaling,Axonal Guidance Signaling,B Cell Receptor Signaling,CCR3 Signaling in Eosinophils,CDC42 Signaling,Ephrin A Signaling,Ephrin B Signaling,Ephrin Receptor Signaling,Epithelial Adherens Junction Signaling,Estrogen Receptor Signaling,Germ Cell-Sertoli Cell Junction Signaling,ILK Signaling,Natural Killer Cell Signaling,PAK Signaling,Phagosome Formatio…
hsa-miR-205-5p	miR-205-5p (and other miRNAs w/seed CCUUCAU)	-3.289	TargetScan Mouse,TargetScan Human	High (predicted)	CHN1	Synaptogenesis Signaling Pathway
hsa-miR-205-5p	miR-205-5p (and other miRNAs w/seed CCUUCAU)	-3.289	TargetScan Mouse,TargetScan Human	High (predicted),Moderate (predicted)	CLDN11	Agranulocyte Adhesion and Diapedesis,Granulocyte Adhesion and Diapedesis,Leukocyte Extravasation Signaling,Sertoli Cell-Sertoli Cell Junction Signaling,Tight Junction Signaling
hsa-miR-205-5p	miR-205-5p (and other miRNAs w/seed CCUUCAU)	-3.289	TargetScan Mouse,TargetScan Human	High (predicted)	CLTC	Clathrin-mediated Endocytosis Signaling,CTLA4 Signaling in Cytotoxic T Lymphocytes,Huntington's Disease Signaling,Opioid Signaling Pathway,Virus Entry via Endocytic Pathways
hsa-miR-205-5p	miR-205-5p (and other miRNAs w/seed CCUUCAU)	-3.289	TargetScan Mouse,TargetScan Human	High (predicted)	CTPS2	Pyrimidine Ribonucleotides De Novo Biosynthesis,Pyrimidine Ribonucleotides Interconversion
hsa-miR-205-5p	miR-205-5p (and other miRNAs w/seed CCUUCAU)	-3.289	TargetScan Human	High (predicted)	DSC2	Dilated Cardiomyopathy Signaling Pathway
hsa-miR-205-5p	miR-205-5p (and other miRNAs w/seed CCUUCAU)	-3.289	TargetScan Mouse,TargetScan Human	High (predicted),Moderate (predicted)	FRK	Circadian Rhythm Signaling,CTLA4 Signaling in Cytotoxic T Lymphocytes,HER-2 Signaling in Breast Cancer,ID1 Signaling Pathway,IL-13 Signaling Pathway,IL-15 Production,Myelination Signaling Pathway,Neutrophil Extracellular Trap Signaling Pathway,Opioid Signaling Pathway,Pulmonary Healing Signaling Pathway,Reelin Signaling in Neurons,Role of Tissue Factor in Cancer,Serotonin Receptor Signaling,Sperm…
hsa-miR-205-5p	miR-205-5p (and other miRNAs w/seed CCUUCAU)	-3.289	TargetScan Human	High (predicted)	GPX8	Apelin Adipocyte Signaling Pathway,Glutathione Redox Reactions I,Mitochondrial Dysfunction
hsa-miR-205-5p	miR-205-5p (and other miRNAs w/seed CCUUCAU)	-3.289	TargetScan Mouse,TargetScan Human	High (predicted)	HS3ST1	Chondroitin Sulfate Biosynthesis,Chondroitin Sulfate Biosynthesis (Late Stages),Dermatan Sulfate Biosynthesis,Dermatan Sulfate Biosynthesis (Late Stages),Heparan Sulfate Biosynthesis,Heparan Sulfate Biosynthesis (Late Stages),LPS/IL-1 Mediated Inhibition of RXR Function,Xenobiotic Metabolism CAR Signaling Pathway,Xenobiotic Metabolism PXR Signaling Pathway,Xenobiotic Metabolism Signaling
hsa-miR-205-5p	miR-205-5p (and other miRNAs w/seed CCUUCAU)	-3.289	TargetScan Mouse,TargetScan Human	High (predicted),Moderate (predicted)	HSD17B11	Estrogen Biosynthesis,Estrogen-Dependent Breast Cancer Signaling
hsa-miR-205-5p	miR-205-5p (and other miRNAs w/seed CCUUCAU)	-3.289	TargetScan Mouse,TargetScan Human,miRecords	Experimentally Observed,Moderate (predicted)	INPPL1	1D-myo-inositol Hexakisphosphate Biosynthesis II (Mammalian),3-phosphoinositide Biosynthesis,3-phosphoinositide Degradation,B Cell Receptor Signaling,D-myo-inositol (1,3,4)-trisphosphate Biosynthesis,D-myo-inositol (1,4,5)-trisphosphate Degradation,D-myo-inositol (1,4,5,6)-Tetrakisphosphate Biosynthesis,D-myo-inositol (3,4,5,6)-tetrakisphosphate Biosynthesis,D-myo-inositol-5-phosphate Metabolism,…
hsa-miR-205-5p	miR-205-5p (and other miRNAs w/seed CCUUCAU)	-3.289	TargetScan Human	High (predicted)	KAT2B	Adipogenesis pathway,AMPK Signaling,Androgen Signaling,Cell Cycle: G2/M DNA Damage Checkpoint Regulation,Chaperone Mediated Autophagy Signaling Pathway,Glucocorticoid Receptor Signaling,HMGB1 Signaling,p53 Signaling,RAR Activation,Senescence Pathway
hsa-miR-205-5p	miR-205-5p (and other miRNAs w/seed CCUUCAU)	-3.289	TargetScan Human	High (predicted)	KCNT2	Oxytocin Signaling Pathway
hsa-miR-205-5p	miR-205-5p (and other miRNAs w/seed CCUUCAU)	-3.289	TargetScan Human	High (predicted)	KDELR3	Protein Kinase A Signaling
hsa-miR-205-5p	miR-205-5p (and other miRNAs w/seed CCUUCAU)	-3.289	TargetScan Human	High (predicted)	LACC1	Adenine and Adenosine Salvage I,Adenine and Adenosine Salvage III,Adenosine Nucleotides Degradation II,Arsenate Detoxification I (Glutaredoxin),Guanine and Guanosine Salvage I,Guanosine Nucleotides Degradation III,Purine Nucleotides Degradation II (Aerobic),Purine Ribonucleosides Degradation to Ribose-1-phosphate,S-methyl-5'-thioadenosine Degradation II,Urate Biosynthesis/Inosine 5'-phosphate Deg…
hsa-miR-205-5p	miR-205-5p (and other miRNAs w/seed CCUUCAU)	-3.289	TargetScan Mouse,TargetScan Human	High (predicted)	LRP1	Colorectal Cancer Metastasis Signaling,Factors Promoting Cardiogenesis in Vertebrates,Hepatic Fibrosis Signaling Pathway,Immunogenic Cell Death Signaling Pathway,Inhibition of Matrix Metalloproteases,Iron homeostasis signaling pathway,Molecular Mechanisms of Cancer,Osteoarthritis Pathway,Role Of Chondrocytes In Rheumatoid Arthritis Signaling Pathway,Role of Macrophages, Fibroblasts and Endothelia…
hsa-miR-205-5p	miR-205-5p (and other miRNAs w/seed CCUUCAU)	-3.289	TargetScan Mouse,TargetScan Human	High (predicted)	LRRK2	Chaperone Mediated Autophagy Signaling Pathway,Mitochondrial Dysfunction
hsa-miR-205-5p	miR-205-5p (and other miRNAs w/seed CCUUCAU)	-3.289	TargetScan Mouse,TargetScan Human	High (predicted),Moderate (predicted)	NDUFA4	Estrogen Receptor Signaling,Glucocorticoid Receptor Signaling,Granzyme A Signaling,Mitochondrial Dysfunction,Neutrophil Extracellular Trap Signaling Pathway,Oxidative Phosphorylation,Sirtuin Signaling Pathway
hsa-miR-205-5p	miR-205-5p (and other miRNAs w/seed CCUUCAU)	-3.289	TargetScan Human	High (predicted)	NEU1	CLEAR Signaling Pathway
hsa-miR-205-5p	miR-205-5p (and other miRNAs w/seed CCUUCAU)	-3.289	TargetScan Human	High (predicted)	PPP2R2D	AMPK Signaling,ATM Signaling,Autophagy,BEX2 Signaling Pathway,Cardiac β-adrenergic Signaling,CDK5 Signaling,Cell Cycle Regulation by BTG Family Proteins,Ceramide Signaling,CLEAR Signaling Pathway,CTLA4 Signaling in Cytotoxic T Lymphocytes,Cyclins and Cell Cycle Regulation,Dopamine Receptor Signaling,Dopamine-DARPP32 Feedback in cAMP Signaling,Epithelial Adherens Junction Signaling,HIPPO signaling…
hsa-miR-205-5p	miR-205-5p (and other miRNAs w/seed CCUUCAU)	-3.289	TargetScan Human,miRecords	Experimentally Observed,Moderate (predicted)	PRKCE	14-3-3-mediated Signaling,Aldosterone Signaling in Epithelial Cells,Amyloid Processing,Androgen Signaling,Apelin Cardiomyocyte Signaling Pathway,Apelin Endothelial Signaling Pathway,Apoptosis Signaling,Axonal Guidance Signaling,Breast Cancer Regulation by Stathmin1,Calcium-induced T Lymphocyte Apoptosis,Cardiac Hypertrophy Signaling (Enhanced),CCR3 Signaling in Eosinophils,CCR5 Signaling in Macro…
hsa-miR-205-5p	miR-205-5p (and other miRNAs w/seed CCUUCAU)	-3.289	TargetScan Human	High (predicted)	SCNN1A	Aldosterone Signaling in Epithelial Cells,Gustation Pathway,Insulin Receptor Signaling,Insulin Secretion Signaling Pathway,Sirtuin Signaling Pathway,WNK Renal Signaling Pathway
hsa-miR-205-5p	miR-205-5p (and other miRNAs w/seed CCUUCAU)	-3.289	TargetScan Mouse,TargetScan Human	High (predicted)	SEPTIN4	RHOA Signaling,Signaling by Rho Family GTPases
hsa-miR-205-5p	miR-205-5p (and other miRNAs w/seed CCUUCAU)	-3.289	TargetScan Human	High (predicted)	SORBS1	Ephrin Receptor Signaling,Germ Cell-Sertoli Cell Junction Signaling,Sertoli Cell-Sertoli Cell Junction Signaling
hsa-miR-205-5p	miR-205-5p (and other miRNAs w/seed CCUUCAU)	-3.289	TargetScan Mouse,TargetScan Human	High (predicted),Moderate (predicted)	SULT1B1	Chondroitin Sulfate Biosynthesis,Chondroitin Sulfate Biosynthesis (Late Stages),Dermatan Sulfate Biosynthesis,Dermatan Sulfate Biosynthesis (Late Stages),Dopamine Degradation,Heparan Sulfate Biosynthesis,Heparan Sulfate Biosynthesis (Late Stages),LPS/IL-1 Mediated Inhibition of RXR Function,Melatonin Degradation I,Serotonin Degradation,Superpathway of Melatonin Degradation,Thyroid Hormone Metabol…
hsa-miR-205-5p	miR-205-5p (and other miRNAs w/seed CCUUCAU)	-3.289	TargetScan Mouse,TargetScan Human	High (predicted),Moderate (predicted)	TGFA	Autophagy,Breast Cancer Regulation by Stathmin1,CLEAR Signaling Pathway,CREB Signaling in Neurons,ERBB Signaling,Glioma Signaling,Hepatic Fibrosis / Hepatic Stellate Cell Activation,HER-2 Signaling in Breast Cancer,HIF1α Signaling,MicroRNA Biogenesis Signaling Pathway,NAD Signaling Pathway,Neuregulin Signaling,NF-κB Signaling,Non-Small Cell Lung Cancer Signaling,Pancreatic Adenocarcinoma Signalin…
hsa-miR-205-5p	miR-205-5p (and other miRNAs w/seed CCUUCAU)	-3.289	TargetScan Human	High (predicted)	TIMM17A	Necroptosis Signaling Pathway,Neutrophil Extracellular Trap Signaling Pathway,Sirtuin Signaling Pathway
hsa-miR-205-5p	miR-205-5p (and other miRNAs w/seed CCUUCAU)	-3.289	TargetScan Mouse,TargetScan Human	High (predicted),Moderate (predicted)	TP53BP2	HIPPO signaling,p53 Signaling
hsa-miR-205-5p	miR-205-5p (and other miRNAs w/seed CCUUCAU)	-3.289	TargetScan Mouse,TargetScan Human,miRecords	Experimentally Observed,Moderate (predicted)	VEGFA	ABRA Signaling Pathway,Amyotrophic Lateral Sclerosis Signaling,Autophagy,Axonal Guidance Signaling,BEX2 Signaling Pathway,Bladder Cancer Signaling,Breast Cancer Regulation by Stathmin1,Clathrin-mediated Endocytosis Signaling,CLEAR Signaling Pathway,Colorectal Cancer Metastasis Signaling,Corticotropin Releasing Hormone Signaling,CREB Signaling in Neurons,EIF2 Signaling,Endocannabinoid Cancer Inhib…
hsa-miR-205-5p	miR-205-5p (and other miRNAs w/seed CCUUCAU)	-3.289	TargetScan Human	High (predicted)	YES1	Circadian Rhythm Signaling,CTLA4 Signaling in Cytotoxic T Lymphocytes,Fcγ Receptor-mediated Phagocytosis in Macrophages and Monocytes,HER-2 Signaling in Breast Cancer,ID1 Signaling Pathway,IL-13 Signaling Pathway,IL-15 Production,Insulin Secretion Signaling Pathway,Myelination Signaling Pathway,Neutrophil Extracellular Trap Signaling Pathway,Opioid Signaling Pathway,Phagosome Formation,Pulmonary …
hsa-miR-205-5p	miR-205-5p (and other miRNAs w/seed CCUUCAU)	-3.289	TargetScan Human,miRecords	Experimentally Observed,Moderate (predicted)	ZEB1	ATM Signaling,DNA Methylation and Transcriptional Repression Signaling,PEDF Signaling,Regulation Of The Epithelial Mesenchymal Transition By Growth Factors Pathway,Regulation of the Epithelial-Mesenchymal Transition Pathway,Role of Tissue Factor in Cancer,Sumoylation Pathway
hsa-miR-205-5p	miR-205-5p (and other miRNAs w/seed CCUUCAU)	-3.289	TargetScan Mouse,TargetScan Human,miRecords	Experimentally Observed,Moderate (predicted)	ZEB2	Myelination Signaling Pathway,Regulation Of The Epithelial Mesenchymal Transition By Growth Factors Pathway,Regulation of the Epithelial-Mesenchymal Transition Pathway
hsa-miR-2355-3p	miR-2355-3p (miRNAs w/seed UUGUCCU)	1.966	TargetScan Human	High (predicted)	ACADL	Mitochondrial Dysfunction,NAD Signaling Pathway,PPARα/RXRα Activation,Sirtuin Signaling Pathway
hsa-miR-2355-3p	miR-2355-3p (miRNAs w/seed UUGUCCU)	1.966	TargetScan Human	High (predicted)	ACSBG1	Fatty Acid Activation,Fatty Acid β-oxidation I,LPS/IL-1 Mediated Inhibition of RXR Function,Mitochondrial L-carnitine Shuttle Pathway,Stearate Biosynthesis I (Animals),Type II Diabetes Mellitus Signaling,γ-linolenate Biosynthesis II (Animals)
hsa-miR-2355-3p	miR-2355-3p (miRNAs w/seed UUGUCCU)	1.966	TargetScan Human	High (predicted)	APOL2	Maturity Onset Diabetes of Young (MODY) Signaling
hsa-miR-2355-3p	miR-2355-3p (miRNAs w/seed UUGUCCU)	1.966	TargetScan Human	High (predicted)	APOL6	Maturity Onset Diabetes of Young (MODY) Signaling
hsa-miR-2355-3p	miR-2355-3p (miRNAs w/seed UUGUCCU)	1.966	TargetScan Human	High (predicted)	CASP5	DNA damage-induced 14-3-3σ Signaling,Endocannabinoid Cancer Inhibition Pathway,Endothelin-1 Signaling,Huntington's Disease Signaling,IL-33 Signaling Pathway,Inflammasome pathway,Neutrophil Extracellular Trap Signaling Pathway,Osteoarthritis Pathway,Oxytocin In Brain Signaling Pathway,Pyroptosis Signaling Pathway,Role of PKR in Interferon Induction and Antiviral Response,Sphingosine-1-phosphate Si…
hsa-miR-2355-3p	miR-2355-3p (miRNAs w/seed UUGUCCU)	1.966	TargetScan Human	High (predicted)	CBX1	ATM Signaling
hsa-miR-2355-3p	miR-2355-3p (miRNAs w/seed UUGUCCU)	1.966	TargetScan Human	High (predicted)	CD27	CD27 Signaling in Lymphocytes
hsa-miR-2355-3p	miR-2355-3p (miRNAs w/seed UUGUCCU)	1.966	TargetScan Human	High (predicted)	CHRFAM7A	AMPK Signaling,Calcium Signaling,eNOS Signaling,ID1 Signaling Pathway
hsa-miR-2355-3p	miR-2355-3p (miRNAs w/seed UUGUCCU)	1.966	TargetScan Human	High (predicted)	CLK3	IL-15 Production,Sperm Motility
hsa-miR-2355-3p	miR-2355-3p (miRNAs w/seed UUGUCCU)	1.966	TargetScan Human	High (predicted)	CNGB3	cAMP-mediated signaling,eNOS Signaling,G-Protein Coupled Receptor Signaling,Gαs Signaling,Phototransduction Pathway,Protein Kinase A Signaling,RAR Activation,Regulation of Cellular Mechanics by Calpain Protease,Sperm Motility
hsa-miR-2355-3p	miR-2355-3p (miRNAs w/seed UUGUCCU)	1.966	TargetScan Human	High (predicted)	COMP	Synaptogenesis Signaling Pathway
hsa-miR-2355-3p	miR-2355-3p (miRNAs w/seed UUGUCCU)	1.966	TargetScan Human	High (predicted)	CYBRD1	Iron homeostasis signaling pathway
hsa-miR-2355-3p	miR-2355-3p (miRNAs w/seed UUGUCCU)	1.966	TargetScan Human	High (predicted)	DUSP16	3-phosphoinositide Biosynthesis,3-phosphoinositide Degradation,D-myo-inositol (1,4,5,6)-Tetrakisphosphate Biosynthesis,D-myo-inositol (3,4,5,6)-tetrakisphosphate Biosynthesis,D-myo-inositol-5-phosphate Metabolism,Protein Kinase A Signaling,Superpathway of Inositol Phosphate Compounds
hsa-miR-2355-3p	miR-2355-3p (miRNAs w/seed UUGUCCU)	1.966	TargetScan Human	High (predicted)	ECHDC3	Fatty Acid β-oxidation I,Isoleucine Degradation I,Valine Degradation I
hsa-miR-2355-3p	miR-2355-3p (miRNAs w/seed UUGUCCU)	1.966	TargetScan Human	High (predicted)	EFNA2	Axonal Guidance Signaling,Ephrin A Signaling,Ephrin Receptor Signaling,FAK Signaling,Synaptogenesis Signaling Pathway
hsa-miR-2355-3p	miR-2355-3p (miRNAs w/seed UUGUCCU)	1.966	TargetScan Human	High (predicted)	FAM20B	Pyridoxal 5'-phosphate Salvage Pathway,Salvage Pathways of Pyrimidine Ribonucleotides
hsa-miR-2355-3p	miR-2355-3p (miRNAs w/seed UUGUCCU)	1.966	TargetScan Human	High (predicted)	FGF16	Actin Cytoskeleton Signaling,Airway Pathology in Chronic Obstructive Pulmonary Disease,Bladder Cancer Signaling,Cardiac Hypertrophy Signaling (Enhanced),Clathrin-mediated Endocytosis Signaling,FGF Signaling,Regulation Of The Epithelial Mesenchymal Transition By Growth Factors Pathway,Regulation of the Epithelial-Mesenchymal Transition Pathway,Tumor Microenvironment Pathway
hsa-miR-2355-3p	miR-2355-3p (miRNAs w/seed UUGUCCU)	1.966	TargetScan Human	High (predicted)	GAB2	B Cell Receptor Signaling,Chronic Myeloid Leukemia Signaling,Fcγ Receptor-mediated Phagocytosis in Macrophages and Monocytes,FLT3 Signaling in Hematopoietic Progenitor Cells,ICOS-ICOSL Signaling in T Helper Cells,IL-3 Signaling,Molecular Mechanisms of Cancer,MSP-RON Signaling In Macrophages Pathway,Phagosome Formation,PI3K/AKT Signaling,Thrombopoietin Signaling
hsa-miR-2355-3p	miR-2355-3p (miRNAs w/seed UUGUCCU)	1.966	TargetScan Human	High (predicted)	GAD2	GABA Receptor Signaling,Glutamate Degradation III (via 4-aminobutyrate),Glutamate Dependent Acid Resistance,Neuroinflammation Signaling Pathway,Type I Diabetes Mellitus Signaling
hsa-miR-2355-3p	miR-2355-3p (miRNAs w/seed UUGUCCU)	1.966	TargetScan Human	High (predicted)	GBP7	Pyroptosis Signaling Pathway
hsa-miR-2355-3p	miR-2355-3p (miRNAs w/seed UUGUCCU)	1.966	TargetScan Human	High (predicted)	GJB2	Gap Junction Signaling,Vitamin-C Transport
hsa-miR-2355-3p	miR-2355-3p (miRNAs w/seed UUGUCCU)	1.966	TargetScan Human	High (predicted)	GNAT1	AMPK Signaling,Androgen Signaling,Apelin Endothelial Signaling Pathway,Apelin Muscle Signaling Pathway,Axonal Guidance Signaling,Cardiac Hypertrophy Signaling,Cardiac β-adrenergic Signaling,CCR3 Signaling in Eosinophils,CCR5 Signaling in Macrophages,Colorectal Cancer Metastasis Signaling,CREB Signaling in Neurons,CXCR4 Signaling,Endothelin-1 Signaling,Ephrin B Signaling,Ephrin Receptor Signaling,…
hsa-miR-2355-3p	miR-2355-3p (miRNAs w/seed UUGUCCU)	1.966	TargetScan Human	High (predicted)	GNGT1	Phototransduction Pathway,RAR Activation
hsa-miR-2355-3p	miR-2355-3p (miRNAs w/seed UUGUCCU)	1.966	TargetScan Human	High (predicted)	GPR20	Breast Cancer Regulation by Stathmin1,CREB Signaling in Neurons,FAK Signaling,G-Protein Coupled Receptor Signaling,Phagosome Formation,S100 Family Signaling Pathway
hsa-miR-2355-3p	miR-2355-3p (miRNAs w/seed UUGUCCU)	1.966	TargetScan Human	High (predicted)	GPR6	Breast Cancer Regulation by Stathmin1,CREB Signaling in Neurons,FAK Signaling,G-Protein Coupled Receptor Signaling,Phagosome Formation,S100 Family Signaling Pathway
hsa-miR-2355-3p	miR-2355-3p (miRNAs w/seed UUGUCCU)	1.966	TargetScan Human	High (predicted)	GRIA4	Amyotrophic Lateral Sclerosis Signaling,Calcium Signaling,Circadian Rhythm Signaling,CREB Signaling in Neurons,Endocannabinoid Neuronal Synapse Pathway,Gap Junction Signaling,Glutamate Receptor Signaling,Neuropathic Pain Signaling In Dorsal Horn Neurons,Neurovascular Coupling Signaling Pathway,Synaptic Long Term Depression,Synaptic Long Term Potentiation,Synaptogenesis Signaling Pathway
hsa-miR-2355-3p	miR-2355-3p (miRNAs w/seed UUGUCCU)	1.966	TargetScan Human	High (predicted)	GTF2A2	Androgen Signaling,Assembly of RNA Polymerase II Complex,Glucocorticoid Receptor Signaling
hsa-miR-2355-3p	miR-2355-3p (miRNAs w/seed UUGUCCU)	1.966	TargetScan Human	High (predicted)	IL6ST	Acute Phase Response Signaling,Cardiac Hypertrophy Signaling (Enhanced),CNTF Signaling,Colorectal Cancer Metastasis Signaling,ERK5 Signaling,FAK Signaling,Glucocorticoid Receptor Signaling,IL-10 Signaling,IL-12 Signaling and Production in Macrophages,IL-6 Signaling,Mouse Embryonic Stem Cell Pluripotency,Oncostatin M Signaling,Pathogen Induced Cytokine Storm Signaling Pathway,PI3K/AKT Signaling,Pu…
hsa-miR-2355-3p	miR-2355-3p (miRNAs w/seed UUGUCCU)	1.966	TargetScan Human	High (predicted)	ING1	Senescence Pathway
hsa-miR-2355-3p	miR-2355-3p (miRNAs w/seed UUGUCCU)	1.966	TargetScan Human	High (predicted)	KLK7	Intrinsic Prothrombin Activation Pathway,MSP-RON Signaling In Cancer Cells Pathway,MSP-RON Signaling In Macrophages Pathway,MSP-RON Signaling Pathway,Neuroprotective Role of THOP1 in Alzheimer's Disease,SPINK1 Pancreatic Cancer Pathway
hsa-miR-2355-3p	miR-2355-3p (miRNAs w/seed UUGUCCU)	1.966	TargetScan Human	High (predicted)	KLRC4-KLRK1/KLRK1	Crosstalk between Dendritic Cells and Natural Killer Cells,Natural Killer Cell Signaling
hsa-miR-2355-3p	miR-2355-3p (miRNAs w/seed UUGUCCU)	1.966	TargetScan Human	High (predicted)	LIPA	Gustation Pathway
hsa-miR-2355-3p	miR-2355-3p (miRNAs w/seed UUGUCCU)	1.966	TargetScan Human	High (predicted)	MST1	Chaperone Mediated Autophagy Signaling Pathway,Epithelial Adherens Junction Signaling,HIPPO signaling,IL-12 Signaling and Production in Macrophages,MSP-RON Signaling In Cancer Cells Pathway,MSP-RON Signaling In Macrophages Pathway,MSP-RON Signaling Pathway,Wound Healing Signaling Pathway
hsa-miR-2355-3p	miR-2355-3p (miRNAs w/seed UUGUCCU)	1.966	TargetScan Human	High (predicted)	MTRNR2L7	Chaperone Mediated Autophagy Signaling Pathway
hsa-miR-2355-3p	miR-2355-3p (miRNAs w/seed UUGUCCU)	1.966	TargetScan Human	High (predicted)	NCL	S100 Family Signaling Pathway
hsa-miR-2355-3p	miR-2355-3p (miRNAs w/seed UUGUCCU)	1.966	TargetScan Human	High (predicted)	OCA2	Glycine Cleavage Complex
hsa-miR-2355-3p	miR-2355-3p (miRNAs w/seed UUGUCCU)	1.966	TargetScan Human	High (predicted)	P2RX6	Gustation Pathway
hsa-miR-2355-3p	miR-2355-3p (miRNAs w/seed UUGUCCU)	1.966	TargetScan Human	High (predicted)	PALM2AKAP2	cAMP-mediated signaling,Cardiac β-adrenergic Signaling,Protein Kinase A Signaling
hsa-miR-2355-3p	miR-2355-3p (miRNAs w/seed UUGUCCU)	1.966	TargetScan Human	High (predicted)	PDHB	Acetyl-CoA Biosynthesis I (Pyruvate Dehydrogenase Complex),Insulin Secretion Signaling Pathway,Macrophage Classical Activation Signaling Pathway,Mitochondrial Dysfunction,Senescence Pathway
hsa-miR-2355-3p	miR-2355-3p (miRNAs w/seed UUGUCCU)	1.966	TargetScan Human	High (predicted)	PLCB1	14-3-3-mediated Signaling,Adrenomedullin signaling pathway,Aldosterone Signaling in Epithelial Cells,Antioxidant Action of Vitamin C,Apelin Cardiomyocyte Signaling Pathway,Apelin Endothelial Signaling Pathway,Axonal Guidance Signaling,Breast Cancer Regulation by Stathmin1,Cardiac Hypertrophy Signaling,Cardiac Hypertrophy Signaling (Enhanced),CCR3 Signaling in Eosinophils,Cellular Effects of Silde…
hsa-miR-2355-3p	miR-2355-3p (miRNAs w/seed UUGUCCU)	1.966	TargetScan Human	High (predicted)	PLEKHA3	ICOS-ICOSL Signaling in T Helper Cells,PI3K Signaling in B Lymphocytes
hsa-miR-2355-3p	miR-2355-3p (miRNAs w/seed UUGUCCU)	1.966	TargetScan Human	High (predicted)	PPP2R2D	AMPK Signaling,ATM Signaling,Autophagy,BEX2 Signaling Pathway,Cardiac β-adrenergic Signaling,CDK5 Signaling,Cell Cycle Regulation by BTG Family Proteins,Ceramide Signaling,CLEAR Signaling Pathway,CTLA4 Signaling in Cytotoxic T Lymphocytes,Cyclins and Cell Cycle Regulation,Dopamine Receptor Signaling,Dopamine-DARPP32 Feedback in cAMP Signaling,Epithelial Adherens Junction Signaling,HIPPO signaling…
hsa-miR-2355-3p	miR-2355-3p (miRNAs w/seed UUGUCCU)	1.966	TargetScan Human	High (predicted)	PRLHR	Breast Cancer Regulation by Stathmin1,CREB Signaling in Neurons,FAK Signaling,G-Protein Coupled Receptor Signaling,Phagosome Formation,S100 Family Signaling Pathway
hsa-miR-2355-3p	miR-2355-3p (miRNAs w/seed UUGUCCU)	1.966	TargetScan Human	High (predicted)	PRPH	Amyotrophic Lateral Sclerosis Signaling
hsa-miR-2355-3p	miR-2355-3p (miRNAs w/seed UUGUCCU)	1.966	TargetScan Human	High (predicted)	RAP2A	14-3-3-mediated Signaling,Actin Cytoskeleton Signaling,Actin Nucleation by ARP-WASP Complex,Acute Myeloid Leukemia Signaling,Acute Phase Response Signaling,Adrenomedullin signaling pathway,Agrin Interactions at Neuromuscular Junction,Angiopoietin Signaling,Antiproliferative Role of Somatostatin Receptor 2,Apelin Endothelial Signaling Pathway,Apoptosis Signaling,Axonal Guidance Signaling,B Cell Re…
hsa-miR-2355-3p	miR-2355-3p (miRNAs w/seed UUGUCCU)	1.966	TargetScan Human	High (predicted)	RASSF5	Axonal Guidance Signaling,B Cell Receptor Signaling,Leukocyte Extravasation Signaling,Natural Killer Cell Signaling,Non-Small Cell Lung Cancer Signaling,Senescence Pathway
hsa-miR-2355-3p	miR-2355-3p (miRNAs w/seed UUGUCCU)	1.966	TargetScan Human	High (predicted)	RDH16	RAR Activation,Retinoate Biosynthesis I
hsa-miR-2355-3p	miR-2355-3p (miRNAs w/seed UUGUCCU)	1.966	TargetScan Human	High (predicted)	REN	Renin-Angiotensin Signaling
hsa-miR-2355-3p	miR-2355-3p (miRNAs w/seed UUGUCCU)	1.966	TargetScan Human	High (predicted)	RGS16	G-Protein Coupled Receptor Signaling,Gαq Signaling,IL-17 Signaling,Opioid Signaling Pathway
hsa-miR-2355-3p	miR-2355-3p (miRNAs w/seed UUGUCCU)	1.966	TargetScan Human	High (predicted)	SC5D	Cholesterol Biosynthesis I,Cholesterol Biosynthesis II (via 24,25-dihydrolanosterol),Cholesterol Biosynthesis III (via Desmosterol),DHCR24 Signaling Pathway,Superpathway of Cholesterol Biosynthesis
hsa-miR-2355-3p	miR-2355-3p (miRNAs w/seed UUGUCCU)	1.966	TargetScan Human	High (predicted)	SYT9	SNARE Signaling Pathway,Synaptogenesis Signaling Pathway
hsa-miR-2355-3p	miR-2355-3p (miRNAs w/seed UUGUCCU)	1.966	TargetScan Human	High (predicted)	TAS2R7	Gustation Pathway
hsa-miR-2355-3p	miR-2355-3p (miRNAs w/seed UUGUCCU)	1.966	TargetScan Human	High (predicted)	TGS1	PPARα/RXRα Activation
hsa-miR-2355-3p	miR-2355-3p (miRNAs w/seed UUGUCCU)	1.966	TargetScan Human	High (predicted)	THY1	Granulocyte Adhesion and Diapedesis,Leukocyte Extravasation Signaling
hsa-miR-2355-3p	miR-2355-3p (miRNAs w/seed UUGUCCU)	1.966	TargetScan Human	High (predicted)	TICAM1	Autophagy,Coronavirus Pathogenesis Pathway,Macrophage Classical Activation Signaling Pathway,Necroptosis Signaling Pathway,Neuroinflammation Signaling Pathway,Pathogen Induced Cytokine Storm Signaling Pathway,Role of Hypercytokinemia/hyperchemokinemia in the Pathogenesis of Influenza,Role of Pattern Recognition Receptors in Recognition of Bacteria and Viruses,Systemic Lupus Erythematosus In B Cel…
hsa-miR-2355-3p	miR-2355-3p (miRNAs w/seed UUGUCCU)	1.966	TargetScan Human	High (predicted)	TNFSF14	Airway Pathology in Chronic Obstructive Pulmonary Disease,Atherosclerosis Signaling,Cardiac Hypertrophy Signaling (Enhanced),CDX Gastrointestinal Cancer Signaling Pathway,Erythropoietin Signaling Pathway,Hepatic Cholestasis,HMGB1 Signaling,IL-17 Signaling,Inhibition of ARE-Mediated mRNA Degradation Pathway,Lymphotoxin β Receptor Signaling,Macrophage Classical Activation Signaling Pathway,Multiple…
hsa-miR-2355-3p	miR-2355-3p (miRNAs w/seed UUGUCCU)	1.966	TargetScan Human	High (predicted)	UCHL5	Protein Ubiquitination Pathway
hsa-miR-2355-3p	miR-2355-3p (miRNAs w/seed UUGUCCU)	1.966	TargetScan Human	High (predicted)	XRCC4	DNA Double-Strand Break Repair by Non-Homologous End Joining
hsa-miR-1297	miR-26a-5p (and other miRNAs w/seed UCAAGUA)	3.015	TargetScan Mouse,TargetScan Human	High (predicted)	ACSL3	Fatty Acid Activation,Fatty Acid β-oxidation I,LPS/IL-1 Mediated Inhibition of RXR Function,Mitochondrial L-carnitine Shuttle Pathway,Stearate Biosynthesis I (Animals),Type II Diabetes Mellitus Signaling,γ-linolenate Biosynthesis II (Animals)
hsa-miR-1297	miR-26a-5p (and other miRNAs w/seed UCAAGUA)	3.015	TargetScan Mouse,TargetScan Human	High (predicted),Moderate (predicted)	ADM	Adrenomedullin signaling pathway,HIF1α Signaling
hsa-miR-1297	miR-26a-5p (and other miRNAs w/seed UCAAGUA)	3.015	TargetScan Mouse,TargetScan Human	High (predicted),Moderate (predicted)	APP	Amyloid Processing,Chaperone Mediated Autophagy Signaling Pathway,DHCR24 Signaling Pathway,Docosahexaenoic Acid (DHA) Signaling,ID1 Signaling Pathway,Mitochondrial Dysfunction,Neuroinflammation Signaling Pathway,Neuroprotective Role of THOP1 in Alzheimer's Disease,Neurovascular Coupling Signaling Pathway,Reelin Signaling in Neurons,S100 Family Signaling Pathway,Serotonin Receptor Signaling,Sirtui…
hsa-miR-1297	miR-26a-5p (and other miRNAs w/seed UCAAGUA)	3.015	TargetScan Human	High (predicted)	ARPC3	Actin Cytoskeleton Signaling,Actin Nucleation by ARP-WASP Complex,Axonal Guidance Signaling,CD28 Signaling in T Helper Cells,CDC42 Signaling,Clathrin-mediated Endocytosis Signaling,Ephrin Receptor Signaling,Epithelial Adherens Junction Signaling,FAK Signaling,Fcγ Receptor-mediated Phagocytosis in Macrophages and Monocytes,fMLP Signaling in Neutrophils,Integrin Signaling,Phagosome Formation,RAC Si…
hsa-miR-1297	miR-26a-5p (and other miRNAs w/seed UCAAGUA)	3.015	TargetScan Human	High (predicted)	ARPP19	Kinetochore Metaphase Signaling Pathway
hsa-miR-1297	miR-26a-5p (and other miRNAs w/seed UCAAGUA)	3.015	TargetScan Mouse,TargetScan Human	High (predicted),Moderate (predicted)	ATF2	4-1BB Signaling in T Lymphocytes,Activation of IRF by Cytosolic Pattern Recognition Receptors,Activin Inhibin Signaling Pathway,AMPK Signaling,ATM Signaling,Autophagy,B Cell Receptor Signaling,BMP signaling pathway,Breast Cancer Regulation by Stathmin1,Calcium Signaling,cAMP-mediated signaling,Cardiac Hypertrophy Signaling,Cardiac Hypertrophy Signaling (Enhanced),Cardiomyocyte Differentiation via…
hsa-miR-1297	miR-26a-5p (and other miRNAs w/seed UCAAGUA)	3.015	TargetScan Mouse,TargetScan Human	High (predicted)	BAG4	TWEAK Signaling
hsa-miR-1297	miR-26a-5p (and other miRNAs w/seed UCAAGUA)	3.015	TargetScan Mouse,Ingenuity Expert Findings,TargetScan Human	Experimentally Observed,Moderate (predicted)	BAK1	Apoptosis Signaling,BEX2 Signaling Pathway,IL-7 Signaling Pathway,Immunogenic Cell Death Signaling Pathway,Induction of Apoptosis by HIV1,Interferon Signaling,Molecular Mechanisms of Cancer
hsa-miR-1297	miR-26a-5p (and other miRNAs w/seed UCAAGUA)	3.015	TargetScan Human	High (predicted)	BID	Amyotrophic Lateral Sclerosis Signaling,Apoptosis Signaling,ATM Signaling,CD27 Signaling in Lymphocytes,Cytotoxic T Lymphocyte-mediated Apoptosis of Target Cells,Death Receptor Signaling,Docosahexaenoic Acid (DHA) Signaling,Ferroptosis Signaling Pathway,Granzyme B Signaling,Induction of Apoptosis by HIV1,Mitochondrial Dysfunction,Molecular Mechanisms of Cancer,Multiple Sclerosis Signaling Pathway…
hsa-miR-1297	miR-26a-5p (and other miRNAs w/seed UCAAGUA)	3.015	TargetScan Mouse,TargetScan Human	High (predicted)	BOD1	Kinetochore Metaphase Signaling Pathway
hsa-miR-1297	miR-26a-5p (and other miRNAs w/seed UCAAGUA)	3.015	TargetScan Mouse,TargetScan Human	High (predicted)	CDK8	Cell Cycle Control of Chromosomal Replication,DNA Methylation and Transcriptional Repression Signaling,Estrogen Receptor Signaling,Molecular Mechanisms of Cancer,Pyridoxal 5'-phosphate Salvage Pathway,Salvage Pathways of Pyrimidine Ribonucleotides
hsa-miR-1297	miR-26a-5p (and other miRNAs w/seed UCAAGUA)	3.015	TargetScan Mouse,TargetScan Human	High (predicted)	CHAC1	Ferroptosis Signaling Pathway,γ-glutamyl Cycle
hsa-miR-1297	miR-26a-5p (and other miRNAs w/seed UCAAGUA)	3.015	TargetScan Mouse,TargetScan Human	High (predicted),Moderate (predicted)	CKS2	Cell Cycle: G2/M DNA Damage Checkpoint Regulation
hsa-miR-1297	miR-26a-5p (and other miRNAs w/seed UCAAGUA)	3.015	TargetScan Mouse,TargetScan Human	High (predicted),Moderate (predicted)	CREBZF	Glucocorticoid Receptor Signaling
hsa-miR-1297	miR-26a-5p (and other miRNAs w/seed UCAAGUA)	3.015	TargetScan Human	High (predicted)	CXADR	Virus Entry via Endocytic Pathways
hsa-miR-1297	miR-26a-5p (and other miRNAs w/seed UCAAGUA)	3.015	TargetScan Human	High (predicted)	DTD2	Heparan Sulfate Biosynthesis,Heparan Sulfate Biosynthesis (Late Stages),Triacylglycerol Degradation
hsa-miR-1297	miR-26a-5p (and other miRNAs w/seed UCAAGUA)	3.015	TargetScan Mouse,TargetScan Human	High (predicted),Moderate (predicted)	DUSP18	Protein Kinase A Signaling
hsa-miR-1297	miR-26a-5p (and other miRNAs w/seed UCAAGUA)	3.015	TargetScan Mouse,TargetScan Human	High (predicted)	DYRK1A	IL-15 Production,Pyridoxal 5'-phosphate Salvage Pathway,Salvage Pathways of Pyrimidine Ribonucleotides,Sonic Hedgehog Signaling,Sperm Motility
hsa-miR-1297	miR-26a-5p (and other miRNAs w/seed UCAAGUA)	3.015	TargetScan Mouse,TargetScan Human	High (predicted),Moderate (predicted)	EIF4G2	EIF2 Signaling,Insulin Secretion Signaling Pathway,mTOR Signaling,Regulation of eIF4 and p70S6K Signaling
hsa-miR-1297	miR-26a-5p (and other miRNAs w/seed UCAAGUA)	3.015	TargetScan Mouse,Ingenuity Expert Findings,TargetScan Human	Experimentally Observed,Moderate (predicted)	EPHA2	Axonal Guidance Signaling,Ephrin A Signaling,Ephrin Receptor Signaling,IL-15 Production,Sperm Motility,Synaptogenesis Signaling Pathway
hsa-miR-1297	miR-26a-5p (and other miRNAs w/seed UCAAGUA)	3.015	TargetScan Mouse,Ingenuity Expert Findings,TarBase,TargetScan Human,miRecords	Experimentally Observed,High (predicted)	EZH2	Adipogenesis pathway,Hepatic Fibrosis Signaling Pathway,HOTAIR Regulatory Pathway,Macrophage Classical Activation Signaling Pathway,Multiple Sclerosis Signaling Pathway,Pulmonary Fibrosis Idiopathic Signaling Pathway,Senescence Pathway
hsa-miR-1297	miR-26a-5p (and other miRNAs w/seed UCAAGUA)	3.015	TargetScan Human	High (predicted)	FANCF	Hereditary Breast Cancer Signaling,Role of BRCA1 in DNA Damage Response
hsa-miR-1297	miR-26a-5p (and other miRNAs w/seed UCAAGUA)	3.015	TargetScan Mouse,TargetScan Human	High (predicted)	FBXL19	IL-33 Signaling Pathway
hsa-miR-1297	miR-26a-5p (and other miRNAs w/seed UCAAGUA)	3.015	TargetScan Mouse,TargetScan Human	High (predicted),Moderate (predicted)	FGD1	Actin Cytoskeleton Signaling,CDC42 Signaling
hsa-miR-1297	miR-26a-5p (and other miRNAs w/seed UCAAGUA)	3.015	TargetScan Mouse,TargetScan Human	High (predicted)	GMDS	Colanic Acid Building Blocks Biosynthesis,GDP-L-fucose Biosynthesis I (from GDP-D-mannose)
hsa-miR-1297	miR-26a-5p (and other miRNAs w/seed UCAAGUA)	3.015	TargetScan Mouse,TargetScan Human	High (predicted),Moderate (predicted)	GNPNAT1	UDP-N-acetyl-D-galactosamine Biosynthesis II,UDP-N-acetyl-D-glucosamine Biosynthesis II
hsa-miR-1297	miR-26a-5p (and other miRNAs w/seed UCAAGUA)	3.015	TargetScan Human	High (predicted)	GPR52	Breast Cancer Regulation by Stathmin1,CREB Signaling in Neurons,FAK Signaling,G-Protein Coupled Receptor Signaling,Phagosome Formation,S100 Family Signaling Pathway
hsa-miR-1297	miR-26a-5p (and other miRNAs w/seed UCAAGUA)	3.015	TargetScan Mouse,TargetScan Human	High (predicted),Moderate (predicted)	HGF	Autophagy,Breast Cancer Regulation by Stathmin1,CLEAR Signaling Pathway,CREB Signaling in Neurons,Epithelial Adherens Junction Signaling,FGF Signaling,Hepatic Fibrosis / Hepatic Stellate Cell Activation,HGF Signaling,HIF1α Signaling,IL-7 Signaling Pathway,Macropinocytosis Signaling,MicroRNA Biogenesis Signaling Pathway,NAD Signaling Pathway,Regulation Of The Epithelial Mesenchymal Transition By G…
hsa-miR-1297	miR-26a-5p (and other miRNAs w/seed UCAAGUA)	3.015	TargetScan Mouse,TargetScan Human	High (predicted),Moderate (predicted)	HMGA1	iNOS Signaling
hsa-miR-1297	miR-26a-5p (and other miRNAs w/seed UCAAGUA)	3.015	TargetScan Human	High (predicted)	HMGA2	Regulation Of The Epithelial Mesenchymal Transition By Growth Factors Pathway,Regulation of the Epithelial-Mesenchymal Transition Pathway
hsa-miR-1297	miR-26a-5p (and other miRNAs w/seed UCAAGUA)	3.015	TargetScan Mouse,TargetScan Human	High (predicted)	HOXA5	RAR Activation
hsa-miR-1297	miR-26a-5p (and other miRNAs w/seed UCAAGUA)	3.015	TargetScan Mouse,TargetScan Human	High (predicted),Moderate (predicted)	IPPK	1D-myo-inositol Hexakisphosphate Biosynthesis II (Mammalian),1D-myo-inositol Hexakisphosphate Biosynthesis V (from Ins(1,3,4)P3),Inositol Pyrophosphates Biosynthesis,Superpathway of Inositol Phosphate Compounds
hsa-miR-1297	miR-26a-5p (and other miRNAs w/seed UCAAGUA)	3.015	TargetScan Mouse,TargetScan Human	High (predicted),Moderate (predicted)	KPNA2	RAN Signaling,Role of NFAT in Regulation of the Immune Response
hsa-miR-1297	miR-26a-5p (and other miRNAs w/seed UCAAGUA)	3.015	TargetScan Mouse,TargetScan Human	High (predicted),Moderate (predicted)	LIN28B	Chronic Myeloid Leukemia Signaling
hsa-miR-1297	miR-26a-5p (and other miRNAs w/seed UCAAGUA)	3.015	TargetScan Mouse,TargetScan Human	High (predicted),Moderate (predicted)	LSM12	Systemic Lupus Erythematosus Signaling
hsa-miR-1297	miR-26a-5p (and other miRNAs w/seed UCAAGUA)	3.015	TargetScan Human	High (predicted)	LSM2	Systemic Lupus Erythematosus Signaling
hsa-miR-1297	miR-26a-5p (and other miRNAs w/seed UCAAGUA)	3.015	TargetScan Human	High (predicted)	MSMO1	Cholesterol Biosynthesis I,Cholesterol Biosynthesis II (via 24,25-dihydrolanosterol),Cholesterol Biosynthesis III (via Desmosterol),Superpathway of Cholesterol Biosynthesis,Zymosterol Biosynthesis
hsa-miR-1297	miR-26a-5p (and other miRNAs w/seed UCAAGUA)	3.015	TargetScan Mouse,TargetScan Human	High (predicted),Moderate (predicted)	NAMPT	G Protein Signaling Mediated by Tubby,NAD Biosynthesis III,NAD Signaling Pathway,Osteoarthritis Pathway,Sirtuin Signaling Pathway
hsa-miR-1297	miR-26a-5p (and other miRNAs w/seed UCAAGUA)	3.015	TargetScan Mouse,TargetScan Human	High (predicted)	PFKFB3	AMPK Signaling,Sirtuin Signaling Pathway
hsa-miR-1297	miR-26a-5p (and other miRNAs w/seed UCAAGUA)	3.015	TargetScan Human	High (predicted)	PMAIP1	Molecular Mechanisms of Cancer,MYC Mediated Apoptosis Signaling,p53 Signaling,Pulmonary Fibrosis Idiopathic Signaling Pathway
hsa-miR-1297	miR-26a-5p (and other miRNAs w/seed UCAAGUA)	3.015	TargetScan Mouse,TargetScan Human	High (predicted)	PRKCD	14-3-3-mediated Signaling,Aldosterone Signaling in Epithelial Cells,Androgen Signaling,Apelin Cardiomyocyte Signaling Pathway,Apelin Endothelial Signaling Pathway,Axonal Guidance Signaling,Breast Cancer Regulation by Stathmin1,Calcium-induced T Lymphocyte Apoptosis,Cardiac Hypertrophy Signaling (Enhanced),CCR3 Signaling in Eosinophils,CCR5 Signaling in Macrophages,Cholecystokinin/Gastrin-mediated…
hsa-miR-1297	miR-26a-5p (and other miRNAs w/seed UCAAGUA)	3.015	TargetScan Mouse,Ingenuity Expert Findings,TargetScan Human	Experimentally Observed,High (predicted),Moderate (predicted)	PTEN	3-phosphoinositide Biosynthesis,3-phosphoinositide Degradation,Autophagy,B Cell Receptor Signaling,BEX2 Signaling Pathway,Cancer Drug Resistance By Drug Efflux,Cardiac Hypertrophy Signaling (Enhanced),CDX Gastrointestinal Cancer Signaling Pathway,Chronic Myeloid Leukemia Signaling,CSDE1 Signaling Pathway,D-myo-inositol (1,3,4)-trisphosphate Biosynthesis,D-myo-inositol (1,4,5,6)-Tetrakisphosphate …
hsa-miR-1297	miR-26a-5p (and other miRNAs w/seed UCAAGUA)	3.015	TargetScan Mouse,Ingenuity Expert Findings,TargetScan Human	Experimentally Observed,Moderate (predicted)	PTGS2	Activin Inhibin Signaling Pathway,Cancer Drug Resistance By Drug Efflux,Cardiac Hypertrophy Signaling (Enhanced),CD40 Signaling,CDX Gastrointestinal Cancer Signaling Pathway,Cholecystokinin/Gastrin-mediated Signaling,Colorectal Cancer Metastasis Signaling,Coronavirus Pathogenesis Pathway,Corticotropin Releasing Hormone Signaling,Eicosanoid Signaling,Endocannabinoid Neuronal Synapse Pathway,Endoth…
hsa-miR-1297	miR-26a-5p (and other miRNAs w/seed UCAAGUA)	3.015	TargetScan Human	High (predicted)	RDH14	RAR Activation,Retinoate Biosynthesis I,Retinol Biosynthesis,The Visual Cycle,Tryptophan Degradation X (Mammalian, via Tryptamine)
hsa-miR-1297	miR-26a-5p (and other miRNAs w/seed UCAAGUA)	3.015	TargetScan Mouse,TargetScan Human	High (predicted)	RGS4	cAMP-mediated signaling,G-Protein Coupled Receptor Signaling,Gαi Signaling,Gαq Signaling,Opioid Signaling Pathway
hsa-miR-1297	miR-26a-5p (and other miRNAs w/seed UCAAGUA)	3.015	TargetScan Mouse,TargetScan Human	High (predicted)	RHOQ	Actin Nucleation by ARP-WASP Complex,Cardiac Hypertrophy Signaling,Cholecystokinin/Gastrin-mediated Signaling,Colorectal Cancer Metastasis Signaling,CXCR4 Signaling,Germ Cell-Sertoli Cell Junction Signaling,Glioblastoma Multiforme Signaling,Glioma Invasiveness Signaling,Gαq Signaling,Hepatic Fibrosis Signaling Pathway,HMGB1 Signaling,IL-8 Signaling,ILK Signaling,Insulin Receptor Signaling,Integri…
hsa-miR-1297	miR-26a-5p (and other miRNAs w/seed UCAAGUA)	3.015	TargetScan Mouse,TargetScan Human	High (predicted),Moderate (predicted)	RHOU	Actin Nucleation by ARP-WASP Complex,Cardiac Hypertrophy Signaling,Cholecystokinin/Gastrin-mediated Signaling,Colorectal Cancer Metastasis Signaling,CXCR4 Signaling,Germ Cell-Sertoli Cell Junction Signaling,Glioblastoma Multiforme Signaling,Glioma Invasiveness Signaling,Gαq Signaling,Hepatic Fibrosis Signaling Pathway,HMGB1 Signaling,IL-8 Signaling,ILK Signaling,Integrin Signaling,Molecular Mecha…
hsa-miR-1297	miR-26a-5p (and other miRNAs w/seed UCAAGUA)	3.015	TargetScan Mouse,TargetScan Human	High (predicted),Moderate (predicted)	SERBP1	Sumoylation Pathway
hsa-miR-1297	miR-26a-5p (and other miRNAs w/seed UCAAGUA)	3.015	TargetScan Mouse,TargetScan Human	High (predicted),Moderate (predicted)	SKP2	Antiproliferative Role of TOB in T Cell Signaling,Cell Cycle: G1/S Checkpoint Regulation,Cell Cycle: G2/M DNA Damage Checkpoint Regulation,Chronic Myeloid Leukemia Signaling,Cyclins and Cell Cycle Regulation,Estrogen-mediated S-phase Entry,HIPPO signaling,Iron homeostasis signaling pathway,PD-1, PD-L1 cancer immunotherapy pathway,Protein Ubiquitination Pathway,Ribonucleotide Reductase Signaling P…
hsa-miR-1297	miR-26a-5p (and other miRNAs w/seed UCAAGUA)	3.015	TargetScan Mouse,TargetScan Human	High (predicted),Moderate (predicted)	SLC9A2	Apelin Cardiomyocyte Signaling Pathway
hsa-miR-1297	miR-26a-5p (and other miRNAs w/seed UCAAGUA)	3.015	TargetScan Mouse,TarBase,TargetScan Human,miRecords	Experimentally Observed,High (predicted)	SMAD1	Activin Inhibin Signaling Pathway,Adipogenesis pathway,BMP signaling pathway,Cardiomyocyte Differentiation via BMP Receptors,Factors Promoting Cardiogenesis in Vertebrates,HIPPO signaling,Human Embryonic Stem Cell Pluripotency,ID1 Signaling Pathway,Iron homeostasis signaling pathway,MicroRNA Biogenesis Signaling Pathway,Molecular Mechanisms of Cancer,Mouse Embryonic Stem Cell Pluripotency,Myelina…
hsa-miR-1297	miR-26a-5p (and other miRNAs w/seed UCAAGUA)	3.015	TargetScan Mouse,TargetScan Human	High (predicted)	SRP19	Insulin Secretion Signaling Pathway
hsa-miR-1297	miR-26a-5p (and other miRNAs w/seed UCAAGUA)	3.015	TargetScan Mouse,TargetScan Human	High (predicted),Moderate (predicted)	STMN1	Breast Cancer Regulation by Stathmin1,Signaling by Rho Family GTPases
hsa-miR-1297	miR-26a-5p (and other miRNAs w/seed UCAAGUA)	3.015	TargetScan Mouse,TargetScan Human	High (predicted)	STRBP	TR/RXR Activation
hsa-miR-1297	miR-26a-5p (and other miRNAs w/seed UCAAGUA)	3.015	TargetScan Mouse,TargetScan Human	High (predicted),Moderate (predicted)	STYX	3-phosphoinositide Biosynthesis,3-phosphoinositide Degradation,D-myo-inositol (1,4,5,6)-Tetrakisphosphate Biosynthesis,D-myo-inositol (3,4,5,6)-tetrakisphosphate Biosynthesis,D-myo-inositol-5-phosphate Metabolism,Superpathway of Inositol Phosphate Compounds
hsa-miR-1297	miR-26a-5p (and other miRNAs w/seed UCAAGUA)	3.015	TargetScan Human	High (predicted)	TAF13	Androgen Signaling,Assembly of RNA Polymerase II Complex,Glucocorticoid Receptor Signaling
hsa-miR-1297	miR-26a-5p (and other miRNAs w/seed UCAAGUA)	3.015	TargetScan Human	High (predicted)	TDRD7	Role of OCT4 in Mammalian Embryonic Stem Cell Pluripotency
hsa-miR-1297	miR-26a-5p (and other miRNAs w/seed UCAAGUA)	3.015	TargetScan Mouse,TargetScan Human	High (predicted),Moderate (predicted)	TET2	DNA Methylation and Transcriptional Repression Signaling
hsa-miR-1297	miR-26a-5p (and other miRNAs w/seed UCAAGUA)	3.015	TargetScan Mouse,TargetScan Human	High (predicted)	TOB1	Antiproliferative Role of TOB in T Cell Signaling,Regulation of IL-2 Expression in Activated and Anergic T Lymphocytes
hsa-miR-1297	miR-26a-5p (and other miRNAs w/seed UCAAGUA)	3.015	TargetScan Mouse,TargetScan Human	High (predicted),Moderate (predicted)	TP53INP1	p53 Signaling
hsa-miR-1297	miR-26a-5p (and other miRNAs w/seed UCAAGUA)	3.015	TargetScan Mouse,TargetScan Human	High (predicted),Moderate (predicted)	TRPC3	Calcium Signaling,Erythropoietin Signaling Pathway,Neurovascular Coupling Signaling Pathway,Serotonin Receptor Signaling
hsa-miR-1297	miR-26a-5p (and other miRNAs w/seed UCAAGUA)	3.015	TargetScan Mouse,TargetScan Human	High (predicted)	UBE2G1	Hypoxia Signaling in the Cardiovascular System,Protein Ubiquitination Pathway
hsa-miR-1297	miR-26a-5p (and other miRNAs w/seed UCAAGUA)	3.015	TargetScan Human	High (predicted)	UBE2W	Hypoxia Signaling in the Cardiovascular System,Protein Ubiquitination Pathway
hsa-miR-26b-3p	miR-26b-3p (and other miRNAs w/seed CUGUUCU)	2.324	TargetScan Human	High (predicted)	AASDHPPT	Acyl Carrier Protein Metabolism,Lysine Degradation II,Lysine Degradation V
hsa-miR-26b-3p	miR-26b-3p (and other miRNAs w/seed CUGUUCU)	2.324	TargetScan Mouse,TargetScan Human	High (predicted),Moderate (predicted)	ATP5PO	Mitochondrial Dysfunction,Oxidative Phosphorylation,S100 Family Signaling Pathway
hsa-miR-26b-3p	miR-26b-3p (and other miRNAs w/seed CUGUUCU)	2.324	TargetScan Mouse,TargetScan Human	High (predicted)	BRCC3	Axonal Guidance Signaling,Role of BRCA1 in DNA Damage Response
hsa-miR-26b-3p	miR-26b-3p (and other miRNAs w/seed CUGUUCU)	2.324	TargetScan Human	High (predicted)	CBX1	ATM Signaling
hsa-miR-26b-3p	miR-26b-3p (and other miRNAs w/seed CUGUUCU)	2.324	TargetScan Human	High (predicted)	CCL20	Agranulocyte Adhesion and Diapedesis,Airway Inflammation in Asthma,Airway Pathology in Chronic Obstructive Pulmonary Disease,Granulocyte Adhesion and Diapedesis,IL-17 Signaling,IL-17A Signaling in Airway Cells,IL-17A Signaling in Gastric Cells,Macrophage Classical Activation Signaling Pathway,Pathogen Induced Cytokine Storm Signaling Pathway,Role of IL-17A in Arthritis,Role of IL-17A in Psoriasis…
hsa-miR-26b-3p	miR-26b-3p (and other miRNAs w/seed CUGUUCU)	2.324	TargetScan Mouse,TargetScan Human	High (predicted)	CLEC7A	Neutrophil Extracellular Trap Signaling Pathway,Pathogen Induced Cytokine Storm Signaling Pathway,Phagosome Formation,Role of Pattern Recognition Receptors in Recognition of Bacteria and Viruses
hsa-miR-26b-3p	miR-26b-3p (and other miRNAs w/seed CUGUUCU)	2.324	TargetScan Human	High (predicted)	CLU	Atherosclerosis Signaling,Clathrin-mediated Endocytosis Signaling,DHCR24 Signaling Pathway,FXR/RXR Activation,IL-12 Signaling and Production in Macrophages,LXR/RXR Activation,Production of Nitric Oxide and Reactive Oxygen Species in Macrophages
hsa-miR-26b-3p	miR-26b-3p (and other miRNAs w/seed CUGUUCU)	2.324	TargetScan Human	High (predicted)	COPZ1	Caveolar-mediated Endocytosis Signaling,Coronavirus Replication Pathway
hsa-miR-26b-3p	miR-26b-3p (and other miRNAs w/seed CUGUUCU)	2.324	TargetScan Mouse,TargetScan Human	High (predicted),Moderate (predicted)	CREB3L1	AMPK Signaling,ATM Signaling,Autophagy,B Cell Receptor Signaling,Breast Cancer Regulation by Stathmin1,Calcium Signaling,cAMP-mediated signaling,Circadian Rhythm Signaling,CLEAR Signaling Pathway,Corticotropin Releasing Hormone Signaling,CREB Signaling in Neurons,Dendritic Cell Maturation,Dopamine-DARPP32 Feedback in cAMP Signaling,Endocannabinoid Cancer Inhibition Pathway,Endocannabinoid Develop…
hsa-miR-26b-3p	miR-26b-3p (and other miRNAs w/seed CUGUUCU)	2.324	TargetScan Human	High (predicted)	CXCL2	Agranulocyte Adhesion and Diapedesis,Granulocyte Adhesion and Diapedesis,Pathogen Induced Cytokine Storm Signaling Pathway
hsa-miR-26b-3p	miR-26b-3p (and other miRNAs w/seed CUGUUCU)	2.324	TargetScan Human	High (predicted)	DOK6	GDNF Family Ligand-Receptor Interactions
hsa-miR-26b-3p	miR-26b-3p (and other miRNAs w/seed CUGUUCU)	2.324	TargetScan Human	High (predicted)	DUT	Pyrimidine Deoxyribonucleotides De Novo Biosynthesis I
hsa-miR-26b-3p	miR-26b-3p (and other miRNAs w/seed CUGUUCU)	2.324	TargetScan Human	High (predicted)	FGF1	Actin Cytoskeleton Signaling,Adipogenesis pathway,Airway Pathology in Chronic Obstructive Pulmonary Disease,Bladder Cancer Signaling,Cardiac Hypertrophy Signaling (Enhanced),Clathrin-mediated Endocytosis Signaling,Ephrin Receptor Signaling,Epithelial Adherens Junction Signaling,FGF Signaling,Hepatic Fibrosis / Hepatic Stellate Cell Activation,Regulation Of The Epithelial Mesenchymal Transition By…
hsa-miR-26b-3p	miR-26b-3p (and other miRNAs w/seed CUGUUCU)	2.324	TargetScan Mouse,TargetScan Human	High (predicted),Moderate (predicted)	GLO1	Methylglyoxal Degradation I
hsa-miR-26b-3p	miR-26b-3p (and other miRNAs w/seed CUGUUCU)	2.324	TargetScan Human	High (predicted)	GPX8	Apelin Adipocyte Signaling Pathway,Glutathione Redox Reactions I,Mitochondrial Dysfunction
hsa-miR-26b-3p	miR-26b-3p (and other miRNAs w/seed CUGUUCU)	2.324	TargetScan Human	High (predicted)	GSTM2	Apelin Adipocyte Signaling Pathway,Aryl Hydrocarbon Receptor Signaling,Glutathione Redox Reactions I,Glutathione-mediated Detoxification,LPS/IL-1 Mediated Inhibition of RXR Function,Mitochondrial Dysfunction,NRF2-mediated Oxidative Stress Response,PXR/RXR Activation,Xenobiotic Metabolism AHR Signaling Pathway,Xenobiotic Metabolism CAR Signaling Pathway,Xenobiotic Metabolism General Signaling Path…
hsa-miR-26b-3p	miR-26b-3p (and other miRNAs w/seed CUGUUCU)	2.324	TargetScan Human	High (predicted)	GTF2F2	Androgen Signaling,Glucocorticoid Receptor Signaling
hsa-miR-26b-3p	miR-26b-3p (and other miRNAs w/seed CUGUUCU)	2.324	TargetScan Human	High (predicted)	IL3RA	Cardiac Hypertrophy Signaling (Enhanced),Crosstalk between Dendritic Cells and Natural Killer Cells,FAK Signaling,Glucocorticoid Receptor Signaling,IL-3 Signaling,MSP-RON Signaling In Cancer Cells Pathway,MSP-RON Signaling Pathway,PI3K/AKT Signaling,RAR Activation,STAT3 Pathway
hsa-miR-26b-3p	miR-26b-3p (and other miRNAs w/seed CUGUUCU)	2.324	TargetScan Human	High (predicted)	KEAP1	Ferroptosis Signaling Pathway,Germ Cell-Sertoli Cell Junction Signaling,NRF2-mediated Oxidative Stress Response,Sertoli Cell-Sertoli Cell Junction Signaling,Xenobiotic Metabolism General Signaling Pathway,Xenobiotic Metabolism Signaling
hsa-miR-26b-3p	miR-26b-3p (and other miRNAs w/seed CUGUUCU)	2.324	TargetScan Human	High (predicted)	LOX	Regulation Of The Epithelial Mesenchymal Transition In Development Pathway,Regulation of the Epithelial-Mesenchymal Transition Pathway
hsa-miR-26b-3p	miR-26b-3p (and other miRNAs w/seed CUGUUCU)	2.324	TargetScan Human	High (predicted)	MBD2	DNA Methylation and Transcriptional Repression Signaling
hsa-miR-26b-3p	miR-26b-3p (and other miRNAs w/seed CUGUUCU)	2.324	TargetScan Human	High (predicted)	MDM4	ATM Signaling,Cell Cycle: G2/M DNA Damage Checkpoint Regulation,p53 Signaling
hsa-miR-26b-3p	miR-26b-3p (and other miRNAs w/seed CUGUUCU)	2.324	TargetScan Human	High (predicted)	NTSR2	Breast Cancer Regulation by Stathmin1,CREB Signaling in Neurons,FAK Signaling,G-Protein Coupled Receptor Signaling,Phagosome Formation,S100 Family Signaling Pathway
hsa-miR-26b-3p	miR-26b-3p (and other miRNAs w/seed CUGUUCU)	2.324	TargetScan Mouse,TargetScan Human	High (predicted),Moderate (predicted)	NXPH2	TR/RXR Activation
hsa-miR-26b-3p	miR-26b-3p (and other miRNAs w/seed CUGUUCU)	2.324	TargetScan Human	High (predicted)	PIK3CA	14-3-3-mediated Signaling,3-phosphoinositide Biosynthesis,Actin Cytoskeleton Signaling,Activin Inhibin Signaling Pathway,Acute Myeloid Leukemia Signaling,Acute Phase Response Signaling,Adrenomedullin signaling pathway,Aldosterone Signaling in Epithelial Cells,AMPK Signaling,Amyotrophic Lateral Sclerosis Signaling,Angiopoietin Signaling,Antiproliferative Role of Somatostatin Receptor 2,Apelin Card…
hsa-miR-26b-3p	miR-26b-3p (and other miRNAs w/seed CUGUUCU)	2.324	TargetScan Human	High (predicted)	PSMA4	BAG2 Signaling Pathway,Chaperone Mediated Autophagy Signaling Pathway,FAT10 Signaling Pathway,Huntington's Disease Signaling,Inhibition of ARE-Mediated mRNA Degradation Pathway,Protein Ubiquitination Pathway
hsa-miR-26b-3p	miR-26b-3p (and other miRNAs w/seed CUGUUCU)	2.324	TargetScan Mouse,TargetScan Human	High (predicted)	PSMF1	BAG2 Signaling Pathway,FAT10 Signaling Pathway,Huntington's Disease Signaling,Inhibition of ARE-Mediated mRNA Degradation Pathway
hsa-miR-26b-3p	miR-26b-3p (and other miRNAs w/seed CUGUUCU)	2.324	TargetScan Human	High (predicted)	RCC1	Chronic Myeloid Leukemia Signaling,RAN Signaling,Sumoylation Pathway
hsa-miR-26b-3p	miR-26b-3p (and other miRNAs w/seed CUGUUCU)	2.324	TargetScan Human	High (predicted)	RFC5	BER (Base Excision Repair) Pathway,Hereditary Breast Cancer Signaling,Mismatch Repair in Eukaryotes,NER (Nucleotide Excision Repair, Enhanced Pathway),Role of BRCA1 in DNA Damage Response,Role of CHK Proteins in Cell Cycle Checkpoint Control,Sumoylation Pathway
hsa-miR-26b-3p	miR-26b-3p (and other miRNAs w/seed CUGUUCU)	2.324	TargetScan Human	High (predicted)	SLC18A2	Dopamine Receptor Signaling,Serotonin Receptor Signaling
hsa-miR-26b-3p	miR-26b-3p (and other miRNAs w/seed CUGUUCU)	2.324	TargetScan Mouse,TargetScan Human	High (predicted),Moderate (predicted)	SLIT2	Axonal Guidance Signaling
hsa-miR-26b-3p	miR-26b-3p (and other miRNAs w/seed CUGUUCU)	2.324	TargetScan Mouse,TargetScan Human	High (predicted),Moderate (predicted)	SNAI2	Activin Inhibin Signaling Pathway,CSDE1 Signaling Pathway,Endocannabinoid Cancer Inhibition Pathway,Epithelial Adherens Junction Signaling,HOTAIR Regulatory Pathway,ILK Signaling,p53 Signaling,Regulation Of The Epithelial Mesenchymal Transition By Growth Factors Pathway,Regulation Of The Epithelial Mesenchymal Transition In Development Pathway,Regulation of the Epithelial-Mesenchymal Transition P…
hsa-miR-26b-3p	miR-26b-3p (and other miRNAs w/seed CUGUUCU)	2.324	TargetScan Human	High (predicted)	STAT1	Activation of IRF by Cytosolic Pattern Recognition Receptors,CNTF Signaling,Colorectal Cancer Metastasis Signaling,Coronavirus Pathogenesis Pathway,Dendritic Cell Maturation,EGF Signaling,ERK/MAPK Signaling,FLT3 Signaling in Hematopoietic Progenitor Cells,Glucocorticoid Receptor Signaling,GM-CSF Signaling,Growth Hormone Signaling,Hepatic Fibrosis / Hepatic Stellate Cell Activation,IL-10 Signaling…
hsa-miR-26b-3p	miR-26b-3p (and other miRNAs w/seed CUGUUCU)	2.324	TargetScan Mouse,TargetScan Human	High (predicted),Moderate (predicted)	STYK1	IL-15 Production,Sperm Motility
hsa-miR-26b-3p	miR-26b-3p (and other miRNAs w/seed CUGUUCU)	2.324	TargetScan Human	High (predicted)	TRAF5	April Mediated Signaling,B Cell Activating Factor Signaling,CD27 Signaling in Lymphocytes,CD40 Signaling,IL-17 Signaling,Lymphotoxin β Receptor Signaling,NF-κB Signaling,OX40 Signaling Pathway,RANK Signaling in Osteoclasts,Role of Macrophages, Fibroblasts and Endothelial Cells in Rheumatoid Arthritis,Role of Osteoblasts, Osteoclasts and Chondrocytes in Rheumatoid Arthritis,Role Of Osteoclasts In …
hsa-miR-26b-3p	miR-26b-3p (and other miRNAs w/seed CUGUUCU)	2.324	TargetScan Mouse,TargetScan Human	High (predicted)	UBE2D3	Hypoxia Signaling in the Cardiovascular System,Protein Ubiquitination Pathway
hsa-miR-26b-3p	miR-26b-3p (and other miRNAs w/seed CUGUUCU)	2.324	TargetScan Mouse,TargetScan Human	High (predicted)	USP39	Protein Ubiquitination Pathway
hsa-miR-26b-3p	miR-26b-3p (and other miRNAs w/seed CUGUUCU)	2.324	TargetScan Mouse,TargetScan Human	High (predicted),Moderate (predicted)	ZNF148	ID1 Signaling Pathway
hsa-miR-3065-3p	miR-3065-3p (miRNAs w/seed CAGCACC)	2.378	TargetScan Human	High (predicted)	ACACB	AMPK Signaling,Biotin-carboxyl Carrier Protein Assembly
hsa-miR-3065-3p	miR-3065-3p (miRNAs w/seed CAGCACC)	2.378	TargetScan Mouse,TargetScan Human	High (predicted)	ADAMTS17	Axonal Guidance Signaling
hsa-miR-3065-3p	miR-3065-3p (miRNAs w/seed CAGCACC)	2.378	TargetScan Mouse,TargetScan Human	High (predicted),Moderate (predicted)	AGPAT4	CDP-diacylglycerol Biosynthesis I,Phosphatidylglycerol Biosynthesis II (Non-plastidic),Triacylglycerol Biosynthesis
hsa-miR-3065-3p	miR-3065-3p (miRNAs w/seed CAGCACC)	2.378	TargetScan Human	High (predicted)	AKR1B10	Acetone Degradation I (to Methylglyoxal),Estrogen Biosynthesis,Estrogen-Dependent Breast Cancer Signaling,Methylglyoxal Degradation III,Retinoate Biosynthesis I,Retinol Biosynthesis,Stearate Biosynthesis I (Animals),The Visual Cycle,Tryptophan Degradation X (Mammalian, via Tryptamine)
hsa-miR-3065-3p	miR-3065-3p (miRNAs w/seed CAGCACC)	2.378	TargetScan Mouse,TargetScan Human	High (predicted)	ANGPTL4	Ferroptosis Signaling Pathway
hsa-miR-3065-3p	miR-3065-3p (miRNAs w/seed CAGCACC)	2.378	TargetScan Human	High (predicted)	ARHGEF19	Breast Cancer Regulation by Stathmin1,Molecular Mechanisms of Cancer,Phospholipase C Signaling,Reelin Signaling in Neurons,RHOGDI Signaling,Signaling by Rho Family GTPases,Thrombin Signaling
hsa-miR-3065-3p	miR-3065-3p (miRNAs w/seed CAGCACC)	2.378	TargetScan Human	High (predicted)	BPGM	Gluconeogenesis I,Glycolysis I,Rapoport-Luebering Glycolytic Shunt,Sirtuin Signaling Pathway
hsa-miR-3065-3p	miR-3065-3p (miRNAs w/seed CAGCACC)	2.378	TargetScan Mouse,TargetScan Human	High (predicted),Moderate (predicted)	CAMK2G	B Cell Receptor Signaling,Breast Cancer Regulation by Stathmin1,Calcium Signaling,cAMP-mediated signaling,Cardiac Hypertrophy Signaling (Enhanced),Chemokine Signaling,Circadian Rhythm Signaling,CREB Signaling in Neurons,Crosstalk between Dendritic Cells and Natural Killer Cells,Dilated Cardiomyopathy Signaling Pathway,Factors Promoting Cardiogenesis in Vertebrates,G-Protein Coupled Receptor Signa…
hsa-miR-3065-3p	miR-3065-3p (miRNAs w/seed CAGCACC)	2.378	TargetScan Mouse,TargetScan Human	High (predicted),Moderate (predicted)	CASP7	Amyotrophic Lateral Sclerosis Signaling,Apoptosis Signaling,Cytotoxic T Lymphocyte-mediated Apoptosis of Target Cells,Death Receptor Signaling,DNA damage-induced 14-3-3σ Signaling,Endocannabinoid Cancer Inhibition Pathway,Endoplasmic Reticulum Stress Pathway,Endothelin-1 Signaling,HER-2 Signaling in Breast Cancer,Huntington's Disease Signaling,IL-33 Signaling Pathway,Molecular Mechanisms of Cance…
hsa-miR-3065-3p	miR-3065-3p (miRNAs w/seed CAGCACC)	2.378	TargetScan Human	High (predicted)	CASQ1	Calcium Signaling,DNA damage-induced 14-3-3σ Signaling,Endocannabinoid Cancer Inhibition Pathway,Endothelin-1 Signaling,Huntington's Disease Signaling,IL-33 Signaling Pathway,Neutrophil Extracellular Trap Signaling Pathway,Osteoarthritis Pathway,Sphingosine-1-phosphate Signaling,Systemic Lupus Erythematosus In T Cell Signaling Pathway
hsa-miR-3065-3p	miR-3065-3p (miRNAs w/seed CAGCACC)	2.378	TargetScan Mouse,TargetScan Human	High (predicted),Moderate (predicted)	CCNG2	HIF1α Signaling
hsa-miR-3065-3p	miR-3065-3p (miRNAs w/seed CAGCACC)	2.378	TargetScan Human	High (predicted)	CDC7	Cell Cycle Control of Chromosomal Replication,Mitotic Roles of Polo-Like Kinase
hsa-miR-3065-3p	miR-3065-3p (miRNAs w/seed CAGCACC)	2.378	TargetScan Mouse,TargetScan Human	High (predicted),Moderate (predicted)	CDH1	Activin Inhibin Signaling Pathway,Bladder Cancer Signaling,Colorectal Cancer Metastasis Signaling,Endocannabinoid Cancer Inhibition Pathway,Endometrial Cancer Signaling,Epithelial Adherens Junction Signaling,FAK Signaling,Germ Cell-Sertoli Cell Junction Signaling,Gα12/13 Signaling,HOTAIR Regulatory Pathway,IL-8 Signaling,ILK Signaling,Melanoma Signaling,Molecular Mechanisms of Cancer,Pathogen Ind…
hsa-miR-3065-3p	miR-3065-3p (miRNAs w/seed CAGCACC)	2.378	TargetScan Mouse,TargetScan Human	High (predicted)	CHMP6	Mechanisms of Viral Exit from Host Cells
hsa-miR-3065-3p	miR-3065-3p (miRNAs w/seed CAGCACC)	2.378	TargetScan Human	High (predicted)	CHRM4	Breast Cancer Regulation by Stathmin1,cAMP-mediated signaling,CREB Signaling in Neurons,FAK Signaling,G-Protein Coupled Receptor Signaling,Gαi Signaling,Neurovascular Coupling Signaling Pathway,Phagosome Formation,S100 Family Signaling Pathway
hsa-miR-3065-3p	miR-3065-3p (miRNAs w/seed CAGCACC)	2.378	TargetScan Human	High (predicted)	CIAO2A	Iron homeostasis signaling pathway
hsa-miR-3065-3p	miR-3065-3p (miRNAs w/seed CAGCACC)	2.378	TargetScan Mouse,TargetScan Human	High (predicted)	COL11A1	GP6 Signaling Pathway,Hepatic Fibrosis / Hepatic Stellate Cell Activation,IL-4 Signaling,Neutrophil Extracellular Trap Signaling Pathway,Pathogen Induced Cytokine Storm Signaling Pathway,Pulmonary Fibrosis Idiopathic Signaling Pathway,Role Of Osteoclasts In Rheumatoid Arthritis Signaling Pathway,Wound Healing Signaling Pathway
hsa-miR-3065-3p	miR-3065-3p (miRNAs w/seed CAGCACC)	2.378	TargetScan Mouse,TargetScan Human	High (predicted)	COL5A3	Activin Inhibin Signaling Pathway,Apelin Liver Signaling Pathway,Atherosclerosis Signaling,Dendritic Cell Maturation,FAK Signaling,GP6 Signaling Pathway,Hepatic Fibrosis / Hepatic Stellate Cell Activation,Hepatic Fibrosis Signaling Pathway,IL-12 Signaling and Production in Macrophages,IL-4 Signaling,Intrinsic Prothrombin Activation Pathway,Natural Killer Cell Signaling,Neutrophil Extracellular Tr…
hsa-miR-3065-3p	miR-3065-3p (miRNAs w/seed CAGCACC)	2.378	TargetScan Human	High (predicted)	COX7C	HER-2 Signaling in Breast Cancer,Mitochondrial Dysfunction,Oxidative Phosphorylation
hsa-miR-3065-3p	miR-3065-3p (miRNAs w/seed CAGCACC)	2.378	TargetScan Mouse,TargetScan Human	High (predicted),Moderate (predicted)	CPS1	Sirtuin Signaling Pathway,Superpathway of Citrulline Metabolism,Urea Cycle
hsa-miR-3065-3p	miR-3065-3p (miRNAs w/seed CAGCACC)	2.378	TargetScan Human	High (predicted)	CSPG4	Semaphorin Neuronal Repulsive Signaling Pathway,Tumor Microenvironment Pathway
hsa-miR-3065-3p	miR-3065-3p (miRNAs w/seed CAGCACC)	2.378	TargetScan Human	High (predicted)	CX3CR1	Breast Cancer Regulation by Stathmin1,CREB Signaling in Neurons,FAK Signaling,G-Protein Coupled Receptor Signaling,Neuroinflammation Signaling Pathway,Phagosome Formation,S100 Family Signaling Pathway
hsa-miR-3065-3p	miR-3065-3p (miRNAs w/seed CAGCACC)	2.378	TargetScan Human	High (predicted)	CYP4F12	α-tocopherol Degradation
hsa-miR-3065-3p	miR-3065-3p (miRNAs w/seed CAGCACC)	2.378	TargetScan Mouse,TargetScan Human	High (predicted),Moderate (predicted)	DBT	Acetyl-CoA Biosynthesis I (Pyruvate Dehydrogenase Complex),Branched-chain α-keto acid Dehydrogenase Complex,Stearate Biosynthesis I (Animals),Triacylglycerol Biosynthesis,Valine Degradation I
hsa-miR-3065-3p	miR-3065-3p (miRNAs w/seed CAGCACC)	2.378	TargetScan Human	High (predicted)	DDR1	IL-15 Production,Sperm Motility
hsa-miR-3065-3p	miR-3065-3p (miRNAs w/seed CAGCACC)	2.378	TargetScan Mouse,TargetScan Human	High (predicted),Moderate (predicted)	DIO2	Thyroid Hormone Metabolism I (via Deiodination),Thyroid Hormone Metabolism II (via Conjugation and/or Degradation),Thyronamine and Iodothyronamine Metabolism,TR/RXR Activation,White Adipose Tissue Browning Pathway
hsa-miR-3065-3p	miR-3065-3p (miRNAs w/seed CAGCACC)	2.378	TargetScan Human	High (predicted)	DNAJC5G	Aldosterone Signaling in Epithelial Cells,NRF2-mediated Oxidative Stress Response,Protein Ubiquitination Pathway,Unfolded protein response
hsa-miR-3065-3p	miR-3065-3p (miRNAs w/seed CAGCACC)	2.378	TargetScan Mouse,TargetScan Human	High (predicted),Moderate (predicted)	DOK4	GDNF Family Ligand-Receptor Interactions
hsa-miR-3065-3p	miR-3065-3p (miRNAs w/seed CAGCACC)	2.378	TargetScan Mouse,TargetScan Human	High (predicted)	DOT1L	3-phosphoinositide Biosynthesis,3-phosphoinositide Degradation,D-myo-inositol (1,4,5,6)-Tetrakisphosphate Biosynthesis,D-myo-inositol (3,4,5,6)-tetrakisphosphate Biosynthesis,D-myo-inositol-5-phosphate Metabolism,Sirtuin Signaling Pathway,Superpathway of Inositol Phosphate Compounds
hsa-miR-3065-3p	miR-3065-3p (miRNAs w/seed CAGCACC)	2.378	TargetScan Human	High (predicted)	DTX4	Notch Signaling
hsa-miR-3065-3p	miR-3065-3p (miRNAs w/seed CAGCACC)	2.378	TargetScan Human	High (predicted)	ECHDC3	Fatty Acid β-oxidation I,Isoleucine Degradation I,Valine Degradation I
hsa-miR-3065-3p	miR-3065-3p (miRNAs w/seed CAGCACC)	2.378	TargetScan Human	High (predicted)	ETNK2	Phosphatidylethanolamine Biosynthesis II
hsa-miR-3065-3p	miR-3065-3p (miRNAs w/seed CAGCACC)	2.378	TargetScan Human	High (predicted)	FABP1	LPS/IL-1 Mediated Inhibition of RXR Function,Maturity Onset Diabetes of Young (MODY) Signaling
hsa-miR-3065-3p	miR-3065-3p (miRNAs w/seed CAGCACC)	2.378	TargetScan Human	High (predicted)	FADD	Activation of IRF by Cytosolic Pattern Recognition Receptors,Cytotoxic T Lymphocyte-mediated Apoptosis of Target Cells,Death Receptor Signaling,Immunogenic Cell Death Signaling Pathway,Induction of Apoptosis by HIV1,Molecular Mechanisms of Cancer,Multiple Sclerosis Signaling Pathway,MYC Mediated Apoptosis Signaling,Necroptosis Signaling Pathway,NF-κB Signaling,Osteoarthritis Pathway,p38 MAPK Sign…
hsa-miR-3065-3p	miR-3065-3p (miRNAs w/seed CAGCACC)	2.378	TargetScan Human	High (predicted)	GHRHR	Breast Cancer Regulation by Stathmin1,CREB Signaling in Neurons,FAK Signaling,G-Protein Coupled Receptor Signaling,Phagosome Formation,S100 Family Signaling Pathway
hsa-miR-3065-3p	miR-3065-3p (miRNAs w/seed CAGCACC)	2.378	TargetScan Human	High (predicted)	GPR156	Breast Cancer Regulation by Stathmin1,CREB Signaling in Neurons,FAK Signaling,G-Protein Coupled Receptor Signaling,Phagosome Formation,S100 Family Signaling Pathway
hsa-miR-3065-3p	miR-3065-3p (miRNAs w/seed CAGCACC)	2.378	TargetScan Human	High (predicted)	IFITM2	Coronavirus Replication Pathway,Interferon Signaling
hsa-miR-3065-3p	miR-3065-3p (miRNAs w/seed CAGCACC)	2.378	TargetScan Human	High (predicted)	IFITM3	Coronavirus Replication Pathway,Interferon Signaling
hsa-miR-3065-3p	miR-3065-3p (miRNAs w/seed CAGCACC)	2.378	TargetScan Mouse,TargetScan Human	High (predicted),Moderate (predicted)	IL36G	Activin Inhibin Signaling Pathway,Acute Phase Response Signaling,Adrenomedullin signaling pathway,Agranulocyte Adhesion and Diapedesis,Airway Pathology in Chronic Obstructive Pulmonary Disease,Altered T Cell and B Cell Signaling in Rheumatoid Arthritis,Atherosclerosis Signaling,Cardiac Hypertrophy Signaling (Enhanced),CDX Gastrointestinal Cancer Signaling Pathway,Cholecystokinin/Gastrin-mediated …
hsa-miR-3065-3p	miR-3065-3p (miRNAs w/seed CAGCACC)	2.378	TargetScan Mouse,TargetScan Human	High (predicted),Moderate (predicted)	JARID2	HOTAIR Regulatory Pathway,Macrophage Classical Activation Signaling Pathway,Multiple Sclerosis Signaling Pathway,Pulmonary Fibrosis Idiopathic Signaling Pathway,Role of OCT4 in Mammalian Embryonic Stem Cell Pluripotency
hsa-miR-3065-3p	miR-3065-3p (miRNAs w/seed CAGCACC)	2.378	TargetScan Mouse,TargetScan Human	High (predicted),Moderate (predicted)	LOX	Regulation Of The Epithelial Mesenchymal Transition In Development Pathway,Regulation of the Epithelial-Mesenchymal Transition Pathway
hsa-miR-3065-3p	miR-3065-3p (miRNAs w/seed CAGCACC)	2.378	TargetScan Mouse,TargetScan Human	High (predicted),Moderate (predicted)	MAFG	NRF2-mediated Oxidative Stress Response
hsa-miR-3065-3p	miR-3065-3p (miRNAs w/seed CAGCACC)	2.378	TargetScan Mouse,TargetScan Human	High (predicted),Moderate (predicted)	MAP2K4	14-3-3-mediated Signaling,4-1BB Signaling in T Lymphocytes,ABRA Signaling Pathway,Activation of IRF by Cytosolic Pattern Recognition Receptors,Activin Inhibin Signaling Pathway,Acute Myeloid Leukemia Signaling,Acute Phase Response Signaling,Adrenomedullin signaling pathway,Agrin Interactions at Neuromuscular Junction,Antioxidant Action of Vitamin C,Apelin Endothelial Signaling Pathway,Apelin Live…
hsa-miR-3065-3p	miR-3065-3p (miRNAs w/seed CAGCACC)	2.378	TargetScan Mouse,TargetScan Human	High (predicted),Moderate (predicted)	MED20	Estrogen Receptor Signaling,Protein Ubiquitination Pathway
hsa-miR-3065-3p	miR-3065-3p (miRNAs w/seed CAGCACC)	2.378	TargetScan Mouse,TargetScan Human	High (predicted)	MLLT11	Chaperone Mediated Autophagy Signaling Pathway
hsa-miR-3065-3p	miR-3065-3p (miRNAs w/seed CAGCACC)	2.378	TargetScan Human	High (predicted)	MYL6	Actin Cytoskeleton Signaling,Agranulocyte Adhesion and Diapedesis,Apelin Cardiomyocyte Signaling Pathway,Axonal Guidance Signaling,Calcium Signaling,Cardiac Hypertrophy Signaling,CDC42 Signaling,Cellular Effects of Sildenafil (Viagra),CXCR4 Signaling,Dilated Cardiomyopathy Signaling Pathway,Estrogen Receptor Signaling,G-Protein Coupled Receptor Signaling,Gα12/13 Signaling,Hepatic Fibrosis / Hepat…
hsa-miR-3065-3p	miR-3065-3p (miRNAs w/seed CAGCACC)	2.378	TargetScan Human	High (predicted)	NADK2	NAD Phosphorylation and Dephosphorylation
hsa-miR-3065-3p	miR-3065-3p (miRNAs w/seed CAGCACC)	2.378	TargetScan Human	High (predicted)	NDUFS6	Estrogen Receptor Signaling,Glucocorticoid Receptor Signaling,Granzyme A Signaling,Mitochondrial Dysfunction,Neutrophil Extracellular Trap Signaling Pathway,Oxidative Phosphorylation,Sirtuin Signaling Pathway
hsa-miR-3065-3p	miR-3065-3p (miRNAs w/seed CAGCACC)	2.378	TargetScan Human	High (predicted)	NMB	GPCR-Mediated Integration of Enteroendocrine Signaling Exemplified by an L Cell
hsa-miR-3065-3p	miR-3065-3p (miRNAs w/seed CAGCACC)	2.378	TargetScan Human	High (predicted)	NMI	Prolactin Signaling
hsa-miR-3065-3p	miR-3065-3p (miRNAs w/seed CAGCACC)	2.378	TargetScan Human	High (predicted)	NQO2	Aryl Hydrocarbon Receptor Signaling,NRF2-mediated Oxidative Stress Response,Xenobiotic Metabolism AHR Signaling Pathway,Xenobiotic Metabolism General Signaling Pathway,Xenobiotic Metabolism Signaling
hsa-miR-3065-3p	miR-3065-3p (miRNAs w/seed CAGCACC)	2.378	TargetScan Human	High (predicted)	NUP43	HER-2 Signaling in Breast Cancer,MicroRNA Biogenesis Signaling Pathway
hsa-miR-3065-3p	miR-3065-3p (miRNAs w/seed CAGCACC)	2.378	TargetScan Mouse,TargetScan Human	High (predicted),Moderate (predicted)	PARP6	Death Receptor Signaling,Multiple Sclerosis Signaling Pathway,NAD Signaling Pathway,Retinoic acid Mediated Apoptosis Signaling,Ribonucleotide Reductase Signaling Pathway,UVA-Induced MAPK Signaling
hsa-miR-3065-3p	miR-3065-3p (miRNAs w/seed CAGCACC)	2.378	TargetScan Mouse,TargetScan Human	High (predicted),Moderate (predicted)	PPP1R3D	3-phosphoinositide Biosynthesis,3-phosphoinositide Degradation,Breast Cancer Regulation by Stathmin1,Cardiac β-adrenergic Signaling,CDK5 Signaling,D-myo-inositol (1,4,5,6)-Tetrakisphosphate Biosynthesis,D-myo-inositol (3,4,5,6)-tetrakisphosphate Biosynthesis,D-myo-inositol-5-phosphate Metabolism,Dopamine Receptor Signaling,Dopamine-DARPP32 Feedback in cAMP Signaling,ERK/MAPK Signaling,HIPPO signa…
hsa-miR-3065-3p	miR-3065-3p (miRNAs w/seed CAGCACC)	2.378	TargetScan Human	High (predicted)	PRODH2	Citrulline Biosynthesis,Proline Degradation,Superpathway of Citrulline Metabolism
hsa-miR-3065-3p	miR-3065-3p (miRNAs w/seed CAGCACC)	2.378	TargetScan Mouse,TargetScan Human	High (predicted),Moderate (predicted)	RAB9B	AMPK Signaling,SNARE Signaling Pathway
hsa-miR-3065-3p	miR-3065-3p (miRNAs w/seed CAGCACC)	2.378	TargetScan Mouse,TargetScan Human	High (predicted),Moderate (predicted)	RNASEL	Role of Pattern Recognition Receptors in Recognition of Bacteria and Viruses
hsa-miR-3065-3p	miR-3065-3p (miRNAs w/seed CAGCACC)	2.378	TargetScan Human	High (predicted)	RPS10	Coronavirus Pathogenesis Pathway,EIF2 Signaling,mTOR Signaling,Regulation of eIF4 and p70S6K Signaling
hsa-miR-3065-3p	miR-3065-3p (miRNAs w/seed CAGCACC)	2.378	TargetScan Human	High (predicted)	RPS24	Coronavirus Pathogenesis Pathway,EIF2 Signaling,mTOR Signaling,Regulation of eIF4 and p70S6K Signaling
hsa-miR-3065-3p	miR-3065-3p (miRNAs w/seed CAGCACC)	2.378	TargetScan Human	High (predicted)	S100A5	S100 Family Signaling Pathway
hsa-miR-3065-3p	miR-3065-3p (miRNAs w/seed CAGCACC)	2.378	TargetScan Human	High (predicted)	SMC1A	ATM Signaling,Kinetochore Metaphase Signaling Pathway,Mitotic Roles of Polo-Like Kinase
hsa-miR-3065-3p	miR-3065-3p (miRNAs w/seed CAGCACC)	2.378	TargetScan Human	High (predicted)	SRP19	Insulin Secretion Signaling Pathway
hsa-miR-3065-3p	miR-3065-3p (miRNAs w/seed CAGCACC)	2.378	TargetScan Mouse,TargetScan Human	High (predicted),Moderate (predicted)	STAG2	Kinetochore Metaphase Signaling Pathway,Mitotic Roles of Polo-Like Kinase
hsa-miR-3065-3p	miR-3065-3p (miRNAs w/seed CAGCACC)	2.378	TargetScan Human	High (predicted)	SYT11	SNARE Signaling Pathway,Synaptogenesis Signaling Pathway
hsa-miR-3065-3p	miR-3065-3p (miRNAs w/seed CAGCACC)	2.378	TargetScan Mouse,TargetScan Human	High (predicted)	TAB1	Acute Phase Response Signaling,BMP signaling pathway,Cardiac Hypertrophy Signaling,Dendritic Cell Maturation,Glucocorticoid Receptor Signaling,IL-1 Signaling,IL-10 Signaling,IL-6 Signaling,iNOS Signaling,Molecular Mechanisms of Cancer,Mouse Embryonic Stem Cell Pluripotency,Necroptosis Signaling Pathway,NF-κB Signaling,p38 MAPK Signaling,PPAR Signaling,Regulation Of The Epithelial Mesenchymal Tran…
hsa-miR-3065-3p	miR-3065-3p (miRNAs w/seed CAGCACC)	2.378	TargetScan Mouse,TargetScan Human	High (predicted)	TET3	DNA Methylation and Transcriptional Repression Signaling
hsa-miR-3065-3p	miR-3065-3p (miRNAs w/seed CAGCACC)	2.378	TargetScan Human	High (predicted)	TLX2	BMP signaling pathway,TGF-β Signaling
hsa-miR-3065-3p	miR-3065-3p (miRNAs w/seed CAGCACC)	2.378	TargetScan Mouse,TargetScan Human	High (predicted),Moderate (predicted)	TRIB3	EIF2 Signaling,Endocannabinoid Cancer Inhibition Pathway
hsa-miR-3065-3p	miR-3065-3p (miRNAs w/seed CAGCACC)	2.378	TargetScan Mouse,TargetScan Human	High (predicted),Moderate (predicted)	TSC22D3	Glucocorticoid Receptor Signaling,Macrophage Alternative Activation Signaling Pathway
hsa-miR-3065-3p	miR-3065-3p (miRNAs w/seed CAGCACC)	2.378	TargetScan Mouse,TargetScan Human	High (predicted),Moderate (predicted)	TUBA1A	14-3-3-mediated Signaling,Axonal Guidance Signaling,Breast Cancer Regulation by Stathmin1,Coronavirus Replication Pathway,Gap Junction Signaling,Germ Cell-Sertoli Cell Junction Signaling,Phagosome Maturation,Remodeling of Epithelial Adherens Junctions,Sertoli Cell-Sertoli Cell Junction Signaling,Sirtuin Signaling Pathway
hsa-miR-3065-3p	miR-3065-3p (miRNAs w/seed CAGCACC)	2.378	TargetScan Human	High (predicted)	TWIST2	Endocannabinoid Cancer Inhibition Pathway,HOTAIR Regulatory Pathway,Regulation of the Epithelial-Mesenchymal Transition Pathway
hsa-miR-3065-3p	miR-3065-3p (miRNAs w/seed CAGCACC)	2.378	TargetScan Human	High (predicted)	UBAC2	Serine Biosynthesis,Superpathway of Serine and Glycine Biosynthesis I
hsa-miR-3065-3p	miR-3065-3p (miRNAs w/seed CAGCACC)	2.378	TargetScan Mouse,TargetScan Human	High (predicted),Moderate (predicted)	UBE2V2	Hypoxia Signaling in the Cardiovascular System,Protein Ubiquitination Pathway
hsa-miR-3182	miR-3182 (miRNAs w/seed CUUCUGU)	-2.074	TargetScan Human	High (predicted)	ARPC3	Actin Cytoskeleton Signaling,Actin Nucleation by ARP-WASP Complex,Axonal Guidance Signaling,CD28 Signaling in T Helper Cells,CDC42 Signaling,Clathrin-mediated Endocytosis Signaling,Ephrin Receptor Signaling,Epithelial Adherens Junction Signaling,FAK Signaling,Fcγ Receptor-mediated Phagocytosis in Macrophages and Monocytes,fMLP Signaling in Neutrophils,Integrin Signaling,Phagosome Formation,RAC Si…
hsa-miR-3182	miR-3182 (miRNAs w/seed CUUCUGU)	-2.074	TargetScan Human	High (predicted)	CYP2A6 (includes others)	Acetone Degradation I (to Methylglyoxal),Bupropion Degradation,Estrogen Biosynthesis,LPS/IL-1 Mediated Inhibition of RXR Function,Melatonin Degradation I,Nicotine Degradation II,Nicotine Degradation III,NRF2-mediated Oxidative Stress Response,Oxidative Ethanol Degradation III,PXR/RXR Activation,Superpathway of Melatonin Degradation
hsa-miR-3182	miR-3182 (miRNAs w/seed CUUCUGU)	-2.074	TargetScan Human	High (predicted)	DUSP15	3-phosphoinositide Biosynthesis,3-phosphoinositide Degradation,D-myo-inositol (1,4,5,6)-Tetrakisphosphate Biosynthesis,D-myo-inositol (3,4,5,6)-tetrakisphosphate Biosynthesis,D-myo-inositol-5-phosphate Metabolism,Protein Kinase A Signaling,Superpathway of Inositol Phosphate Compounds
hsa-miR-3182	miR-3182 (miRNAs w/seed CUUCUGU)	-2.074	TargetScan Human	High (predicted)	EEF1AKMT1	Cysteine Biosynthesis III (mammalia),Methionine Degradation I (to Homocysteine),Superpathway of Methionine Degradation
hsa-miR-3182	miR-3182 (miRNAs w/seed CUUCUGU)	-2.074	TargetScan Human	High (predicted)	FBP2	Gluconeogenesis I,Glycolysis I,PFKFB4 Signaling Pathway,Serotonin Receptor Signaling
hsa-miR-3182	miR-3182 (miRNAs w/seed CUUCUGU)	-2.074	TargetScan Human	High (predicted)	GABPA	Agrin Interactions at Neuromuscular Junction,Glucocorticoid Receptor Signaling,Sirtuin Signaling Pathway
hsa-miR-3182	miR-3182 (miRNAs w/seed CUUCUGU)	-2.074	TargetScan Human	High (predicted)	GRIA3	Amyotrophic Lateral Sclerosis Signaling,Calcium Signaling,Circadian Rhythm Signaling,CREB Signaling in Neurons,Endocannabinoid Neuronal Synapse Pathway,Gap Junction Signaling,Glutamate Receptor Signaling,Neuropathic Pain Signaling In Dorsal Horn Neurons,Neurovascular Coupling Signaling Pathway,Synaptic Long Term Depression,Synaptic Long Term Potentiation,Synaptogenesis Signaling Pathway
hsa-miR-3182	miR-3182 (miRNAs w/seed CUUCUGU)	-2.074	TargetScan Human	High (predicted)	H2AZ2	Ferroptosis Signaling Pathway,IL-33 Signaling Pathway,Kinetochore Metaphase Signaling Pathway
hsa-miR-3182	miR-3182 (miRNAs w/seed CUUCUGU)	-2.074	TargetScan Human	High (predicted)	IARS1	tRNA Charging
hsa-miR-3182	miR-3182 (miRNAs w/seed CUUCUGU)	-2.074	TargetScan Human	High (predicted)	IGFBP7	IGF-1 Signaling
hsa-miR-3182	miR-3182 (miRNAs w/seed CUUCUGU)	-2.074	TargetScan Human	High (predicted)	MAS1	Breast Cancer Regulation by Stathmin1,CREB Signaling in Neurons,FAK Signaling,G-Protein Coupled Receptor Signaling,Phagosome Formation,S100 Family Signaling Pathway
hsa-miR-3182	miR-3182 (miRNAs w/seed CUUCUGU)	-2.074	TargetScan Human	High (predicted)	MDP1	3-phosphoinositide Biosynthesis,3-phosphoinositide Degradation,D-myo-inositol (1,4,5,6)-Tetrakisphosphate Biosynthesis,D-myo-inositol (3,4,5,6)-tetrakisphosphate Biosynthesis,D-myo-inositol-5-phosphate Metabolism,Superpathway of Inositol Phosphate Compounds
hsa-miR-3182	miR-3182 (miRNAs w/seed CUUCUGU)	-2.074	TargetScan Human	High (predicted)	NPPA	Cardiac Hypertrophy Signaling (Enhanced),Cardiomyocyte Differentiation via BMP Receptors,Cellular Effects of Sildenafil (Viagra),Factors Promoting Cardiogenesis in Vertebrates,Glucocorticoid Receptor Signaling,Oxytocin Signaling Pathway,Sperm Motility,White Adipose Tissue Browning Pathway
hsa-miR-3182	miR-3182 (miRNAs w/seed CUUCUGU)	-2.074	TargetScan Human	High (predicted)	NUPR1	Endocannabinoid Cancer Inhibition Pathway
hsa-miR-3182	miR-3182 (miRNAs w/seed CUUCUGU)	-2.074	TargetScan Human	High (predicted)	P2RY12	Breast Cancer Regulation by Stathmin1,cAMP-mediated signaling,CREB Signaling in Neurons,FAK Signaling,G-Protein Coupled Receptor Signaling,Gustation Pathway,Gαi Signaling,P2Y Purigenic Receptor Signaling Pathway,Phagosome Formation,S100 Family Signaling Pathway
hsa-miR-3182	miR-3182 (miRNAs w/seed CUUCUGU)	-2.074	TargetScan Human	High (predicted)	PSMC6	BAG2 Signaling Pathway,FAT10 Signaling Pathway,Huntington's Disease Signaling,Inhibition of ARE-Mediated mRNA Degradation Pathway,Protein Ubiquitination Pathway
hsa-miR-3182	miR-3182 (miRNAs w/seed CUUCUGU)	-2.074	TargetScan Human	High (predicted)	STAT4	Dendritic Cell Maturation,FLT3 Signaling in Hematopoietic Progenitor Cells,IL-12 Signaling and Production in Macrophages,IL-23 Signaling Pathway,Insulin Secretion Signaling Pathway,JAK/STAT Signaling,Natural Killer Cell Signaling,Pathogen Induced Cytokine Storm Signaling Pathway,Role Of Osteoblasts In Rheumatoid Arthritis Signaling Pathway,T Cell Exhaustion Signaling Pathway,T Helper Cell Differe…
hsa-miR-3182	miR-3182 (miRNAs w/seed CUUCUGU)	-2.074	TargetScan Human	High (predicted)	TSLP	Airway Inflammation in Asthma,Airway Pathology in Chronic Obstructive Pulmonary Disease,IL-13 Signaling Pathway,Role of JAK1 and JAK3 in γc Cytokine Signaling,Th1 and Th2 Activation Pathway,Th2 Pathway,Tumor Microenvironment Pathway
hsa-miR-3182	miR-3182 (miRNAs w/seed CUUCUGU)	-2.074	TargetScan Human	High (predicted)	USP6NL	Macropinocytosis Signaling
hsa-miR-3182	miR-3182 (miRNAs w/seed CUUCUGU)	-2.074	TargetScan Human	High (predicted)	VAV3	Actin Cytoskeleton Signaling,B Cell Receptor Signaling,CTLA4 Signaling in Cytotoxic T Lymphocytes,Ephrin A Signaling,Ephrin B Signaling,Fc Epsilon RI Signaling,Fcγ Receptor-mediated Phagocytosis in Macrophages and Monocytes,G Protein Signaling Mediated by Tubby,GP6 Signaling Pathway,Gα12/13 Signaling,Leukocyte Extravasation Signaling,Natural Killer Cell Signaling,Phagosome Formation,PI3K Signalin…
hsa-miR-320d	miR-320b (and other miRNAs w/seed AAAGCUG)	-2.452	TargetScan Mouse,TargetScan Human	High (predicted),Moderate (predicted)	AP3M1	Clathrin-mediated Endocytosis Signaling,Virus Entry via Endocytic Pathways
hsa-miR-320d	miR-320b (and other miRNAs w/seed AAAGCUG)	-2.452	TargetScan Human	High (predicted)	APEX1	BER (Base Excision Repair) Pathway,cAMP-mediated signaling,Cardiac Hypertrophy Signaling (Enhanced),Cardiac β-adrenergic Signaling,G-Protein Coupled Receptor Signaling,Granzyme A Signaling,HIF1α Signaling,Protein Kinase A Signaling,RAR Activation,Relaxin Signaling,Sirtuin Signaling Pathway,tRNA Splicing
hsa-miR-320d	miR-320b (and other miRNAs w/seed AAAGCUG)	-2.452	TargetScan Mouse,TargetScan Human	High (predicted),Moderate (predicted)	ARL8B	Autophagy
hsa-miR-320d	miR-320b (and other miRNAs w/seed AAAGCUG)	-2.452	TargetScan Human	High (predicted)	ARPP19	Kinetochore Metaphase Signaling Pathway
hsa-miR-320d	miR-320b (and other miRNAs w/seed AAAGCUG)	-2.452	TargetScan Human	High (predicted)	ASAH2B	Ceramide Degradation,Sphingosine and Sphingosine-1-phosphate Metabolism,Sphingosine-1-phosphate Signaling
hsa-miR-320d	miR-320b (and other miRNAs w/seed AAAGCUG)	-2.452	TargetScan Human	High (predicted)	CD3G	Allograft Rejection Signaling,Altered T Cell and B Cell Signaling in Rheumatoid Arthritis,Antiproliferative Role of TOB in T Cell Signaling,Autoimmune Thyroid Disease Signaling,Calcium-induced T Lymphocyte Apoptosis,CCR5 Signaling in Macrophages,CD28 Signaling in T Helper Cells,CDC42 Signaling,Chaperone Mediated Autophagy Signaling Pathway,Communication between Innate and Adaptive Immune Cells,CT…
hsa-miR-320d	miR-320b (and other miRNAs w/seed AAAGCUG)	-2.452	TargetScan Human	High (predicted)	CGA	Autoimmune Thyroid Disease Signaling,Ovarian Cancer Signaling,Role of JAK1, JAK2 and TYK2 in Interferon Signaling
hsa-miR-320d	miR-320b (and other miRNAs w/seed AAAGCUG)	-2.452	TargetScan Mouse,TargetScan Human	High (predicted)	CTSV	Phagosome Maturation,Role Of Osteoblasts In Rheumatoid Arthritis Signaling Pathway
hsa-miR-320d	miR-320b (and other miRNAs w/seed AAAGCUG)	-2.452	TargetScan Mouse,TargetScan Human	High (predicted),Moderate (predicted)	CYP1A2	Acetone Degradation I (to Methylglyoxal),Aryl Hydrocarbon Receptor Signaling,Bupropion Degradation,Estrogen Biosynthesis,Melatonin Degradation I,Nicotine Degradation II,Nicotine Degradation III,NRF2-mediated Oxidative Stress Response,PXR/RXR Activation,Superpathway of Melatonin Degradation,Xenobiotic Metabolism AHR Signaling Pathway,Xenobiotic Metabolism CAR Signaling Pathway,Xenobiotic Metabolis…
hsa-miR-320d	miR-320b (and other miRNAs w/seed AAAGCUG)	-2.452	TargetScan Mouse,TargetScan Human	High (predicted)	DHX15	Spliceosomal Cycle
hsa-miR-320d	miR-320b (and other miRNAs w/seed AAAGCUG)	-2.452	TargetScan Human	High (predicted)	DUSP16	3-phosphoinositide Biosynthesis,3-phosphoinositide Degradation,D-myo-inositol (1,4,5,6)-Tetrakisphosphate Biosynthesis,D-myo-inositol (3,4,5,6)-tetrakisphosphate Biosynthesis,D-myo-inositol-5-phosphate Metabolism,Protein Kinase A Signaling,Superpathway of Inositol Phosphate Compounds
hsa-miR-320d	miR-320b (and other miRNAs w/seed AAAGCUG)	-2.452	TargetScan Human	High (predicted)	ETFA	NAD Signaling Pathway
hsa-miR-320d	miR-320b (and other miRNAs w/seed AAAGCUG)	-2.452	TargetScan Human	High (predicted)	FAAP24	Hereditary Breast Cancer Signaling,Role of BRCA1 in DNA Damage Response
hsa-miR-320d	miR-320b (and other miRNAs w/seed AAAGCUG)	-2.452	TargetScan Human	High (predicted)	GABRP	GABA Receptor Signaling,Gustation Pathway,Neuroinflammation Signaling Pathway,Neurovascular Coupling Signaling Pathway
hsa-miR-320d	miR-320b (and other miRNAs w/seed AAAGCUG)	-2.452	TargetScan Human	High (predicted)	GCG	Autophagy,GPCR-Mediated Integration of Enteroendocrine Signaling Exemplified by an L Cell,GPCR-Mediated Nutrient Sensing in Enteroendocrine Cells,Gustation Pathway,Hepatic Cholestasis,Insulin Secretion Signaling Pathway
hsa-miR-320d	miR-320b (and other miRNAs w/seed AAAGCUG)	-2.452	TargetScan Mouse,TargetScan Human	High (predicted),Moderate (predicted)	GNAI1	Agranulocyte Adhesion and Diapedesis,AMPK Signaling,Androgen Signaling,Apelin Adipocyte Signaling Pathway,Apelin Cardiomyocyte Signaling Pathway,Apelin Endothelial Signaling Pathway,Apelin Muscle Signaling Pathway,Axonal Guidance Signaling,cAMP-mediated signaling,Cardiac Hypertrophy Signaling,Cardiac Hypertrophy Signaling (Enhanced),Cardiac β-adrenergic Signaling,CCR3 Signaling in Eosinophils,CCR…
hsa-miR-320d	miR-320b (and other miRNAs w/seed AAAGCUG)	-2.452	TargetScan Human	High (predicted)	KITLG	Acute Myeloid Leukemia Signaling,Hematopoiesis from Multipotent Stem Cells,Hematopoiesis from Pluripotent Stem Cells,Melanocyte Development and Pigmentation Signaling
hsa-miR-320d	miR-320b (and other miRNAs w/seed AAAGCUG)	-2.452	TargetScan Human	High (predicted)	LILRB4	Systemic Lupus Erythematosus In B Cell Signaling Pathway
hsa-miR-320d	miR-320b (and other miRNAs w/seed AAAGCUG)	-2.452	TargetScan Human	High (predicted)	MPPED2	cAMP-mediated signaling,Cardiac Hypertrophy Signaling (Enhanced),Cardiac β-adrenergic Signaling,G-Protein Coupled Receptor Signaling,Protein Kinase A Signaling,RAR Activation,Relaxin Signaling,tRNA Splicing
hsa-miR-320d	miR-320b (and other miRNAs w/seed AAAGCUG)	-2.452	TargetScan Human	High (predicted)	MYL12A	Actin Cytoskeleton Signaling,Apelin Cardiomyocyte Signaling Pathway,Axonal Guidance Signaling,Cardiac Hypertrophy Signaling,CDC42 Signaling,Cellular Effects of Sildenafil (Viagra),CXCR4 Signaling,Epithelial Adherens Junction Signaling,Estrogen Receptor Signaling,G-Protein Coupled Receptor Signaling,Gα12/13 Signaling,Hepatic Fibrosis Signaling Pathway,Integrin Signaling,PAK Signaling,Phagosome For…
hsa-miR-320d	miR-320b (and other miRNAs w/seed AAAGCUG)	-2.452	TargetScan Human	High (predicted)	PCGF1	Senescence Pathway
hsa-miR-320d	miR-320b (and other miRNAs w/seed AAAGCUG)	-2.452	TargetScan Human	High (predicted)	POLR1C	Assembly of RNA Polymerase I Complex,Sirtuin Signaling Pathway
hsa-miR-320d	miR-320b (and other miRNAs w/seed AAAGCUG)	-2.452	TargetScan Human	High (predicted)	RBP7	Acute Phase Response Signaling,RAR Activation,Retinoate Biosynthesis I,Retinoate Biosynthesis II,Retinol Biosynthesis,The Visual Cycle
hsa-miR-320d	miR-320b (and other miRNAs w/seed AAAGCUG)	-2.452	TargetScan Mouse,TargetScan Human	High (predicted),Moderate (predicted)	RGS10	cAMP-mediated signaling,G-Protein Coupled Receptor Signaling,Gαi Signaling,Opioid Signaling Pathway
hsa-miR-320d	miR-320b (and other miRNAs w/seed AAAGCUG)	-2.452	TargetScan Human	High (predicted)	RGS9BP	Phototransduction Pathway
hsa-miR-320d	miR-320b (and other miRNAs w/seed AAAGCUG)	-2.452	TargetScan Human	High (predicted)	SDHD	Estrogen Receptor Signaling,Glucocorticoid Receptor Signaling,Hepatic Fibrosis Signaling Pathway,Huntington's Disease Signaling,Macrophage Classical Activation Signaling Pathway,Mitochondrial Dysfunction,Neutrophil Extracellular Trap Signaling Pathway,Oxidative Phosphorylation,Sirtuin Signaling Pathway,TCA Cycle II (Eukaryotic)
hsa-miR-320d	miR-320b (and other miRNAs w/seed AAAGCUG)	-2.452	TargetScan Mouse,TargetScan Human	High (predicted),Moderate (predicted)	SMARCD2	AMPK Signaling,Glucocorticoid Receptor Signaling,Hereditary Breast Cancer Signaling,RAR Activation,Ribonucleotide Reductase Signaling Pathway,Role of BRCA1 in DNA Damage Response
hsa-miR-320d	miR-320b (and other miRNAs w/seed AAAGCUG)	-2.452	TargetScan Mouse,TargetScan Human	High (predicted),Moderate (predicted)	STAT4	Dendritic Cell Maturation,FLT3 Signaling in Hematopoietic Progenitor Cells,IL-12 Signaling and Production in Macrophages,IL-23 Signaling Pathway,Insulin Secretion Signaling Pathway,JAK/STAT Signaling,Natural Killer Cell Signaling,Pathogen Induced Cytokine Storm Signaling Pathway,Role Of Osteoblasts In Rheumatoid Arthritis Signaling Pathway,T Cell Exhaustion Signaling Pathway,T Helper Cell Differe…
hsa-miR-320d	miR-320b (and other miRNAs w/seed AAAGCUG)	-2.452	TargetScan Human	High (predicted)	TFRC	Clathrin-mediated Endocytosis Signaling,Ferroptosis Signaling Pathway,Hepatic Fibrosis Signaling Pathway,Iron homeostasis signaling pathway,Virus Entry via Endocytic Pathways
hsa-miR-320d	miR-320b (and other miRNAs w/seed AAAGCUG)	-2.452	TargetScan Mouse,TargetScan Human,miRecords	Experimentally Observed,Moderate (predicted)	VIM	14-3-3-mediated Signaling,CSDE1 Signaling Pathway,Endocannabinoid Cancer Inhibition Pathway,HIF1α Signaling,HOTAIR Regulatory Pathway,ID1 Signaling Pathway,ILK Signaling,MSP-RON Signaling In Cancer Cells Pathway,Pulmonary Fibrosis Idiopathic Signaling Pathway,Regulation Of The Epithelial Mesenchymal Transition By Growth Factors Pathway,Signaling by Rho Family GTPases,Wound Healing Signaling Pathw…
hsa-miR-320d	miR-320b (and other miRNAs w/seed AAAGCUG)	-2.452	TargetScan Mouse,TargetScan Human	High (predicted),Moderate (predicted)	YWHAH	14-3-3-mediated Signaling,Cell Cycle: G2/M DNA Damage Checkpoint Regulation,CLEAR Signaling Pathway,Epithelial Adherens Junction Signaling,ERK/MAPK Signaling,ERK5 Signaling,Glucocorticoid Receptor Signaling,HIPPO signaling,IGF-1 Signaling,Inhibition of ARE-Mediated mRNA Degradation Pathway,MSP-RON Signaling In Cancer Cells Pathway,p70S6K Signaling,PI3K/AKT Signaling,Protein Kinase A Signaling,PTE…
hsa-miR-320d	miR-320b (and other miRNAs w/seed AAAGCUG)	-2.452	TargetScan Mouse,TargetScan Human	High (predicted)	ZFHX3	Transcriptional Regulatory Network in Embryonic Stem Cells
hsa-miR-320d	miR-320b (and other miRNAs w/seed AAAGCUG)	-2.452	TargetScan Human	High (predicted)	ZWILCH	Kinetochore Metaphase Signaling Pathway
hsa-miR-330-5p	miR-330-5p (and other miRNAs w/seed CUCUGGG)	2.344	TargetScan Mouse,TargetScan Human	High (predicted),Moderate (predicted)	ABCC1	Cancer Drug Resistance By Drug Efflux,Hepatic Cholestasis,NRF2-mediated Oxidative Stress Response,S100 Family Signaling Pathway,Xenobiotic Metabolism CAR Signaling Pathway
hsa-miR-330-5p	miR-330-5p (and other miRNAs w/seed CUCUGGG)	2.344	TargetScan Human	High (predicted)	ADAM29	Axonal Guidance Signaling,Role Of Osteoclasts In Rheumatoid Arthritis Signaling Pathway
hsa-miR-330-5p	miR-330-5p (and other miRNAs w/seed CUCUGGG)	2.344	TargetScan Human	High (predicted)	ADARB2	Adenine and Adenosine Salvage III,Adenosine Nucleotides Degradation II,Purine Nucleotides Degradation II (Aerobic),Purine Ribonucleosides Degradation to Ribose-1-phosphate
hsa-miR-330-5p	miR-330-5p (and other miRNAs w/seed CUCUGGG)	2.344	TargetScan Human	High (predicted)	ADIPOQ	AMPK Signaling,Maturity Onset Diabetes of Young (MODY) Signaling,Osteoarthritis Pathway,PPARα/RXRα Activation,Serotonin Receptor Signaling,Type II Diabetes Mellitus Signaling
hsa-miR-330-5p	miR-330-5p (and other miRNAs w/seed CUCUGGG)	2.344	TargetScan Human	High (predicted)	ALOX15B	Atherosclerosis Signaling,Eicosanoid Signaling,Ferroptosis Signaling Pathway,IL-13 Signaling Pathway,IL-4 Signaling
hsa-miR-330-5p	miR-330-5p (and other miRNAs w/seed CUCUGGG)	2.344	TargetScan Human	High (predicted)	ALPI	Osteoarthritis Pathway
hsa-miR-330-5p	miR-330-5p (and other miRNAs w/seed CUCUGGG)	2.344	TargetScan Human	High (predicted)	APOL1	Atherosclerosis Signaling,Clathrin-mediated Endocytosis Signaling,DHCR24 Signaling Pathway,FXR/RXR Activation,IL-12 Signaling and Production in Macrophages,LXR/RXR Activation,Maturity Onset Diabetes of Young (MODY) Signaling,Production of Nitric Oxide and Reactive Oxygen Species in Macrophages
hsa-miR-330-5p	miR-330-5p (and other miRNAs w/seed CUCUGGG)	2.344	TargetScan Human	High (predicted)	AQP2	Apelin Endothelial Signaling Pathway,eNOS Signaling
hsa-miR-330-5p	miR-330-5p (and other miRNAs w/seed CUCUGGG)	2.344	TargetScan Human	High (predicted)	AQP8	eNOS Signaling
hsa-miR-330-5p	miR-330-5p (and other miRNAs w/seed CUCUGGG)	2.344	TargetScan Human	High (predicted)	ARPC5L	Actin Cytoskeleton Signaling,Actin Nucleation by ARP-WASP Complex,Axonal Guidance Signaling,CD28 Signaling in T Helper Cells,CDC42 Signaling,Clathrin-mediated Endocytosis Signaling,Ephrin Receptor Signaling,Epithelial Adherens Junction Signaling,FAK Signaling,Fcγ Receptor-mediated Phagocytosis in Macrophages and Monocytes,fMLP Signaling in Neutrophils,Integrin Signaling,Phagosome Formation,RAC Si…
hsa-miR-330-5p	miR-330-5p (and other miRNAs w/seed CUCUGGG)	2.344	TargetScan Human	High (predicted)	ATP6V1G2	Chaperone Mediated Autophagy Signaling Pathway,CLEAR Signaling Pathway,Iron homeostasis signaling pathway,Phagosome Maturation,Role of MAPK Signaling in Promoting the Pathogenesis of Influenza
hsa-miR-330-5p	miR-330-5p (and other miRNAs w/seed CUCUGGG)	2.344	TargetScan Human	High (predicted)	BHLHE22	ID1 Signaling Pathway
hsa-miR-330-5p	miR-330-5p (and other miRNAs w/seed CUCUGGG)	2.344	TargetScan Mouse,TargetScan Human	High (predicted)	BHLHE40	Circadian Rhythm Signaling,ID1 Signaling Pathway,IL-10 Signaling,Pathogen Induced Cytokine Storm Signaling Pathway,Senescence Pathway
hsa-miR-330-5p	miR-330-5p (and other miRNAs w/seed CUCUGGG)	2.344	TargetScan Human	High (predicted)	CACNG8	Amyotrophic Lateral Sclerosis Signaling,Androgen Signaling,Calcium Signaling,Cardiac Hypertrophy Signaling,Cardiac Hypertrophy Signaling (Enhanced),Cardiac β-adrenergic Signaling,CCR5 Signaling in Macrophages,Cellular Effects of Sildenafil (Viagra),Circadian Rhythm Signaling,Corticotropin Releasing Hormone Signaling,CREB Signaling in Neurons,Dilated Cardiomyopathy Signaling Pathway,Dopamine-DARPP…
hsa-miR-330-5p	miR-330-5p (and other miRNAs w/seed CUCUGGG)	2.344	TargetScan Human	High (predicted)	CALCA	GPCR-Mediated Integration of Enteroendocrine Signaling Exemplified by an L Cell,Wound Healing Signaling Pathway
hsa-miR-330-5p	miR-330-5p (and other miRNAs w/seed CUCUGGG)	2.344	TargetScan Mouse,TargetScan Human	High (predicted)	CD247	Allograft Rejection Signaling,Altered T Cell and B Cell Signaling in Rheumatoid Arthritis,Antiproliferative Role of TOB in T Cell Signaling,Autoimmune Thyroid Disease Signaling,Calcium-induced T Lymphocyte Apoptosis,CCR5 Signaling in Macrophages,CD28 Signaling in T Helper Cells,CDC42 Signaling,Chaperone Mediated Autophagy Signaling Pathway,Communication between Innate and Adaptive Immune Cells,CT…
hsa-miR-330-5p	miR-330-5p (and other miRNAs w/seed CUCUGGG)	2.344	TargetScan Human	High (predicted)	CD3G	Allograft Rejection Signaling,Altered T Cell and B Cell Signaling in Rheumatoid Arthritis,Antiproliferative Role of TOB in T Cell Signaling,Autoimmune Thyroid Disease Signaling,Calcium-induced T Lymphocyte Apoptosis,CCR5 Signaling in Macrophages,CD28 Signaling in T Helper Cells,CDC42 Signaling,Chaperone Mediated Autophagy Signaling Pathway,Communication between Innate and Adaptive Immune Cells,CT…
hsa-miR-330-5p	miR-330-5p (and other miRNAs w/seed CUCUGGG)	2.344	TargetScan Human	High (predicted)	CD8A	Communication between Innate and Adaptive Immune Cells,CTLA4 Signaling in Cytotoxic T Lymphocytes,Hematopoiesis from Pluripotent Stem Cells,Primary Immunodeficiency Signaling,T Cell Receptor Signaling,Th1 and Th2 Activation Pathway,Th1 Pathway
hsa-miR-330-5p	miR-330-5p (and other miRNAs w/seed CUCUGGG)	2.344	TargetScan Human	High (predicted)	CDH16	Gα12/13 Signaling,RHOGDI Signaling,Signaling by Rho Family GTPases,Synaptogenesis Signaling Pathway
hsa-miR-330-5p	miR-330-5p (and other miRNAs w/seed CUCUGGG)	2.344	TargetScan Mouse,TargetScan Human	High (predicted),Moderate (predicted)	CDH8	Gα12/13 Signaling,RHOGDI Signaling,Signaling by Rho Family GTPases,Synaptogenesis Signaling Pathway
hsa-miR-330-5p	miR-330-5p (and other miRNAs w/seed CUCUGGG)	2.344	TargetScan Human	High (predicted)	CDK15	Cell Cycle Control of Chromosomal Replication,DNA Methylation and Transcriptional Repression Signaling,Molecular Mechanisms of Cancer
hsa-miR-330-5p	miR-330-5p (and other miRNAs w/seed CUCUGGG)	2.344	TargetScan Mouse,TargetScan Human	High (predicted),Moderate (predicted)	CHRM1	Breast Cancer Regulation by Stathmin1,cAMP-mediated signaling,CREB Signaling in Neurons,FAK Signaling,G-Protein Coupled Receptor Signaling,Gαq Signaling,Gαs Signaling,Neurovascular Coupling Signaling Pathway,Nitric Oxide Signaling in the Cardiovascular System,Phagosome Formation,S100 Family Signaling Pathway
hsa-miR-330-5p	miR-330-5p (and other miRNAs w/seed CUCUGGG)	2.344	TargetScan Human	High (predicted)	CKM	ABRA Signaling Pathway,AMPK Signaling,Creatine-phosphate Biosynthesis
hsa-miR-330-5p	miR-330-5p (and other miRNAs w/seed CUCUGGG)	2.344	TargetScan Human	High (predicted)	CLU	Atherosclerosis Signaling,Clathrin-mediated Endocytosis Signaling,DHCR24 Signaling Pathway,FXR/RXR Activation,IL-12 Signaling and Production in Macrophages,LXR/RXR Activation,Production of Nitric Oxide and Reactive Oxygen Species in Macrophages
hsa-miR-330-5p	miR-330-5p (and other miRNAs w/seed CUCUGGG)	2.344	TargetScan Mouse,TargetScan Human	High (predicted),Moderate (predicted)	CMKLR1	Breast Cancer Regulation by Stathmin1,CREB Signaling in Neurons,FAK Signaling,G-Protein Coupled Receptor Signaling,Phagosome Formation,S100 Family Signaling Pathway
hsa-miR-330-5p	miR-330-5p (and other miRNAs w/seed CUCUGGG)	2.344	TargetScan Human	High (predicted)	CNN1	Dilated Cardiomyopathy Signaling Pathway
hsa-miR-330-5p	miR-330-5p (and other miRNAs w/seed CUCUGGG)	2.344	TargetScan Mouse,TargetScan Human	High (predicted)	CPLX2	Huntington's Disease Signaling,SNARE Signaling Pathway,Synaptogenesis Signaling Pathway
hsa-miR-330-5p	miR-330-5p (and other miRNAs w/seed CUCUGGG)	2.344	TargetScan Human	High (predicted)	CTNS	CLEAR Signaling Pathway
hsa-miR-330-5p	miR-330-5p (and other miRNAs w/seed CUCUGGG)	2.344	TargetScan Human	High (predicted)	CTRC	IL-33 Signaling Pathway,Pulmonary Healing Signaling Pathway,SPINK1 Pancreatic Cancer Pathway
hsa-miR-330-5p	miR-330-5p (and other miRNAs w/seed CUCUGGG)	2.344	TargetScan Mouse,TargetScan Human	High (predicted)	DNAJB12	Aldosterone Signaling in Epithelial Cells,NRF2-mediated Oxidative Stress Response,Protein Ubiquitination Pathway,Unfolded protein response
hsa-miR-330-5p	miR-330-5p (and other miRNAs w/seed CUCUGGG)	2.344	TargetScan Human	High (predicted)	DYRK3	Caveolar-mediated Endocytosis Signaling,IL-15 Production,Sperm Motility
hsa-miR-330-5p	miR-330-5p (and other miRNAs w/seed CUCUGGG)	2.344	TargetScan Mouse,TargetScan Human	High (predicted),Moderate (predicted)	ELK1	14-3-3-mediated Signaling,Acute Phase Response Signaling,Adrenomedullin signaling pathway,Antiproliferative Role of Somatostatin Receptor 2,April Mediated Signaling,B Cell Activating Factor Signaling,B Cell Receptor Signaling,Cardiac Hypertrophy Signaling,Cardiac Hypertrophy Signaling (Enhanced),Cholecystokinin/Gastrin-mediated Signaling,Coronavirus Pathogenesis Pathway,Corticotropin Releasing Ho…
hsa-miR-330-5p	miR-330-5p (and other miRNAs w/seed CUCUGGG)	2.344	TargetScan Human	High (predicted)	EPHX2	3-phosphoinositide Biosynthesis,3-phosphoinositide Degradation,D-myo-inositol (1,4,5,6)-Tetrakisphosphate Biosynthesis,D-myo-inositol (3,4,5,6)-tetrakisphosphate Biosynthesis,D-myo-inositol-5-phosphate Metabolism,Superpathway of Inositol Phosphate Compounds
hsa-miR-330-5p	miR-330-5p (and other miRNAs w/seed CUCUGGG)	2.344	TargetScan Mouse,Ingenuity Expert Findings,TargetScan Human	Experimentally Observed,Moderate (predicted)	ETS1	B Cell Receptor Signaling,ERK/MAPK Signaling,FAK Signaling,GM-CSF Signaling,HER-2 Signaling in Breast Cancer,HGF Signaling,ID1 Signaling Pathway,MSP-RON Signaling In Cancer Cells Pathway,Regulation Of The Epithelial Mesenchymal Transition By Growth Factors Pathway,Regulation of the Epithelial-Mesenchymal Transition Pathway,Renal Cell Carcinoma Signaling,Senescence Pathway,Sumoylation Pathway,Telo…
hsa-miR-330-5p	miR-330-5p (and other miRNAs w/seed CUCUGGG)	2.344	TargetScan Human	High (predicted)	FCAMR	Phagosome Formation
hsa-miR-330-5p	miR-330-5p (and other miRNAs w/seed CUCUGGG)	2.344	TargetScan Mouse,TargetScan Human	High (predicted),Moderate (predicted)	FGF11	Actin Cytoskeleton Signaling,Airway Pathology in Chronic Obstructive Pulmonary Disease,Bladder Cancer Signaling,Cardiac Hypertrophy Signaling (Enhanced),Clathrin-mediated Endocytosis Signaling,FGF Signaling,Regulation Of The Epithelial Mesenchymal Transition By Growth Factors Pathway,Regulation of the Epithelial-Mesenchymal Transition Pathway,Tumor Microenvironment Pathway
hsa-miR-330-5p	miR-330-5p (and other miRNAs w/seed CUCUGGG)	2.344	TargetScan Human	High (predicted)	FGR	Circadian Rhythm Signaling,CTLA4 Signaling in Cytotoxic T Lymphocytes,Fcγ Receptor-mediated Phagocytosis in Macrophages and Monocytes,HER-2 Signaling in Breast Cancer,ID1 Signaling Pathway,IL-13 Signaling Pathway,IL-15 Production,Insulin Secretion Signaling Pathway,Myelination Signaling Pathway,Neutrophil Extracellular Trap Signaling Pathway,Opioid Signaling Pathway,Phagosome Formation,Pulmonary …
hsa-miR-330-5p	miR-330-5p (and other miRNAs w/seed CUCUGGG)	2.344	TargetScan Human	High (predicted)	FSHR	Breast Cancer Regulation by Stathmin1,cAMP-mediated signaling,CREB Signaling in Neurons,FAK Signaling,G-Protein Coupled Receptor Signaling,Gαs Signaling,Ovarian Cancer Signaling,Phagosome Formation,S100 Family Signaling Pathway
hsa-miR-330-5p	miR-330-5p (and other miRNAs w/seed CUCUGGG)	2.344	TargetScan Mouse,TargetScan Human	High (predicted),Moderate (predicted)	GCK	GDP-glucose Biosynthesis,Glucose and Glucose-1-phosphate Degradation,HIF1α Signaling,Insulin Secretion Signaling Pathway,Maturity Onset Diabetes of Young (MODY) Signaling,PFKFB4 Signaling Pathway,Trehalose Degradation II (Trehalase),Type II Diabetes Mellitus Signaling,UDP-N-acetyl-D-galactosamine Biosynthesis II
hsa-miR-330-5p	miR-330-5p (and other miRNAs w/seed CUCUGGG)	2.344	TargetScan Mouse,TargetScan Human	High (predicted),Moderate (predicted)	GDNF	Amyotrophic Lateral Sclerosis Signaling,GDNF Family Ligand-Receptor Interactions,Neuroinflammation Signaling Pathway,PEDF Signaling,Thyroid Cancer Signaling
hsa-miR-330-5p	miR-330-5p (and other miRNAs w/seed CUCUGGG)	2.344	TargetScan Mouse,TargetScan Human	High (predicted)	GGT7	Leukotriene Biosynthesis,γ-glutamyl Cycle
hsa-miR-330-5p	miR-330-5p (and other miRNAs w/seed CUCUGGG)	2.344	TargetScan Human	High (predicted)	GNG3	AMPK Signaling,Androgen Signaling,Antiproliferative Role of Somatostatin Receptor 2,Apelin Endothelial Signaling Pathway,Apelin Muscle Signaling Pathway,Axonal Guidance Signaling,Breast Cancer Regulation by Stathmin1,Cardiac Hypertrophy Signaling,Cardiac Hypertrophy Signaling (Enhanced),Cardiac β-adrenergic Signaling,CCR3 Signaling in Eosinophils,CCR5 Signaling in Macrophages,Circadian Rhythm Sig…
hsa-miR-330-5p	miR-330-5p (and other miRNAs w/seed CUCUGGG)	2.344	TargetScan Human	High (predicted)	GPD2	CDP-diacylglycerol Biosynthesis I,Glycerol Degradation I,Glycerol-3-phosphate Shuttle,Mitochondrial Dysfunction,Phosphatidylglycerol Biosynthesis II (Non-plastidic),PPARα/RXRα Activation
hsa-miR-330-5p	miR-330-5p (and other miRNAs w/seed CUCUGGG)	2.344	TargetScan Mouse,TargetScan Human	High (predicted),Moderate (predicted)	GPR173	Breast Cancer Regulation by Stathmin1,CREB Signaling in Neurons,FAK Signaling,G-Protein Coupled Receptor Signaling,Phagosome Formation,S100 Family Signaling Pathway
hsa-miR-330-5p	miR-330-5p (and other miRNAs w/seed CUCUGGG)	2.344	TargetScan Human	High (predicted)	H2BW2	14-3-3-mediated Signaling,Adrenomedullin signaling pathway,Apelin Liver Signaling Pathway,Autophagy,B Cell Receptor Signaling,Cardiac Hypertrophy Signaling (Enhanced),Circadian Rhythm Signaling,CLEAR Signaling Pathway,Coronavirus Replication Pathway,CTLA4 Signaling in Cytotoxic T Lymphocytes,Docosahexaenoic Acid (DHA) Signaling,ERB2-ERBB3 Signaling,Estrogen Receptor Signaling,FAK Signaling,GP6 Si…
hsa-miR-330-5p	miR-330-5p (and other miRNAs w/seed CUCUGGG)	2.344	TargetScan Human	High (predicted)	HAVCR2	T Cell Exhaustion Signaling Pathway,Th1 and Th2 Activation Pathway,Th1 Pathway
hsa-miR-330-5p	miR-330-5p (and other miRNAs w/seed CUCUGGG)	2.344	TargetScan Human	High (predicted)	HDAC3	Adipogenesis pathway,Bladder Cancer Signaling,Calcium Signaling,Cardiac Hypertrophy Signaling (Enhanced),Cell Cycle: G1/S Checkpoint Regulation,Chronic Myeloid Leukemia Signaling,Coronavirus Pathogenesis Pathway,Cyclins and Cell Cycle Regulation,Estrogen Receptor Signaling,Glioma Signaling,Hereditary Breast Cancer Signaling,Huntington's Disease Signaling,IL-12 Signaling and Production in Macropha…
hsa-miR-330-5p	miR-330-5p (and other miRNAs w/seed CUCUGGG)	2.344	TargetScan Mouse,TargetScan Human	High (predicted),Moderate (predicted)	HPGDS	Eicosanoid Signaling,Glutathione-mediated Detoxification,Prostanoid Biosynthesis
hsa-miR-330-5p	miR-330-5p (and other miRNAs w/seed CUCUGGG)	2.344	TargetScan Human	High (predicted)	IGFBP4	Hepatic Fibrosis / Hepatic Stellate Cell Activation,IGF-1 Signaling
hsa-miR-330-5p	miR-330-5p (and other miRNAs w/seed CUCUGGG)	2.344	TargetScan Mouse,TargetScan Human	High (predicted),Moderate (predicted)	IL10RA	Cardiac Hypertrophy Signaling (Enhanced),FAK Signaling,Glucocorticoid Receptor Signaling,Hepatic Fibrosis / Hepatic Stellate Cell Activation,IL-10 Signaling,IL-12 Signaling and Production in Macrophages,Macrophage Alternative Activation Signaling Pathway,PI3K/AKT Signaling,S100 Family Signaling Pathway,STAT3 Pathway,T Cell Exhaustion Signaling Pathway,T Helper Cell Differentiation,Th1 and Th2 Act…
hsa-miR-330-5p	miR-330-5p (and other miRNAs w/seed CUCUGGG)	2.344	TargetScan Mouse,TargetScan Human	High (predicted),Moderate (predicted)	IL12RB1	Cardiac Hypertrophy Signaling (Enhanced),FAK Signaling,Glucocorticoid Receptor Signaling,IL-12 Signaling and Production in Macrophages,IL-23 Signaling Pathway,Natural Killer Cell Signaling,Pathogen Induced Cytokine Storm Signaling Pathway,PI3K/AKT Signaling,STAT3 Pathway,T Cell Exhaustion Signaling Pathway,T Helper Cell Differentiation,Th1 and Th2 Activation Pathway,Th1 Pathway,Th17 Activation Pa…
hsa-miR-330-5p	miR-330-5p (and other miRNAs w/seed CUCUGGG)	2.344	TargetScan Mouse,TargetScan Human	High (predicted),Moderate (predicted)	ITGA5	Actin Cytoskeleton Signaling,Actin Nucleation by ARP-WASP Complex,Agranulocyte Adhesion and Diapedesis,Axonal Guidance Signaling,Cardiac Hypertrophy Signaling (Enhanced),Caveolar-mediated Endocytosis Signaling,CDC42 Signaling,Clathrin-mediated Endocytosis Signaling,Ephrin Receptor Signaling,ERK/MAPK Signaling,FAK Signaling,Hepatic Fibrosis Signaling Pathway,HGF Signaling,Integrin Signaling,Macrop…
hsa-miR-330-5p	miR-330-5p (and other miRNAs w/seed CUCUGGG)	2.344	TargetScan Human	High (predicted)	KLF1	IL-12 Signaling and Production in Macrophages
hsa-miR-330-5p	miR-330-5p (and other miRNAs w/seed CUCUGGG)	2.344	TargetScan Human	High (predicted)	KLF2	Apelin Endothelial Signaling Pathway,Human Embryonic Stem Cell Pluripotency,RAR Activation
hsa-miR-330-5p	miR-330-5p (and other miRNAs w/seed CUCUGGG)	2.344	TargetScan Mouse,TargetScan Human	High (predicted),Moderate (predicted)	KLK5	Intrinsic Prothrombin Activation Pathway,MSP-RON Signaling In Cancer Cells Pathway,MSP-RON Signaling In Macrophages Pathway,MSP-RON Signaling Pathway,Neuroprotective Role of THOP1 in Alzheimer's Disease,SPINK1 Pancreatic Cancer Pathway
hsa-miR-330-5p	miR-330-5p (and other miRNAs w/seed CUCUGGG)	2.344	TargetScan Human	High (predicted)	KRAS	14-3-3-mediated Signaling,Actin Cytoskeleton Signaling,Actin Nucleation by ARP-WASP Complex,Acute Myeloid Leukemia Signaling,Acute Phase Response Signaling,Adrenomedullin signaling pathway,Agrin Interactions at Neuromuscular Junction,Aldosterone Signaling in Epithelial Cells,Angiopoietin Signaling,Antiproliferative Role of Somatostatin Receptor 2,Apelin Endothelial Signaling Pathway,Apoptosis Sig…
hsa-miR-330-5p	miR-330-5p (and other miRNAs w/seed CUCUGGG)	2.344	TargetScan Human	High (predicted)	KRT31	Glucocorticoid Receptor Signaling
hsa-miR-330-5p	miR-330-5p (and other miRNAs w/seed CUCUGGG)	2.344	TargetScan Mouse,TargetScan Human	High (predicted),Moderate (predicted)	KRT84	Wound Healing Signaling Pathway
hsa-miR-330-5p	miR-330-5p (and other miRNAs w/seed CUCUGGG)	2.344	TargetScan Mouse,TargetScan Human	High (predicted),Moderate (predicted)	LAIR1	Natural Killer Cell Signaling,Neutrophil Extracellular Trap Signaling Pathway
hsa-miR-330-5p	miR-330-5p (and other miRNAs w/seed CUCUGGG)	2.344	TargetScan Mouse,TargetScan Human	High (predicted),Moderate (predicted)	LDLR	Clathrin-mediated Endocytosis Signaling,LXR/RXR Activation,TR/RXR Activation
hsa-miR-330-5p	miR-330-5p (and other miRNAs w/seed CUCUGGG)	2.344	TargetScan Mouse,TargetScan Human	High (predicted),Moderate (predicted)	MAPK4	Activin Inhibin Signaling Pathway,Adrenomedullin signaling pathway,Apelin Adipocyte Signaling Pathway,Apelin Cardiomyocyte Signaling Pathway,CDK5 Signaling,CLEAR Signaling Pathway,Endocannabinoid Developing Neuron Pathway,Endocannabinoid Neuronal Synapse Pathway,Endothelin-1 Signaling,FAK Signaling,Inhibition of ARE-Mediated mRNA Degradation Pathway,Neuroinflammation Signaling Pathway,Opioid Sign…
hsa-miR-330-5p	miR-330-5p (and other miRNAs w/seed CUCUGGG)	2.344	TargetScan Human	High (predicted)	MMP1	Agranulocyte Adhesion and Diapedesis,Airway Pathology in Chronic Obstructive Pulmonary Disease,Atherosclerosis Signaling,Axonal Guidance Signaling,Bladder Cancer Signaling,Chaperone Mediated Autophagy Signaling Pathway,Colorectal Cancer Metastasis Signaling,Estrogen Receptor Signaling,Glucocorticoid Receptor Signaling,Granulocyte Adhesion and Diapedesis,Hepatic Fibrosis / Hepatic Stellate Cell Ac…
hsa-miR-330-5p	miR-330-5p (and other miRNAs w/seed CUCUGGG)	2.344	TargetScan Human	High (predicted)	MUC1	ILK Signaling,Pulmonary Fibrosis Idiopathic Signaling Pathway
hsa-miR-330-5p	miR-330-5p (and other miRNAs w/seed CUCUGGG)	2.344	TargetScan Human	High (predicted)	MYL9	ABRA Signaling Pathway,Actin Cytoskeleton Signaling,Agranulocyte Adhesion and Diapedesis,Apelin Cardiomyocyte Signaling Pathway,Axonal Guidance Signaling,Calcium Signaling,Cardiac Hypertrophy Signaling,CDC42 Signaling,Cellular Effects of Sildenafil (Viagra),CXCR4 Signaling,Dilated Cardiomyopathy Signaling Pathway,Estrogen Receptor Signaling,G-Protein Coupled Receptor Signaling,Gα12/13 Signaling,H…
hsa-miR-330-5p	miR-330-5p (and other miRNAs w/seed CUCUGGG)	2.344	TargetScan Human	High (predicted)	NECTIN2	Crosstalk between Dendritic Cells and Natural Killer Cells,Epithelial Adherens Junction Signaling,Germ Cell-Sertoli Cell Junction Signaling,Natural Killer Cell Signaling,Sertoli Cell-Sertoli Cell Junction Signaling,Tight Junction Signaling
hsa-miR-330-5p	miR-330-5p (and other miRNAs w/seed CUCUGGG)	2.344	TargetScan Human	High (predicted)	NEFH	Amyotrophic Lateral Sclerosis Signaling
hsa-miR-330-5p	miR-330-5p (and other miRNAs w/seed CUCUGGG)	2.344	TargetScan Human	High (predicted)	NLRP14	Oxytocin In Brain Signaling Pathway,Pathogen Induced Cytokine Storm Signaling Pathway,Pyroptosis Signaling Pathway,Role of PKR in Interferon Induction and Antiviral Response,TREM1 Signaling
hsa-miR-330-5p	miR-330-5p (and other miRNAs w/seed CUCUGGG)	2.344	TargetScan Human	High (predicted)	NOX4	Apelin Adipocyte Signaling Pathway,CDX Gastrointestinal Cancer Signaling Pathway,EIF2 Signaling,Factors Promoting Cardiogenesis in Vertebrates,Ferroptosis Signaling Pathway,fMLP Signaling in Neutrophils,Hepatic Fibrosis Signaling Pathway,HIF1α Signaling,IL-8 Signaling,Neuroinflammation Signaling Pathway,Neutrophil Extracellular Trap Signaling Pathway,Phagosome Maturation,Pulmonary Fibrosis Idiopa…
hsa-miR-330-5p	miR-330-5p (and other miRNAs w/seed CUCUGGG)	2.344	TargetScan Human	High (predicted)	NRGN	TR/RXR Activation
hsa-miR-330-5p	miR-330-5p (and other miRNAs w/seed CUCUGGG)	2.344	TargetScan Human	High (predicted)	NSL1	Kinetochore Metaphase Signaling Pathway
hsa-miR-330-5p	miR-330-5p (and other miRNAs w/seed CUCUGGG)	2.344	TargetScan Human	High (predicted)	P2RX4	Gustation Pathway,Multiple Sclerosis Signaling Pathway
hsa-miR-330-5p	miR-330-5p (and other miRNAs w/seed CUCUGGG)	2.344	TargetScan Mouse,TargetScan Human	High (predicted),Moderate (predicted)	PARVA	ILK Signaling,Integrin Signaling,Paxillin Signaling
hsa-miR-330-5p	miR-330-5p (and other miRNAs w/seed CUCUGGG)	2.344	TargetScan Human	High (predicted)	POLR2J2/POLR2J3	Androgen Signaling,Assembly of RNA Polymerase II Complex,CREB Signaling in Neurons,Glucocorticoid Receptor Signaling,Hereditary Breast Cancer Signaling,Huntington's Disease Signaling,MicroRNA Biogenesis Signaling Pathway,NAD Signaling Pathway,NER (Nucleotide Excision Repair, Enhanced Pathway),Nucleotide Excision Repair Pathway
hsa-miR-330-5p	miR-330-5p (and other miRNAs w/seed CUCUGGG)	2.344	TargetScan Human	High (predicted)	PPP1R12C	3-phosphoinositide Biosynthesis,3-phosphoinositide Degradation,Actin Nucleation by ARP-WASP Complex,D-myo-inositol (1,4,5,6)-Tetrakisphosphate Biosynthesis,D-myo-inositol (3,4,5,6)-tetrakisphosphate Biosynthesis,D-myo-inositol-5-phosphate Metabolism,RHOGDI Signaling,Signaling by Rho Family GTPases,Superpathway of Inositol Phosphate Compounds
hsa-miR-330-5p	miR-330-5p (and other miRNAs w/seed CUCUGGG)	2.344	TargetScan Mouse,TargetScan Human	High (predicted),Moderate (predicted)	PPP1R1B	3-phosphoinositide Biosynthesis,3-phosphoinositide Degradation,CDK5 Signaling,D-myo-inositol (1,4,5,6)-Tetrakisphosphate Biosynthesis,D-myo-inositol (3,4,5,6)-tetrakisphosphate Biosynthesis,D-myo-inositol-5-phosphate Metabolism,Dopamine Receptor Signaling,Dopamine-DARPP32 Feedback in cAMP Signaling,Protein Kinase A Signaling,Superpathway of Inositol Phosphate Compounds
hsa-miR-330-5p	miR-330-5p (and other miRNAs w/seed CUCUGGG)	2.344	TargetScan Mouse,TargetScan Human	High (predicted),Moderate (predicted)	PPP2R5B	3-phosphoinositide Biosynthesis,3-phosphoinositide Degradation,AMPK Signaling,ATM Signaling,Autophagy,BEX2 Signaling Pathway,Breast Cancer Regulation by Stathmin1,Cardiac β-adrenergic Signaling,CDK5 Signaling,Cell Cycle Regulation by BTG Family Proteins,Ceramide Signaling,CLEAR Signaling Pathway,CTLA4 Signaling in Cytotoxic T Lymphocytes,Cyclins and Cell Cycle Regulation,D-myo-inositol (1,4,5,6)-…
hsa-miR-330-5p	miR-330-5p (and other miRNAs w/seed CUCUGGG)	2.344	TargetScan Mouse,TargetScan Human	High (predicted),Moderate (predicted)	PPP4R1	3-phosphoinositide Biosynthesis,3-phosphoinositide Degradation,D-myo-inositol (1,4,5,6)-Tetrakisphosphate Biosynthesis,D-myo-inositol (3,4,5,6)-tetrakisphosphate Biosynthesis,D-myo-inositol-5-phosphate Metabolism,Superpathway of Inositol Phosphate Compounds
hsa-miR-330-5p	miR-330-5p (and other miRNAs w/seed CUCUGGG)	2.344	TargetScan Human	High (predicted)	PRKCA	14-3-3-mediated Signaling,Aldosterone Signaling in Epithelial Cells,Androgen Signaling,Apelin Cardiomyocyte Signaling Pathway,Apelin Endothelial Signaling Pathway,Apoptosis Signaling,Axonal Guidance Signaling,Breast Cancer Regulation by Stathmin1,Calcium-induced T Lymphocyte Apoptosis,Cardiac Hypertrophy Signaling (Enhanced),Caveolar-mediated Endocytosis Signaling,CCR3 Signaling in Eosinophils,CC…
hsa-miR-330-5p	miR-330-5p (and other miRNAs w/seed CUCUGGG)	2.344	TargetScan Mouse,TargetScan Human	High (predicted),Moderate (predicted)	PTBP1	CSDE1 Signaling Pathway,EIF2 Signaling
hsa-miR-330-5p	miR-330-5p (and other miRNAs w/seed CUCUGGG)	2.344	TargetScan Human	High (predicted)	PTCH1	Axonal Guidance Signaling,Basal Cell Carcinoma Signaling,Chronic Myeloid Leukemia Signaling,Corticotropin Releasing Hormone Signaling,Hepatic Fibrosis Signaling Pathway,Molecular Mechanisms of Cancer,Osteoarthritis Pathway,Protein Kinase A Signaling,Regulation Of The Epithelial Mesenchymal Transition In Development Pathway,Sonic Hedgehog Signaling
hsa-miR-330-5p	miR-330-5p (and other miRNAs w/seed CUCUGGG)	2.344	TargetScan Mouse,TargetScan Human	High (predicted),Moderate (predicted)	RHOT1	Actin Nucleation by ARP-WASP Complex,Cardiac Hypertrophy Signaling,Cholecystokinin/Gastrin-mediated Signaling,Colorectal Cancer Metastasis Signaling,CXCR4 Signaling,Germ Cell-Sertoli Cell Junction Signaling,Glioblastoma Multiforme Signaling,Glioma Invasiveness Signaling,Gαq Signaling,Hepatic Fibrosis Signaling Pathway,HMGB1 Signaling,IL-8 Signaling,ILK Signaling,Integrin Signaling,Mitochondrial D…
hsa-miR-330-5p	miR-330-5p (and other miRNAs w/seed CUCUGGG)	2.344	TargetScan Human	High (predicted)	RPL34	EIF2 Signaling
hsa-miR-330-5p	miR-330-5p (and other miRNAs w/seed CUCUGGG)	2.344	TargetScan Human	High (predicted)	S100A3	S100 Family Signaling Pathway
hsa-miR-330-5p	miR-330-5p (and other miRNAs w/seed CUCUGGG)	2.344	TargetScan Human	High (predicted)	S100A7A	S100 Family Signaling Pathway
hsa-miR-330-5p	miR-330-5p (and other miRNAs w/seed CUCUGGG)	2.344	TargetScan Mouse,TargetScan Human	High (predicted),Moderate (predicted)	SCN2B	Gustation Pathway
hsa-miR-330-5p	miR-330-5p (and other miRNAs w/seed CUCUGGG)	2.344	TargetScan Human	High (predicted)	SEPTIN3	RHOA Signaling,Signaling by Rho Family GTPases
hsa-miR-330-5p	miR-330-5p (and other miRNAs w/seed CUCUGGG)	2.344	TargetScan Human	High (predicted)	SEPTIN4	RHOA Signaling,Signaling by Rho Family GTPases
hsa-miR-330-5p	miR-330-5p (and other miRNAs w/seed CUCUGGG)	2.344	TargetScan Human	High (predicted)	SERPINA4	Role of JAK family kinases in IL-6-type Cytokine Signaling
hsa-miR-330-5p	miR-330-5p (and other miRNAs w/seed CUCUGGG)	2.344	TargetScan Human	High (predicted)	SIRPA	3-phosphoinositide Biosynthesis,3-phosphoinositide Degradation,D-myo-inositol (1,4,5,6)-Tetrakisphosphate Biosynthesis,D-myo-inositol (3,4,5,6)-tetrakisphosphate Biosynthesis,D-myo-inositol-5-phosphate Metabolism,Production of Nitric Oxide and Reactive Oxygen Species in Macrophages,Protein Kinase A Signaling,Role of JAK2 in Hormone-like Cytokine Signaling,Superpathway of Inositol Phosphate Compou…
hsa-miR-330-5p	miR-330-5p (and other miRNAs w/seed CUCUGGG)	2.344	TargetScan Human	High (predicted)	SKP2	Antiproliferative Role of TOB in T Cell Signaling,Cell Cycle: G1/S Checkpoint Regulation,Cell Cycle: G2/M DNA Damage Checkpoint Regulation,Chronic Myeloid Leukemia Signaling,Cyclins and Cell Cycle Regulation,Estrogen-mediated S-phase Entry,HIPPO signaling,Iron homeostasis signaling pathway,PD-1, PD-L1 cancer immunotherapy pathway,Protein Ubiquitination Pathway,Ribonucleotide Reductase Signaling P…
hsa-miR-330-5p	miR-330-5p (and other miRNAs w/seed CUCUGGG)	2.344	TargetScan Human	High (predicted)	SLC46A1	Iron homeostasis signaling pathway
hsa-miR-330-5p	miR-330-5p (and other miRNAs w/seed CUCUGGG)	2.344	TargetScan Mouse,TargetScan Human	High (predicted),Moderate (predicted)	SMAD6	BMP signaling pathway,Cardiomyocyte Differentiation via BMP Receptors,Human Embryonic Stem Cell Pluripotency,Molecular Mechanisms of Cancer,Myelination Signaling Pathway,Osteoarthritis Pathway,Role Of Osteoblasts In Rheumatoid Arthritis Signaling Pathway,Role of Osteoblasts, Osteoclasts and Chondrocytes in Rheumatoid Arthritis,S100 Family Signaling Pathway,Senescence Pathway,TGF-β Signaling
hsa-miR-330-5p	miR-330-5p (and other miRNAs w/seed CUCUGGG)	2.344	TargetScan Human,miRecords	Experimentally Observed,Moderate (predicted)	SMO	Adipogenesis pathway,Aldosterone Signaling in Epithelial Cells,Axonal Guidance Signaling,Basal Cell Carcinoma Signaling,Breast Cancer Regulation by Stathmin1,Cardiac Hypertrophy Signaling (Enhanced),CDX Gastrointestinal Cancer Signaling Pathway,Chronic Myeloid Leukemia Signaling,Colorectal Cancer Metastasis Signaling,Corticotropin Releasing Hormone Signaling,CREB Signaling in Neurons,Factors Prom…
hsa-miR-330-5p	miR-330-5p (and other miRNAs w/seed CUCUGGG)	2.344	TargetScan Mouse,TargetScan Human	High (predicted),Moderate (predicted)	SORD	Sorbitol Degradation I
hsa-miR-330-5p	miR-330-5p (and other miRNAs w/seed CUCUGGG)	2.344	TargetScan Human	High (predicted)	SYT9	SNARE Signaling Pathway,Synaptogenesis Signaling Pathway
hsa-miR-330-5p	miR-330-5p (and other miRNAs w/seed CUCUGGG)	2.344	TargetScan Mouse,TargetScan Human	High (predicted)	TFAP2E	Adrenomedullin signaling pathway
hsa-miR-330-5p	miR-330-5p (and other miRNAs w/seed CUCUGGG)	2.344	TargetScan Human	High (predicted)	TFRC	Clathrin-mediated Endocytosis Signaling,Ferroptosis Signaling Pathway,Hepatic Fibrosis Signaling Pathway,Iron homeostasis signaling pathway,Virus Entry via Endocytic Pathways
hsa-miR-330-5p	miR-330-5p (and other miRNAs w/seed CUCUGGG)	2.344	TargetScan Mouse,TargetScan Human	High (predicted),Moderate (predicted)	THBD	Coagulation System,Extrinsic Prothrombin Activation Pathway,Intrinsic Prothrombin Activation Pathway,VDR/RXR Activation
hsa-miR-330-5p	miR-330-5p (and other miRNAs w/seed CUCUGGG)	2.344	TargetScan Mouse,TargetScan Human	High (predicted),Moderate (predicted)	TNFSF14	Airway Pathology in Chronic Obstructive Pulmonary Disease,Atherosclerosis Signaling,Cardiac Hypertrophy Signaling (Enhanced),CDX Gastrointestinal Cancer Signaling Pathway,Erythropoietin Signaling Pathway,Hepatic Cholestasis,HMGB1 Signaling,IL-17 Signaling,Inhibition of ARE-Mediated mRNA Degradation Pathway,Lymphotoxin β Receptor Signaling,Macrophage Classical Activation Signaling Pathway,Multiple…
hsa-miR-330-5p	miR-330-5p (and other miRNAs w/seed CUCUGGG)	2.344	TargetScan Human	High (predicted)	TNFSF15	Airway Pathology in Chronic Obstructive Pulmonary Disease,Cardiac Hypertrophy Signaling (Enhanced),CDX Gastrointestinal Cancer Signaling Pathway,Death Receptor Signaling,Erythropoietin Signaling Pathway,Hepatic Cholestasis,HMGB1 Signaling,IL-17 Signaling,Inhibition of ARE-Mediated mRNA Degradation Pathway,Macrophage Classical Activation Signaling Pathway,Multiple Sclerosis Signaling Pathway,NOD1/…
hsa-miR-330-5p	miR-330-5p (and other miRNAs w/seed CUCUGGG)	2.344	TargetScan Mouse,TargetScan Human	High (predicted)	TOMM34	Mitochondrial Dysfunction,Necroptosis Signaling Pathway,Neutrophil Extracellular Trap Signaling Pathway,Sirtuin Signaling Pathway
hsa-miR-330-5p	miR-330-5p (and other miRNAs w/seed CUCUGGG)	2.344	TargetScan Human	High (predicted)	TOMM40L	Necroptosis Signaling Pathway,Neutrophil Extracellular Trap Signaling Pathway,Sirtuin Signaling Pathway
hsa-miR-330-5p	miR-330-5p (and other miRNAs w/seed CUCUGGG)	2.344	TargetScan Human	High (predicted)	TYR	Aryl Hydrocarbon Receptor Signaling,Eumelanin Biosynthesis,L-dopachrome Biosynthesis,Melanocyte Development and Pigmentation Signaling
hsa-miR-330-5p	miR-330-5p (and other miRNAs w/seed CUCUGGG)	2.344	TargetScan Human	High (predicted)	UROC1	Histidine Degradation III,Histidine Degradation VI
hsa-miR-330-5p	miR-330-5p (and other miRNAs w/seed CUCUGGG)	2.344	TargetScan Human	High (predicted)	VDR	IL-12 Signaling and Production in Macrophages,S100 Family Signaling Pathway,TGF-β Signaling,VDR/RXR Activation
hsa-miR-330-5p	miR-330-5p (and other miRNAs w/seed CUCUGGG)	2.344	TargetScan Mouse,TargetScan Human	High (predicted),Moderate (predicted)	VTI1A	Huntington's Disease Signaling,Insulin Secretion Signaling Pathway,Phagosome Maturation,SNARE Signaling Pathway,Synaptogenesis Signaling Pathway,Tight Junction Signaling
hsa-miR-330-5p	miR-330-5p (and other miRNAs w/seed CUCUGGG)	2.344	TargetScan Human	High (predicted)	WNT7B	Axonal Guidance Signaling,Basal Cell Carcinoma Signaling,Cardiac Hypertrophy Signaling (Enhanced),CDX Gastrointestinal Cancer Signaling Pathway,Chronic Myeloid Leukemia Signaling,Colorectal Cancer Metastasis Signaling,Factors Promoting Cardiogenesis in Vertebrates,Glioblastoma Multiforme Signaling,Hepatic Fibrosis Signaling Pathway,HOTAIR Regulatory Pathway,Human Embryonic Stem Cell Pluripotency,…
hsa-miR-330-5p	miR-330-5p (and other miRNAs w/seed CUCUGGG)	2.344	TargetScan Human	High (predicted)	ZBTB12	Caveolar-mediated Endocytosis Signaling,Communication between Innate and Adaptive Immune Cells,CTLA4 Signaling in Cytotoxic T Lymphocytes,Cytotoxic T Lymphocyte-mediated Apoptosis of Target Cells,Dendritic Cell Maturation,Glucocorticoid Receptor Signaling,Neuroinflammation Signaling Pathway,NUR77 Signaling in T Lymphocytes,PD-1, PD-L1 cancer immunotherapy pathway,Phagosome Maturation,Protein Ubiq…
hsa-miR-34a-5p	miR-34a-5p (and other miRNAs w/seed GGCAGUG)	1.782	TargetScan Human	High (predicted)	ACKR1	Breast Cancer Regulation by Stathmin1,CREB Signaling in Neurons,FAK Signaling,G-Protein Coupled Receptor Signaling,Phagosome Formation,S100 Family Signaling Pathway
hsa-miR-34a-5p	miR-34a-5p (and other miRNAs w/seed GGCAGUG)	1.782	TargetScan Mouse,TargetScan Human	High (predicted),Moderate (predicted)	ADAM10	Axonal Guidance Signaling,Ephrin A Signaling,Ephrin Receptor Signaling,GP6 Signaling Pathway,Inhibition of Matrix Metalloproteases,Pulmonary Fibrosis Idiopathic Signaling Pathway,RAR Activation,Role of JAK family kinases in IL-6-type Cytokine Signaling,Role Of Osteoclasts In Rheumatoid Arthritis Signaling Pathway,S100 Family Signaling Pathway,Sirtuin Signaling Pathway
hsa-miR-34a-5p	miR-34a-5p (and other miRNAs w/seed GGCAGUG)	1.782	TargetScan Mouse,TargetScan Human	High (predicted),Moderate (predicted)	ADIPOR2	PPARα/RXRα Activation,Type II Diabetes Mellitus Signaling
hsa-miR-34a-5p	miR-34a-5p (and other miRNAs w/seed GGCAGUG)	1.782	TargetScan Mouse,TargetScan Human	High (predicted),Moderate (predicted)	ADRA1D	AMPK Signaling,Breast Cancer Regulation by Stathmin1,Cardiac Hypertrophy Signaling,Cardiac Hypertrophy Signaling (Enhanced),CREB Signaling in Neurons,FAK Signaling,G-Protein Coupled Receptor Signaling,Gαq Signaling,Phagosome Formation,S100 Family Signaling Pathway,Serotonin Receptor Signaling
hsa-miR-34a-5p	miR-34a-5p (and other miRNAs w/seed GGCAGUG)	1.782	TargetScan Human	High (predicted)	AGTR1	Apelin Cardiac Fibroblast Signaling Pathway,Breast Cancer Regulation by Stathmin1,cAMP-mediated signaling,Cardiac Hypertrophy Signaling (Enhanced),Coronavirus Pathogenesis Pathway,CREB Signaling in Neurons,FAK Signaling,G-Protein Coupled Receptor Signaling,Gαi Signaling,Gαq Signaling,Hepatic Fibrosis / Hepatic Stellate Cell Activation,Hepatic Fibrosis Signaling Pathway,p70S6K Signaling,Phagosome …
hsa-miR-34a-5p	miR-34a-5p (and other miRNAs w/seed GGCAGUG)	1.782	TargetScan Human	High (predicted)	AIRE	Primary Immunodeficiency Signaling
hsa-miR-34a-5p	miR-34a-5p (and other miRNAs w/seed GGCAGUG)	1.782	TargetScan Human	High (predicted)	AK3	AMPK Signaling
hsa-miR-34a-5p	miR-34a-5p (and other miRNAs w/seed GGCAGUG)	1.782	TargetScan Human	High (predicted)	ALDOA	Gluconeogenesis I,Glycolysis I,Sucrose Degradation V (Mammalian)
hsa-miR-34a-5p	miR-34a-5p (and other miRNAs w/seed GGCAGUG)	1.782	TargetScan Human	High (predicted)	AP3S2	Clathrin-mediated Endocytosis Signaling,Virus Entry via Endocytic Pathways
hsa-miR-34a-5p	miR-34a-5p (and other miRNAs w/seed GGCAGUG)	1.782	TargetScan Human	High (predicted)	AREG	ERBB Signaling,HER-2 Signaling in Breast Cancer,IL-33 Signaling Pathway,Neuregulin Signaling,Pulmonary Fibrosis Idiopathic Signaling Pathway,Role of Hypercytokinemia/hyperchemokinemia in the Pathogenesis of Influenza,S100 Family Signaling Pathway
hsa-miR-34a-5p	miR-34a-5p (and other miRNAs w/seed GGCAGUG)	1.782	TargetScan Mouse,TargetScan Human	High (predicted),Moderate (predicted)	ARHGAP1	Leukocyte Extravasation Signaling,Myelination Signaling Pathway,RHOA Signaling,RHOGDI Signaling,Semaphorin Signaling in Neurons
hsa-miR-34a-5p	miR-34a-5p (and other miRNAs w/seed GGCAGUG)	1.782	TargetScan Mouse,TargetScan Human	High (predicted)	ARHGAP26	Integrin Signaling
hsa-miR-34a-5p	miR-34a-5p (and other miRNAs w/seed GGCAGUG)	1.782	TargetScan Human	High (predicted)	ARHGDIB	Death Receptor Signaling,RHOGDI Signaling,Sumoylation Pathway
hsa-miR-34a-5p	miR-34a-5p (and other miRNAs w/seed GGCAGUG)	1.782	TargetScan Mouse,TargetScan Human	High (predicted)	ASIC2	Aldosterone Signaling in Epithelial Cells,Gustation Pathway,Insulin Receptor Signaling,Insulin Secretion Signaling Pathway,WNK Renal Signaling Pathway
hsa-miR-34a-5p	miR-34a-5p (and other miRNAs w/seed GGCAGUG)	1.782	TargetScan Mouse,TargetScan Human	High (predicted)	ATG4B	Autophagy,Sirtuin Signaling Pathway
hsa-miR-34a-5p	miR-34a-5p (and other miRNAs w/seed GGCAGUG)	1.782	TargetScan Human	High (predicted)	ATG5	Adipogenesis pathway,Autophagy,Immunogenic Cell Death Signaling Pathway,Sirtuin Signaling Pathway
hsa-miR-34a-5p	miR-34a-5p (and other miRNAs w/seed GGCAGUG)	1.782	TargetScan Mouse,TargetScan Human	High (predicted),Moderate (predicted)	ATMIN	Role of CHK Proteins in Cell Cycle Checkpoint Control
hsa-miR-34a-5p	miR-34a-5p (and other miRNAs w/seed GGCAGUG)	1.782	TargetScan Human,miRecords	Experimentally Observed,Moderate (predicted)	AXIN2	CDX Gastrointestinal Cancer Signaling Pathway,Regulation Of The Epithelial Mesenchymal Transition In Development Pathway,WNT/β-catenin Signaling
hsa-miR-34a-5p	miR-34a-5p (and other miRNAs w/seed GGCAGUG)	1.782	TargetScan Mouse,TargetScan Human	High (predicted)	AXL	IL-15 Production,Necroptosis Signaling Pathway,Pulmonary Fibrosis Idiopathic Signaling Pathway,Sperm Motility
hsa-miR-34a-5p	miR-34a-5p (and other miRNAs w/seed GGCAGUG)	1.782	TargetScan Mouse,TargetScan Human	High (predicted),Moderate (predicted)	BCAN	Semaphorin Neuronal Repulsive Signaling Pathway
hsa-miR-34a-5p	miR-34a-5p (and other miRNAs w/seed GGCAGUG)	1.782	TargetScan Mouse,Ingenuity Expert Findings,TargetScan Human,miRecords	Experimentally Observed,Moderate (predicted)	BCL2	Adrenomedullin signaling pathway,Amyotrophic Lateral Sclerosis Signaling,Apoptosis Signaling,Autophagy,BEX2 Signaling Pathway,Ceramide Signaling,Chronic Myeloid Leukemia Signaling,Coronavirus Pathogenesis Pathway,Cytotoxic T Lymphocyte-mediated Apoptosis of Target Cells,Death Receptor Signaling,Dilated Cardiomyopathy Signaling Pathway,DNA damage-induced 14-3-3σ Signaling,Docosahexaenoic Acid (DHA…
hsa-miR-34a-5p	miR-34a-5p (and other miRNAs w/seed GGCAGUG)	1.782	TargetScan Mouse,TargetScan Human	High (predicted),Moderate (predicted)	BCL6	B Cell Receptor Signaling,IL-7 Signaling Pathway,Systemic Lupus Erythematosus In T Cell Signaling Pathway,T Cell Exhaustion Signaling Pathway,T Helper Cell Differentiation
hsa-miR-34a-5p	miR-34a-5p (and other miRNAs w/seed GGCAGUG)	1.782	TargetScan Human	High (predicted)	BMP3	Axonal Guidance Signaling,Basal Cell Carcinoma Signaling,BMP signaling pathway,CDX Gastrointestinal Cancer Signaling Pathway,Factors Promoting Cardiogenesis in Vertebrates,Human Embryonic Stem Cell Pluripotency,Iron homeostasis signaling pathway,Molecular Mechanisms of Cancer,Myelination Signaling Pathway,Role of NANOG in Mammalian Embryonic Stem Cell Pluripotency,Role Of Osteoblasts In Rheumatoi…
hsa-miR-34a-5p	miR-34a-5p (and other miRNAs w/seed GGCAGUG)	1.782	TargetScan Mouse,TargetScan Human	High (predicted),Moderate (predicted)	CACNB3	Amyotrophic Lateral Sclerosis Signaling,Androgen Signaling,Calcium Signaling,Cardiac Hypertrophy Signaling,Cardiac Hypertrophy Signaling (Enhanced),Cardiac β-adrenergic Signaling,CCR5 Signaling in Macrophages,Cellular Effects of Sildenafil (Viagra),Circadian Rhythm Signaling,Corticotropin Releasing Hormone Signaling,CREB Signaling in Neurons,Dilated Cardiomyopathy Signaling Pathway,Dopamine-DARPP…
hsa-miR-34a-5p	miR-34a-5p (and other miRNAs w/seed GGCAGUG)	1.782	TargetScan Human	High (predicted)	CACNG8	Amyotrophic Lateral Sclerosis Signaling,Androgen Signaling,Calcium Signaling,Cardiac Hypertrophy Signaling,Cardiac Hypertrophy Signaling (Enhanced),Cardiac β-adrenergic Signaling,CCR5 Signaling in Macrophages,Cellular Effects of Sildenafil (Viagra),Circadian Rhythm Signaling,Corticotropin Releasing Hormone Signaling,CREB Signaling in Neurons,Dilated Cardiomyopathy Signaling Pathway,Dopamine-DARPP…
hsa-miR-34a-5p	miR-34a-5p (and other miRNAs w/seed GGCAGUG)	1.782	TargetScan Human	High (predicted)	CALB1	Neuroinflammation Signaling Pathway,Transcriptional Regulatory Network in Embryonic Stem Cells,VDR/RXR Activation
hsa-miR-34a-5p	miR-34a-5p (and other miRNAs w/seed GGCAGUG)	1.782	TargetScan Mouse,TargetScan Human	High (predicted),Moderate (predicted)	CALCR	Breast Cancer Regulation by Stathmin1,CREB Signaling in Neurons,FAK Signaling,G-Protein Coupled Receptor Signaling,Gαq Signaling,Phagosome Formation,Role of Osteoblasts, Osteoclasts and Chondrocytes in Rheumatoid Arthritis,Role Of Osteoclasts In Rheumatoid Arthritis Signaling Pathway,S100 Family Signaling Pathway
hsa-miR-34a-5p	miR-34a-5p (and other miRNAs w/seed GGCAGUG)	1.782	TargetScan Mouse,TargetScan Human	High (predicted),Moderate (predicted)	CAPN6	Amyloid Processing,Amyotrophic Lateral Sclerosis Signaling,Apoptosis Signaling,FAK Signaling,Huntington's Disease Signaling,Integrin Signaling,Mitochondrial Dysfunction,Multiple Sclerosis Signaling Pathway,Necroptosis Signaling Pathway,nNOS Signaling in Neurons,Regulation of Cellular Mechanics by Calpain Protease,Senescence Pathway
hsa-miR-34a-5p	miR-34a-5p (and other miRNAs w/seed GGCAGUG)	1.782	TargetScan Mouse,TargetScan Human	High (predicted),Moderate (predicted)	CASP2	Apoptosis Signaling,Death Receptor Signaling,DNA damage-induced 14-3-3σ Signaling,Endocannabinoid Cancer Inhibition Pathway,Endothelin-1 Signaling,Huntington's Disease Signaling,IL-33 Signaling Pathway,MYC Mediated Apoptosis Signaling,Neutrophil Extracellular Trap Signaling Pathway,Osteoarthritis Pathway,Sphingosine-1-phosphate Signaling,Systemic Lupus Erythematosus In T Cell Signaling Pathway,TN…
hsa-miR-34a-5p	miR-34a-5p (and other miRNAs w/seed GGCAGUG)	1.782	TargetScan Human	High (predicted)	CAV3	G Beta Gamma Signaling,PDGF Signaling,Serotonin Receptor Signaling
hsa-miR-34a-5p	miR-34a-5p (and other miRNAs w/seed GGCAGUG)	1.782	TargetScan Human	High (predicted)	CBX3	ATM Signaling
hsa-miR-34a-5p	miR-34a-5p (and other miRNAs w/seed GGCAGUG)	1.782	TargetScan Mouse,TargetScan Human	High (predicted)	CCL22	Agranulocyte Adhesion and Diapedesis,Granulocyte Adhesion and Diapedesis,IL-17 Signaling,IL-4 Signaling,Macrophage Alternative Activation Signaling Pathway,Pathogen Induced Cytokine Storm Signaling Pathway
hsa-miR-34a-5p	miR-34a-5p (and other miRNAs w/seed GGCAGUG)	1.782	Ingenuity Expert Findings,TarBase,TargetScan Human,miRecords	Experimentally Observed,Moderate (predicted)	CCND1	Acute Myeloid Leukemia Signaling,AMPK Signaling,Androgen Signaling,Aryl Hydrocarbon Receptor Signaling,BEX2 Signaling Pathway,Bladder Cancer Signaling,Breast Cancer Regulation by Stathmin1,CDX Gastrointestinal Cancer Signaling Pathway,Cell Cycle Regulation by BTG Family Proteins,Cell Cycle: G1/S Checkpoint Regulation,Chaperone Mediated Autophagy Signaling Pathway,Chronic Myeloid Leukemia Signalin…
hsa-miR-34a-5p	miR-34a-5p (and other miRNAs w/seed GGCAGUG)	1.782	TargetScan Mouse,TargetScan Human	High (predicted)	CCNE2	Antiproliferative Role of TOB in T Cell Signaling,Aryl Hydrocarbon Receptor Signaling,Cell Cycle Regulation by BTG Family Proteins,Cell Cycle: G1/S Checkpoint Regulation,Coronavirus Pathogenesis Pathway,Cyclins and Cell Cycle Regulation,DNA damage-induced 14-3-3σ Signaling,Endocannabinoid Cancer Inhibition Pathway,Estrogen-mediated S-phase Entry,GADD45 Signaling,Glioblastoma Multiforme Signaling,…
hsa-miR-34a-5p	miR-34a-5p (and other miRNAs w/seed GGCAGUG)	1.782	TargetScan Human	High (predicted)	CCR1	Agranulocyte Adhesion and Diapedesis,Breast Cancer Regulation by Stathmin1,CREB Signaling in Neurons,FAK Signaling,G-Protein Coupled Receptor Signaling,Granulocyte Adhesion and Diapedesis,IL-10 Signaling,Neutrophil Extracellular Trap Signaling Pathway,Pathogen Induced Cytokine Storm Signaling Pathway,Pathogenesis of Multiple Sclerosis,Phagosome Formation,S100 Family Signaling Pathway,Th1 and Th2 …
hsa-miR-34a-5p	miR-34a-5p (and other miRNAs w/seed GGCAGUG)	1.782	Ingenuity Expert Findings,TarBase,TargetScan Human,miRecords	Experimentally Observed,High (predicted)	CDK6	Aryl Hydrocarbon Receptor Signaling,Breast Cancer Regulation by Stathmin1,Cell Cycle Control of Chromosomal Replication,Cell Cycle: G1/S Checkpoint Regulation,Chronic Myeloid Leukemia Signaling,Cyclins and Cell Cycle Regulation,DNA Methylation and Transcriptional Repression Signaling,Glioblastoma Multiforme Signaling,Glioma Signaling,Hereditary Breast Cancer Signaling,Molecular Mechanisms of Canc…
hsa-miR-34a-5p	miR-34a-5p (and other miRNAs w/seed GGCAGUG)	1.782	TargetScan Mouse,TargetScan Human	High (predicted),Moderate (predicted)	CES4A	Retinol Biosynthesis,Xenobiotic Metabolism PXR Signaling Pathway,Xenobiotic Metabolism Signaling
hsa-miR-34a-5p	miR-34a-5p (and other miRNAs w/seed GGCAGUG)	1.782	TargetScan Human	High (predicted)	CHST12	Chondroitin Sulfate Biosynthesis,Chondroitin Sulfate Biosynthesis (Late Stages),Dermatan Sulfate Biosynthesis,Dermatan Sulfate Biosynthesis (Late Stages),Heparan Sulfate Biosynthesis,Heparan Sulfate Biosynthesis (Late Stages),LPS/IL-1 Mediated Inhibition of RXR Function,Xenobiotic Metabolism CAR Signaling Pathway,Xenobiotic Metabolism PXR Signaling Pathway,Xenobiotic Metabolism Signaling
hsa-miR-34a-5p	miR-34a-5p (and other miRNAs w/seed GGCAGUG)	1.782	TargetScan Human	High (predicted)	CLDN18	Agranulocyte Adhesion and Diapedesis,Granulocyte Adhesion and Diapedesis,Leukocyte Extravasation Signaling,Sertoli Cell-Sertoli Cell Junction Signaling,Tight Junction Signaling
hsa-miR-34a-5p	miR-34a-5p (and other miRNAs w/seed GGCAGUG)	1.782	TargetScan Human	High (predicted)	COL26A1	GP6 Signaling Pathway,Hepatic Fibrosis / Hepatic Stellate Cell Activation,IL-4 Signaling,Neutrophil Extracellular Trap Signaling Pathway,Pathogen Induced Cytokine Storm Signaling Pathway,Pulmonary Fibrosis Idiopathic Signaling Pathway,Role Of Osteoclasts In Rheumatoid Arthritis Signaling Pathway,Wound Healing Signaling Pathway
hsa-miR-34a-5p	miR-34a-5p (and other miRNAs w/seed GGCAGUG)	1.782	TargetScan Mouse,TargetScan Human	High (predicted)	CPLX2	Huntington's Disease Signaling,SNARE Signaling Pathway,Synaptogenesis Signaling Pathway
hsa-miR-34a-5p	miR-34a-5p (and other miRNAs w/seed GGCAGUG)	1.782	TargetScan Human	High (predicted)	CR2	Complement System,IL-8 Signaling,NF-κB Activation by Viruses,Phagosome Formation,PI3K Signaling in B Lymphocytes
hsa-miR-34a-5p	miR-34a-5p (and other miRNAs w/seed GGCAGUG)	1.782	TargetScan Mouse,TargetScan Human	High (predicted),Moderate (predicted)	CSF1R	Acute Myeloid Leukemia Signaling,IL-15 Production,Macrophage Alternative Activation Signaling Pathway,Macropinocytosis Signaling,Neuroinflammation Signaling Pathway,Role of Osteoblasts, Osteoclasts and Chondrocytes in Rheumatoid Arthritis,Role Of Osteoclasts In Rheumatoid Arthritis Signaling Pathway,Sperm Motility
hsa-miR-34a-5p	miR-34a-5p (and other miRNAs w/seed GGCAGUG)	1.782	TargetScan Human	High (predicted)	CXCL10	Agranulocyte Adhesion and Diapedesis,Communication between Innate and Adaptive Immune Cells,Granulocyte Adhesion and Diapedesis,IL-17A Signaling in Gastric Cells,Immunogenic Cell Death Signaling Pathway,Macrophage Classical Activation Signaling Pathway,Neuroinflammation Signaling Pathway,Pathogen Induced Cytokine Storm Signaling Pathway,Pathogenesis of Multiple Sclerosis,Role of Hypercytokinemia/…
hsa-miR-34a-5p	miR-34a-5p (and other miRNAs w/seed GGCAGUG)	1.782	TargetScan Human	High (predicted)	CYP4F3	α-tocopherol Degradation
hsa-miR-34a-5p	miR-34a-5p (and other miRNAs w/seed GGCAGUG)	1.782	TargetScan Mouse,TargetScan Human	High (predicted),Moderate (predicted)	DCP1A	CSDE1 Signaling Pathway,Inhibition of ARE-Mediated mRNA Degradation Pathway
hsa-miR-34a-5p	miR-34a-5p (and other miRNAs w/seed GGCAGUG)	1.782	TargetScan Mouse,TargetScan Human	High (predicted)	DDX17	MicroRNA Biogenesis Signaling Pathway
hsa-miR-34a-5p	miR-34a-5p (and other miRNAs w/seed GGCAGUG)	1.782	TargetScan Human	High (predicted)	DGAT1	Triacylglycerol Biosynthesis
hsa-miR-34a-5p	miR-34a-5p (and other miRNAs w/seed GGCAGUG)	1.782	TargetScan Mouse,TargetScan Human	High (predicted)	DGKZ	mTOR Signaling,RHOGDI Signaling
hsa-miR-34a-5p	miR-34a-5p (and other miRNAs w/seed GGCAGUG)	1.782	TargetScan Mouse,TarBase,TargetScan Human,miRecords	Experimentally Observed,High (predicted)	DLL1	CDX Gastrointestinal Cancer Signaling Pathway,Epithelial Adherens Junction Signaling,Notch Signaling,Th1 and Th2 Activation Pathway,Th1 Pathway,Th2 Pathway
hsa-miR-34a-5p	miR-34a-5p (and other miRNAs w/seed GGCAGUG)	1.782	TargetScan Human	High (predicted)	DMAC2L	Mitochondrial Dysfunction,Oxidative Phosphorylation
hsa-miR-34a-5p	miR-34a-5p (and other miRNAs w/seed GGCAGUG)	1.782	TargetScan Mouse,TargetScan Human	High (predicted),Moderate (predicted)	DNAJC16	Aldosterone Signaling in Epithelial Cells,NRF2-mediated Oxidative Stress Response,Protein Ubiquitination Pathway,Unfolded protein response
hsa-miR-34a-5p	miR-34a-5p (and other miRNAs w/seed GGCAGUG)	1.782	TargetScan Human	High (predicted)	DNAJC24	Aldosterone Signaling in Epithelial Cells,Protein Ubiquitination Pathway
hsa-miR-34a-5p	miR-34a-5p (and other miRNAs w/seed GGCAGUG)	1.782	TargetScan Mouse,TargetScan Human	High (predicted)	DPYSL4	Semaphorin Neuronal Repulsive Signaling Pathway,Semaphorin Signaling in Neurons
hsa-miR-34a-5p	miR-34a-5p (and other miRNAs w/seed GGCAGUG)	1.782	TargetScan Mouse,Ingenuity Expert Findings,TarBase,TargetScan Human,miRecords	Experimentally Observed,High (predicted),Moderate (predicted)	E2F3	Bladder Cancer Signaling,Breast Cancer Regulation by Stathmin1,Cell Cycle Regulation by BTG Family Proteins,Cell Cycle: G1/S Checkpoint Regulation,Chronic Myeloid Leukemia Signaling,Coronavirus Pathogenesis Pathway,Cyclins and Cell Cycle Regulation,DNA Methylation and Transcriptional Repression Signaling,Estrogen-mediated S-phase Entry,Glioblastoma Multiforme Signaling,Glioma Signaling,Molecular …
hsa-miR-34a-5p	miR-34a-5p (and other miRNAs w/seed GGCAGUG)	1.782	TargetScan Mouse,TargetScan Human,miRecords	Experimentally Observed,High (predicted)	E2F5	Bladder Cancer Signaling,Breast Cancer Regulation by Stathmin1,Cell Cycle Regulation by BTG Family Proteins,Cell Cycle: G1/S Checkpoint Regulation,Chronic Myeloid Leukemia Signaling,Coronavirus Pathogenesis Pathway,Cyclins and Cell Cycle Regulation,DNA Methylation and Transcriptional Repression Signaling,Estrogen-mediated S-phase Entry,Glioblastoma Multiforme Signaling,Glioma Signaling,Molecular …
hsa-miR-34a-5p	miR-34a-5p (and other miRNAs w/seed GGCAGUG)	1.782	TargetScan Mouse,TargetScan Human	High (predicted),Moderate (predicted)	EFNB1	Axonal Guidance Signaling,CDX Gastrointestinal Cancer Signaling Pathway,Ephrin B Signaling,Ephrin Receptor Signaling,FAK Signaling,PCP (Planar Cell Polarity) Pathway,Synaptogenesis Signaling Pathway
hsa-miR-34a-5p	miR-34a-5p (and other miRNAs w/seed GGCAGUG)	1.782	TargetScan Human	High (predicted)	EPHA4	Axonal Guidance Signaling,Cholecystokinin/Gastrin-mediated Signaling,Ephrin A Signaling,Ephrin Receptor Signaling,IL-15 Production,Sperm Motility,Synaptogenesis Signaling Pathway
hsa-miR-34a-5p	miR-34a-5p (and other miRNAs w/seed GGCAGUG)	1.782	TargetScan Mouse,TargetScan Human	High (predicted),Moderate (predicted)	F2RL2	Breast Cancer Regulation by Stathmin1,CREB Signaling in Neurons,FAK Signaling,G-Protein Coupled Receptor Signaling,Gα12/13 Signaling,p70S6K Signaling,Phagosome Formation,S100 Family Signaling Pathway,Thrombin Signaling,Tight Junction Signaling
hsa-miR-34a-5p	miR-34a-5p (and other miRNAs w/seed GGCAGUG)	1.782	TargetScan Human	High (predicted)	F8	Acute Phase Response Signaling,Coagulation System,Intrinsic Prothrombin Activation Pathway
hsa-miR-34a-5p	miR-34a-5p (and other miRNAs w/seed GGCAGUG)	1.782	TargetScan Human	High (predicted)	FABP1	LPS/IL-1 Mediated Inhibition of RXR Function,Maturity Onset Diabetes of Young (MODY) Signaling
hsa-miR-34a-5p	miR-34a-5p (and other miRNAs w/seed GGCAGUG)	1.782	TargetScan Human	High (predicted)	FARP2	Axonal Guidance Signaling,Epithelial Adherens Junction Signaling,Semaphorin Neuronal Repulsive Signaling Pathway
hsa-miR-34a-5p	miR-34a-5p (and other miRNAs w/seed GGCAGUG)	1.782	TargetScan Human	High (predicted)	FCSK	GDP-L-fucose Biosynthesis II (from L-fucose)
hsa-miR-34a-5p	miR-34a-5p (and other miRNAs w/seed GGCAGUG)	1.782	TargetScan Human	High (predicted)	FGF23	Actin Cytoskeleton Signaling,Airway Pathology in Chronic Obstructive Pulmonary Disease,Bladder Cancer Signaling,Cardiac Hypertrophy Signaling (Enhanced),Clathrin-mediated Endocytosis Signaling,FGF Signaling,Regulation Of The Epithelial Mesenchymal Transition By Growth Factors Pathway,Regulation of the Epithelial-Mesenchymal Transition Pathway,Tumor Microenvironment Pathway
hsa-miR-34a-5p	miR-34a-5p (and other miRNAs w/seed GGCAGUG)	1.782	TargetScan Human	High (predicted)	FGF7	Actin Cytoskeleton Signaling,Airway Pathology in Chronic Obstructive Pulmonary Disease,Bladder Cancer Signaling,Cardiac Hypertrophy Signaling (Enhanced),Clathrin-mediated Endocytosis Signaling,FGF Signaling,Pulmonary Healing Signaling Pathway,Regulation Of The Epithelial Mesenchymal Transition By Growth Factors Pathway,Regulation of the Epithelial-Mesenchymal Transition Pathway,Tumor Microenviron…
hsa-miR-34a-5p	miR-34a-5p (and other miRNAs w/seed GGCAGUG)	1.782	TargetScan Human	High (predicted)	FICD	cAMP-mediated signaling,Cardiac Hypertrophy Signaling (Enhanced),Cardiac β-adrenergic Signaling,G-Protein Coupled Receptor Signaling,Protein Kinase A Signaling,RAR Activation,Relaxin Signaling,tRNA Splicing
hsa-miR-34a-5p	miR-34a-5p (and other miRNAs w/seed GGCAGUG)	1.782	TargetScan Mouse,TargetScan Human	High (predicted),Moderate (predicted)	FLOT2	Caveolar-mediated Endocytosis Signaling
hsa-miR-34a-5p	miR-34a-5p (and other miRNAs w/seed GGCAGUG)	1.782	TargetScan Human	High (predicted)	FOSL1	Activin Inhibin Signaling Pathway,ERK5 Signaling,NRF2-mediated Oxidative Stress Response
hsa-miR-34a-5p	miR-34a-5p (and other miRNAs w/seed GGCAGUG)	1.782	Ingenuity Expert Findings,TargetScan Human	Experimentally Observed,High (predicted)	FOXP1	T Cell Exhaustion Signaling Pathway
hsa-miR-34a-5p	miR-34a-5p (and other miRNAs w/seed GGCAGUG)	1.782	TargetScan Mouse,TargetScan Human	High (predicted)	GABRA3	GABA Receptor Signaling,Gustation Pathway,Neuroinflammation Signaling Pathway,Neurovascular Coupling Signaling Pathway
hsa-miR-34a-5p	miR-34a-5p (and other miRNAs w/seed GGCAGUG)	1.782	TargetScan Human	High (predicted)	GCH1	Dopamine Receptor Signaling,Ferroptosis Signaling Pathway,Serotonin Receptor Signaling,Tetrahydrobiopterin Biosynthesis I,Tetrahydrobiopterin Biosynthesis II
hsa-miR-34a-5p	miR-34a-5p (and other miRNAs w/seed GGCAGUG)	1.782	TargetScan Mouse,TargetScan Human	High (predicted),Moderate (predicted)	GDF2	ID1 Signaling Pathway,Osteoarthritis Pathway
hsa-miR-34a-5p	miR-34a-5p (and other miRNAs w/seed GGCAGUG)	1.782	TargetScan Human	High (predicted)	GFRA3	GDNF Family Ligand-Receptor Interactions
hsa-miR-34a-5p	miR-34a-5p (and other miRNAs w/seed GGCAGUG)	1.782	TargetScan Mouse,TargetScan Human	High (predicted),Moderate (predicted)	GNAO1	AMPK Signaling,Androgen Signaling,Apelin Endothelial Signaling Pathway,Apelin Muscle Signaling Pathway,Axonal Guidance Signaling,cAMP-mediated signaling,Cardiac Hypertrophy Signaling,Cardiac β-adrenergic Signaling,CCR3 Signaling in Eosinophils,CCR5 Signaling in Macrophages,Colorectal Cancer Metastasis Signaling,Corticotropin Releasing Hormone Signaling,CREB Signaling in Neurons,CXCR4 Signaling,En…
hsa-miR-34a-5p	miR-34a-5p (and other miRNAs w/seed GGCAGUG)	1.782	TargetScan Mouse,TargetScan Human	High (predicted),Moderate (predicted)	GNAQ	Adrenomedullin signaling pathway,AMPK Signaling,Androgen Signaling,Apelin Endothelial Signaling Pathway,Apelin Muscle Signaling Pathway,Axonal Guidance Signaling,Breast Cancer Regulation by Stathmin1,Cardiac Hypertrophy Signaling,Cardiac Hypertrophy Signaling (Enhanced),Cardiac β-adrenergic Signaling,CCR3 Signaling in Eosinophils,CCR5 Signaling in Macrophages,Chemokine Signaling,Cholecystokinin/G…
hsa-miR-34a-5p	miR-34a-5p (and other miRNAs w/seed GGCAGUG)	1.782	TargetScan Human	High (predicted)	GNAS	Adrenomedullin signaling pathway,AMPK Signaling,Androgen Signaling,Apelin Endothelial Signaling Pathway,Apelin Muscle Signaling Pathway,Axonal Guidance Signaling,cAMP-mediated signaling,Cardiac Hypertrophy Signaling,Cardiac Hypertrophy Signaling (Enhanced),Cardiac β-adrenergic Signaling,CCR3 Signaling in Eosinophils,CCR5 Signaling in Macrophages,CDK5 Signaling,Cellular Effects of Sildenafil (Viag…
hsa-miR-34a-5p	miR-34a-5p (and other miRNAs w/seed GGCAGUG)	1.782	TargetScan Mouse,TargetScan Human	High (predicted),Moderate (predicted)	GPR22	Breast Cancer Regulation by Stathmin1,CREB Signaling in Neurons,FAK Signaling,G-Protein Coupled Receptor Signaling,Phagosome Formation,S100 Family Signaling Pathway
hsa-miR-34a-5p	miR-34a-5p (and other miRNAs w/seed GGCAGUG)	1.782	TargetScan Human	High (predicted)	GPX3	Apelin Adipocyte Signaling Pathway,Glutathione Redox Reactions I,Mitochondrial Dysfunction
hsa-miR-34a-5p	miR-34a-5p (and other miRNAs w/seed GGCAGUG)	1.782	TargetScan Mouse,TargetScan Human	High (predicted)	GRIN2B	Amyotrophic Lateral Sclerosis Signaling,Calcium Signaling,Circadian Rhythm Signaling,CREB Signaling in Neurons,Dopamine-DARPP32 Feedback in cAMP Signaling,Endocannabinoid Neuronal Synapse Pathway,Ephrin Receptor Signaling,Glutamate Receptor Signaling,Huntington's Disease Signaling,Multiple Sclerosis Signaling Pathway,Neuroinflammation Signaling Pathway,Neuropathic Pain Signaling In Dorsal Horn Ne…
hsa-miR-34a-5p	miR-34a-5p (and other miRNAs w/seed GGCAGUG)	1.782	TargetScan Human	High (predicted)	GSDMB	Granzyme A Signaling,Pyroptosis Signaling Pathway
hsa-miR-34a-5p	miR-34a-5p (and other miRNAs w/seed GGCAGUG)	1.782	TargetScan Mouse,TargetScan Human	High (predicted),Moderate (predicted)	H6PD	Pentose Phosphate Pathway,Pentose Phosphate Pathway (Oxidative Branch)
hsa-miR-34a-5p	miR-34a-5p (and other miRNAs w/seed GGCAGUG)	1.782	TargetScan Mouse,TargetScan Human	High (predicted)	HCN3	G-Protein Coupled Receptor Signaling
hsa-miR-34a-5p	miR-34a-5p (and other miRNAs w/seed GGCAGUG)	1.782	Ingenuity Expert Findings,TargetScan Human	Experimentally Observed,Moderate (predicted)	HDAC1	Adipogenesis pathway,Bladder Cancer Signaling,Calcium Signaling,Calcium-induced T Lymphocyte Apoptosis,Cardiac Hypertrophy Signaling (Enhanced),Cell Cycle: G1/S Checkpoint Regulation,Chronic Myeloid Leukemia Signaling,Coronavirus Pathogenesis Pathway,Cyclins and Cell Cycle Regulation,DNA Methylation and Transcriptional Repression Signaling,Glioma Signaling,Hereditary Breast Cancer Signaling,HOTAI…
hsa-miR-34a-5p	miR-34a-5p (and other miRNAs w/seed GGCAGUG)	1.782	TargetScan Human	High (predicted)	HEXD	Chondroitin Sulfate Degradation (Metazoa),Dermatan Sulfate Degradation (Metazoa)
hsa-miR-34a-5p	miR-34a-5p (and other miRNAs w/seed GGCAGUG)	1.782	TargetScan Mouse,TargetScan Human	High (predicted),Moderate (predicted)	HNF4A	Acyl-CoA Hydrolysis,AMPK Signaling,CDX Gastrointestinal Cancer Signaling Pathway,DNA Methylation and Transcriptional Repression Signaling,FXR/RXR Activation,Hepatic Cholestasis,Maturity Onset Diabetes of Young (MODY) Signaling,PXR/RXR Activation,Stearate Biosynthesis I (Animals),TGF-β Signaling,Transcriptional Regulatory Network in Embryonic Stem Cells
hsa-miR-34a-5p	miR-34a-5p (and other miRNAs w/seed GGCAGUG)	1.782	TargetScan Human	High (predicted)	HNRNPA1	Chronic Myeloid Leukemia Signaling,Coronavirus Replication Pathway,EIF2 Signaling,MicroRNA Biogenesis Signaling Pathway,Telomere Extension by Telomerase
hsa-miR-34a-5p	miR-34a-5p (and other miRNAs w/seed GGCAGUG)	1.782	TargetScan Human	High (predicted),Moderate (predicted)	HSPA1A/HSPA1B	Aldosterone Signaling in Epithelial Cells,BAG2 Signaling Pathway,Chaperone Mediated Autophagy Signaling Pathway,eNOS Signaling,Glucocorticoid Receptor Signaling,HIF1α Signaling,Huntington's Disease Signaling,Immunogenic Cell Death Signaling Pathway,Natural Killer Cell Signaling,NOD1/2 Signaling Pathway,Protein Ubiquitination Pathway,Role of PKR in Interferon Induction and Antiviral Response,Unfol…
hsa-miR-34a-5p	miR-34a-5p (and other miRNAs w/seed GGCAGUG)	1.782	TargetScan Mouse,TargetScan Human	High (predicted),Moderate (predicted)	HSPB6	Aldosterone Signaling in Epithelial Cells,Protein Ubiquitination Pathway
hsa-miR-34a-5p	miR-34a-5p (and other miRNAs w/seed GGCAGUG)	1.782	TargetScan Mouse,TargetScan Human	High (predicted)	HTR2C	Breast Cancer Regulation by Stathmin1,CREB Signaling in Neurons,FAK Signaling,G-Protein Coupled Receptor Signaling,Gap Junction Signaling,Gαq Signaling,Phagosome Formation,S100 Family Signaling Pathway,Serotonin Receptor Signaling
hsa-miR-34a-5p	miR-34a-5p (and other miRNAs w/seed GGCAGUG)	1.782	TargetScan Human	High (predicted)	IKBKE	4-1BB Signaling in T Lymphocytes,Activation of IRF by Cytosolic Pattern Recognition Receptors,Activin Inhibin Signaling Pathway,Acute Phase Response Signaling,Angiopoietin Signaling,Antioxidant Action of Vitamin C,Apoptosis Signaling,April Mediated Signaling,B Cell Activating Factor Signaling,B Cell Receptor Signaling,Cardiac Hypertrophy Signaling (Enhanced),CD27 Signaling in Lymphocytes,CD28 Sig…
hsa-miR-34a-5p	miR-34a-5p (and other miRNAs w/seed GGCAGUG)	1.782	TargetScan Mouse,TargetScan Human	High (predicted),Moderate (predicted)	IL6R	Acute Phase Response Signaling,Cardiac Hypertrophy Signaling,Cardiac Hypertrophy Signaling (Enhanced),CDX Gastrointestinal Cancer Signaling Pathway,Colorectal Cancer Metastasis Signaling,FAK Signaling,Glucocorticoid Receptor Signaling,Hepatic Fibrosis / Hepatic Stellate Cell Activation,HIF1α Signaling,ID1 Signaling Pathway,IL-10 Signaling,IL-6 Signaling,Iron homeostasis signaling pathway,Neuroinf…
hsa-miR-34a-5p	miR-34a-5p (and other miRNAs w/seed GGCAGUG)	1.782	TargetScan Mouse,TargetScan Human	High (predicted),Moderate (predicted)	INPP5K	1D-myo-inositol Hexakisphosphate Biosynthesis II (Mammalian),3-phosphoinositide Degradation,B Cell Receptor Signaling,D-myo-inositol (1,3,4)-trisphosphate Biosynthesis,D-myo-inositol (1,4,5)-trisphosphate Degradation,Fc Epsilon RI Signaling,Insulin Receptor Signaling,PDGF Signaling,PI3K/AKT Signaling,PTEN Signaling,Superpathway of D-myo-inositol (1,4,5)-trisphosphate Metabolism,Superpathway of In…
hsa-miR-34a-5p	miR-34a-5p (and other miRNAs w/seed GGCAGUG)	1.782	TargetScan Human	High (predicted)	ISY1-RAB43	Spliceosomal Cycle
hsa-miR-34a-5p	miR-34a-5p (and other miRNAs w/seed GGCAGUG)	1.782	TargetScan Mouse,Ingenuity Expert Findings,TargetScan Human,miRecords	Experimentally Observed,Moderate (predicted)	JAG1	Notch Signaling,Osteoarthritis Pathway,Pulmonary Fibrosis Idiopathic Signaling Pathway,Pulmonary Healing Signaling Pathway,Regulation Of The Epithelial Mesenchymal Transition In Development Pathway,Regulation of the Epithelial-Mesenchymal Transition Pathway,Th1 and Th2 Activation Pathway,Th2 Pathway
hsa-miR-34a-5p	miR-34a-5p (and other miRNAs w/seed GGCAGUG)	1.782	TargetScan Human	High (predicted)	KCNJ8	Aldosterone Signaling in Epithelial Cells,Dopamine-DARPP32 Feedback in cAMP Signaling,Gustation Pathway,Insulin Secretion Signaling Pathway,Maturity Onset Diabetes of Young (MODY) Signaling,Neurovascular Coupling Signaling Pathway,Oxytocin In Spinal Neurons Signaling Pathway,Oxytocin Signaling Pathway,Prolactin Signaling
hsa-miR-34a-5p	miR-34a-5p (and other miRNAs w/seed GGCAGUG)	1.782	TargetScan Human	High (predicted)	KIT	Acute Myeloid Leukemia Signaling,FAK Signaling,IL-15 Production,IL-33 Signaling Pathway,Melanocyte Development and Pigmentation Signaling,RAR Activation,Sperm Motility
hsa-miR-34a-5p	miR-34a-5p (and other miRNAs w/seed GGCAGUG)	1.782	TargetScan Mouse,TargetScan Human	High (predicted),Moderate (predicted)	KITLG	Acute Myeloid Leukemia Signaling,Hematopoiesis from Multipotent Stem Cells,Hematopoiesis from Pluripotent Stem Cells,Melanocyte Development and Pigmentation Signaling
hsa-miR-34a-5p	miR-34a-5p (and other miRNAs w/seed GGCAGUG)	1.782	TargetScan Mouse,TargetScan Human	High (predicted)	KLF4	Chronic Myeloid Leukemia Signaling,Human Embryonic Stem Cell Pluripotency,Macrophage Alternative Activation Signaling Pathway,Transcriptional Regulatory Network in Embryonic Stem Cells,VDR/RXR Activation
hsa-miR-34a-5p	miR-34a-5p (and other miRNAs w/seed GGCAGUG)	1.782	TargetScan Human	High (predicted)	KLRC4-KLRK1/KLRK1	Crosstalk between Dendritic Cells and Natural Killer Cells,Natural Killer Cell Signaling
hsa-miR-34a-5p	miR-34a-5p (and other miRNAs w/seed GGCAGUG)	1.782	TargetScan Human	High (predicted)	KLRD1	Crosstalk between Dendritic Cells and Natural Killer Cells,Natural Killer Cell Signaling,Th1 and Th2 Activation Pathway,Th1 Pathway
hsa-miR-34a-5p	miR-34a-5p (and other miRNAs w/seed GGCAGUG)	1.782	TargetScan Mouse,TargetScan Human	High (predicted)	LDHA	HIF1α Signaling,Hypoxia Signaling in the Cardiovascular System,NAD Signaling Pathway,Pyruvate Fermentation to Lactate,Sirtuin Signaling Pathway,White Adipose Tissue Browning Pathway
hsa-miR-34a-5p	miR-34a-5p (and other miRNAs w/seed GGCAGUG)	1.782	TargetScan Mouse,Ingenuity Expert Findings,TargetScan Human	Experimentally Observed,High (predicted)	LEF1	Activin Inhibin Signaling Pathway,Acute Myeloid Leukemia Signaling,Basal Cell Carcinoma Signaling,BEX2 Signaling Pathway,CDX Gastrointestinal Cancer Signaling Pathway,Chronic Myeloid Leukemia Signaling,Colorectal Cancer Metastasis Signaling,Endocannabinoid Cancer Inhibition Pathway,Endometrial Cancer Signaling,Epithelial Adherens Junction Signaling,Factors Promoting Cardiogenesis in Vertebrates,F…
hsa-miR-34a-5p	miR-34a-5p (and other miRNAs w/seed GGCAGUG)	1.782	TargetScan Mouse,TargetScan Human	High (predicted),Moderate (predicted)	LGR4	Breast Cancer Regulation by Stathmin1,CREB Signaling in Neurons,FAK Signaling,G-Protein Coupled Receptor Signaling,PCP (Planar Cell Polarity) Pathway,Phagosome Formation,S100 Family Signaling Pathway
hsa-miR-34a-5p	miR-34a-5p (and other miRNAs w/seed GGCAGUG)	1.782	TargetScan Mouse,TargetScan Human	High (predicted),Moderate (predicted)	LIN28A	MicroRNA Biogenesis Signaling Pathway,Polyamine Regulation in Colon Cancer
hsa-miR-34a-5p	miR-34a-5p (and other miRNAs w/seed GGCAGUG)	1.782	TargetScan Human	High (predicted)	LPAR2	Breast Cancer Regulation by Stathmin1,CREB Signaling in Neurons,eNOS Signaling,FAK Signaling,G-Protein Coupled Receptor Signaling,Gα12/13 Signaling,Phagosome Formation,RHOA Signaling,S100 Family Signaling Pathway
hsa-miR-34a-5p	miR-34a-5p (and other miRNAs w/seed GGCAGUG)	1.782	TargetScan Mouse,TargetScan Human	High (predicted),Moderate (predicted)	LPO	Phagosome Maturation
hsa-miR-34a-5p	miR-34a-5p (and other miRNAs w/seed GGCAGUG)	1.782	TargetScan Human	High (predicted)	LRRC55	Aldosterone Signaling in Epithelial Cells,Neurovascular Coupling Signaling Pathway,Prolactin Signaling
hsa-miR-34a-5p	miR-34a-5p (and other miRNAs w/seed GGCAGUG)	1.782	TargetScan Mouse,TargetScan Human	High (predicted)	LYST	Pathogen Induced Cytokine Storm Signaling Pathway
hsa-miR-34a-5p	miR-34a-5p (and other miRNAs w/seed GGCAGUG)	1.782	TargetScan Mouse,TargetScan Human,miRecords	Experimentally Observed,High (predicted)	MAP2K1	14-3-3-mediated Signaling,4-1BB Signaling in T Lymphocytes,Actin Cytoskeleton Signaling,Activin Inhibin Signaling Pathway,Acute Myeloid Leukemia Signaling,Acute Phase Response Signaling,Adrenomedullin signaling pathway,Aldosterone Signaling in Epithelial Cells,Antiproliferative Role of Somatostatin Receptor 2,Apelin Endothelial Signaling Pathway,Apoptosis Signaling,Autophagy,Axonal Guidance Signa…
hsa-miR-34a-5p	miR-34a-5p (and other miRNAs w/seed GGCAGUG)	1.782	TargetScan Human	High (predicted)	MAPK13	4-1BB Signaling in T Lymphocytes,Activin Inhibin Signaling Pathway,Acute Phase Response Signaling,Adrenomedullin signaling pathway,AMPK Signaling,Amyloid Processing,Antioxidant Action of Vitamin C,Apelin Adipocyte Signaling Pathway,Apelin Cardiomyocyte Signaling Pathway,April Mediated Signaling,ATM Signaling,B Cell Activating Factor Signaling,B Cell Receptor Signaling,BMP signaling pathway,Cardia…
hsa-miR-34a-5p	miR-34a-5p (and other miRNAs w/seed GGCAGUG)	1.782	TargetScan Mouse,TargetScan Human	High (predicted),Moderate (predicted)	MAPT	14-3-3-mediated Signaling,Amyloid Processing,BAG2 Signaling Pathway,CDK5 Signaling,Chaperone Mediated Autophagy Signaling Pathway,DHCR24 Signaling Pathway,Mitochondrial Dysfunction,Neuroinflammation Signaling Pathway,Neuroprotective Role of THOP1 in Alzheimer's Disease,Neurovascular Coupling Signaling Pathway,p38 MAPK Signaling,p70S6K Signaling,Reelin Signaling in Neurons,Semaphorin Neuronal Repu…
hsa-miR-34a-5p	miR-34a-5p (and other miRNAs w/seed GGCAGUG)	1.782	TargetScan Human	High (predicted)	MDM4	ATM Signaling,Cell Cycle: G2/M DNA Damage Checkpoint Regulation,p53 Signaling
hsa-miR-34a-5p	miR-34a-5p (and other miRNAs w/seed GGCAGUG)	1.782	TargetScan Mouse,Ingenuity Expert Findings,TargetScan Human,miRecords	Experimentally Observed,High (predicted)	MET	Axonal Guidance Signaling,Clathrin-mediated Endocytosis Signaling,Epithelial Adherens Junction Signaling,FAK Signaling,FGF Signaling,Hepatic Fibrosis / Hepatic Stellate Cell Activation,HGF Signaling,HIF1α Signaling,HOTAIR Regulatory Pathway,IL-15 Production,IL-7 Signaling Pathway,Macropinocytosis Signaling,MSP-RON Signaling In Cancer Cells Pathway,Regulation Of The Epithelial Mesenchymal Transiti…
hsa-miR-34a-5p	miR-34a-5p (and other miRNAs w/seed GGCAGUG)	1.782	TargetScan Mouse,TargetScan Human	High (predicted),Moderate (predicted)	MRAS	14-3-3-mediated Signaling,Actin Cytoskeleton Signaling,Actin Nucleation by ARP-WASP Complex,Acute Myeloid Leukemia Signaling,Acute Phase Response Signaling,Adrenomedullin signaling pathway,Agrin Interactions at Neuromuscular Junction,AMPK Signaling,Androgen Signaling,Angiopoietin Signaling,Antiproliferative Role of Somatostatin Receptor 2,Apelin Endothelial Signaling Pathway,Apelin Muscle Signali…
hsa-miR-34a-5p	miR-34a-5p (and other miRNAs w/seed GGCAGUG)	1.782	TargetScan Mouse,TargetScan Human	High (predicted),Moderate (predicted)	MTA2	DNA Methylation and Transcriptional Repression Signaling
hsa-miR-34a-5p	miR-34a-5p (and other miRNAs w/seed GGCAGUG)	1.782	TargetScan Human,miRecords	Experimentally Observed,Moderate (predicted)	MYB	Sumoylation Pathway
hsa-miR-34a-5p	miR-34a-5p (and other miRNAs w/seed GGCAGUG)	1.782	TargetScan Mouse,TargetScan Human,miRecords	Experimentally Observed,High (predicted)	MYCN	EIF2 Signaling,ERK/MAPK Signaling,Sirtuin Signaling Pathway
hsa-miR-34a-5p	miR-34a-5p (and other miRNAs w/seed GGCAGUG)	1.782	Ingenuity Expert Findings,TargetScan Human	Experimentally Observed,Moderate (predicted)	MYH9	ABRA Signaling Pathway,Actin Cytoskeleton Signaling,Agranulocyte Adhesion and Diapedesis,Calcium Signaling,Cellular Effects of Sildenafil (Viagra),Dilated Cardiomyopathy Signaling Pathway,Hepatic Fibrosis / Hepatic Stellate Cell Activation,ILK Signaling,Oxytocin Signaling Pathway,Phagosome Formation,RHOGDI Signaling,S100 Family Signaling Pathway,SNARE Signaling Pathway,Tight Junction Signaling
hsa-miR-34a-5p	miR-34a-5p (and other miRNAs w/seed GGCAGUG)	1.782	TargetScan Mouse,TargetScan Human	High (predicted)	NAGPA	CLEAR Signaling Pathway
hsa-miR-34a-5p	miR-34a-5p (and other miRNAs w/seed GGCAGUG)	1.782	TargetScan Mouse,TargetScan Human	High (predicted),Moderate (predicted)	NDRG1	Myelination Signaling Pathway,Sirtuin Signaling Pathway
hsa-miR-34a-5p	miR-34a-5p (and other miRNAs w/seed GGCAGUG)	1.782	TargetScan Mouse,TargetScan Human	High (predicted),Moderate (predicted)	NDST1	Chondroitin Sulfate Biosynthesis,Chondroitin Sulfate Biosynthesis (Late Stages),Dermatan Sulfate Biosynthesis,Dermatan Sulfate Biosynthesis (Late Stages),Heparan Sulfate Biosynthesis,Heparan Sulfate Biosynthesis (Late Stages),LPS/IL-1 Mediated Inhibition of RXR Function,Triacylglycerol Degradation,Xenobiotic Metabolism CAR Signaling Pathway,Xenobiotic Metabolism PXR Signaling Pathway,Xenobiotic M…
hsa-miR-34a-5p	miR-34a-5p (and other miRNAs w/seed GGCAGUG)	1.782	TargetScan Mouse,TargetScan Human	High (predicted)	NECTIN1	Epithelial Adherens Junction Signaling,Sertoli Cell-Sertoli Cell Junction Signaling,Synaptogenesis Signaling Pathway,Tight Junction Signaling
hsa-miR-34a-5p	miR-34a-5p (and other miRNAs w/seed GGCAGUG)	1.782	TargetScan Mouse,TargetScan Human	High (predicted),Moderate (predicted)	NECTIN2	Crosstalk between Dendritic Cells and Natural Killer Cells,Epithelial Adherens Junction Signaling,Germ Cell-Sertoli Cell Junction Signaling,Natural Killer Cell Signaling,Sertoli Cell-Sertoli Cell Junction Signaling,Tight Junction Signaling
hsa-miR-34a-5p	miR-34a-5p (and other miRNAs w/seed GGCAGUG)	1.782	TargetScan Human	High (predicted)	NMUR1	Breast Cancer Regulation by Stathmin1,CREB Signaling in Neurons,FAK Signaling,G-Protein Coupled Receptor Signaling,Phagosome Formation,S100 Family Signaling Pathway
hsa-miR-34a-5p	miR-34a-5p (and other miRNAs w/seed GGCAGUG)	1.782	TargetScan Human	High (predicted)	NOS1AP	nNOS Signaling in Neurons
hsa-miR-34a-5p	miR-34a-5p (and other miRNAs w/seed GGCAGUG)	1.782	TargetScan Mouse,Ingenuity Expert Findings,TarBase,TargetScan Human,miRecords	Experimentally Observed,High (predicted)	NOTCH1	Chronic Myeloid Leukemia Signaling,Epithelial Adherens Junction Signaling,Estrogen Receptor Signaling,Molecular Mechanisms of Cancer,Myelination Signaling Pathway,Notch Signaling,Osteoarthritis Pathway,Pancreatic Adenocarcinoma Signaling,Pulmonary Fibrosis Idiopathic Signaling Pathway,Pulmonary Healing Signaling Pathway,Regulation Of The Epithelial Mesenchymal Transition In Development Pathway,Re…
hsa-miR-34a-5p	miR-34a-5p (and other miRNAs w/seed GGCAGUG)	1.782	TargetScan Mouse,TargetScan Human,miRecords	Experimentally Observed,High (predicted)	NOTCH2	Chronic Myeloid Leukemia Signaling,Epithelial Adherens Junction Signaling,Myelination Signaling Pathway,Notch Signaling,Pulmonary Fibrosis Idiopathic Signaling Pathway,Pulmonary Healing Signaling Pathway,Regulation of the Epithelial-Mesenchymal Transition Pathway,Th1 and Th2 Activation Pathway,Th1 Pathway,Th2 Pathway
hsa-miR-34a-5p	miR-34a-5p (and other miRNAs w/seed GGCAGUG)	1.782	TargetScan Human	High (predicted)	NTRK3	Axonal Guidance Signaling,CLEAR Signaling Pathway,CREB Signaling in Neurons,Human Embryonic Stem Cell Pluripotency,IL-15 Production,Neurotrophin/TRK Signaling,NF-κB Signaling,PTEN Signaling,Sperm Motility,STAT3 Pathway,Thyroid Cancer Signaling
hsa-miR-34a-5p	miR-34a-5p (and other miRNAs w/seed GGCAGUG)	1.782	TargetScan Mouse,TargetScan Human	High (predicted)	NUMBL	Notch Signaling
hsa-miR-34a-5p	miR-34a-5p (and other miRNAs w/seed GGCAGUG)	1.782	TargetScan Human	High (predicted)	ORAI3	Neutrophil Extracellular Trap Signaling Pathway,Serotonin Receptor Signaling
hsa-miR-34a-5p	miR-34a-5p (and other miRNAs w/seed GGCAGUG)	1.782	TargetScan Mouse,TargetScan Human	High (predicted),Moderate (predicted)	P2RX6	Gustation Pathway
hsa-miR-34a-5p	miR-34a-5p (and other miRNAs w/seed GGCAGUG)	1.782	TargetScan Human	High (predicted)	P2RY14	Breast Cancer Regulation by Stathmin1,cAMP-mediated signaling,CREB Signaling in Neurons,FAK Signaling,G-Protein Coupled Receptor Signaling,Gustation Pathway,Gαi Signaling,Phagosome Formation,S100 Family Signaling Pathway
hsa-miR-34a-5p	miR-34a-5p (and other miRNAs w/seed GGCAGUG)	1.782	TargetScan Mouse,TargetScan Human	High (predicted)	PDGFRA	CLEAR Signaling Pathway,CREB Signaling in Neurons,FAK Signaling,Glioblastoma Multiforme Signaling,Glioma Signaling,Hepatic Fibrosis / Hepatic Stellate Cell Activation,Hepatic Fibrosis Signaling Pathway,Human Embryonic Stem Cell Pluripotency,IL-15 Production,Iron homeostasis signaling pathway,Myelination Signaling Pathway,NF-κB Signaling,PAK Signaling,PDGF Signaling,PPAR Signaling,PTEN Signaling,P…
hsa-miR-34a-5p	miR-34a-5p (and other miRNAs w/seed GGCAGUG)	1.782	TargetScan Mouse,TargetScan Human	High (predicted)	PEA15	Chaperone Mediated Autophagy Signaling Pathway
hsa-miR-34a-5p	miR-34a-5p (and other miRNAs w/seed GGCAGUG)	1.782	TargetScan Mouse,TargetScan Human	High (predicted),Moderate (predicted)	PEAK1	IL-15 Production,Sperm Motility
hsa-miR-34a-5p	miR-34a-5p (and other miRNAs w/seed GGCAGUG)	1.782	TargetScan Mouse,TargetScan Human	High (predicted),Moderate (predicted)	PER2	Adipogenesis pathway,Circadian Rhythm Signaling
hsa-miR-34a-5p	miR-34a-5p (and other miRNAs w/seed GGCAGUG)	1.782	TargetScan Mouse,TargetScan Human	High (predicted),Moderate (predicted)	PIP5K1A	3-phosphoinositide Biosynthesis,Actin Cytoskeleton Signaling,Aldosterone Signaling in Epithelial Cells,D-myo-inositol (1,4,5)-Trisphosphate Biosynthesis,Fcγ Receptor-mediated Phagocytosis in Macrophages and Monocytes,Phagosome Formation,RAC Signaling,Regulation of Actin-based Motility by Rho,RHOA Signaling,RHOGDI Signaling,Signaling by Rho Family GTPases,Superpathway of Inositol Phosphate Compoun…
hsa-miR-34a-5p	miR-34a-5p (and other miRNAs w/seed GGCAGUG)	1.782	TargetScan Mouse,TargetScan Human	High (predicted),Moderate (predicted)	PKIA	cAMP-mediated signaling,Cardiac β-adrenergic Signaling
hsa-miR-34a-5p	miR-34a-5p (and other miRNAs w/seed GGCAGUG)	1.782	TargetScan Mouse,TargetScan Human	High (predicted),Moderate (predicted)	PLA2G15	Phospholipases
hsa-miR-34a-5p	miR-34a-5p (and other miRNAs w/seed GGCAGUG)	1.782	TargetScan Human	High (predicted)	PLA2G2F	Antioxidant Action of Vitamin C,Atherosclerosis Signaling,CCR3 Signaling in Eosinophils,Eicosanoid Signaling,Endothelin-1 Signaling,ERK/MAPK Signaling,Fc Epsilon RI Signaling,Glucocorticoid Receptor Signaling,MIF Regulation of Innate Immunity,MIF-mediated Glucocorticoid Regulation,Necroptosis Signaling Pathway,Neuroinflammation Signaling Pathway,Neurovascular Coupling Signaling Pathway,Neutrophil…
hsa-miR-34a-5p	miR-34a-5p (and other miRNAs w/seed GGCAGUG)	1.782	TargetScan Human	High (predicted)	PLN	Apelin Cardiomyocyte Signaling Pathway,Cardiac Hypertrophy Signaling (Enhanced),Cardiac β-adrenergic Signaling,Dilated Cardiomyopathy Signaling Pathway,Nitric Oxide Signaling in the Cardiovascular System,Protein Kinase A Signaling,Serotonin Receptor Signaling
hsa-miR-34a-5p	miR-34a-5p (and other miRNAs w/seed GGCAGUG)	1.782	TargetScan Mouse,TargetScan Human	High (predicted)	PNOC	Neuroprotective Role of THOP1 in Alzheimer's Disease,Opioid Signaling Pathway
hsa-miR-34a-5p	miR-34a-5p (and other miRNAs w/seed GGCAGUG)	1.782	TargetScan Human	High (predicted)	POLR2J2/POLR2J3	Androgen Signaling,Assembly of RNA Polymerase II Complex,CREB Signaling in Neurons,Glucocorticoid Receptor Signaling,Hereditary Breast Cancer Signaling,Huntington's Disease Signaling,MicroRNA Biogenesis Signaling Pathway,NAD Signaling Pathway,NER (Nucleotide Excision Repair, Enhanced Pathway),Nucleotide Excision Repair Pathway
hsa-miR-34a-5p	miR-34a-5p (and other miRNAs w/seed GGCAGUG)	1.782	TargetScan Human	High (predicted)	PPARG	Activin Inhibin Signaling Pathway,Adipogenesis pathway,Adrenomedullin signaling pathway,ERK/MAPK Signaling,FXR/RXR Activation,Glucocorticoid Receptor Signaling,Hepatic Fibrosis Signaling Pathway,IL-12 Signaling and Production in Macrophages,Macrophage Alternative Activation Signaling Pathway,Macrophage Classical Activation Signaling Pathway,Mitochondrial Dysfunction,Multiple Sclerosis Signaling P…
hsa-miR-34a-5p	miR-34a-5p (and other miRNAs w/seed GGCAGUG)	1.782	TargetScan Mouse,TargetScan Human	High (predicted)	PPP1R14D	3-phosphoinositide Biosynthesis,3-phosphoinositide Degradation,Breast Cancer Regulation by Stathmin1,Cardiac β-adrenergic Signaling,CDK5 Signaling,D-myo-inositol (1,4,5,6)-Tetrakisphosphate Biosynthesis,D-myo-inositol (3,4,5,6)-tetrakisphosphate Biosynthesis,D-myo-inositol-5-phosphate Metabolism,Dopamine Receptor Signaling,Dopamine-DARPP32 Feedback in cAMP Signaling,ERK/MAPK Signaling,HIPPO signa…
hsa-miR-34a-5p	miR-34a-5p (and other miRNAs w/seed GGCAGUG)	1.782	TargetScan Mouse,TargetScan Human	High (predicted)	PPP2R3A	3-phosphoinositide Biosynthesis,3-phosphoinositide Degradation,AMPK Signaling,ATM Signaling,Autophagy,BEX2 Signaling Pathway,Breast Cancer Regulation by Stathmin1,Cardiac β-adrenergic Signaling,CDK5 Signaling,Cell Cycle Regulation by BTG Family Proteins,Ceramide Signaling,CLEAR Signaling Pathway,CTLA4 Signaling in Cytotoxic T Lymphocytes,Cyclins and Cell Cycle Regulation,D-myo-inositol (1,4,5,6)-…
hsa-miR-34a-5p	miR-34a-5p (and other miRNAs w/seed GGCAGUG)	1.782	TargetScan Human	High (predicted)	PRKCQ	14-3-3-mediated Signaling,Aldosterone Signaling in Epithelial Cells,Androgen Signaling,Apelin Cardiomyocyte Signaling Pathway,Apelin Endothelial Signaling Pathway,Apoptosis Signaling,Autophagy,Axonal Guidance Signaling,B Cell Receptor Signaling,Breast Cancer Regulation by Stathmin1,Calcium-induced T Lymphocyte Apoptosis,Cardiac Hypertrophy Signaling (Enhanced),CCR3 Signaling in Eosinophils,CCR5 S…
hsa-miR-34a-5p	miR-34a-5p (and other miRNAs w/seed GGCAGUG)	1.782	TargetScan Mouse,TargetScan Human	High (predicted),Moderate (predicted)	PTPN4	Protein Kinase A Signaling
hsa-miR-34a-5p	miR-34a-5p (and other miRNAs w/seed GGCAGUG)	1.782	TargetScan Human	High (predicted)	RAET1L	Natural Killer Cell Signaling
hsa-miR-34a-5p	miR-34a-5p (and other miRNAs w/seed GGCAGUG)	1.782	TargetScan Mouse,TargetScan Human	High (predicted),Moderate (predicted)	RALGDS	Colorectal Cancer Metastasis Signaling,Gαi Signaling,Molecular Mechanisms of Cancer,Pancreatic Adenocarcinoma Signaling,Phospholipase C Signaling
hsa-miR-34a-5p	miR-34a-5p (and other miRNAs w/seed GGCAGUG)	1.782	TargetScan Human	High (predicted)	RCAN1	Calcium Signaling,Cardiac Hypertrophy Signaling (Enhanced),Chaperone Mediated Autophagy Signaling Pathway,Role of NFAT in Cardiac Hypertrophy,Role of NFAT in Regulation of the Immune Response
hsa-miR-34a-5p	miR-34a-5p (and other miRNAs w/seed GGCAGUG)	1.782	TargetScan Human	High (predicted)	RCVRN	Phototransduction Pathway
hsa-miR-34a-5p	miR-34a-5p (and other miRNAs w/seed GGCAGUG)	1.782	TargetScan Mouse,TargetScan Human	High (predicted)	RDH11	RAR Activation,Retinoate Biosynthesis I,Retinol Biosynthesis,The Visual Cycle
hsa-miR-34a-5p	miR-34a-5p (and other miRNAs w/seed GGCAGUG)	1.782	TargetScan Mouse,TargetScan Human	High (predicted),Moderate (predicted)	RECK	Inhibition of Matrix Metalloproteases
hsa-miR-34a-5p	miR-34a-5p (and other miRNAs w/seed GGCAGUG)	1.782	TargetScan Mouse,TargetScan Human	High (predicted)	RGS17	Opioid Signaling Pathway
hsa-miR-34a-5p	miR-34a-5p (and other miRNAs w/seed GGCAGUG)	1.782	TargetScan Mouse,TargetScan Human	High (predicted),Moderate (predicted)	RHOJ	Actin Nucleation by ARP-WASP Complex,Cardiac Hypertrophy Signaling,Cholecystokinin/Gastrin-mediated Signaling,Colorectal Cancer Metastasis Signaling,CXCR4 Signaling,Germ Cell-Sertoli Cell Junction Signaling,Glioblastoma Multiforme Signaling,Glioma Invasiveness Signaling,Gαq Signaling,Hepatic Fibrosis Signaling Pathway,HMGB1 Signaling,IL-8 Signaling,ILK Signaling,Integrin Signaling,Molecular Mecha…
hsa-miR-34a-5p	miR-34a-5p (and other miRNAs w/seed GGCAGUG)	1.782	TargetScan Mouse,TargetScan Human	High (predicted),Moderate (predicted)	ROCK1	ABRA Signaling Pathway,Actin Cytoskeleton Signaling,Actin Nucleation by ARP-WASP Complex,Activin Inhibin Signaling Pathway,Apoptosis Signaling,Axonal Guidance Signaling,Cardiac Hypertrophy Signaling,Cardiac Hypertrophy Signaling (Enhanced),CCR3 Signaling in Eosinophils,Cholecystokinin/Gastrin-mediated Signaling,CXCR4 Signaling,Death Receptor Signaling,Endocannabinoid Cancer Inhibition Pathway,Eph…
hsa-miR-34a-5p	miR-34a-5p (and other miRNAs w/seed GGCAGUG)	1.782	TargetScan Mouse,TargetScan Human	High (predicted),Moderate (predicted)	RPS6KA4	CNTF Signaling,ERK/MAPK Signaling,ERK5 Signaling,FLT3 Signaling in Hematopoietic Progenitor Cells,Growth Hormone Signaling,ILK Signaling,Macrophage Alternative Activation Signaling Pathway,Melanocyte Development and Pigmentation Signaling,mTOR Signaling,NGF Signaling,Opioid Signaling Pathway,p38 MAPK Signaling,Pulmonary Fibrosis Idiopathic Signaling Pathway,Role of IL-17F in Allergic Inflammatory…
hsa-miR-34a-5p	miR-34a-5p (and other miRNAs w/seed GGCAGUG)	1.782	TargetScan Mouse,TargetScan Human	High (predicted),Moderate (predicted)	RRAGC	CLEAR Signaling Pathway
hsa-miR-34a-5p	miR-34a-5p (and other miRNAs w/seed GGCAGUG)	1.782	TargetScan Mouse,TargetScan Human	High (predicted)	RRAS	14-3-3-mediated Signaling,Actin Cytoskeleton Signaling,Actin Nucleation by ARP-WASP Complex,Acute Myeloid Leukemia Signaling,Acute Phase Response Signaling,Adrenomedullin signaling pathway,Agrin Interactions at Neuromuscular Junction,Angiopoietin Signaling,Antiproliferative Role of Somatostatin Receptor 2,Apelin Endothelial Signaling Pathway,Apoptosis Signaling,Axonal Guidance Signaling,B Cell Re…
hsa-miR-34a-5p	miR-34a-5p (and other miRNAs w/seed GGCAGUG)	1.782	TargetScan Mouse,TargetScan Human	High (predicted),Moderate (predicted)	S1PR3	Breast Cancer Regulation by Stathmin1,cAMP-mediated signaling,Ceramide Signaling,CREB Signaling in Neurons,FAK Signaling,G-Protein Coupled Receptor Signaling,Gαi Signaling,Osteoarthritis Pathway,Phagosome Formation,S100 Family Signaling Pathway,Sphingosine-1-phosphate Signaling,Systemic Lupus Erythematosus In T Cell Signaling Pathway
hsa-miR-34a-5p	miR-34a-5p (and other miRNAs w/seed GGCAGUG)	1.782	TargetScan Mouse,TargetScan Human	High (predicted)	SCN2B	Gustation Pathway
hsa-miR-34a-5p	miR-34a-5p (and other miRNAs w/seed GGCAGUG)	1.782	TargetScan Human	High (predicted)	SCNN1G	Aldosterone Signaling in Epithelial Cells,Gustation Pathway,Insulin Receptor Signaling,Insulin Secretion Signaling Pathway,WNK Renal Signaling Pathway
hsa-miR-34a-5p	miR-34a-5p (and other miRNAs w/seed GGCAGUG)	1.782	TargetScan Mouse,TargetScan Human	High (predicted),Moderate (predicted)	SDR9C7	RAR Activation,Retinoate Biosynthesis I
hsa-miR-34a-5p	miR-34a-5p (and other miRNAs w/seed GGCAGUG)	1.782	TargetScan Mouse,TargetScan Human	High (predicted),Moderate (predicted)	SEMA4B	Axonal Guidance Signaling
hsa-miR-34a-5p	miR-34a-5p (and other miRNAs w/seed GGCAGUG)	1.782	TargetScan Mouse,TargetScan Human	High (predicted),Moderate (predicted)	SEMA4D	Axonal Guidance Signaling,Semaphorin Neuronal Repulsive Signaling Pathway,Semaphorin Signaling in Neurons
hsa-miR-34a-5p	miR-34a-5p (and other miRNAs w/seed GGCAGUG)	1.782	TargetScan Human	High (predicted)	SEPTIN3	RHOA Signaling,Signaling by Rho Family GTPases
hsa-miR-34a-5p	miR-34a-5p (and other miRNAs w/seed GGCAGUG)	1.782	TargetScan Mouse,TargetScan Human	High (predicted)	SERPINF2	Acute Phase Response Signaling,Coagulation System,DHCR24 Signaling Pathway,FXR/RXR Activation,LXR/RXR Activation,S100 Family Signaling Pathway
hsa-miR-34a-5p	miR-34a-5p (and other miRNAs w/seed GGCAGUG)	1.782	TargetScan Mouse,TargetScan Human	High (predicted),Moderate (predicted)	SGPP1	3-phosphoinositide Biosynthesis,3-phosphoinositide Degradation,D-myo-inositol (1,4,5,6)-Tetrakisphosphate Biosynthesis,D-myo-inositol (3,4,5,6)-tetrakisphosphate Biosynthesis,D-myo-inositol-5-phosphate Metabolism,Sphingosine and Sphingosine-1-phosphate Metabolism,Superpathway of Inositol Phosphate Compounds
hsa-miR-34a-5p	miR-34a-5p (and other miRNAs w/seed GGCAGUG)	1.782	TargetScan Mouse,Ingenuity Expert Findings,TargetScan Human,miRecords	Experimentally Observed,High (predicted),Moderate (predicted)	SIRT1	Adipogenesis pathway,AMPK Signaling,Autophagy,Chronic Myeloid Leukemia Signaling,Circadian Rhythm Signaling,IL-10 Signaling,IL-12 Signaling and Production in Macrophages,Mitochondrial Dysfunction,NAD Signaling Pathway,Osteoarthritis Pathway,p53 Signaling,Senescence Pathway,Sirtuin Signaling Pathway,Stearate Biosynthesis I (Animals),Sumoylation Pathway,Triacylglycerol Biosynthesis,White Adipose Ti…
hsa-miR-34a-5p	miR-34a-5p (and other miRNAs w/seed GGCAGUG)	1.782	TargetScan Mouse,TargetScan Human	High (predicted),Moderate (predicted)	SLC23A3	Antioxidant Action of Vitamin C
hsa-miR-34a-5p	miR-34a-5p (and other miRNAs w/seed GGCAGUG)	1.782	TargetScan Mouse,TargetScan Human	High (predicted),Moderate (predicted)	SLC27A4	Fatty Acid Activation,Fatty Acid β-oxidation I,LPS/IL-1 Mediated Inhibition of RXR Function,Mitochondrial L-carnitine Shuttle Pathway,Stearate Biosynthesis I (Animals),Type II Diabetes Mellitus Signaling,γ-linolenate Biosynthesis II (Animals)
hsa-miR-34a-5p	miR-34a-5p (and other miRNAs w/seed GGCAGUG)	1.782	TargetScan Mouse,TargetScan Human	High (predicted),Moderate (predicted)	SLC29A1	NAD Signaling Pathway
hsa-miR-34a-5p	miR-34a-5p (and other miRNAs w/seed GGCAGUG)	1.782	TargetScan Mouse,TargetScan Human	High (predicted),Moderate (predicted)	SLC48A1	Iron homeostasis signaling pathway
hsa-miR-34a-5p	miR-34a-5p (and other miRNAs w/seed GGCAGUG)	1.782	TargetScan Mouse,TargetScan Human	High (predicted),Moderate (predicted)	SLC6A1	GABA Receptor Signaling,Neuroinflammation Signaling Pathway
hsa-miR-34a-5p	miR-34a-5p (and other miRNAs w/seed GGCAGUG)	1.782	TargetScan Mouse,TargetScan Human	High (predicted)	SNAI1	Activin Inhibin Signaling Pathway,CDX Gastrointestinal Cancer Signaling Pathway,CSDE1 Signaling Pathway,Epithelial Adherens Junction Signaling,Estrogen Receptor Signaling,Hepatic Fibrosis Signaling Pathway,ILK Signaling,Pulmonary Fibrosis Idiopathic Signaling Pathway,Regulation Of The Epithelial Mesenchymal Transition By Growth Factors Pathway,Regulation Of The Epithelial Mesenchymal Transition I…
hsa-miR-34a-5p	miR-34a-5p (and other miRNAs w/seed GGCAGUG)	1.782	TargetScan Human	High (predicted)	SNTB2	nNOS Signaling in Skeletal Muscle Cells
hsa-miR-34a-5p	miR-34a-5p (and other miRNAs w/seed GGCAGUG)	1.782	TargetScan Human	High (predicted)	STX1A	Huntington's Disease Signaling,Insulin Secretion Signaling Pathway,Phagosome Maturation,SNARE Signaling Pathway,Synaptogenesis Signaling Pathway,Tight Junction Signaling
hsa-miR-34a-5p	miR-34a-5p (and other miRNAs w/seed GGCAGUG)	1.782	TargetScan Mouse,TargetScan Human	High (predicted)	SYT1	SNARE Signaling Pathway,Synaptogenesis Signaling Pathway
hsa-miR-34a-5p	miR-34a-5p (and other miRNAs w/seed GGCAGUG)	1.782	TargetScan Human	High (predicted)	SYT5	SNARE Signaling Pathway,Synaptogenesis Signaling Pathway
hsa-miR-34a-5p	miR-34a-5p (and other miRNAs w/seed GGCAGUG)	1.782	TargetScan Mouse,TargetScan Human	High (predicted),Moderate (predicted)	TGFB3	Activin Inhibin Signaling Pathway,Airway Inflammation in Asthma,Airway Pathology in Chronic Obstructive Pulmonary Disease,Antiproliferative Role of TOB in T Cell Signaling,Apelin Cardiac Fibroblast Signaling Pathway,Aryl Hydrocarbon Receptor Signaling,Cardiac Hypertrophy Signaling,Cardiac Hypertrophy Signaling (Enhanced),CDX Gastrointestinal Cancer Signaling Pathway,Cell Cycle: G1/S Checkpoint Re…
hsa-miR-34a-5p	miR-34a-5p (and other miRNAs w/seed GGCAGUG)	1.782	TargetScan Human	High (predicted)	TNFSF14	Airway Pathology in Chronic Obstructive Pulmonary Disease,Atherosclerosis Signaling,Cardiac Hypertrophy Signaling (Enhanced),CDX Gastrointestinal Cancer Signaling Pathway,Erythropoietin Signaling Pathway,Hepatic Cholestasis,HMGB1 Signaling,IL-17 Signaling,Inhibition of ARE-Mediated mRNA Degradation Pathway,Lymphotoxin β Receptor Signaling,Macrophage Classical Activation Signaling Pathway,Multiple…
hsa-miR-34a-5p	miR-34a-5p (and other miRNAs w/seed GGCAGUG)	1.782	TargetScan Human	High (predicted)	TNS2	Protein Kinase A Signaling
hsa-miR-34a-5p	miR-34a-5p (and other miRNAs w/seed GGCAGUG)	1.782	TargetScan Mouse,TargetScan Human	High (predicted)	TPD52	Chaperone Mediated Autophagy Signaling Pathway
hsa-miR-34a-5p	miR-34a-5p (and other miRNAs w/seed GGCAGUG)	1.782	TargetScan Human	High (predicted)	TSEN15	tRNA Splicing
hsa-miR-34a-5p	miR-34a-5p (and other miRNAs w/seed GGCAGUG)	1.782	TargetScan Human	High (predicted)	TSN	MicroRNA Biogenesis Signaling Pathway
hsa-miR-34a-5p	miR-34a-5p (and other miRNAs w/seed GGCAGUG)	1.782	TargetScan Human	High (predicted)	TUBA3C/TUBA3D	14-3-3-mediated Signaling,Axonal Guidance Signaling,Breast Cancer Regulation by Stathmin1,Coronavirus Replication Pathway,Gap Junction Signaling,Germ Cell-Sertoli Cell Junction Signaling,Phagosome Maturation,Remodeling of Epithelial Adherens Junctions,Sertoli Cell-Sertoli Cell Junction Signaling,Sirtuin Signaling Pathway
hsa-miR-34a-5p	miR-34a-5p (and other miRNAs w/seed GGCAGUG)	1.782	TargetScan Human	High (predicted)	TWIST2	Endocannabinoid Cancer Inhibition Pathway,HOTAIR Regulatory Pathway,Regulation of the Epithelial-Mesenchymal Transition Pathway
hsa-miR-34a-5p	miR-34a-5p (and other miRNAs w/seed GGCAGUG)	1.782	TargetScan Human	High (predicted)	UCP3	TR/RXR Activation
hsa-miR-34a-5p	miR-34a-5p (and other miRNAs w/seed GGCAGUG)	1.782	TargetScan Human	High (predicted)	ULBP2	Natural Killer Cell Signaling
hsa-miR-34a-5p	miR-34a-5p (and other miRNAs w/seed GGCAGUG)	1.782	TargetScan Mouse,TargetScan Human	High (predicted)	VAMP2	Huntington's Disease Signaling,Insulin Receptor Signaling,Insulin Secretion Signaling Pathway,Phagosome Maturation,SNARE Signaling Pathway,Synaptogenesis Signaling Pathway,Tight Junction Signaling
hsa-miR-34a-5p	miR-34a-5p (and other miRNAs w/seed GGCAGUG)	1.782	TargetScan Mouse,TargetScan Human	High (predicted),Moderate (predicted)	VPS37B	Phagosome Maturation
hsa-miR-34a-5p	miR-34a-5p (and other miRNAs w/seed GGCAGUG)	1.782	TargetScan Human	High (predicted)	VPS4A	Mechanisms of Viral Exit from Host Cells
hsa-miR-34a-5p	miR-34a-5p (and other miRNAs w/seed GGCAGUG)	1.782	TargetScan Human	High (predicted)	VTI1B	Huntington's Disease Signaling,Insulin Secretion Signaling Pathway,Phagosome Maturation,SNARE Signaling Pathway,Synaptogenesis Signaling Pathway,Tight Junction Signaling
hsa-miR-34a-5p	miR-34a-5p (and other miRNAs w/seed GGCAGUG)	1.782	TargetScan Mouse,TargetScan Human	High (predicted),Moderate (predicted)	WASF1	Actin Cytoskeleton Signaling,Actin Nucleation by ARP-WASP Complex,Epithelial Adherens Junction Signaling,Phagosome Formation,RAC Signaling,Reelin Signaling in Neurons,Regulation of Actin-based Motility by Rho,RHOA Signaling,RHOGDI Signaling,Signaling by Rho Family GTPases,Synaptogenesis Signaling Pathway
hsa-miR-34a-5p	miR-34a-5p (and other miRNAs w/seed GGCAGUG)	1.782	TargetScan Human	High (predicted)	XBP1	Adipogenesis pathway,Endoplasmic Reticulum Stress Pathway,Unfolded protein response
hsa-miR-34a-5p	miR-34a-5p (and other miRNAs w/seed GGCAGUG)	1.782	TargetScan Human	High (predicted)	XYLT1	Chondroitin Sulfate Biosynthesis,Dermatan Sulfate Biosynthesis,Glycoaminoglycan-protein Linkage Region Biosynthesis,Heparan Sulfate Biosynthesis
hsa-miR-34a-5p	miR-34a-5p (and other miRNAs w/seed GGCAGUG)	1.782	TargetScan Mouse,TargetScan Human	High (predicted),Moderate (predicted)	YKT6	Huntington's Disease Signaling,Insulin Secretion Signaling Pathway,Phagosome Maturation,SNARE Signaling Pathway,Synaptogenesis Signaling Pathway,Tight Junction Signaling
hsa-miR-34a-5p	miR-34a-5p (and other miRNAs w/seed GGCAGUG)	1.782	TargetScan Mouse,TargetScan Human	High (predicted)	ZDHHC17	Huntington's Disease Signaling
hsa-miR-3605-3p	miR-3605-3p (miRNAs w/seed CUCCGUG)	2.358	TargetScan Human	High (predicted)	ASCL1	Myelination Signaling Pathway
hsa-miR-3605-3p	miR-3605-3p (miRNAs w/seed CUCCGUG)	2.358	TargetScan Human	High (predicted)	CRYL1	D-glucuronate Degradation I
hsa-miR-3605-3p	miR-3605-3p (miRNAs w/seed CUCCGUG)	2.358	TargetScan Human	High (predicted)	CXCR5	Agranulocyte Adhesion and Diapedesis,Granulocyte Adhesion and Diapedesis,IL-7 Signaling Pathway,NF-κB Activation by Viruses,T Helper Cell Differentiation
hsa-miR-3605-3p	miR-3605-3p (miRNAs w/seed CUCCGUG)	2.358	TargetScan Human	High (predicted)	EDN1	Apelin Liver Signaling Pathway,Cardiac Hypertrophy Signaling (Enhanced),Endothelin-1 Signaling,Hepatic Fibrosis / Hepatic Stellate Cell Activation,Hepatic Fibrosis Signaling Pathway,HIF1α Signaling,Hypoxia Signaling in the Cardiovascular System,Ovarian Cancer Signaling,Pulmonary Fibrosis Idiopathic Signaling Pathway,Serotonin Receptor Signaling
hsa-miR-3605-3p	miR-3605-3p (miRNAs w/seed CUCCGUG)	2.358	TargetScan Human	High (predicted)	EIF4H	Chaperone Mediated Autophagy Signaling Pathway
hsa-miR-3605-3p	miR-3605-3p (miRNAs w/seed CUCCGUG)	2.358	TargetScan Human	High (predicted)	EXOC2	CDC42 Signaling,Remodeling of Epithelial Adherens Junctions
hsa-miR-3605-3p	miR-3605-3p (miRNAs w/seed CUCCGUG)	2.358	TargetScan Human	High (predicted)	FIS1	Mitochondrial Dysfunction
hsa-miR-3605-3p	miR-3605-3p (miRNAs w/seed CUCCGUG)	2.358	TargetScan Human	High (predicted)	FST	Activin Inhibin Signaling Pathway,BMP signaling pathway
hsa-miR-3605-3p	miR-3605-3p (miRNAs w/seed CUCCGUG)	2.358	TargetScan Human	High (predicted)	GNPDA1	N-acetylglucosamine Degradation I,N-acetylglucosamine Degradation II,UDP-N-acetyl-D-galactosamine Biosynthesis II
hsa-miR-3605-3p	miR-3605-3p (miRNAs w/seed CUCCGUG)	2.358	TargetScan Human	High (predicted)	GPER1	Breast Cancer Regulation by Stathmin1,cAMP-mediated signaling,CREB Signaling in Neurons,Estrogen Receptor Signaling,FAK Signaling,G-Protein Coupled Receptor Signaling,Gαs Signaling,Phagosome Formation,S100 Family Signaling Pathway
hsa-miR-3605-3p	miR-3605-3p (miRNAs w/seed CUCCGUG)	2.358	TargetScan Human	High (predicted)	GRAP2	CD28 Signaling in T Helper Cells,CTLA4 Signaling in Cytotoxic T Lymphocytes,Fc Epsilon RI Signaling,G Protein Signaling Mediated by Tubby,GP6 Signaling Pathway,ICOS-ICOSL Signaling in T Helper Cells,Phospholipase C Signaling,PKCθ Signaling in T Lymphocytes,T Cell Receptor Signaling
hsa-miR-3605-3p	miR-3605-3p (miRNAs w/seed CUCCGUG)	2.358	TargetScan Human	High (predicted)	ICOS	ICOS-ICOSL Signaling in T Helper Cells,Primary Immunodeficiency Signaling,Systemic Lupus Erythematosus In T Cell Signaling Pathway,T Cell Receptor Signaling,T Helper Cell Differentiation,Th1 and Th2 Activation Pathway,Th1 Pathway,Th2 Pathway
hsa-miR-3605-3p	miR-3605-3p (miRNAs w/seed CUCCGUG)	2.358	TargetScan Human	High (predicted)	INHBB	Activin Inhibin Signaling Pathway,TGF-β Signaling
hsa-miR-3605-3p	miR-3605-3p (miRNAs w/seed CUCCGUG)	2.358	TargetScan Human	High (predicted)	LATS2	Epithelial Adherens Junction Signaling,G-Protein Coupled Receptor Signaling,HIPPO signaling,PD-1, PD-L1 cancer immunotherapy pathway,Pulmonary Fibrosis Idiopathic Signaling Pathway,Regulation Of The Epithelial Mesenchymal Transition By Growth Factors Pathway
hsa-miR-3605-3p	miR-3605-3p (miRNAs w/seed CUCCGUG)	2.358	TargetScan Human	High (predicted)	LETM1	Calcium Signaling
hsa-miR-3605-3p	miR-3605-3p (miRNAs w/seed CUCCGUG)	2.358	TargetScan Human	High (predicted)	MAPK14	4-1BB Signaling in T Lymphocytes,Activin Inhibin Signaling Pathway,Acute Phase Response Signaling,Adrenomedullin signaling pathway,AMPK Signaling,Amyloid Processing,Antioxidant Action of Vitamin C,Apelin Adipocyte Signaling Pathway,Apelin Cardiomyocyte Signaling Pathway,April Mediated Signaling,ATM Signaling,B Cell Activating Factor Signaling,B Cell Receptor Signaling,BAG2 Signaling Pathway,BMP s…
hsa-miR-3605-3p	miR-3605-3p (miRNAs w/seed CUCCGUG)	2.358	TargetScan Human	High (predicted)	MBP	Granzyme A Signaling,Multiple Sclerosis Signaling Pathway,Myelination Signaling Pathway
hsa-miR-3605-3p	miR-3605-3p (miRNAs w/seed CUCCGUG)	2.358	TargetScan Human	High (predicted)	MED18	Estrogen Receptor Signaling
hsa-miR-3605-3p	miR-3605-3p (miRNAs w/seed CUCCGUG)	2.358	TargetScan Human	High (predicted)	MPO	Airway Pathology in Chronic Obstructive Pulmonary Disease,IL-8 Signaling,Melatonin Degradation III,Multiple Sclerosis Signaling Pathway,Neutrophil Extracellular Trap Signaling Pathway,Phagosome Maturation,Production of Nitric Oxide and Reactive Oxygen Species in Macrophages,Superpathway of Melatonin Degradation,TREM1 Signaling
hsa-miR-3605-3p	miR-3605-3p (miRNAs w/seed CUCCGUG)	2.358	TargetScan Human	High (predicted)	P2RX6	Gustation Pathway
hsa-miR-3605-3p	miR-3605-3p (miRNAs w/seed CUCCGUG)	2.358	TargetScan Human	High (predicted)	PAOX	Spermine and Spermidine Degradation I
hsa-miR-3605-3p	miR-3605-3p (miRNAs w/seed CUCCGUG)	2.358	TargetScan Human	High (predicted)	PDE2A	cAMP-mediated signaling,Cardiac Hypertrophy Signaling (Enhanced),Cardiac β-adrenergic Signaling,Cellular Effects of Sildenafil (Viagra),Dilated Cardiomyopathy Signaling Pathway,G-Protein Coupled Receptor Signaling,Nitric Oxide Signaling in the Cardiovascular System,Protein Kinase A Signaling,RAR Activation,Relaxin Signaling,Sperm Motility,tRNA Splicing
hsa-miR-3605-3p	miR-3605-3p (miRNAs w/seed CUCCGUG)	2.358	TargetScan Human	High (predicted)	PNPLA1	Stearate Biosynthesis I (Animals),Triacylglycerol Biosynthesis
hsa-miR-3605-3p	miR-3605-3p (miRNAs w/seed CUCCGUG)	2.358	TargetScan Human	High (predicted)	S100A7A	S100 Family Signaling Pathway
hsa-miR-3605-3p	miR-3605-3p (miRNAs w/seed CUCCGUG)	2.358	TargetScan Human	High (predicted)	SH3GL3	Clathrin-mediated Endocytosis Signaling,Huntington's Disease Signaling,Mechanisms of Viral Exit from Host Cells
hsa-miR-3605-3p	miR-3605-3p (miRNAs w/seed CUCCGUG)	2.358	TargetScan Human	High (predicted)	TFR2	Iron homeostasis signaling pathway
hsa-miR-375-3p	miR-375-3p (miRNAs w/seed UUGUUCG)	-4.659	TarBase,miRecords	Experimentally Observed	ADIPOR2	PPARα/RXRα Activation,Type II Diabetes Mellitus Signaling
hsa-miR-375-3p	miR-375-3p (miRNAs w/seed UUGUUCG)	-4.659	TarBase,TargetScan Human,miRecords	Experimentally Observed,Moderate (predicted)	C1QBP	Complement System
hsa-miR-375-3p	miR-375-3p (miRNAs w/seed UUGUUCG)	-4.659	TargetScan Mouse,TargetScan Human	High (predicted)	CACNG2	Amyotrophic Lateral Sclerosis Signaling,Androgen Signaling,Calcium Signaling,Cardiac Hypertrophy Signaling,Cardiac Hypertrophy Signaling (Enhanced),Cardiac β-adrenergic Signaling,CCR5 Signaling in Macrophages,Cellular Effects of Sildenafil (Viagra),Circadian Rhythm Signaling,Corticotropin Releasing Hormone Signaling,CREB Signaling in Neurons,Dilated Cardiomyopathy Signaling Pathway,Dopamine-DARPP…
hsa-miR-375-3p	miR-375-3p (miRNAs w/seed UUGUUCG)	-4.659	TargetScan Mouse,TarBase,miRecords	Experimentally Observed,Moderate (predicted)	JAK2	Acute Phase Response Signaling,Antioxidant Action of Vitamin C,Cardiac Hypertrophy Signaling (Enhanced),CDX Gastrointestinal Cancer Signaling Pathway,Chronic Myeloid Leukemia Signaling,CNTF Signaling,Colorectal Cancer Metastasis Signaling,Dendritic Cell Maturation,Ephrin Receptor Signaling,Erythropoietin Signaling Pathway,Estrogen Receptor Signaling,G Protein Signaling Mediated by Tubby,Glucocort…
hsa-miR-375-3p	miR-375-3p (miRNAs w/seed UUGUUCG)	-4.659	TargetScan Mouse,TargetScan Human	High (predicted),Moderate (predicted)	SLC16A2	TR/RXR Activation
hsa-miR-375-3p	miR-375-3p (miRNAs w/seed UUGUUCG)	-4.659	TarBase,miRecords	Experimentally Observed	USP1	ID1 Signaling Pathway,Protein Ubiquitination Pathway
hsa-miR-376b-3p	miR-376a-3p (and other miRNAs w/seed UCAUAGA)	-2.091	TargetScan Mouse,TargetScan Human	High (predicted)	ATP6V1G1	Chaperone Mediated Autophagy Signaling Pathway,CLEAR Signaling Pathway,Iron homeostasis signaling pathway,Phagosome Maturation,Role of MAPK Signaling in Promoting the Pathogenesis of Influenza
hsa-miR-376b-3p	miR-376a-3p (and other miRNAs w/seed UCAUAGA)	-2.091	TargetScan Human	High (predicted)	CASP12	Amyotrophic Lateral Sclerosis Signaling,Apoptosis Signaling,DNA damage-induced 14-3-3σ Signaling,Endocannabinoid Cancer Inhibition Pathway,Endoplasmic Reticulum Stress Pathway,Endothelin-1 Signaling,Huntington's Disease Signaling,IL-33 Signaling Pathway,Neutrophil Extracellular Trap Signaling Pathway,NOD1/2 Signaling Pathway,Osteoarthritis Pathway,Sphingosine-1-phosphate Signaling,Systemic Lupus …
hsa-miR-376b-3p	miR-376a-3p (and other miRNAs w/seed UCAUAGA)	-2.091	TargetScan Mouse,TargetScan Human	High (predicted),Moderate (predicted)	CASP3	Adrenomedullin signaling pathway,Amyotrophic Lateral Sclerosis Signaling,Apoptosis Signaling,BAG2 Signaling Pathway,CD27 Signaling in Lymphocytes,Colorectal Cancer Metastasis Signaling,Coronavirus Pathogenesis Pathway,Cytotoxic T Lymphocyte-mediated Apoptosis of Target Cells,Death Receptor Signaling,DHCR24 Signaling Pathway,DNA damage-induced 14-3-3σ Signaling,Docosahexaenoic Acid (DHA) Signaling…
hsa-miR-376b-3p	miR-376a-3p (and other miRNAs w/seed UCAUAGA)	-2.091	TargetScan Human	High (predicted)	CASP8	Apoptosis Signaling,CD27 Signaling in Lymphocytes,Coronavirus Pathogenesis Pathway,Cytotoxic T Lymphocyte-mediated Apoptosis of Target Cells,Death Receptor Signaling,DNA damage-induced 14-3-3σ Signaling,Endocannabinoid Cancer Inhibition Pathway,Endothelin-1 Signaling,eNOS Signaling,Granzyme B Signaling,Huntington's Disease Signaling,IL-33 Signaling Pathway,Immunogenic Cell Death Signaling Pathway…
hsa-miR-376b-3p	miR-376a-3p (and other miRNAs w/seed UCAUAGA)	-2.091	TargetScan Human	High (predicted)	CATSPER2	Androgen Signaling,Calcium Signaling,CCR5 Signaling in Macrophages,Circadian Rhythm Signaling,Corticotropin Releasing Hormone Signaling,CREB Signaling in Neurons,Dilated Cardiomyopathy Signaling Pathway,Endocannabinoid Neuronal Synapse Pathway,FcγRIIB Signaling in B Lymphocytes,G Beta Gamma Signaling,GABA Receptor Signaling,GNRH Signaling,GPCR-Mediated Nutrient Sensing in Enteroendocrine Cells,Gu…
hsa-miR-376b-3p	miR-376a-3p (and other miRNAs w/seed UCAUAGA)	-2.091	TargetScan Human	High (predicted)	CCNG1	p53 Signaling
hsa-miR-376b-3p	miR-376a-3p (and other miRNAs w/seed UCAUAGA)	-2.091	TargetScan Human	High (predicted)	CDO1	L-cysteine Degradation I,Superpathway of Methionine Degradation,Taurine Biosynthesis
hsa-miR-376b-3p	miR-376a-3p (and other miRNAs w/seed UCAUAGA)	-2.091	TargetScan Human	High (predicted)	CYP3A5	Acetone Degradation I (to Methylglyoxal),Aryl Hydrocarbon Receptor Signaling,Bupropion Degradation,Estrogen Biosynthesis,Hepatic Cholestasis,LPS/IL-1 Mediated Inhibition of RXR Function,Melatonin Degradation I,Nicotine Degradation II,Nicotine Degradation III,NRF2-mediated Oxidative Stress Response,PXR/RXR Activation,Role of JAK2 in Hormone-like Cytokine Signaling,Superpathway of Melatonin Degrada…
hsa-miR-376b-3p	miR-376a-3p (and other miRNAs w/seed UCAUAGA)	-2.091	TargetScan Human	High (predicted)	DEFB132	IL-13 Signaling Pathway,IL-17 Signaling,Th17 Activation Pathway
hsa-miR-376b-3p	miR-376a-3p (and other miRNAs w/seed UCAUAGA)	-2.091	TargetScan Human	High (predicted)	DSE	Dermatan Sulfate Biosynthesis,Dermatan Sulfate Biosynthesis (Late Stages)
hsa-miR-376b-3p	miR-376a-3p (and other miRNAs w/seed UCAUAGA)	-2.091	TargetScan Human	High (predicted)	GPR180	Breast Cancer Regulation by Stathmin1,CREB Signaling in Neurons,FAK Signaling,G-Protein Coupled Receptor Signaling,Phagosome Formation,S100 Family Signaling Pathway
hsa-miR-376b-3p	miR-376a-3p (and other miRNAs w/seed UCAUAGA)	-2.091	TargetScan Human	High (predicted)	GRIA4	Amyotrophic Lateral Sclerosis Signaling,Calcium Signaling,Circadian Rhythm Signaling,CREB Signaling in Neurons,Endocannabinoid Neuronal Synapse Pathway,Gap Junction Signaling,Glutamate Receptor Signaling,Neuropathic Pain Signaling In Dorsal Horn Neurons,Neurovascular Coupling Signaling Pathway,Synaptic Long Term Depression,Synaptic Long Term Potentiation,Synaptogenesis Signaling Pathway
hsa-miR-376b-3p	miR-376a-3p (and other miRNAs w/seed UCAUAGA)	-2.091	TargetScan Human	High (predicted)	HOMER3	Glutamate Receptor Signaling
hsa-miR-376b-3p	miR-376a-3p (and other miRNAs w/seed UCAUAGA)	-2.091	TargetScan Human	High (predicted)	HSPB7	Aldosterone Signaling in Epithelial Cells,Aryl Hydrocarbon Receptor Signaling,Cardiac Hypertrophy Signaling (Enhanced),Death Receptor Signaling,ERK/MAPK Signaling,IL-6 Signaling,Oxytocin Signaling Pathway,p38 MAPK Signaling,Protein Ubiquitination Pathway
hsa-miR-376b-3p	miR-376a-3p (and other miRNAs w/seed UCAUAGA)	-2.091	TargetScan Human	High (predicted)	IL7	B Cell Development,Hematopoiesis from Multipotent Stem Cells,Hematopoiesis from Pluripotent Stem Cells,IL-7 Signaling Pathway,Role of JAK1 and JAK3 in γc Cytokine Signaling,Role of Macrophages, Fibroblasts and Endothelial Cells in Rheumatoid Arthritis,Role of Osteoblasts, Osteoclasts and Chondrocytes in Rheumatoid Arthritis,Role Of Osteoclasts In Rheumatoid Arthritis Signaling Pathway
hsa-miR-376b-3p	miR-376a-3p (and other miRNAs w/seed UCAUAGA)	-2.091	TargetScan Human	High (predicted)	KCNT2	Oxytocin Signaling Pathway
hsa-miR-376b-3p	miR-376a-3p (and other miRNAs w/seed UCAUAGA)	-2.091	TargetScan Mouse,TargetScan Human	High (predicted),Moderate (predicted)	KPNA4	RAN Signaling,Role of NFAT in Regulation of the Immune Response
hsa-miR-376b-3p	miR-376a-3p (and other miRNAs w/seed UCAUAGA)	-2.091	TargetScan Human	High (predicted)	MT1X	SPINK1 General Cancer Pathway
hsa-miR-376b-3p	miR-376a-3p (and other miRNAs w/seed UCAUAGA)	-2.091	TargetScan Human	High (predicted)	MT2A	Oncostatin M Signaling,SPINK1 General Cancer Pathway
hsa-miR-376b-3p	miR-376a-3p (and other miRNAs w/seed UCAUAGA)	-2.091	TargetScan Human	High (predicted)	NME1	Granzyme A Signaling,Pyrimidine Deoxyribonucleotides De Novo Biosynthesis I,Pyrimidine Ribonucleotides De Novo Biosynthesis,Pyrimidine Ribonucleotides Interconversion,Remodeling of Epithelial Adherens Junctions,Salvage Pathways of Pyrimidine Ribonucleotides
hsa-miR-376b-3p	miR-376a-3p (and other miRNAs w/seed UCAUAGA)	-2.091	TargetScan Human	High (predicted)	PARP11	Death Receptor Signaling,Multiple Sclerosis Signaling Pathway,NAD Signaling Pathway,Retinoic acid Mediated Apoptosis Signaling,Ribonucleotide Reductase Signaling Pathway,UVA-Induced MAPK Signaling
hsa-miR-376b-3p	miR-376a-3p (and other miRNAs w/seed UCAUAGA)	-2.091	TargetScan Mouse,TargetScan Human	High (predicted)	PDIA6	Role of Tissue Factor in Cancer,Unfolded protein response
hsa-miR-376b-3p	miR-376a-3p (and other miRNAs w/seed UCAUAGA)	-2.091	TargetScan Human	High (predicted)	PLPP1	Triacylglycerol Biosynthesis
hsa-miR-376b-3p	miR-376a-3p (and other miRNAs w/seed UCAUAGA)	-2.091	TargetScan Human	High (predicted)	PPID	Necroptosis Signaling Pathway,Neutrophil Extracellular Trap Signaling Pathway,Sirtuin Signaling Pathway
hsa-miR-376b-3p	miR-376a-3p (and other miRNAs w/seed UCAUAGA)	-2.091	TargetScan Human	High (predicted)	PRKACB	Adrenomedullin signaling pathway,AMPK Signaling,Amyloid Processing,Androgen Signaling,Apelin Adipocyte Signaling Pathway,Apelin Pancreas Signaling Pathway,Autophagy,Axonal Guidance Signaling,BMP signaling pathway,Breast Cancer Regulation by Stathmin1,Calcium Signaling,cAMP-mediated signaling,Cardiac Hypertrophy Signaling,Cardiac Hypertrophy Signaling (Enhanced),Cardiac β-adrenergic Signaling,CDK5…
hsa-miR-376b-3p	miR-376a-3p (and other miRNAs w/seed UCAUAGA)	-2.091	TargetScan Human	High (predicted)	PSMD10	BAG2 Signaling Pathway,FAT10 Signaling Pathway,Huntington's Disease Signaling,Inhibition of ARE-Mediated mRNA Degradation Pathway,Protein Ubiquitination Pathway
hsa-miR-376b-3p	miR-376a-3p (and other miRNAs w/seed UCAUAGA)	-2.091	TargetScan Human	High (predicted)	PTHLH	Osteoarthritis Pathway
hsa-miR-376b-3p	miR-376a-3p (and other miRNAs w/seed UCAUAGA)	-2.091	TargetScan Human	High (predicted)	RAB9B	AMPK Signaling,SNARE Signaling Pathway
hsa-miR-376b-3p	miR-376a-3p (and other miRNAs w/seed UCAUAGA)	-2.091	TargetScan Human	High (predicted)	RGS1	Opioid Signaling Pathway
hsa-miR-376b-3p	miR-376a-3p (and other miRNAs w/seed UCAUAGA)	-2.091	TargetScan Mouse,TargetScan Human	High (predicted),Moderate (predicted)	SCN7A	Gustation Pathway,Opioid Signaling Pathway
hsa-miR-376b-3p	miR-376a-3p (and other miRNAs w/seed UCAUAGA)	-2.091	TargetScan Human	High (predicted)	SDHD	Estrogen Receptor Signaling,Glucocorticoid Receptor Signaling,Hepatic Fibrosis Signaling Pathway,Huntington's Disease Signaling,Macrophage Classical Activation Signaling Pathway,Mitochondrial Dysfunction,Neutrophil Extracellular Trap Signaling Pathway,Oxidative Phosphorylation,Sirtuin Signaling Pathway,TCA Cycle II (Eukaryotic)
hsa-miR-376b-3p	miR-376a-3p (and other miRNAs w/seed UCAUAGA)	-2.091	TargetScan Mouse,TargetScan Human	High (predicted),Moderate (predicted)	SELENOI	Phosphatidylethanolamine Biosynthesis II
hsa-miR-376b-3p	miR-376a-3p (and other miRNAs w/seed UCAUAGA)	-2.091	TargetScan Human	High (predicted)	SKP2	Antiproliferative Role of TOB in T Cell Signaling,Cell Cycle: G1/S Checkpoint Regulation,Cell Cycle: G2/M DNA Damage Checkpoint Regulation,Chronic Myeloid Leukemia Signaling,Cyclins and Cell Cycle Regulation,Estrogen-mediated S-phase Entry,HIPPO signaling,Iron homeostasis signaling pathway,PD-1, PD-L1 cancer immunotherapy pathway,Protein Ubiquitination Pathway,Ribonucleotide Reductase Signaling P…
hsa-miR-376b-3p	miR-376a-3p (and other miRNAs w/seed UCAUAGA)	-2.091	TargetScan Mouse,TargetScan Human	High (predicted),Moderate (predicted)	SLC10A1	FXR/RXR Activation,Hepatic Cholestasis,LPS/IL-1 Mediated Inhibition of RXR Function
hsa-miR-376b-3p	miR-376a-3p (and other miRNAs w/seed UCAUAGA)	-2.091	TargetScan Human	High (predicted)	SPTSSB	Ceramide Biosynthesis
hsa-miR-376b-3p	miR-376a-3p (and other miRNAs w/seed UCAUAGA)	-2.091	TargetScan Human	High (predicted)	TDO2	NAD biosynthesis II (from tryptophan),Tryptophan Degradation III (Eukaryotic),Tryptophan Degradation to 2-amino-3-carboxymuconate Semialdehyde
hsa-miR-376b-3p	miR-376a-3p (and other miRNAs w/seed UCAUAGA)	-2.091	TargetScan Human	High (predicted)	TGFA	Autophagy,Breast Cancer Regulation by Stathmin1,CLEAR Signaling Pathway,CREB Signaling in Neurons,ERBB Signaling,Glioma Signaling,Hepatic Fibrosis / Hepatic Stellate Cell Activation,HER-2 Signaling in Breast Cancer,HIF1α Signaling,MicroRNA Biogenesis Signaling Pathway,NAD Signaling Pathway,Neuregulin Signaling,NF-κB Signaling,Non-Small Cell Lung Cancer Signaling,Pancreatic Adenocarcinoma Signalin…
hsa-miR-376b-3p	miR-376a-3p (and other miRNAs w/seed UCAUAGA)	-2.091	TargetScan Human	High (predicted)	TP53AIP1	p53 Signaling
hsa-miR-376b-3p	miR-376a-3p (and other miRNAs w/seed UCAUAGA)	-2.091	TargetScan Human	High (predicted)	UQCRH	Mitochondrial Dysfunction,Oxidative Phosphorylation
hsa-miR-3960	miR-3960 (and other miRNAs w/seed GCGGCGG)	-3.445	TargetScan Human	High (predicted)	CACNA1B	Amyotrophic Lateral Sclerosis Signaling,Androgen Signaling,Calcium Signaling,Cardiac Hypertrophy Signaling,Cardiac Hypertrophy Signaling (Enhanced),Cardiac β-adrenergic Signaling,CCR5 Signaling in Macrophages,Cellular Effects of Sildenafil (Viagra),Circadian Rhythm Signaling,Corticotropin Releasing Hormone Signaling,CREB Signaling in Neurons,Dilated Cardiomyopathy Signaling Pathway,Dopamine-DARPP…
hsa-miR-3960	miR-3960 (and other miRNAs w/seed GCGGCGG)	-3.445	TargetScan Human	High (predicted)	CACNG7	Amyotrophic Lateral Sclerosis Signaling,Androgen Signaling,Calcium Signaling,Cardiac Hypertrophy Signaling,Cardiac Hypertrophy Signaling (Enhanced),Cardiac β-adrenergic Signaling,CCR5 Signaling in Macrophages,Cellular Effects of Sildenafil (Viagra),Circadian Rhythm Signaling,Corticotropin Releasing Hormone Signaling,CREB Signaling in Neurons,Dilated Cardiomyopathy Signaling Pathway,Dopamine-DARPP…
hsa-miR-3960	miR-3960 (and other miRNAs w/seed GCGGCGG)	-3.445	TargetScan Human	High (predicted)	CDA	Salvage Pathways of Pyrimidine Deoxyribonucleotides,Salvage Pathways of Pyrimidine Ribonucleotides
hsa-miR-3960	miR-3960 (and other miRNAs w/seed GCGGCGG)	-3.445	TargetScan Human	High (predicted)	COPZ1	Caveolar-mediated Endocytosis Signaling,Coronavirus Replication Pathway
hsa-miR-3960	miR-3960 (and other miRNAs w/seed GCGGCGG)	-3.445	TargetScan Mouse,TargetScan Human	High (predicted),Moderate (predicted)	EGR4	Opioid Signaling Pathway
hsa-miR-3960	miR-3960 (and other miRNAs w/seed GCGGCGG)	-3.445	TargetScan Human	High (predicted)	EHMT1	Cysteine Biosynthesis III (mammalia),Methionine Degradation I (to Homocysteine),Superpathway of Methionine Degradation
hsa-miR-3960	miR-3960 (and other miRNAs w/seed GCGGCGG)	-3.445	TargetScan Human	High (predicted)	GAA	CLEAR Signaling Pathway,Glycogen Degradation III
hsa-miR-3960	miR-3960 (and other miRNAs w/seed GCGGCGG)	-3.445	TargetScan Human	High (predicted)	GNA11	Adrenomedullin signaling pathway,AMPK Signaling,Androgen Signaling,Apelin Adipocyte Signaling Pathway,Apelin Cardiomyocyte Signaling Pathway,Apelin Endothelial Signaling Pathway,Apelin Muscle Signaling Pathway,Axonal Guidance Signaling,Cardiac Hypertrophy Signaling,Cardiac Hypertrophy Signaling (Enhanced),Cardiac β-adrenergic Signaling,CCR3 Signaling in Eosinophils,CCR5 Signaling in Macrophages,C…
hsa-miR-3960	miR-3960 (and other miRNAs w/seed GCGGCGG)	-3.445	TargetScan Mouse,TargetScan Human	High (predicted),Moderate (predicted)	GNAI2	Agranulocyte Adhesion and Diapedesis,AMPK Signaling,Androgen Signaling,Apelin Adipocyte Signaling Pathway,Apelin Cardiomyocyte Signaling Pathway,Apelin Endothelial Signaling Pathway,Apelin Muscle Signaling Pathway,Axonal Guidance Signaling,cAMP-mediated signaling,Cardiac Hypertrophy Signaling,Cardiac Hypertrophy Signaling (Enhanced),Cardiac β-adrenergic Signaling,CCR3 Signaling in Eosinophils,CCR…
hsa-miR-3960	miR-3960 (and other miRNAs w/seed GCGGCGG)	-3.445	TargetScan Human	High (predicted)	GPX1	Amyotrophic Lateral Sclerosis Signaling,Apelin Adipocyte Signaling Pathway,Glutathione Redox Reactions I,Mitochondrial Dysfunction
hsa-miR-3960	miR-3960 (and other miRNAs w/seed GCGGCGG)	-3.445	TargetScan Human	High (predicted)	GRK6	G-Protein Coupled Receptor Signaling,Opioid Signaling Pathway,Pyridoxal 5'-phosphate Salvage Pathway,Salvage Pathways of Pyrimidine Ribonucleotides
hsa-miR-3960	miR-3960 (and other miRNAs w/seed GCGGCGG)	-3.445	TargetScan Human	High (predicted)	H2AX	ATM Signaling,Ferroptosis Signaling Pathway,Hereditary Breast Cancer Signaling,IL-33 Signaling Pathway,Kinetochore Metaphase Signaling Pathway
hsa-miR-3960	miR-3960 (and other miRNAs w/seed GCGGCGG)	-3.445	TargetScan Human	High (predicted)	HK3	GDP-glucose Biosynthesis,Glucose and Glucose-1-phosphate Degradation,HIF1α Signaling,PFKFB4 Signaling Pathway,Trehalose Degradation II (Trehalase),UDP-N-acetyl-D-galactosamine Biosynthesis II
hsa-miR-3960	miR-3960 (and other miRNAs w/seed GCGGCGG)	-3.445	TargetScan Human	High (predicted)	INS	Actin Cytoskeleton Signaling,AMPK Signaling,Apelin Adipocyte Signaling Pathway,Apelin Pancreas Signaling Pathway,Autophagy,Caveolar-mediated Endocytosis Signaling,Chaperone Mediated Autophagy Signaling Pathway,Clathrin-mediated Endocytosis Signaling,EIF2 Signaling,FXR/RXR Activation,G Protein Signaling Mediated by Tubby,Hepatic Cholestasis,Hepatic Fibrosis Signaling Pathway,Insulin Receptor Signa…
hsa-miR-3960	miR-3960 (and other miRNAs w/seed GCGGCGG)	-3.445	TargetScan Human	High (predicted)	JUNB	ABRA Signaling Pathway,NRF2-mediated Oxidative Stress Response,PCP (Planar Cell Polarity) Pathway,Role of JAK family kinases in IL-6-type Cytokine Signaling
hsa-miR-3960	miR-3960 (and other miRNAs w/seed GCGGCGG)	-3.445	TargetScan Human	High (predicted)	KRT13	Glucocorticoid Receptor Signaling
hsa-miR-3960	miR-3960 (and other miRNAs w/seed GCGGCGG)	-3.445	TargetScan Human	High (predicted)	KRT86	Glucocorticoid Receptor Signaling
hsa-miR-3960	miR-3960 (and other miRNAs w/seed GCGGCGG)	-3.445	TargetScan Human	High (predicted)	LIFR	CNTF Signaling,Human Embryonic Stem Cell Pluripotency,ID1 Signaling Pathway,Mouse Embryonic Stem Cell Pluripotency,Role of JAK family kinases in IL-6-type Cytokine Signaling,Role of NANOG in Mammalian Embryonic Stem Cell Pluripotency,Transcriptional Regulatory Network in Embryonic Stem Cells
hsa-miR-3960	miR-3960 (and other miRNAs w/seed GCGGCGG)	-3.445	TargetScan Human	High (predicted)	LIPE	Activin Inhibin Signaling Pathway,AMPK Signaling,Apelin Adipocyte Signaling Pathway,Gustation Pathway,Heparan Sulfate Biosynthesis,Heparan Sulfate Biosynthesis (Late Stages),Insulin Receptor Signaling,Oxytocin Signaling Pathway,Protein Kinase A Signaling,RAR Activation,Retinol Biosynthesis,Serotonin Receptor Signaling,Triacylglycerol Degradation,White Adipose Tissue Browning Pathway
hsa-miR-3960	miR-3960 (and other miRNAs w/seed GCGGCGG)	-3.445	TargetScan Human	High (predicted)	MAP1LC3B	Autophagy,FAT10 Signaling Pathway,Serotonin Receptor Signaling,Sirtuin Signaling Pathway
hsa-miR-3960	miR-3960 (and other miRNAs w/seed GCGGCGG)	-3.445	TargetScan Human	High (predicted)	MIF	Eumelanin Biosynthesis,MIF Regulation of Innate Immunity,MIF-mediated Glucocorticoid Regulation,Role of Macrophages, Fibroblasts and Endothelial Cells in Rheumatoid Arthritis
hsa-miR-3960	miR-3960 (and other miRNAs w/seed GCGGCGG)	-3.445	TargetScan Human	High (predicted)	MT-ATP6	Estrogen Receptor Signaling,Glucocorticoid Receptor Signaling,Mitochondrial Dysfunction,Neutrophil Extracellular Trap Signaling Pathway,Oxidative Phosphorylation,Sirtuin Signaling Pathway
hsa-miR-3960	miR-3960 (and other miRNAs w/seed GCGGCGG)	-3.445	TargetScan Human	High (predicted)	NDUFA11	Estrogen Receptor Signaling,Glucocorticoid Receptor Signaling,Granzyme A Signaling,Mitochondrial Dysfunction,Neutrophil Extracellular Trap Signaling Pathway,Oxidative Phosphorylation,Sirtuin Signaling Pathway
hsa-miR-3960	miR-3960 (and other miRNAs w/seed GCGGCGG)	-3.445	TargetScan Human	High (predicted)	NDUFB10	Estrogen Receptor Signaling,Glucocorticoid Receptor Signaling,Granzyme A Signaling,Mitochondrial Dysfunction,Neutrophil Extracellular Trap Signaling Pathway,Oxidative Phosphorylation,Sirtuin Signaling Pathway
hsa-miR-3960	miR-3960 (and other miRNAs w/seed GCGGCGG)	-3.445	TargetScan Human	High (predicted)	NDUFS7	Estrogen Receptor Signaling,Glucocorticoid Receptor Signaling,Granzyme A Signaling,Mitochondrial Dysfunction,Neutrophil Extracellular Trap Signaling Pathway,Oxidative Phosphorylation,Sirtuin Signaling Pathway
hsa-miR-3960	miR-3960 (and other miRNAs w/seed GCGGCGG)	-3.445	TargetScan Human	High (predicted)	NKX2-5	BMP signaling pathway,Cardiac Hypertrophy Signaling,Cardiac Hypertrophy Signaling (Enhanced),Cardiomyocyte Differentiation via BMP Receptors,Embryonic Stem Cell Differentiation into Cardiac Lineages,Factors Promoting Cardiogenesis in Vertebrates,Role of NFAT in Cardiac Hypertrophy,TGF-β Signaling
hsa-miR-3960	miR-3960 (and other miRNAs w/seed GCGGCGG)	-3.445	TargetScan Human	High (predicted)	NTNG2	Axonal Guidance Signaling
hsa-miR-3960	miR-3960 (and other miRNAs w/seed GCGGCGG)	-3.445	TargetScan Human	High (predicted)	PAM16	Necroptosis Signaling Pathway,Neutrophil Extracellular Trap Signaling Pathway,Sirtuin Signaling Pathway
hsa-miR-3960	miR-3960 (and other miRNAs w/seed GCGGCGG)	-3.445	TargetScan Human	High (predicted)	PAX2	Activin Inhibin Signaling Pathway,Chaperone Mediated Autophagy Signaling Pathway
hsa-miR-3960	miR-3960 (and other miRNAs w/seed GCGGCGG)	-3.445	TargetScan Human	High (predicted)	PCBD1	Dopamine Receptor Signaling,Phenylalanine Degradation I (Aerobic),Serotonin Receptor Signaling,Tyrosine Biosynthesis IV
hsa-miR-3960	miR-3960 (and other miRNAs w/seed GCGGCGG)	-3.445	TargetScan Human	High (predicted)	PDCD1	3-phosphoinositide Biosynthesis,3-phosphoinositide Degradation,D-myo-inositol (1,4,5,6)-Tetrakisphosphate Biosynthesis,D-myo-inositol (3,4,5,6)-tetrakisphosphate Biosynthesis,D-myo-inositol-5-phosphate Metabolism,PD-1, PD-L1 cancer immunotherapy pathway,Superpathway of Inositol Phosphate Compounds,Systemic Lupus Erythematosus In B Cell Signaling Pathway,T Cell Exhaustion Signaling Pathway
hsa-miR-3960	miR-3960 (and other miRNAs w/seed GCGGCGG)	-3.445	TargetScan Human	High (predicted)	PIAS4	JAK/STAT Signaling,Sumoylation Pathway,TGF-β Signaling
hsa-miR-3960	miR-3960 (and other miRNAs w/seed GCGGCGG)	-3.445	TargetScan Human	High (predicted)	PIK3R2	14-3-3-mediated Signaling,3-phosphoinositide Biosynthesis,Actin Cytoskeleton Signaling,Activin Inhibin Signaling Pathway,Acute Myeloid Leukemia Signaling,Acute Phase Response Signaling,Adrenomedullin signaling pathway,Aldosterone Signaling in Epithelial Cells,AMPK Signaling,Amyotrophic Lateral Sclerosis Signaling,Angiopoietin Signaling,Antiproliferative Role of Somatostatin Receptor 2,Apelin Card…
hsa-miR-3960	miR-3960 (and other miRNAs w/seed GCGGCGG)	-3.445	TargetScan Human	High (predicted)	PIP5K1C	3-phosphoinositide Biosynthesis,Actin Cytoskeleton Signaling,Aldosterone Signaling in Epithelial Cells,Clathrin-mediated Endocytosis Signaling,D-myo-inositol (1,4,5)-Trisphosphate Biosynthesis,Phagosome Formation,RAC Signaling,Regulation of Actin-based Motility by Rho,RHOA Signaling,RHOGDI Signaling,Semaphorin Neuronal Repulsive Signaling Pathway,Signaling by Rho Family GTPases,Superpathway of In…
hsa-miR-3960	miR-3960 (and other miRNAs w/seed GCGGCGG)	-3.445	TargetScan Human	High (predicted)	PLIN1	Adipogenesis pathway,Apelin Adipocyte Signaling Pathway,Serotonin Receptor Signaling,White Adipose Tissue Browning Pathway
hsa-miR-3960	miR-3960 (and other miRNAs w/seed GCGGCGG)	-3.445	TargetScan Human	High (predicted)	POU3F1	Myelination Signaling Pathway
hsa-miR-3960	miR-3960 (and other miRNAs w/seed GCGGCGG)	-3.445	TargetScan Human	High (predicted)	PRKAG2	Adrenomedullin signaling pathway,AMPK Signaling,Amyloid Processing,Androgen Signaling,Apelin Adipocyte Signaling Pathway,Apelin Cardiac Fibroblast Signaling Pathway,Apelin Endothelial Signaling Pathway,Apelin Muscle Signaling Pathway,Apelin Pancreas Signaling Pathway,Autophagy,Axonal Guidance Signaling,BMP signaling pathway,Breast Cancer Regulation by Stathmin1,Calcium Signaling,Cardiac Hypertrop…
hsa-miR-3960	miR-3960 (and other miRNAs w/seed GCGGCGG)	-3.445	TargetScan Human	High (predicted)	PRKAR1B	Adrenomedullin signaling pathway,AMPK Signaling,Amyloid Processing,Androgen Signaling,Apelin Adipocyte Signaling Pathway,Apelin Pancreas Signaling Pathway,Autophagy,Axonal Guidance Signaling,BMP signaling pathway,Breast Cancer Regulation by Stathmin1,Calcium Signaling,cAMP-mediated signaling,Cardiac Hypertrophy Signaling,Cardiac Hypertrophy Signaling (Enhanced),Cardiac β-adrenergic Signaling,CDK5…
hsa-miR-3960	miR-3960 (and other miRNAs w/seed GCGGCGG)	-3.445	TargetScan Human	High (predicted)	RBM38	HOTAIR Regulatory Pathway
hsa-miR-3960	miR-3960 (and other miRNAs w/seed GCGGCGG)	-3.445	TargetScan Human	High (predicted)	RPL14	EIF2 Signaling
hsa-miR-3960	miR-3960 (and other miRNAs w/seed GCGGCGG)	-3.445	TargetScan Human	High (predicted)	RUNX1	Acute Myeloid Leukemia Signaling,GM-CSF Signaling,IL-23 Signaling Pathway,Th17 Activation Pathway
hsa-miR-3960	miR-3960 (and other miRNAs w/seed GCGGCGG)	-3.445	TargetScan Human	High (predicted)	SH3GLB2	Clathrin-mediated Endocytosis Signaling,Mechanisms of Viral Exit from Host Cells
hsa-miR-3960	miR-3960 (and other miRNAs w/seed GCGGCGG)	-3.445	TargetScan Mouse,TargetScan Human	High (predicted),Moderate (predicted)	SLC12A5	Opioid Signaling Pathway,Oxytocin In Brain Signaling Pathway,WNK Renal Signaling Pathway
hsa-miR-3960	miR-3960 (and other miRNAs w/seed GCGGCGG)	-3.445	TargetScan Human	High (predicted)	SLC32A1	GABA Receptor Signaling
hsa-miR-3960	miR-3960 (and other miRNAs w/seed GCGGCGG)	-3.445	TargetScan Human	High (predicted)	SLC6A1	GABA Receptor Signaling,Neuroinflammation Signaling Pathway
hsa-miR-3960	miR-3960 (and other miRNAs w/seed GCGGCGG)	-3.445	TargetScan Human	High (predicted)	SLC9A3	Apelin Cardiomyocyte Signaling Pathway,Serotonin Receptor Signaling
hsa-miR-3960	miR-3960 (and other miRNAs w/seed GCGGCGG)	-3.445	TargetScan Human	High (predicted)	SYT5	SNARE Signaling Pathway,Synaptogenesis Signaling Pathway
hsa-miR-3960	miR-3960 (and other miRNAs w/seed GCGGCGG)	-3.445	TargetScan Human	High (predicted)	TFAP2A	Adrenomedullin signaling pathway,ID1 Signaling Pathway
hsa-miR-3960	miR-3960 (and other miRNAs w/seed GCGGCGG)	-3.445	TargetScan Human	High (predicted)	TNFRSF11A	CLEAR Signaling Pathway,CREB Signaling in Neurons,IL-12 Signaling and Production in Macrophages,NF-κB Signaling,PTEN Signaling,RANK Signaling in Osteoclasts,Role of Osteoblasts, Osteoclasts and Chondrocytes in Rheumatoid Arthritis,Role Of Osteoclasts In Rheumatoid Arthritis Signaling Pathway,STAT3 Pathway
hsa-miR-3960	miR-3960 (and other miRNAs w/seed GCGGCGG)	-3.445	TargetScan Human	High (predicted)	USP2	Protein Ubiquitination Pathway
hsa-miR-3960	miR-3960 (and other miRNAs w/seed GCGGCGG)	-3.445	TargetScan Human	High (predicted)	ZNF423	Adipogenesis pathway,BMP signaling pathway,TGF-β Signaling
hsa-miR-4516	miR-4434 (and other miRNAs w/seed GGAGAAG)	-2.388	TargetScan Human	High (predicted)	ABCA4	Xenobiotic Metabolism General Signaling Pathway
hsa-miR-4516	miR-4434 (and other miRNAs w/seed GGAGAAG)	-2.388	TargetScan Human	High (predicted)	ABHD16A	Triacylglycerol Degradation
hsa-miR-4516	miR-4434 (and other miRNAs w/seed GGAGAAG)	-2.388	TargetScan Human	High (predicted)	ACSL1	Acetate Conversion to Acetyl-CoA,Ethanol Degradation II,Ethanol Degradation IV,Fatty Acid Activation,Fatty Acid β-oxidation I,LPS/IL-1 Mediated Inhibition of RXR Function,Mitochondrial L-carnitine Shuttle Pathway,Oxidative Ethanol Degradation III,Stearate Biosynthesis I (Animals),Type II Diabetes Mellitus Signaling,γ-linolenate Biosynthesis II (Animals)
hsa-miR-4516	miR-4434 (and other miRNAs w/seed GGAGAAG)	-2.388	TargetScan Human	High (predicted)	AK9	AMPK Signaling,Pyrimidine Deoxyribonucleotides De Novo Biosynthesis I,Pyrimidine Ribonucleotides De Novo Biosynthesis,Pyrimidine Ribonucleotides Interconversion,Salvage Pathways of Pyrimidine Ribonucleotides
hsa-miR-4516	miR-4434 (and other miRNAs w/seed GGAGAAG)	-2.388	TargetScan Human	High (predicted)	APOC4	Atherosclerosis Signaling,Clathrin-mediated Endocytosis Signaling,DHCR24 Signaling Pathway,FXR/RXR Activation,IL-12 Signaling and Production in Macrophages,LPS/IL-1 Mediated Inhibition of RXR Function,LXR/RXR Activation,Maturity Onset Diabetes of Young (MODY) Signaling,Production of Nitric Oxide and Reactive Oxygen Species in Macrophages
hsa-miR-4516	miR-4434 (and other miRNAs w/seed GGAGAAG)	-2.388	TargetScan Human	High (predicted)	AQP2	Apelin Endothelial Signaling Pathway,eNOS Signaling
hsa-miR-4516	miR-4434 (and other miRNAs w/seed GGAGAAG)	-2.388	TargetScan Human	High (predicted)	ARF3	Ferroptosis Signaling Pathway,HER-2 Signaling in Breast Cancer,Integrin Signaling
hsa-miR-4516	miR-4434 (and other miRNAs w/seed GGAGAAG)	-2.388	TargetScan Human	High (predicted)	ARHGEF4	Actin Cytoskeleton Signaling,Breast Cancer Regulation by Stathmin1,Molecular Mechanisms of Cancer,Phospholipase C Signaling,Reelin Signaling in Neurons,RHOGDI Signaling,Signaling by Rho Family GTPases,Thrombin Signaling
hsa-miR-4516	miR-4434 (and other miRNAs w/seed GGAGAAG)	-2.388	TargetScan Human	High (predicted)	ASXL2	Senescence Pathway
hsa-miR-4516	miR-4434 (and other miRNAs w/seed GGAGAAG)	-2.388	TargetScan Human	High (predicted)	BTK	B Cell Receptor Signaling,Fc Epsilon RI Signaling,FcγRIIB Signaling in B Lymphocytes,G Beta Gamma Signaling,GP6 Signaling Pathway,Gα12/13 Signaling,Gαq Signaling,IL-15 Production,Leukocyte Extravasation Signaling,p70S6K Signaling,Phospholipase C Signaling,PI3K Signaling in B Lymphocytes,Primary Immunodeficiency Signaling,Role of NFAT in Regulation of the Immune Response,Role Of Osteoclasts In Rhe…
hsa-miR-4516	miR-4434 (and other miRNAs w/seed GGAGAAG)	-2.388	TargetScan Human	High (predicted)	CABLES1	CDK5 Signaling
hsa-miR-4516	miR-4434 (and other miRNAs w/seed GGAGAAG)	-2.388	TargetScan Human	High (predicted)	CACNG5	Amyotrophic Lateral Sclerosis Signaling,Androgen Signaling,Calcium Signaling,Cardiac Hypertrophy Signaling,Cardiac Hypertrophy Signaling (Enhanced),Cardiac β-adrenergic Signaling,CCR5 Signaling in Macrophages,Cellular Effects of Sildenafil (Viagra),Circadian Rhythm Signaling,Corticotropin Releasing Hormone Signaling,CREB Signaling in Neurons,Dilated Cardiomyopathy Signaling Pathway,Dopamine-DARPP…
hsa-miR-4516	miR-4434 (and other miRNAs w/seed GGAGAAG)	-2.388	TargetScan Human	High (predicted)	CACNG6	Amyotrophic Lateral Sclerosis Signaling,Androgen Signaling,Calcium Signaling,Cardiac Hypertrophy Signaling,Cardiac Hypertrophy Signaling (Enhanced),Cardiac β-adrenergic Signaling,CCR5 Signaling in Macrophages,Cellular Effects of Sildenafil (Viagra),Circadian Rhythm Signaling,Corticotropin Releasing Hormone Signaling,CREB Signaling in Neurons,Dilated Cardiomyopathy Signaling Pathway,Dopamine-DARPP…
hsa-miR-4516	miR-4434 (and other miRNAs w/seed GGAGAAG)	-2.388	TargetScan Human	High (predicted)	CBL	14-3-3-mediated Signaling,Clathrin-mediated Endocytosis Signaling,Ephrin B Signaling,Fcγ Receptor-mediated Phagocytosis in Macrophages and Monocytes,FLT3 Signaling in Hematopoietic Progenitor Cells,Insulin Receptor Signaling,Molecular Mechanisms of Cancer,PI3K Signaling in B Lymphocytes,Protein Ubiquitination Pathway,PTEN Signaling,RANK Signaling in Osteoclasts,Role of Osteoblasts, Osteoclasts an…
hsa-miR-4516	miR-4434 (and other miRNAs w/seed GGAGAAG)	-2.388	TargetScan Human	High (predicted)	CCL4	Agranulocyte Adhesion and Diapedesis,CCR5 Signaling in Macrophages,Chemokine Signaling,Communication between Innate and Adaptive Immune Cells,Differential Regulation of Cytokine Production in Intestinal Epithelial Cells by IL-17A and IL-17F,Differential Regulation of Cytokine Production in Macrophages and T Helper Cells by IL-17A and IL-17F,Granulocyte Adhesion and Diapedesis,Pathogen Induced Cyt…
hsa-miR-4516	miR-4434 (and other miRNAs w/seed GGAGAAG)	-2.388	TargetScan Human	High (predicted)	CCNH	Adipogenesis pathway,Androgen Signaling,Assembly of RNA Polymerase II Complex,Cyclins and Cell Cycle Regulation,Glucocorticoid Receptor Signaling,NER (Nucleotide Excision Repair, Enhanced Pathway),Nucleotide Excision Repair Pathway,RAR Activation
hsa-miR-4516	miR-4434 (and other miRNAs w/seed GGAGAAG)	-2.388	TargetScan Human	High (predicted)	CCR9	Agranulocyte Adhesion and Diapedesis,Breast Cancer Regulation by Stathmin1,CREB Signaling in Neurons,FAK Signaling,G-Protein Coupled Receptor Signaling,Granulocyte Adhesion and Diapedesis,Phagosome Formation,S100 Family Signaling Pathway
hsa-miR-4516	miR-4434 (and other miRNAs w/seed GGAGAAG)	-2.388	TargetScan Human	High (predicted)	CDK4	Aryl Hydrocarbon Receptor Signaling,Bladder Cancer Signaling,Breast Cancer Regulation by Stathmin1,Cell Cycle Control of Chromosomal Replication,Cell Cycle Regulation by BTG Family Proteins,Cell Cycle: G1/S Checkpoint Regulation,Chronic Myeloid Leukemia Signaling,Coronavirus Pathogenesis Pathway,Cyclins and Cell Cycle Regulation,DNA Methylation and Transcriptional Repression Signaling,Estrogen-me…
hsa-miR-4516	miR-4434 (and other miRNAs w/seed GGAGAAG)	-2.388	TargetScan Human	High (predicted)	CDKN1A	Activin Inhibin Signaling Pathway,AMPK Signaling,Antiproliferative Role of Somatostatin Receptor 2,Aryl Hydrocarbon Receptor Signaling,ATM Signaling,BAG2 Signaling Pathway,BEX2 Signaling Pathway,Bladder Cancer Signaling,Cell Cycle: G1/S Checkpoint Regulation,Cell Cycle: G2/M DNA Damage Checkpoint Regulation,Chronic Myeloid Leukemia Signaling,Cyclins and Cell Cycle Regulation,DNA damage-induced 14…
hsa-miR-4516	miR-4434 (and other miRNAs w/seed GGAGAAG)	-2.388	TargetScan Human	High (predicted)	CER1	Factors Promoting Cardiogenesis in Vertebrates
hsa-miR-4516	miR-4434 (and other miRNAs w/seed GGAGAAG)	-2.388	TargetScan Human	High (predicted)	CPOX	Heme Biosynthesis from Uroporphyrinogen-III I,Heme Biosynthesis II,Mitochondrial Dysfunction
hsa-miR-4516	miR-4434 (and other miRNAs w/seed GGAGAAG)	-2.388	TargetScan Human	High (predicted)	CSNK1G1	Dopamine-DARPP32 Feedback in cAMP Signaling,Gap Junction Signaling,Hepatic Fibrosis Signaling Pathway,Role of Macrophages, Fibroblasts and Endothelial Cells in Rheumatoid Arthritis,Role of NFAT in Regulation of the Immune Response,Role Of Osteoblasts In Rheumatoid Arthritis Signaling Pathway,Role of Osteoblasts, Osteoclasts and Chondrocytes in Rheumatoid Arthritis,Role of WNT/GSK-3β Signaling in …
hsa-miR-4516	miR-4434 (and other miRNAs w/seed GGAGAAG)	-2.388	TargetScan Human	High (predicted)	CXCL9	Agranulocyte Adhesion and Diapedesis,Granulocyte Adhesion and Diapedesis,Hepatic Fibrosis / Hepatic Stellate Cell Activation,Macrophage Classical Activation Signaling Pathway,Pathogen Induced Cytokine Storm Signaling Pathway,Pathogenesis of Multiple Sclerosis
hsa-miR-4516	miR-4434 (and other miRNAs w/seed GGAGAAG)	-2.388	TargetScan Human	High (predicted)	DPPA4	Human Embryonic Stem Cell Pluripotency
hsa-miR-4516	miR-4434 (and other miRNAs w/seed GGAGAAG)	-2.388	TargetScan Human	High (predicted)	EXOSC3	Inhibition of ARE-Mediated mRNA Degradation Pathway,MicroRNA Biogenesis Signaling Pathway
hsa-miR-4516	miR-4434 (and other miRNAs w/seed GGAGAAG)	-2.388	TargetScan Human	High (predicted)	EXTL2	Heparan Sulfate Biosynthesis,Heparan Sulfate Biosynthesis (Late Stages)
hsa-miR-4516	miR-4434 (and other miRNAs w/seed GGAGAAG)	-2.388	TargetScan Human	High (predicted)	F9	Coagulation System,Intrinsic Prothrombin Activation Pathway
hsa-miR-4516	miR-4434 (and other miRNAs w/seed GGAGAAG)	-2.388	TargetScan Human	High (predicted)	FOSL1	Activin Inhibin Signaling Pathway,ERK5 Signaling,NRF2-mediated Oxidative Stress Response
hsa-miR-4516	miR-4434 (and other miRNAs w/seed GGAGAAG)	-2.388	TargetScan Human	High (predicted)	GAS2	Apoptosis Signaling,Death Receptor Signaling
hsa-miR-4516	miR-4434 (and other miRNAs w/seed GGAGAAG)	-2.388	TargetScan Human	High (predicted)	GFPT2	UDP-N-acetyl-D-glucosamine Biosynthesis II
hsa-miR-4516	miR-4434 (and other miRNAs w/seed GGAGAAG)	-2.388	TargetScan Human	High (predicted)	GLRX	Antioxidant Action of Vitamin C,Ascorbate Recycling (Cytosolic),Glutathione Redox Reactions II,Vitamin-C Transport
hsa-miR-4516	miR-4434 (and other miRNAs w/seed GGAGAAG)	-2.388	TargetScan Human	High (predicted)	GNG2	AMPK Signaling,Androgen Signaling,Antiproliferative Role of Somatostatin Receptor 2,Apelin Endothelial Signaling Pathway,Apelin Muscle Signaling Pathway,Axonal Guidance Signaling,Breast Cancer Regulation by Stathmin1,Cardiac Hypertrophy Signaling,Cardiac Hypertrophy Signaling (Enhanced),Cardiac β-adrenergic Signaling,CCR3 Signaling in Eosinophils,CCR5 Signaling in Macrophages,Circadian Rhythm Sig…
hsa-miR-4516	miR-4434 (and other miRNAs w/seed GGAGAAG)	-2.388	TargetScan Human	High (predicted)	GPR26	Breast Cancer Regulation by Stathmin1,CREB Signaling in Neurons,FAK Signaling,G-Protein Coupled Receptor Signaling,Phagosome Formation,S100 Family Signaling Pathway
hsa-miR-4516	miR-4434 (and other miRNAs w/seed GGAGAAG)	-2.388	TargetScan Human	High (predicted)	GRIK5	Amyotrophic Lateral Sclerosis Signaling,CREB Signaling in Neurons,Glutamate Receptor Signaling
hsa-miR-4516	miR-4434 (and other miRNAs w/seed GGAGAAG)	-2.388	TargetScan Human	High (predicted)	GRIN2B	Amyotrophic Lateral Sclerosis Signaling,Calcium Signaling,Circadian Rhythm Signaling,CREB Signaling in Neurons,Dopamine-DARPP32 Feedback in cAMP Signaling,Endocannabinoid Neuronal Synapse Pathway,Ephrin Receptor Signaling,Glutamate Receptor Signaling,Huntington's Disease Signaling,Multiple Sclerosis Signaling Pathway,Neuroinflammation Signaling Pathway,Neuropathic Pain Signaling In Dorsal Horn Ne…
hsa-miR-4516	miR-4434 (and other miRNAs w/seed GGAGAAG)	-2.388	TargetScan Human	High (predicted)	HIF3A	Iron homeostasis signaling pathway
hsa-miR-4516	miR-4434 (and other miRNAs w/seed GGAGAAG)	-2.388	TargetScan Human	High (predicted)	HOXA3	RAR Activation
hsa-miR-4516	miR-4434 (and other miRNAs w/seed GGAGAAG)	-2.388	TargetScan Human	High (predicted)	HS6ST3	Chondroitin Sulfate Biosynthesis,Chondroitin Sulfate Biosynthesis (Late Stages),Dermatan Sulfate Biosynthesis,Dermatan Sulfate Biosynthesis (Late Stages),Heparan Sulfate Biosynthesis,Heparan Sulfate Biosynthesis (Late Stages),LPS/IL-1 Mediated Inhibition of RXR Function,Xenobiotic Metabolism CAR Signaling Pathway,Xenobiotic Metabolism PXR Signaling Pathway,Xenobiotic Metabolism Signaling
hsa-miR-4516	miR-4434 (and other miRNAs w/seed GGAGAAG)	-2.388	TargetScan Human	High (predicted)	HSPBP1	Chaperone Mediated Autophagy Signaling Pathway
hsa-miR-4516	miR-4434 (and other miRNAs w/seed GGAGAAG)	-2.388	TargetScan Human	High (predicted)	IFNE	Glucocorticoid Receptor Signaling,Neutrophil Extracellular Trap Signaling Pathway,Retinoic acid Mediated Apoptosis Signaling,Role of Lipids/Lipid Rafts in the Pathogenesis of Influenza,Role of PI3K/AKT Signaling in the Pathogenesis of Influenza,Role of WNT/GSK-3β Signaling in the Pathogenesis of Influenza
hsa-miR-4516	miR-4434 (and other miRNAs w/seed GGAGAAG)	-2.388	TargetScan Human	High (predicted)	IGF2R	CLEAR Signaling Pathway,CREB Signaling in Neurons,Estrogen Receptor Signaling,Glioma Signaling,Myelination Signaling Pathway,NF-κB Signaling,PTEN Signaling,Role Of Osteoblasts In Rheumatoid Arthritis Signaling Pathway,STAT3 Pathway,Transcriptional Regulatory Network in Embryonic Stem Cells
hsa-miR-4516	miR-4434 (and other miRNAs w/seed GGAGAAG)	-2.388	TargetScan Human	High (predicted),Moderate (predicted)	IGLL1/IGLL5	Primary Immunodeficiency Signaling
hsa-miR-4516	miR-4434 (and other miRNAs w/seed GGAGAAG)	-2.388	TargetScan Human	High (predicted)	KCNJ6	Dopamine-DARPP32 Feedback in cAMP Signaling,Endocannabinoid Neuronal Synapse Pathway,G Beta Gamma Signaling,Neuroinflammation Signaling Pathway,Neurovascular Coupling Signaling Pathway,Opioid Signaling Pathway,Serotonin Receptor Signaling
hsa-miR-4516	miR-4434 (and other miRNAs w/seed GGAGAAG)	-2.388	TargetScan Human	High (predicted)	KPNA4	RAN Signaling,Role of NFAT in Regulation of the Immune Response
hsa-miR-4516	miR-4434 (and other miRNAs w/seed GGAGAAG)	-2.388	TargetScan Human	High (predicted)	KRT4	Glucocorticoid Receptor Signaling
hsa-miR-4516	miR-4434 (and other miRNAs w/seed GGAGAAG)	-2.388	TargetScan Human	High (predicted)	LALBA	Role of JAK2 in Hormone-like Cytokine Signaling
hsa-miR-4516	miR-4434 (and other miRNAs w/seed GGAGAAG)	-2.388	TargetScan Human	High (predicted)	LAMTOR1	CLEAR Signaling Pathway,Macrophage Alternative Activation Signaling Pathway
hsa-miR-4516	miR-4434 (and other miRNAs w/seed GGAGAAG)	-2.388	TargetScan Human	High (predicted)	LCT	CDX Gastrointestinal Cancer Signaling Pathway,Lactose Degradation III
hsa-miR-4516	miR-4434 (and other miRNAs w/seed GGAGAAG)	-2.388	TargetScan Human	High (predicted)	LIG3	BER (Base Excision Repair) Pathway,Chronic Myeloid Leukemia Signaling,DNA Double-Strand Break Repair by Non-Homologous End Joining,NER (Nucleotide Excision Repair, Enhanced Pathway)
hsa-miR-4516	miR-4434 (and other miRNAs w/seed GGAGAAG)	-2.388	TargetScan Human	High (predicted)	MAF	Activin Inhibin Signaling Pathway,IL-10 Signaling,IL-12 Signaling and Production in Macrophages,IL-4 Signaling,Macrophage Alternative Activation Signaling Pathway,Macrophage Classical Activation Signaling Pathway,NRF2-mediated Oxidative Stress Response,Th1 and Th2 Activation Pathway,Th2 Pathway,Xenobiotic Metabolism General Signaling Pathway,Xenobiotic Metabolism Signaling
hsa-miR-4516	miR-4434 (and other miRNAs w/seed GGAGAAG)	-2.388	TargetScan Human	High (predicted)	MMP2	Activin Inhibin Signaling Pathway,Adrenomedullin signaling pathway,Agranulocyte Adhesion and Diapedesis,Airway Pathology in Chronic Obstructive Pulmonary Disease,Axonal Guidance Signaling,BEX2 Signaling Pathway,Bladder Cancer Signaling,Breast Cancer Regulation by Stathmin1,Chaperone Mediated Autophagy Signaling Pathway,Colorectal Cancer Metastasis Signaling,Endocannabinoid Cancer Inhibition Pathw…
hsa-miR-4516	miR-4434 (and other miRNAs w/seed GGAGAAG)	-2.388	TargetScan Human	High (predicted)	MSN	Actin Cytoskeleton Signaling,Agranulocyte Adhesion and Diapedesis,Granulocyte Adhesion and Diapedesis,Leukocyte Extravasation Signaling,RHOA Signaling,RHOGDI Signaling,Signaling by Rho Family GTPases,Systemic Lupus Erythematosus In T Cell Signaling Pathway
hsa-miR-4516	miR-4434 (and other miRNAs w/seed GGAGAAG)	-2.388	TargetScan Human	High (predicted)	NMNAT3	NAD Biosynthesis from 2-amino-3-carboxymuconate Semialdehyde,NAD biosynthesis II (from tryptophan),NAD Biosynthesis III,NAD Salvage Pathway II,NAD Salvage Pathway III,NAD Signaling Pathway
hsa-miR-4516	miR-4434 (and other miRNAs w/seed GGAGAAG)	-2.388	TargetScan Human	High (predicted)	NUMA1	Granzyme B Signaling
hsa-miR-4516	miR-4434 (and other miRNAs w/seed GGAGAAG)	-2.388	TargetScan Human	High (predicted)	OPN1LW	Breast Cancer Regulation by Stathmin1,CREB Signaling in Neurons,FAK Signaling,G-Protein Coupled Receptor Signaling,Phagosome Formation,Phototransduction Pathway,S100 Family Signaling Pathway
hsa-miR-4516	miR-4434 (and other miRNAs w/seed GGAGAAG)	-2.388	TargetScan Human	High (predicted)	OPN1MW (includes others)	Breast Cancer Regulation by Stathmin1,CREB Signaling in Neurons,FAK Signaling,G-Protein Coupled Receptor Signaling,Phagosome Formation,Phototransduction Pathway,S100 Family Signaling Pathway
hsa-miR-4516	miR-4434 (and other miRNAs w/seed GGAGAAG)	-2.388	TargetScan Human	High (predicted)	ORAI2	AMPK Signaling,Gustation Pathway,Neurovascular Coupling Signaling Pathway,Neutrophil Extracellular Trap Signaling Pathway,Serotonin Receptor Signaling
hsa-miR-4516	miR-4434 (and other miRNAs w/seed GGAGAAG)	-2.388	TargetScan Human	High (predicted)	OTX1	Transcriptional Regulatory Network in Embryonic Stem Cells
hsa-miR-4516	miR-4434 (and other miRNAs w/seed GGAGAAG)	-2.388	TargetScan Human	High (predicted)	PAK1	Actin Cytoskeleton Signaling,Agrin Interactions at Neuromuscular Junction,Amyotrophic Lateral Sclerosis Signaling,Angiopoietin Signaling,Axonal Guidance Signaling,Breast Cancer Regulation by Stathmin1,CCR3 Signaling in Eosinophils,CD28 Signaling in T Helper Cells,CDC42 Signaling,CXCR4 Signaling,Ephrin A Signaling,Ephrin B Signaling,Ephrin Receptor Signaling,Epithelial Adherens Junction Signaling,…
hsa-miR-4516	miR-4434 (and other miRNAs w/seed GGAGAAG)	-2.388	TargetScan Human	High (predicted)	PDX1	Insulin Secretion Signaling Pathway,Maturity Onset Diabetes of Young (MODY) Signaling,RAR Activation,Type II Diabetes Mellitus Signaling
hsa-miR-4516	miR-4434 (and other miRNAs w/seed GGAGAAG)	-2.388	TargetScan Human	High (predicted)	PHLPP2	AMPK Signaling
hsa-miR-4516	miR-4434 (and other miRNAs w/seed GGAGAAG)	-2.388	TargetScan Human	High (predicted)	PPP3R1	3-phosphoinositide Biosynthesis,3-phosphoinositide Degradation,ABRA Signaling Pathway,Autophagy,Axonal Guidance Signaling,B Cell Receptor Signaling,Calcium Signaling,Calcium-induced T Lymphocyte Apoptosis,cAMP-mediated signaling,Cardiac Hypertrophy Signaling,Cardiac Hypertrophy Signaling (Enhanced),CD28 Signaling in T Helper Cells,Chaperone Mediated Autophagy Signaling Pathway,Chronic Myeloid Leu…
hsa-miR-4516	miR-4434 (and other miRNAs w/seed GGAGAAG)	-2.388	TargetScan Human	High (predicted)	PREX1	G-Protein Coupled Receptor Signaling
hsa-miR-4516	miR-4434 (and other miRNAs w/seed GGAGAAG)	-2.388	TargetScan Human	High (predicted)	PRKAR1A	Adrenomedullin signaling pathway,AMPK Signaling,Amyloid Processing,Androgen Signaling,Apelin Adipocyte Signaling Pathway,Apelin Pancreas Signaling Pathway,Autophagy,Axonal Guidance Signaling,BMP signaling pathway,Breast Cancer Regulation by Stathmin1,Calcium Signaling,cAMP-mediated signaling,Cardiac Hypertrophy Signaling,Cardiac Hypertrophy Signaling (Enhanced),Cardiac β-adrenergic Signaling,CDK5…
hsa-miR-4516	miR-4434 (and other miRNAs w/seed GGAGAAG)	-2.388	TargetScan Human	High (predicted)	PRPF4B	Pyridoxal 5'-phosphate Salvage Pathway,Salvage Pathways of Pyrimidine Ribonucleotides,Systemic Lupus Erythematosus Signaling
hsa-miR-4516	miR-4434 (and other miRNAs w/seed GGAGAAG)	-2.388	TargetScan Human	High (predicted)	PTGIS	Eicosanoid Signaling,Prostanoid Biosynthesis
hsa-miR-4516	miR-4434 (and other miRNAs w/seed GGAGAAG)	-2.388	TargetScan Human	High (predicted)	RACGAP1	Epithelial Adherens Junction Signaling
hsa-miR-4516	miR-4434 (and other miRNAs w/seed GGAGAAG)	-2.388	TargetScan Human	High (predicted)	RASGRF1	Molecular Mechanisms of Cancer,Serotonin Receptor Signaling,Synaptogenesis Signaling Pathway
hsa-miR-4516	miR-4434 (and other miRNAs w/seed GGAGAAG)	-2.388	TargetScan Human	High (predicted)	REL	4-1BB Signaling in T Lymphocytes,Activation of IRF by Cytosolic Pattern Recognition Receptors,Acute Myeloid Leukemia Signaling,Acute Phase Response Signaling,Adrenomedullin signaling pathway,Altered T Cell and B Cell Signaling in Rheumatoid Arthritis,Androgen Signaling,Angiopoietin Signaling,Antioxidant Action of Vitamin C,Apelin Endothelial Signaling Pathway,Apelin Pancreas Signaling Pathway,Apo…
hsa-miR-4516	miR-4434 (and other miRNAs w/seed GGAGAAG)	-2.388	TargetScan Human	High (predicted)	RHO	Breast Cancer Regulation by Stathmin1,CREB Signaling in Neurons,FAK Signaling,G-Protein Coupled Receptor Signaling,Phagosome Formation,Phototransduction Pathway,Protein Kinase A Signaling,RAR Activation,S100 Family Signaling Pathway
hsa-miR-4516	miR-4434 (and other miRNAs w/seed GGAGAAG)	-2.388	TargetScan Human	High (predicted)	RPL37	EIF2 Signaling
hsa-miR-4516	miR-4434 (and other miRNAs w/seed GGAGAAG)	-2.388	TargetScan Human	High (predicted)	S100A7	Role of IL-17A in Psoriasis,S100 Family Signaling Pathway
hsa-miR-4516	miR-4434 (and other miRNAs w/seed GGAGAAG)	-2.388	TargetScan Human	High (predicted)	S1PR2	Breast Cancer Regulation by Stathmin1,Ceramide Signaling,CREB Signaling in Neurons,FAK Signaling,G-Protein Coupled Receptor Signaling,Human Embryonic Stem Cell Pluripotency,Osteoarthritis Pathway,Phagosome Formation,S100 Family Signaling Pathway,Sphingosine-1-phosphate Signaling
hsa-miR-4516	miR-4434 (and other miRNAs w/seed GGAGAAG)	-2.388	TargetScan Human	High (predicted)	SCN3B	Gustation Pathway
hsa-miR-4516	miR-4434 (and other miRNAs w/seed GGAGAAG)	-2.388	TargetScan Human	High (predicted)	SHF	Adrenomedullin signaling pathway,Endothelin-1 Signaling,Estrogen Receptor Signaling,Renin-Angiotensin Signaling,Synaptogenesis Signaling Pathway,Systemic Lupus Erythematosus In B Cell Signaling Pathway
hsa-miR-4516	miR-4434 (and other miRNAs w/seed GGAGAAG)	-2.388	TargetScan Human	High (predicted)	SIX3	G-Protein Coupled Receptor Signaling,Transcriptional Regulatory Network in Embryonic Stem Cells
hsa-miR-4516	miR-4434 (and other miRNAs w/seed GGAGAAG)	-2.388	TargetScan Human	High (predicted)	SLC1A2	Amyotrophic Lateral Sclerosis Signaling,Glutamate Receptor Signaling,Neuroinflammation Signaling Pathway,Neurovascular Coupling Signaling Pathway
hsa-miR-4516	miR-4434 (and other miRNAs w/seed GGAGAAG)	-2.388	TargetScan Human	High (predicted)	SLC4A5	Cellular Effects of Sildenafil (Viagra)
hsa-miR-4516	miR-4434 (and other miRNAs w/seed GGAGAAG)	-2.388	TargetScan Human	High (predicted)	SULT1B1	Chondroitin Sulfate Biosynthesis,Chondroitin Sulfate Biosynthesis (Late Stages),Dermatan Sulfate Biosynthesis,Dermatan Sulfate Biosynthesis (Late Stages),Dopamine Degradation,Heparan Sulfate Biosynthesis,Heparan Sulfate Biosynthesis (Late Stages),LPS/IL-1 Mediated Inhibition of RXR Function,Melatonin Degradation I,Serotonin Degradation,Superpathway of Melatonin Degradation,Thyroid Hormone Metabol…
hsa-miR-4516	miR-4434 (and other miRNAs w/seed GGAGAAG)	-2.388	TargetScan Human	High (predicted)	TAFAZZIN	CDP-diacylglycerol Biosynthesis I,Phosphatidylglycerol Biosynthesis II (Non-plastidic),Triacylglycerol Biosynthesis
hsa-miR-4516	miR-4434 (and other miRNAs w/seed GGAGAAG)	-2.388	TargetScan Human	High (predicted)	TAS2R14	Gustation Pathway
hsa-miR-4516	miR-4434 (and other miRNAs w/seed GGAGAAG)	-2.388	TargetScan Human	High (predicted)	TFRC	Clathrin-mediated Endocytosis Signaling,Ferroptosis Signaling Pathway,Hepatic Fibrosis Signaling Pathway,Iron homeostasis signaling pathway,Virus Entry via Endocytic Pathways
hsa-miR-4516	miR-4434 (and other miRNAs w/seed GGAGAAG)	-2.388	TargetScan Human	High (predicted)	TIMP2	Glioma Invasiveness Signaling,Hepatic Fibrosis / Hepatic Stellate Cell Activation,Inhibition of Matrix Metalloproteases,Leukocyte Extravasation Signaling
hsa-miR-4516	miR-4434 (and other miRNAs w/seed GGAGAAG)	-2.388	TargetScan Human	High (predicted)	TNFRSF13C	Altered T Cell and B Cell Signaling in Rheumatoid Arthritis,B Cell Activating Factor Signaling,Communication between Innate and Adaptive Immune Cells,Primary Immunodeficiency Signaling,Systemic Lupus Erythematosus In B Cell Signaling Pathway,Systemic Lupus Erythematosus Signaling
hsa-miR-4516	miR-4434 (and other miRNAs w/seed GGAGAAG)	-2.388	TargetScan Human	High (predicted)	TNNI1	Calcium Signaling,Dilated Cardiomyopathy Signaling Pathway,Protein Kinase A Signaling,Serotonin Receptor Signaling
hsa-miR-4516	miR-4434 (and other miRNAs w/seed GGAGAAG)	-2.388	TargetScan Human	High (predicted)	TPI1	Glycolysis I,Sucrose Degradation V (Mammalian)
hsa-miR-4516	miR-4434 (and other miRNAs w/seed GGAGAAG)	-2.388	TargetScan Human	High (predicted)	TRPM7	Hepatic Fibrosis Signaling Pathway,Necroptosis Signaling Pathway
hsa-miR-4516	miR-4434 (and other miRNAs w/seed GGAGAAG)	-2.388	TargetScan Human	High (predicted)	TUB	G Protein Signaling Mediated by Tubby
hsa-miR-4516	miR-4434 (and other miRNAs w/seed GGAGAAG)	-2.388	TargetScan Human	High (predicted)	USP18	Protein Ubiquitination Pathway
hsa-miR-4516	miR-4434 (and other miRNAs w/seed GGAGAAG)	-2.388	TargetScan Human	High (predicted)	WNT8B	Axonal Guidance Signaling,Basal Cell Carcinoma Signaling,Cardiac Hypertrophy Signaling (Enhanced),CDX Gastrointestinal Cancer Signaling Pathway,Chronic Myeloid Leukemia Signaling,Colorectal Cancer Metastasis Signaling,Factors Promoting Cardiogenesis in Vertebrates,Glioblastoma Multiforme Signaling,Hepatic Fibrosis Signaling Pathway,HOTAIR Regulatory Pathway,Human Embryonic Stem Cell Pluripotency,…
hsa-miR-4516	miR-4434 (and other miRNAs w/seed GGAGAAG)	-2.388	TargetScan Human	High (predicted)	ZNF24	Myelination Signaling Pathway
hsa-miR-4750-5p	miR-4750-5p (miRNAs w/seed UCGGGCG)	-3.003	TargetScan Human	High (predicted)	ATG9A	Autophagy,Sirtuin Signaling Pathway
hsa-miR-4750-5p	miR-4750-5p (miRNAs w/seed UCGGGCG)	-3.003	TargetScan Human	High (predicted)	CDK5	Adipogenesis pathway,Amyloid Processing,Axonal Guidance Signaling,CDK5 Signaling,Cell Cycle Control of Chromosomal Replication,DNA Methylation and Transcriptional Repression Signaling,Dopamine-DARPP32 Feedback in cAMP Signaling,Huntington's Disease Signaling,Molecular Mechanisms of Cancer,Neuregulin Signaling,Pyridoxal 5'-phosphate Salvage Pathway,Reelin Signaling in Neurons,Salvage Pathways of P…
hsa-miR-4750-5p	miR-4750-5p (miRNAs w/seed UCGGGCG)	-3.003	TargetScan Human	High (predicted)	COL9A3	GP6 Signaling Pathway,Hepatic Fibrosis / Hepatic Stellate Cell Activation,IL-4 Signaling,Neutrophil Extracellular Trap Signaling Pathway,Pathogen Induced Cytokine Storm Signaling Pathway,Pulmonary Fibrosis Idiopathic Signaling Pathway,Role Of Osteoclasts In Rheumatoid Arthritis Signaling Pathway,Wound Healing Signaling Pathway
hsa-miR-4750-5p	miR-4750-5p (miRNAs w/seed UCGGGCG)	-3.003	TargetScan Human	High (predicted)	CPLX1	SNARE Signaling Pathway,Synaptogenesis Signaling Pathway
hsa-miR-4750-5p	miR-4750-5p (miRNAs w/seed UCGGGCG)	-3.003	TargetScan Human	High (predicted)	CSK	Actin Cytoskeleton Signaling,Adrenomedullin signaling pathway,B Cell Receptor Signaling,CD28 Signaling in T Helper Cells,FAK Signaling,Gαq Signaling,ICOS-ICOSL Signaling in T Helper Cells,IL-15 Production,Paxillin Signaling,PD-1, PD-L1 cancer immunotherapy pathway,RAR Activation,Sperm Motility,Systemic Lupus Erythematosus In B Cell Signaling Pathway,T Cell Receptor Signaling
hsa-miR-4750-5p	miR-4750-5p (miRNAs w/seed UCGGGCG)	-3.003	TargetScan Human	High (predicted)	GPR88	Breast Cancer Regulation by Stathmin1,CREB Signaling in Neurons,FAK Signaling,G-Protein Coupled Receptor Signaling,Phagosome Formation,S100 Family Signaling Pathway
hsa-miR-4750-5p	miR-4750-5p (miRNAs w/seed UCGGGCG)	-3.003	TargetScan Human	High (predicted)	GPRIN1	G-Protein Coupled Receptor Signaling
hsa-miR-4750-5p	miR-4750-5p (miRNAs w/seed UCGGGCG)	-3.003	TargetScan Human	High (predicted)	H2BW2	14-3-3-mediated Signaling,Adrenomedullin signaling pathway,Apelin Liver Signaling Pathway,Autophagy,B Cell Receptor Signaling,Cardiac Hypertrophy Signaling (Enhanced),Circadian Rhythm Signaling,CLEAR Signaling Pathway,Coronavirus Replication Pathway,CTLA4 Signaling in Cytotoxic T Lymphocytes,Docosahexaenoic Acid (DHA) Signaling,ERB2-ERBB3 Signaling,Estrogen Receptor Signaling,FAK Signaling,GP6 Si…
hsa-miR-4750-5p	miR-4750-5p (miRNAs w/seed UCGGGCG)	-3.003	TargetScan Human	High (predicted)	ICAM2	Agranulocyte Adhesion and Diapedesis,Granulocyte Adhesion and Diapedesis,IL-33 Signaling Pathway
hsa-miR-4750-5p	miR-4750-5p (miRNAs w/seed UCGGGCG)	-3.003	TargetScan Human	High (predicted)	IGLL1/IGLL5	Primary Immunodeficiency Signaling
hsa-miR-4750-5p	miR-4750-5p (miRNAs w/seed UCGGGCG)	-3.003	TargetScan Human	High (predicted)	LCN2	Airway Pathology in Chronic Obstructive Pulmonary Disease,Differential Regulation of Cytokine Production in Intestinal Epithelial Cells by IL-17A and IL-17F,IL-17 Signaling,IL-17A Signaling in Fibroblasts
hsa-miR-4750-5p	miR-4750-5p (miRNAs w/seed UCGGGCG)	-3.003	TargetScan Human	High (predicted)	LHX5	Transcriptional Regulatory Network in Embryonic Stem Cells
hsa-miR-4750-5p	miR-4750-5p (miRNAs w/seed UCGGGCG)	-3.003	TargetScan Human	High (predicted)	MATK	Actin Cytoskeleton Signaling,Adrenomedullin signaling pathway,IL-15 Production,Neuregulin Signaling,Sperm Motility
hsa-miR-4750-5p	miR-4750-5p (miRNAs w/seed UCGGGCG)	-3.003	TargetScan Human	High (predicted)	NADK	NAD Phosphorylation and Dephosphorylation,NAD Signaling Pathway
hsa-miR-4750-5p	miR-4750-5p (miRNAs w/seed UCGGGCG)	-3.003	TargetScan Human	High (predicted)	PARP10	Death Receptor Signaling,Multiple Sclerosis Signaling Pathway,NAD Signaling Pathway,Retinoic acid Mediated Apoptosis Signaling,Ribonucleotide Reductase Signaling Pathway,UVA-Induced MAPK Signaling
hsa-miR-4750-5p	miR-4750-5p (miRNAs w/seed UCGGGCG)	-3.003	TargetScan Human	High (predicted)	PLA2G2F	Antioxidant Action of Vitamin C,Atherosclerosis Signaling,CCR3 Signaling in Eosinophils,Eicosanoid Signaling,Endothelin-1 Signaling,ERK/MAPK Signaling,Fc Epsilon RI Signaling,Glucocorticoid Receptor Signaling,MIF Regulation of Innate Immunity,MIF-mediated Glucocorticoid Regulation,Necroptosis Signaling Pathway,Neuroinflammation Signaling Pathway,Neurovascular Coupling Signaling Pathway,Neutrophil…
hsa-miR-4750-5p	miR-4750-5p (miRNAs w/seed UCGGGCG)	-3.003	TargetScan Human	High (predicted)	POLR2J2/POLR2J3	Androgen Signaling,Assembly of RNA Polymerase II Complex,CREB Signaling in Neurons,Glucocorticoid Receptor Signaling,Hereditary Breast Cancer Signaling,Huntington's Disease Signaling,MicroRNA Biogenesis Signaling Pathway,NAD Signaling Pathway,NER (Nucleotide Excision Repair, Enhanced Pathway),Nucleotide Excision Repair Pathway
hsa-miR-4750-5p	miR-4750-5p (miRNAs w/seed UCGGGCG)	-3.003	TargetScan Human	High (predicted)	PRKN	BAG2 Signaling Pathway,CLEAR Signaling Pathway,Mitochondrial Dysfunction,Parkinson's Signaling,Protein Ubiquitination Pathway,Pulmonary Fibrosis Idiopathic Signaling Pathway,WNK Renal Signaling Pathway
hsa-miR-4750-5p	miR-4750-5p (miRNAs w/seed UCGGGCG)	-3.003	TargetScan Human	High (predicted)	RAF1	14-3-3-mediated Signaling,Actin Cytoskeleton Signaling,Acute Myeloid Leukemia Signaling,Acute Phase Response Signaling,Adrenomedullin signaling pathway,Aldosterone Signaling in Epithelial Cells,Apelin Endothelial Signaling Pathway,Apoptosis Signaling,Autophagy,Axonal Guidance Signaling,B Cell Receptor Signaling,Bladder Cancer Signaling,BMP signaling pathway,Breast Cancer Regulation by Stathmin1,c…
hsa-miR-4750-5p	miR-4750-5p (miRNAs w/seed UCGGGCG)	-3.003	TargetScan Human	High (predicted)	SLC16A3	TR/RXR Activation
hsa-miR-4750-5p	miR-4750-5p (miRNAs w/seed UCGGGCG)	-3.003	TargetScan Human	High (predicted)	SNCB	SNARE Signaling Pathway,Synaptogenesis Signaling Pathway
hsa-miR-4750-5p	miR-4750-5p (miRNAs w/seed UCGGGCG)	-3.003	TargetScan Human	High (predicted)	URAD	Ubiquinol-10 Biosynthesis (Eukaryotic)
hsa-miR-4772-3p	miR-4772-3p (and other miRNAs w/seed CUGCAAC)	-2.579	TargetScan Mouse,TargetScan Human	High (predicted),Moderate (predicted)	ABCB10	Iron homeostasis signaling pathway
hsa-miR-4772-3p	miR-4772-3p (and other miRNAs w/seed CUGCAAC)	-2.579	TargetScan Human	High (predicted)	COX7C	HER-2 Signaling in Breast Cancer,Mitochondrial Dysfunction,Oxidative Phosphorylation
hsa-miR-4772-3p	miR-4772-3p (and other miRNAs w/seed CUGCAAC)	-2.579	TargetScan Human	High (predicted)	CXCR1	Agranulocyte Adhesion and Diapedesis,Breast Cancer Regulation by Stathmin1,Cardiac Hypertrophy Signaling (Enhanced),CREB Signaling in Neurons,FAK Signaling,G-Protein Coupled Receptor Signaling,Glucocorticoid Receptor Signaling,Granulocyte Adhesion and Diapedesis,IL-8 Signaling,Pathogen Induced Cytokine Storm Signaling Pathway,Phagosome Formation,PI3K/AKT Signaling,S100 Family Signaling Pathway,ST…
hsa-miR-4772-3p	miR-4772-3p (and other miRNAs w/seed CUGCAAC)	-2.579	TargetScan Human	High (predicted)	EIF1AX	EIF2 Signaling,Regulation of eIF4 and p70S6K Signaling,VEGF Signaling
hsa-miR-4772-3p	miR-4772-3p (and other miRNAs w/seed CUGCAAC)	-2.579	TargetScan Mouse,TargetScan Human	High (predicted)	FOXA2	DNA Methylation and Transcriptional Repression Signaling,FXR/RXR Activation,IL-13 Signaling Pathway,Maturity Onset Diabetes of Young (MODY) Signaling,PXR/RXR Activation,Role of OCT4 in Mammalian Embryonic Stem Cell Pluripotency
hsa-miR-4772-3p	miR-4772-3p (and other miRNAs w/seed CUGCAAC)	-2.579	TargetScan Mouse,TargetScan Human	High (predicted),Moderate (predicted)	HTRA1	Neuroprotective Role of THOP1 in Alzheimer's Disease,Osteoarthritis Pathway
hsa-miR-4772-3p	miR-4772-3p (and other miRNAs w/seed CUGCAAC)	-2.579	TargetScan Human	High (predicted)	IL13	Airway Inflammation in Asthma,Airway Pathology in Chronic Obstructive Pulmonary Disease,Cardiac Hypertrophy Signaling (Enhanced),CDX Gastrointestinal Cancer Signaling Pathway,Differential Regulation of Cytokine Production in Intestinal Epithelial Cells by IL-17A and IL-17F,Differential Regulation of Cytokine Production in Macrophages and T Helper Cells by IL-17A and IL-17F,Erythropoietin Signalin…
hsa-miR-4772-3p	miR-4772-3p (and other miRNAs w/seed CUGCAAC)	-2.579	TargetScan Human	High (predicted)	IL36B	Activin Inhibin Signaling Pathway,Acute Phase Response Signaling,Adrenomedullin signaling pathway,Agranulocyte Adhesion and Diapedesis,Airway Pathology in Chronic Obstructive Pulmonary Disease,Altered T Cell and B Cell Signaling in Rheumatoid Arthritis,Atherosclerosis Signaling,Cardiac Hypertrophy Signaling (Enhanced),CDX Gastrointestinal Cancer Signaling Pathway,Cholecystokinin/Gastrin-mediated …
hsa-miR-4772-3p	miR-4772-3p (and other miRNAs w/seed CUGCAAC)	-2.579	TargetScan Human	High (predicted)	ITGA8	Actin Cytoskeleton Signaling,Actin Nucleation by ARP-WASP Complex,Axonal Guidance Signaling,Cardiac Hypertrophy Signaling (Enhanced),Caveolar-mediated Endocytosis Signaling,CDC42 Signaling,Ephrin Receptor Signaling,ERK/MAPK Signaling,FAK Signaling,Hepatic Fibrosis Signaling Pathway,HGF Signaling,Integrin Signaling,Molecular Mechanisms of Cancer,Neuregulin Signaling,Osteoarthritis Pathway,PAK Sign…
hsa-miR-4772-3p	miR-4772-3p (and other miRNAs w/seed CUGCAAC)	-2.579	TargetScan Human	High (predicted)	KDELR2	Protein Kinase A Signaling
hsa-miR-4772-3p	miR-4772-3p (and other miRNAs w/seed CUGCAAC)	-2.579	TargetScan Human	High (predicted)	MDH2	Aspartate Degradation II,Gluconeogenesis I,TCA Cycle II (Eukaryotic)
hsa-miR-4772-3p	miR-4772-3p (and other miRNAs w/seed CUGCAAC)	-2.579	TargetScan Human	High (predicted)	PSMA1	BAG2 Signaling Pathway,Chaperone Mediated Autophagy Signaling Pathway,FAT10 Signaling Pathway,Huntington's Disease Signaling,Inhibition of ARE-Mediated mRNA Degradation Pathway,Protein Ubiquitination Pathway
hsa-miR-4772-3p	miR-4772-3p (and other miRNAs w/seed CUGCAAC)	-2.579	TargetScan Human	High (predicted)	PSME3	BAG2 Signaling Pathway,FAT10 Signaling Pathway,Huntington's Disease Signaling,Inhibition of ARE-Mediated mRNA Degradation Pathway
hsa-miR-4772-3p	miR-4772-3p (and other miRNAs w/seed CUGCAAC)	-2.579	TargetScan Mouse,TargetScan Human	High (predicted)	RAC1	Actin Cytoskeleton Signaling,Actin Nucleation by ARP-WASP Complex,Agrin Interactions at Neuromuscular Junction,Amyotrophic Lateral Sclerosis Signaling,Apelin Adipocyte Signaling Pathway,Axonal Guidance Signaling,B Cell Receptor Signaling,Breast Cancer Regulation by Stathmin1,Cardiac Hypertrophy Signaling,CCR3 Signaling in Eosinophils,CD28 Signaling in T Helper Cells,CDX Gastrointestinal Cancer Si…
hsa-miR-4772-3p	miR-4772-3p (and other miRNAs w/seed CUGCAAC)	-2.579	TargetScan Human	High (predicted)	RAE1	HER-2 Signaling in Breast Cancer,MicroRNA Biogenesis Signaling Pathway
hsa-miR-4772-3p	miR-4772-3p (and other miRNAs w/seed CUGCAAC)	-2.579	TargetScan Mouse,TargetScan Human	High (predicted),Moderate (predicted)	RTN4	Axonal Guidance Signaling
hsa-miR-4772-3p	miR-4772-3p (and other miRNAs w/seed CUGCAAC)	-2.579	TargetScan Mouse,TargetScan Human	High (predicted),Moderate (predicted)	SLC3A2	Autophagy,Ferroptosis Signaling Pathway,Polyamine Regulation in Colon Cancer
hsa-miR-4772-3p	miR-4772-3p (and other miRNAs w/seed CUGCAAC)	-2.579	TargetScan Human	High (predicted)	SMAD4	Activin Inhibin Signaling Pathway,Antiproliferative Role of TOB in T Cell Signaling,BMP signaling pathway,Cardiomyocyte Differentiation via BMP Receptors,CDX Gastrointestinal Cancer Signaling Pathway,Cell Cycle: G1/S Checkpoint Regulation,Chronic Myeloid Leukemia Signaling,Colorectal Cancer Metastasis Signaling,Coronavirus Pathogenesis Pathway,Factors Promoting Cardiogenesis in Vertebrates,FAT10 …
hsa-miR-4772-3p	miR-4772-3p (and other miRNAs w/seed CUGCAAC)	-2.579	TargetScan Mouse,TargetScan Human	High (predicted),Moderate (predicted)	SYT11	SNARE Signaling Pathway,Synaptogenesis Signaling Pathway
hsa-miR-4772-3p	miR-4772-3p (and other miRNAs w/seed CUGCAAC)	-2.579	TargetScan Human	High (predicted)	TFRC	Clathrin-mediated Endocytosis Signaling,Ferroptosis Signaling Pathway,Hepatic Fibrosis Signaling Pathway,Iron homeostasis signaling pathway,Virus Entry via Endocytic Pathways
hsa-miR-483-5p	miR-483-5p (miRNAs w/seed AGACGGG)	-1.976	Ingenuity Expert Findings,TargetScan Human	Experimentally Observed,High (predicted)	ARHGDIA	Regulation of Actin-based Motility by Rho,RHOGDI Signaling,Sumoylation Pathway
hsa-miR-483-5p	miR-483-5p (miRNAs w/seed AGACGGG)	-1.976	TargetScan Human	High (predicted)	CACNG8	Amyotrophic Lateral Sclerosis Signaling,Androgen Signaling,Calcium Signaling,Cardiac Hypertrophy Signaling,Cardiac Hypertrophy Signaling (Enhanced),Cardiac β-adrenergic Signaling,CCR5 Signaling in Macrophages,Cellular Effects of Sildenafil (Viagra),Circadian Rhythm Signaling,Corticotropin Releasing Hormone Signaling,CREB Signaling in Neurons,Dilated Cardiomyopathy Signaling Pathway,Dopamine-DARPP…
hsa-miR-483-5p	miR-483-5p (miRNAs w/seed AGACGGG)	-1.976	TargetScan Human	High (predicted)	CACYBP	S100 Family Signaling Pathway
hsa-miR-483-5p	miR-483-5p (miRNAs w/seed AGACGGG)	-1.976	TargetScan Human	High (predicted)	CDK15	Cell Cycle Control of Chromosomal Replication,DNA Methylation and Transcriptional Repression Signaling,Molecular Mechanisms of Cancer
hsa-miR-483-5p	miR-483-5p (miRNAs w/seed AGACGGG)	-1.976	TargetScan Human	High (predicted)	CLCN3	Insulin Secretion Signaling Pathway
hsa-miR-483-5p	miR-483-5p (miRNAs w/seed AGACGGG)	-1.976	TargetScan Mouse,TargetScan Human	High (predicted),Moderate (predicted)	CYP2F1	Acetone Degradation I (to Methylglyoxal),Bupropion Degradation,Estrogen Biosynthesis,LPS/IL-1 Mediated Inhibition of RXR Function,Melatonin Degradation I,Nicotine Degradation II,Nicotine Degradation III,NRF2-mediated Oxidative Stress Response,Oxidative Ethanol Degradation III,Superpathway of Melatonin Degradation
hsa-miR-483-5p	miR-483-5p (miRNAs w/seed AGACGGG)	-1.976	TargetScan Human	High (predicted)	DLG5	HIPPO signaling
hsa-miR-483-5p	miR-483-5p (miRNAs w/seed AGACGGG)	-1.976	TargetScan Human	High (predicted)	ENTPD4	Neurovascular Coupling Signaling Pathway,Pyrimidine Ribonucleotides De Novo Biosynthesis,Pyrimidine Ribonucleotides Interconversion
hsa-miR-483-5p	miR-483-5p (miRNAs w/seed AGACGGG)	-1.976	TargetScan Human	High (predicted)	FIS1	Mitochondrial Dysfunction
hsa-miR-483-5p	miR-483-5p (miRNAs w/seed AGACGGG)	-1.976	TargetScan Human	High (predicted)	GFRA4	GDNF Family Ligand-Receptor Interactions
hsa-miR-483-5p	miR-483-5p (miRNAs w/seed AGACGGG)	-1.976	TargetScan Human	High (predicted)	GOSR1	Huntington's Disease Signaling,Insulin Secretion Signaling Pathway,Phagosome Maturation,SNARE Signaling Pathway,Synaptogenesis Signaling Pathway,Tight Junction Signaling
hsa-miR-483-5p	miR-483-5p (miRNAs w/seed AGACGGG)	-1.976	TargetScan Mouse,TargetScan Human	High (predicted),Moderate (predicted)	GPX3	Apelin Adipocyte Signaling Pathway,Glutathione Redox Reactions I,Mitochondrial Dysfunction
hsa-miR-483-5p	miR-483-5p (miRNAs w/seed AGACGGG)	-1.976	TargetScan Human	High (predicted)	GRK2	cAMP-mediated signaling,Cardiac β-adrenergic Signaling,Colorectal Cancer Metastasis Signaling,G-Protein Coupled Receptor Signaling,Gαq Signaling,Opioid Signaling Pathway,Sonic Hedgehog Signaling
hsa-miR-483-5p	miR-483-5p (miRNAs w/seed AGACGGG)	-1.976	TargetScan Human	High (predicted)	HAP1	Huntington's Disease Signaling,Mitochondrial Dysfunction
hsa-miR-483-5p	miR-483-5p (miRNAs w/seed AGACGGG)	-1.976	TargetScan Human	High (predicted)	ICAM4	IL-33 Signaling Pathway
hsa-miR-483-5p	miR-483-5p (miRNAs w/seed AGACGGG)	-1.976	TargetScan Human	High (predicted)	MAP4K4	Apoptosis Signaling,Creatine-phosphate Biosynthesis,Death Receptor Signaling,Ephrin Receptor Signaling,IL-10 Signaling,IL-6 Signaling,IL-8 Signaling,NF-κB Signaling,NOD1/2 Signaling Pathway,PPAR Signaling,PPARα/RXRα Activation,SAPK/JNK Signaling,Systemic Lupus Erythematosus In B Cell Signaling Pathway,Toll-like Receptor Signaling
hsa-miR-483-5p	miR-483-5p (miRNAs w/seed AGACGGG)	-1.976	TargetScan Human	High (predicted)	MAPK3	14-3-3-mediated Signaling,4-1BB Signaling in T Lymphocytes,Actin Cytoskeleton Signaling,Activin Inhibin Signaling Pathway,Acute Myeloid Leukemia Signaling,Acute Phase Response Signaling,Adrenomedullin signaling pathway,Agrin Interactions at Neuromuscular Junction,Aldosterone Signaling in Epithelial Cells,Amyloid Processing,Androgen Signaling,Antioxidant Action of Vitamin C,Antiproliferative Role …
hsa-miR-483-5p	miR-483-5p (miRNAs w/seed AGACGGG)	-1.976	TargetScan Human	High (predicted)	MBTPS1	Endoplasmic Reticulum Stress Pathway,Unfolded protein response
hsa-miR-483-5p	miR-483-5p (miRNAs w/seed AGACGGG)	-1.976	TargetScan Human	High (predicted)	MPZ	Myelination Signaling Pathway
hsa-miR-483-5p	miR-483-5p (miRNAs w/seed AGACGGG)	-1.976	TargetScan Human	High (predicted)	MTRNR2L4	Chaperone Mediated Autophagy Signaling Pathway
hsa-miR-483-5p	miR-483-5p (miRNAs w/seed AGACGGG)	-1.976	TargetScan Human	High (predicted)	P4HB	Hypoxia Signaling in the Cardiovascular System,Role of Tissue Factor in Cancer,Unfolded protein response
[truncated: 691 more rows]

## Sheet: 2
Female Baseline: Post Acute Exercise vs Resting
[truncated: 1,556 more rows]

[truncated: 6 more sheets: 3, 4, 5, 6, 7, 8]
