# Supplementary material for: Circulating extracellular vesicle characteristics differ between men and women following 12 weeks of concurrent exercise training
Source: Physiol Rep. 2024 May 2;12(9):e16016. doi: 10.14814/phy2.16016 (PMC11065700; doi:10.14814/phy2.16016)
Supplement: Supplementary file 5 — File S3. [file PHY2-12-e16016-s006.xlsx]

## Sheet: 1
Male: Baseline: Post Acute Exercise vs Resting
Ingenuity Canonical Pathways	-log(p-value)	Ratio	z-score	Molecules
S100 Family Signaling Pathway	64.5	0.268	4.24	ABCC1,ACKR1,ACKR4,ADAM10,ADGRB2,ADGRD2,ADGRF2,ADORA1,ADORA2A,ADRA1D,AGER,AGTR1,AKT1,AKT2,AKT3,APP,AREG,ATF2,ATP5F1E,ATP5PO,BCL2,BDNF,CACNA1B,CACNA1I,CACNB3,CACNG1,CACNG2,CACNG3,CACNG5,CACNG6,CACNG7,CACNG8,CACYBP,CALCR,CALCRL,CAMK2A,CAMK2G,CASP3,CASP7,CASR,CATSPER2,CCL20,CCL4,CCR1,CCR7,CCR8,CCR9,CD36,CDH1,CDKN1A,CELSR2,CHRM1,CHRM4,CMKLR1,CNR2,CREB1,CREB3L1,CRHR1,CRHR2,CX3CR1,CXCR1,CXCR6,CYBB,DRD1,…
Molecular Mechanisms of Cancer	58.2	0.329	#NUM!	AKT1,AKT2,AKT3,APC2,APH1A,ARHGEF19,ARHGEF4,ARHGEF6,ARHGEF7,BAK1,BAX,BCL2,BCL2L1,BID,BMP3,BMP8A,CAMK2A,CAMK2G,CASP3,CASP6,CASP7,CASP8,CBL,CCND1,CCNE2,CDH1,CDK15,CDK16,CDK17,CDK3,CDK4,CDK5,CDK6,CDK8,CDKN1A,CDKN2D,CRK,CYCS,DIABLO,E2F3,E2F5,ELK1,EP300,FADD,FOXO1,FYN,GAB2,GNA11,GNAI1,GNAI2,GNAO1,GNAQ,GNAS,GNAT1,GNB3,GNG12,GNG13,GNG2,GNG3,GNG4,GNG5,H2BW2,HDAC1,HDAC11,HDAC3,HHAT,HIPK2,IRS1,ITGA11,ITGA5,…
G-Protein Coupled Receptor Signaling	51.2	0.253	4.221	ACKR1,ACKR4,ADGRB2,ADGRD2,ADGRF2,ADORA1,ADORA2A,ADRA1D,AGTR1,AKT1,AKT2,AKT3,APEX1,ATF2,CALCR,CALCRL,CAMK2A,CAMK2G,CASR,CCND1,CCR1,CCR7,CCR8,CCR9,CELSR2,CHRM1,CHRM4,CMKLR1,CNGB3,CNR2,CREB1,CREB3L1,CRHR1,CRHR2,CRK,CX3CR1,CXCR1,CXCR2,CXCR6,DRD1,DRD2,DUSP4,DUSP9,ENPP1,F2RL2,FICD,FOXO1,FSHR,FYN,GABBR2,GHRHR,GLP1R,GLP2R,GNA11,GNAI1,GNAI2,GNAO1,GNAQ,GNAS,GNAT1,GNB3,GNG12,GNG13,GNG2,GNG3,GNG4,GNG5,GPER1,…
CREB Signaling in Neurons	49.8	0.267	3.93	ACKR1,ACKR4,ADGRB2,ADGRD2,ADGRF2,ADORA1,ADORA2A,ADRA1D,AGTR1,AKT1,AKT2,AKT3,ATF2,CACNA1B,CACNA1I,CACNB3,CACNG1,CACNG2,CACNG3,CACNG5,CACNG6,CACNG7,CACNG8,CALCR,CALCRL,CAMK2A,CAMK2G,CASR,CATSPER2,CCR1,CCR7,CCR8,CCR9,CELSR2,CHRM1,CHRM4,CMKLR1,CNR2,CREB1,CREB3L1,CRHR1,CRHR2,CX3CR1,CXCR1,CXCR6,DRD1,DRD2,ELK1,EP300,F2RL2,FGFR3,FSHR,GABBR2,GHRHR,GLP1R,GLP2R,GNA11,GNAI1,GNAI2,GNAO1,GNAQ,GNAS,GNAT1,GNB3,G…
Hepatic Fibrosis Signaling Pathway	49.7	0.314	1.873	AGTR1,AKT1,AKT2,AKT3,APC2,ATF2,BCL2,CACNA1B,CACNB3,CACNG1,CACNG2,CACNG3,CACNG5,CACNG6,CACNG7,CACNG8,CASP3,CCL5,CCND1,CD40LG,COL1A1,COL5A3,CREB1,CREB3L1,CSNK1G1,CYBB,EDN1,ELK1,EZH2,FOXO1,GLIS1,GLIS2,GNAI1,GNAI2,IKBKE,IKBKG,IL17A,IL1RN,IL33,IL36B,IL36G,IL36RN,INS,ITGA11,ITGA5,ITGA8,ITGB1,ITGB4,JAK2,KRAS,LEF1,LRP1,LRP6,MAP2K1,MAP2K2,MAP2K3,MAP2K4,MAP2K5,MAPK13,MAPK14,MAPK3,MMP1,MRAS,MYD88,MYL12A,MYL…
Axonal Guidance Signaling	48.3	0.285	#NUM!	ACE,ACE2,ADAM10,ADAM11,ADAM29,ADAM30,ADAMDEC1,ADAMTS13,ADAMTS17,ADAMTS4,ADAMTS7,AKT1,AKT2,AKT3,ARHGEF6,ARHGEF7,ARPC3,ARPC4,ARPC5,ARPC5L,BDNF,BMP3,BMP8A,BRCC3,CDK5,CFL2,CHMP1A,CRK,CRKL,EFNA2,EFNA4,EFNB1,EFNB3,EPHA10,EPHA2,EPHA4,EPHB3,EPHB4,ERBB2,FARP2,FYN,GLIS1,GLIS2,GNA11,GNAI1,GNAI2,GNAO1,GNAQ,GNAS,GNAT1,GNB3,GNG12,GNG13,GNG2,GNG3,GNG4,GNG5,ITGA11,ITGA5,ITGA8,ITGB1,ITGB4,ITSN1,KCNJ12,KRAS,LINGO1…
Cardiac Hypertrophy Signaling (Enhanced)	45.3	0.269	2.228	ACE,ADRA1D,AGTR1,AKT1,AKT2,AKT3,APEX1,ATF2,CACNA1B,CACNB3,CACNG1,CACNG2,CACNG3,CACNG5,CACNG6,CACNG7,CACNG8,CAMK2A,CAMK2G,CD40LG,CXCR1,CXCR2,CYBB,EDN1,ELK1,ENPP1,EP300,FGF1,FGF11,FGF14,FGF16,FGF20,FGF23,FGF7,FGFR3,FICD,GNA11,GNAI1,GNAI2,GNAQ,GNAS,GNB3,GNG12,GNG13,GNG2,GNG3,GNG4,GNG5,H2BW2,HDAC1,HDAC11,HDAC3,HSPB7,IKBKE,IKBKG,IL10RA,IL12RB1,IL13,IL17A,IL21R,IL33,IL36B,IL36G,IL3RA,IL6R,IL6ST,IL7R,IL…
Breast Cancer Regulation by Stathmin1	44.2	0.256	2.483	ACKR1,ACKR4,ADGRB2,ADGRD2,ADGRF2,ADORA1,ADORA2A,ADRA1D,AGTR1,ARHGEF19,ARHGEF4,ARHGEF6,ARHGEF7,ATF2,CALCR,CALCRL,CAMK2A,CAMK2G,CASR,CCND1,CCR1,CCR7,CCR8,CCR9,CDK4,CDK6,CELSR2,CHRM1,CHRM4,CMKLR1,CNR2,CREB1,CREB3L1,CRHR1,CRHR2,CX3CR1,CXCR1,CXCR6,DRD1,DRD2,E2F3,E2F5,F2RL2,FSHR,GABBR2,GHRHR,GLP1R,GLP2R,GNAQ,GNB3,GNG12,GNG13,GNG2,GNG3,GNG4,GNG5,GPER1,GPR156,GPR173,GPR179,GPR180,GPR20,GPR22,GPR26,GPR34,…
Phagosome Formation	44	0.239	4.593	ACKR1,ACKR4,ADGRB2,ADGRD2,ADGRF2,ADORA1,ADORA2A,ADRA1D,AGTR1,AKT1,AKT2,AKT3,AP1S2,ARPC3,ARPC4,ARPC5,ARPC5L,CALCR,CALCRL,CASR,CCR1,CCR7,CCR8,CCR9,CD209,CD36,CELSR2,CFL2,CHRM1,CHRM4,CLEC4E,CLEC7A,CMKLR1,CNR2,COLEC12,CR2,CRHR1,CRHR2,CRKL,CX3CR1,CXCR1,CXCR6,DRD1,DRD2,F2RL2,FCAMR,FCGR1A,FCGR1BP,FGR,FSHR,FYN,GAB2,GABBR2,GHRHR,GLP1R,GLP2R,GPER1,GPR156,GPR173,GPR179,GPR180,GPR20,GPR22,GPR26,GPR34,GPR37L1…
Synaptogenesis Signaling Pathway	43.5	0.34	4.707	AKT1,AKT2,AKT3,ARHGEF7,ARPC3,ARPC4,ARPC5,ARPC5L,ATF2,BDNF,BET1L,CACNA1B,CACNB3,CAMK2A,CAMK2G,CDH1,CDH11,CDH15,CDH16,CDH19,CDH24,CDH8,CDK5,CHN1,CNTNAP1,COMP,CPLX1,CPLX2,CPLX3,CPLX4,CREB1,CREB3L1,CRK,CRKL,EFNA2,EFNA4,EFNB1,EFNB3,EIF4EBP2,EPHA10,EPHA2,EPHA4,EPHB3,EPHB4,FGR,FYN,GOSR1,GRIA3,GRIA4,GRIN1,GRIN2B,GRM4,ITSN1,KRAS,LCK,LRP1,MAPK14,MAPK3,MAPT,MARCKS,MRAS,NAPA,NECTIN1,PAK1,PIK3C2G,PIK3CA,PIK3C…
Opioid Signaling Pathway	40.3	0.346	2.588	AKT1,AKT2,AKT3,ATF2,CACNA1B,CACNA1I,CACNB3,CACNG1,CACNG2,CACNG3,CACNG5,CACNG6,CACNG7,CACNG8,CAMK2A,CAMK2G,CATSPER2,CLTC,CREB1,CREB3L1,EGR4,ELK1,EP300,FGR,FOSB,FRK,FYN,GNA11,GNAI1,GNAI2,GNAO1,GNAQ,GNAS,GNAT1,GNB3,GNG12,GNG13,GNG2,GNG3,GNG4,GNG5,GRIN1,GRIN2B,GRK2,GRK6,KCNJ3,KCNJ6,KRAS,LCK,LEF1,MAP2K1,MAP2K2,MAP2K3,MAP2K4,MAP2K5,MAPK15,MAPK3,MAPK4,MAPK7,MRAS,NOS1,PIK3C2G,PLCB1,PLD2,PNOC,PPP3R1,PRKAC…
Protein Kinase A Signaling	38.8	0.285	-0.322	ACP1,ADD1,AKAP12,AKAP7,APEX1,ATF2,CAMK2A,CAMK2G,CNGB3,CREB1,CREB3L1,DUSP10,DUSP15,DUSP16,DUSP18,DUSP2,DUSP4,DUSP5,DUSP9,ELK1,ENPP1,FICD,FLNB,GNAI1,GNAI2,GNAQ,GNAS,GNB3,GNG12,GNG13,GNG2,GNG3,GNG4,GNG5,GYS1,GYS2,H2BW2,HHAT,KDELR2,KDELR3,LEF1,LIPE,MAP2K1,MAP2K2,MAPK3,MPPED2,MTMR3,MYL12A,MYL3,MYL6,MYL9,NGFR,NOTUM,NTN1,PALM2AKAP2,PDE2A,PDE4A,PDE6G,PLCB1,PLCB2,PLCB3,PLCG1,PLN,PPP1CC,PPP1R10,PPP1R14D,PP…
Huntington's Disease Signaling	37.3	0.332	2.06	AKT1,AKT2,AKT3,ATF2,ATP5F1E,BAX,BCL2L1,BDNF,BET1L,CACNA1B,CAPN5,CAPN6,CAPN9,CAPNS1,CASP12,CASP14,CASP2,CASP3,CASP5,CASP6,CASP7,CASP8,CASQ1,CDK5,CDK5R1,CLTC,CPLX2,CREB1,CREB3L1,CYCS,DCTN1,EP300,GNA11,GNAQ,GNB3,GNG12,GNG13,GNG2,GNG3,GNG4,GNG5,GOSR1,GRIN2B,HAP1,HDAC1,HDAC11,HDAC3,HSPA1L,HSPA6,MAP2K4,MAPK3,NAPA,NCOR2,NEUROD1,PACSIN1,PDPK1,PIK3C2G,PIK3CA,PIK3CD,PIK3R2,PIK3R6,PLCB1,PLCB2,PLCB3,POLR2C,P…
Signaling by Rho Family GTPases	35.5	0.333	2.769	ARHGEF19,ARHGEF4,ARHGEF6,ARHGEF7,ARPC3,ARPC4,ARPC5,ARPC5L,CDC42EP3,CDC42EP4,CDH1,CDH11,CDH15,CDH16,CDH19,CDH24,CDH8,CFL2,CYBB,ELK1,EZR,GNA11,GNAI1,GNAI2,GNAO1,GNAQ,GNAS,GNAT1,GNB3,GNG12,GNG13,GNG2,GNG3,GNG4,GNG5,ITGA11,ITGA5,ITGA8,ITGB1,ITGB4,MAP2K1,MAP2K2,MAP2K4,MAP3K11,MAP3K12,MAPK3,MRAS,MSN,MYL12A,MYL3,MYL6,MYL9,NCF1,NOX4,PAK1,PAK3,PAK4,PAK6,PIK3C2G,PIK3CA,PIK3CD,PIK3R2,PIK3R6,PIP5K1A,PIP5K1C,…
Estrogen Receptor Signaling	35.5	0.274	3.286	AKT1,AKT2,AKT3,ARG2,ATF2,ATP5F1E,BCL2,CACNA1B,CACNB3,CACNG1,CACNG2,CACNG3,CACNG5,CACNG6,CACNG7,CACNG8,CARM1,CCND1,CDK8,CDKN1A,CFL2,CREB1,CREB3L1,EP300,FOXO1,GNA11,GNAI1,GNAI2,GNAO1,GNAQ,GNAS,GNAT1,GNB3,GNG12,GNG13,GNG2,GNG3,GNG4,GNG5,GPER1,H2BW2,HDAC3,IGF2,IGF2R,JAK2,KRAS,MAP2K1,MAP2K2,MAPK3,MED10,MED16,MED18,MED20,MMP1,MMP14,MMP2,MMP25,MRAS,MT-ATP6,MT-ND4L,MYL12A,MYL3,MYL6,MYL9,NCOR2,NDUFA11,NDU…
AMPK Signaling	35	0.347	0.849	ACACB,ACTL6B,ADIPOQ,ADRA1D,AK3,AK9,AKT1,AKT2,AKT3,ATF2,CCND1,CDKN1A,CHRFAM7A,CHRNA9,CKM,CREB1,CREB3L1,DPF1,EEF2,EP300,FOXO1,GNA11,GNAI1,GNAI2,GNAO1,GNAQ,GNAS,GNAT1,GNB3,GNG12,GNG13,GNG2,GNG3,GNG4,GNG5,GYS1,GYS2,HNF4A,INS,IRS1,KAT2B,LIPE,MAP2K3,MAPK13,MAPK14,MLST8,MRAS,ORAI2,PCK2,PFKFB3,PFKL,PHF10,PHLPP2,PIK3C2G,PIK3CA,PIK3CD,PIK3R2,PIK3R6,PPM1F,PPM1G,PPM1M,PPP2CA,PPP2CB,PPP2R2A,PPP2R2D,PPP2R3A,PP…
Glucocorticoid Receptor Signaling	33.6	0.23	#NUM!	ACTL6B,AKT1,AKT2,AKT3,ARG2,ATP5F1E,BCL2,BCL2L1,BGLAP,CCL5,CCNH,CD247,CD3E,CD3G,CDKN1A,CDKN1C,CREB1,CREBZF,CXCR1,CXCR2,DPF1,ELK1,EP300,FCGR1A,GABPA,GABPB1,GTF2A2,GTF2E1,GTF2F2,HLA-DMA,HLA-DMB,HLA-DOA,HLA-DOB,HLA-DQA1,HLA-DQA2,HLA-DQB1,HLA-DQB2,HSPA1L,HSPA6,IFNE,IFNK,IKBKE,IKBKG,IL10RA,IL12RB1,IL13,IL1RN,IL21R,IL3RA,IL6R,IL6ST,IL7R,IL9R,JAK2,KAT2B,KRAS,KRT13,KRT14,KRT15,KRT16,KRT24,KRT31,KRT4,KRT40…
Regulation Of The Epithelial Mesenchymal Transition By Growth Factors Pathway	32.6	0.375	2.646	AKT1,AKT2,AKT3,CD40LG,CDH1,ERBB2,ETS1,FGF1,FGF11,FGF14,FGF16,FGF20,FGF23,FGF7,FGFR3,FOXC2,FOXO1,FRS2,HGF,HMGA2,IKBKE,IKBKG,IL6R,JAK2,KRAS,LATS2,MAP2K1,MAP2K2,MAP2K3,MAP2K4,MAP2K5,MAPK13,MAPK14,MAPK3,MET,MMP1,MMP2,MRAS,NGFR,OCLN,PDGFRA,PDGFRB,PIK3C2G,PIK3CA,PIK3CD,PIK3R2,PIK3R6,RAC1,RAF1,RAP1A,RAP1B,RAP2A,REL,RELA,RRAS,SHC3,SMAD4,SNAI1,SNAI2,TAB1,TGFB3,TNFRSF1B,TNFSF10,TNFSF11,TNFSF12-TNFSF13,TNFS…
Senescence Pathway	31.2	0.298	1.481	AKT1,AKT2,AKT3,ASXL2,BHLHE40,CACNA1B,CACNB3,CACNG1,CACNG2,CACNG3,CACNG5,CACNG6,CACNG7,CACNG8,CAPN5,CAPN6,CAPN9,CAPNS1,CBX7,CCNB1,CCNB3,CCND1,CCNE2,CDK4,CDK6,CDKN1A,E2F3,E2F5,EP300,ETS1,EZH2,HIPK2,IFNK,IKBKE,IKBKG,ING1,KAT2B,KRAS,MAP2K1,MAP2K2,MAP2K3,MAP2K4,MAP2K5,MAPK14,MAPK15,MAPK3,MAPK4,MAPK7,MAPKAPK2,MRAS,PCGF1,PCGF6,PDHB,PDK2,PDK4,PHF1,PHF19,PIK3C2G,PIK3CA,PIK3CD,PIK3R2,PIK3R6,PML,PPP2CA,PPP2…
Oxytocin Signaling Pathway	31	0.305	2.837	AKT1,AKT2,AKT3,ATF2,ATP2B4,CACNA1B,CACNB3,CACNG1,CACNG2,CACNG3,CACNG5,CACNG6,CACNG7,CACNG8,CCL5,CD36,CREB1,CREB3L1,EEF2,GNA11,GNAI1,GNAI2,GNAO1,GNAQ,GNB3,GNG12,GNG13,GNG2,GNG3,GNG4,GNG5,HSPB7,KCNJ8,KCNT2,KRAS,LIPE,MAP2K4,MAP2K5,MAPK13,MAPK14,MAPK15,MAPK3,MAPK4,MAPK7,MRAS,MYH9,MYL3,MYL6,MYL9,NPPA,PIK3C2G,PIK3CA,PIK3CD,PIK3R2,PIK3R6,PLA2G2D,PLA2G2F,PLA2G4F,PLCB1,PLCB2,PLCB3,PPARG,PPP1R12B,PPP3R1,PR…
Ephrin Receptor Signaling	30.9	0.356	2.885	ACP1,ADAM10,AKT1,AKT2,AKT3,ARPC3,ARPC4,ARPC5,ARPC5L,ATF2,CFL2,CREB1,CREB3L1,CRK,CRKL,EFNA2,EFNA4,EFNB1,EFNB3,EPHA10,EPHA2,EPHA4,EPHB3,EPHB4,FGF1,FYN,GNA11,GNAI1,GNAI2,GNAO1,GNAQ,GNAS,GNAT1,GNB3,GNG12,GNG13,GNG2,GNG3,GNG4,GNG5,GRIN1,GRIN2B,ITGA11,ITGA5,ITGA8,ITGB1,ITGB4,ITSN1,JAK2,KRAS,MAP2K1,MAP2K2,MAP4K4,MAPK3,MRAS,NCK2,PAK1,PAK3,PAK4,PAK6,PGF,PIK3C2G,RAC1,RAF1,RAP1A,RAP1B,RAP2A,ROCK1,RRAS,SORBS…
Myelination Signaling Pathway	30.1	0.281	3.962	AKT1,AKT2,AKT3,APH1A,ARHGAP1,ARHGAP6,ASCL1,ATF2,BDNF,BMP3,BMP8A,CNTN6,CREB1,CREB3L1,CYTH1,EP300,ERBB2,FGFR3,FGR,FKBP1A,FRK,FYN,GLIS1,GLIS2,HDAC1,HDAC11,HDAC3,IGF2R,IRS1,ITGB1,ITGB4,KRAS,LCK,LINGO1,MAP2K1,MAP2K2,MAPK3,MBP,MLST8,MPZ,MRAS,MYRF,NDRG1,NGFR,NKX2-2,NOTCH1,NOTCH2,NRG1,NTF3,PDGFRA,PDGFRB,PIK3C2G,PIK3CA,PIK3CD,PIK3R2,PIK3R6,PLCG1,PMP2,POU3F1,PPP3R1,PRKACA,PRKACB,PRKAG2,PRKAR1A,PRKAR1B,PSEN…
Gαq Signaling	30	0.382	1.214	ADRA1D,AGTR1,AKT1,AKT2,AKT3,BTK,CALCR,CHRM1,CSK,ELK1,GNA11,GNAI1,GNAI2,GNAO1,GNAQ,GNAS,GNAT1,GNB3,GNG12,GNG13,GNG2,GNG3,GNG4,GNG5,GRK2,GYS1,GYS2,HTR2A,HTR2C,IKBKE,IKBKG,MAP2K1,MAP2K2,MAPK3,MRAS,PIK3C2G,PIK3CA,PIK3CD,PIK3R2,PIK3R6,PLCB1,PLCB2,PLCB3,PLCG1,PLD2,PLD3,PPP3R1,PRKCA,PRKCD,PRKCE,PRKCI,PRKCQ,RAC1,RAF1,REL,RELA,RGS16,RGS4,RHOB,RHOC,RHOJ,RHOQ,RHOT1,RHOU,ROCK1
Chronic Myeloid Leukemia Signaling	30	0.302	1.528	AKT1,AKT2,AKT3,BCL2,BCL2L1,CCND1,CDK4,CDK6,CDKN1A,CRK,CRKL,E2F3,E2F5,GAB2,GLIS1,GLIS2,HDAC1,HDAC11,HDAC3,HNRNPA1,IKBKE,IKBKG,IRF8,ITGB1,JAK2,KLF4,KRAS,LEF1,LIG3,LIN28B,MAP2K1,MAP2K2,MAPK3,MLST8,MRAS,NOTCH1,NOTCH2,NOTUM,PAX5,PCBP2,PIK3C2G,PIK3CA,PIK3CD,PIK3R2,PIK3R6,PLCB1,PLCB2,PLCB3,PLCG1,PLK1,PPP3R1,PRKAG2,PTCH1,PTEN,RAC1,RAF1,RAP1A,RAP1B,RAP2A,RBL2,RCC1,REL,RELA,RRAS,SET,SIRT1,SKP2,SMAD4,SMO,SU…
IL-8 Signaling	29.7	0.343	2.032	AKT1,AKT2,AKT3,BAX,BCL2,BCL2L1,CCND1,CDH1,CR2,CXCR1,CXCR2,CYBB,GNA11,GNAI1,GNAI2,GNAO1,GNAQ,GNAS,GNAT1,GNB3,GNG12,GNG13,GNG2,GNG3,GNG4,GNG5,IKBKE,IKBKG,KRAS,LASP1,MAP2K1,MAP2K2,MAP2K4,MAP4K4,MAPK3,MMP2,MPO,MRAS,MYL9,NCF1,NOX4,PGF,PIK3C2G,PIK3CA,PIK3CD,PIK3R2,PIK3R6,PLCB2,PLD2,PLD3,PRKCA,PRKCD,PRKCE,PRKCI,PRKCQ,PTGS2,RAC1,RAF1,RAP1A,RAP1B,RAP2A,RELA,RHOB,RHOC,RHOJ,RHOQ,RHOT1,RHOU,ROCK1,RRAS,VEGFA,…
Endocannabinoid Cancer Inhibition Pathway	29.6	0.408	-0.788	AKT1,AKT2,AKT3,ATF2,CASP12,CASP14,CASP2,CASP3,CASP5,CASP6,CASP7,CASP8,CASQ1,CCND1,CCNE2,CDH1,CDKN1A,CNR2,CREB1,CREB3L1,GNAI1,GNAI2,GNAO1,GNAQ,LEF1,MAP2K1,MAP2K2,MAP2K3,MAP2K4,MAP2K5,MAPK14,MAPK3,MLST8,MMP2,NOS1,NUPR1,PGF,PIK3C2G,PIK3CA,PIK3CD,PIK3R2,PIK3R6,PRKACA,PRKACB,PRKAG2,PRKAR1A,PRKAR1B,RAF1,ROCK1,SNAI2,TCF4,TCF7,TCF7L1,TCF7L2,TRIB3,TRPV1,TWIST2,VEGFA,VEGFD,VIM
Colorectal Cancer Metastasis Signaling	29.3	0.303	2.109	AKT1,AKT2,AKT3,BAX,BCL2L1,CASP3,CCND1,CDH1,GNA11,GNAI1,GNAI2,GNAO1,GNAQ,GNAS,GNAT1,GNB3,GNG12,GNG13,GNG2,GNG3,GNG4,GNG5,GRK2,IL6R,IL6ST,JAK2,KRAS,LEF1,LRP1,LRP6,MAP2K1,MAP2K2,MAP2K4,MAPK3,MMP1,MMP14,MMP2,MMP25,MRAS,PGF,PIK3C2G,PIK3CA,PIK3CD,PIK3R2,PIK3R6,PRKACA,PRKACB,PRKAG2,PRKAR1A,PRKAR1B,PTGS2,RAC1,RALGDS,RAP1A,RAP1B,RAP2A,REL,RELA,RHOB,RHOC,RHOJ,RHOQ,RHOT1,RHOU,RRAS,SMAD4,SMO,STAT1,TCF4,TCF7,…
Role of NFAT in Cardiac Hypertrophy	29.3	0.33	1.89	AKT1,AKT2,AKT3,CABIN1,CACNA1B,CACNA1I,CACNB3,CACNG1,CACNG2,CACNG3,CACNG5,CACNG6,CACNG7,CACNG8,CAMK2A,CAMK2G,CATSPER2,EP300,GNAI1,GNAI2,GNAQ,GNAS,GNB3,GNG12,GNG13,GNG2,GNG3,GNG4,GNG5,HDAC1,HDAC11,HDAC3,IL6R,IL6ST,KRAS,LIF,MAP2K1,MAP2K2,MAP2K3,MAP2K4,MAPK13,MAPK14,MAPK3,MRAS,NKX2-5,NOTUM,PIK3C2G,PIK3CA,PIK3CD,PIK3R2,PIK3R6,PLCB1,PLCB2,PLCB3,PLCG1,PPP3R1,PRKACA,PRKACB,PRKAG2,PRKAR1A,PRKAR1B,PRKCA,PR…
Insulin Secretion Signaling Pathway	29.2	0.301	2.81	ABCC8,AGO1,AGO3,ASIC2,ATF2,BET1L,CACNA1B,CACNA1I,CACNB3,CACNG1,CACNG2,CACNG3,CACNG5,CACNG6,CACNG7,CACNG8,CAMK2A,CAMK2G,CLCN3,CREB1,CREB3L1,EIF4A1,EIF4EBP2,EIF4G2,FGR,FURIN,FYN,GCG,GCK,GLP1R,GNA11,GNAQ,GNAS,GOSR1,INS,JAK2,KCNJ8,KLF11,LCK,MAPK13,MAPK14,MAPK3,NAPA,NEUROD1,NOTUM,PDHB,PDX1,PIK3C2G,PIK3CA,PIK3CD,PIK3R2,PIK3R6,PLCB1,PLCB2,PLCB3,PLCG1,PRKACA,PRKACB,PRKAG2,PRKAR1A,PRKAR1B,PRKCA,PRKCD,PRKC…
GNRH Signaling	29.2	0.356	1.82	ATF2,CACNA1B,CACNA1I,CACNB3,CACNG1,CACNG2,CACNG3,CACNG5,CACNG6,CACNG7,CACNG8,CAMK2A,CAMK2G,CATSPER2,CREB1,CREB3L1,ELK1,GNA11,GNAI1,GNAI2,GNAQ,GNAS,GNB3,GNG12,GNG13,GNG2,GNG3,GNG4,GNG5,KRAS,MAP2K1,MAP2K2,MAP2K3,MAP2K4,MAP3K11,MAP3K12,MAP3K6,MAPK13,MAPK14,MAPK3,MAPK7,MMP2,MRAS,PAK1,PAK3,PAK4,PAK6,PLCB1,PLCB2,PLCB3,PRKACA,PRKACB,PRKAG2,PRKAR1A,PRKAR1B,PRKCA,PRKCD,PRKCE,PRKCI,PRKCQ,RAC1,RAF1,RAP1A,RA…
Cardiac Hypertrophy Signaling	29.1	0.307	1.386	ADRA1D,AKT1,ATF2,CACNA1B,CACNB3,CACNG1,CACNG2,CACNG3,CACNG5,CACNG6,CACNG7,CACNG8,CREB1,ELK1,EP300,GNA11,GNAI1,GNAI2,GNAO1,GNAQ,GNAS,GNAT1,GNB3,GNG12,GNG13,GNG2,GNG3,GNG4,GNG5,IL6R,IRS1,KRAS,MAP2K1,MAP2K2,MAP2K3,MAP2K4,MAP3K11,MAP3K12,MAP3K6,MAPK13,MAPK14,MAPK3,MAPKAPK2,MRAS,MYL12A,MYL3,MYL6,MYL9,NKX2-5,NOTUM,PIK3C2G,PIK3CA,PIK3CD,PIK3R2,PIK3R6,PLCB1,PLCB2,PLCB3,PLCG1,PPP3R1,PRKACA,PRKACB,PRKAG2,P…
Pulmonary Fibrosis Idiopathic Signaling Pathway	28.1	0.273	1.378	ADAM10,AKT1,AKT2,AKT3,AREG,ATF2,AXL,BAX,BCL2,CCND1,CDH1,COL11A1,COL1A1,COL20A1,COL23A1,COL26A1,COL5A3,COL8A2,COL9A3,EDN1,EIF4EBP2,EP300,EPHB3,EPHB4,EZH2,FGFR3,FOXO1,IL13,IL17A,IL6ST,ITGB1,JAG1,JAK2,JARID2,KRAS,LATS2,LEF1,LPAR1,MAP2K1,MAP2K3,MAP2K4,MAPK13,MAPK14,MAPK3,MMP1,MMP14,MMP2,MMP25,MRAS,MUC1,NOTCH1,NOTCH2,NOX4,PDGFRA,PDGFRB,PIK3C2G,PIK3CA,PIK3CD,PIK3R2,PIK3R6,PMAIP1,PRKN,PTEN,RAF1,RAP1A,RA…
Epithelial Adherens Junction Signaling	27.7	0.382	-0.13	AKT1,AKT2,AKT3,ARPC3,ARPC4,ARPC5,ARPC5L,CDH1,CFL2,CRK,DLL1,FARP2,FGF1,FRMD6,FYN,HGF,KRAS,LATS2,LEF1,MET,MRAS,MST1,MYL12A,NECTIN1,NECTIN2,NOTCH1,NOTCH2,PAK1,PAK3,PAK4,PAK6,PPP2CA,PPP2CB,PPP2R2A,PPP2R2D,PPP2R3A,PPP2R5B,PPP2R5C,PRKAG2,PTEN,PTPA,RAC1,RACGAP1,RAP1A,RAP1B,RAP2A,ROCK1,RRAS,SFN,SNAI1,SNAI2,TCF4,TCF7,TCF7L1,TCF7L2,TIAM1,VAV2,WASF1,YWHAG,YWHAH
Role of Macrophages, Fibroblasts and Endothelial Cells in Rheumatoid Arthritis	27.5	0.268	#NUM!	ADAMTS4,AKT1,AKT2,AKT3,APC2,ATF2,CAMK2A,CAMK2G,CCL5,CCND1,CREB1,CREB3L1,CSF1,CSNK1G1,DKKL1,FCGR1A,GNAO1,GNAQ,IKBKE,IKBKG,IL17A,IL1RN,IL33,IL36B,IL36G,IL36RN,IL6R,IL6ST,IL7,JAK2,JCHAIN,KRAS,LEF1,LRP1,LRP6,MAP2K1,MAP2K2,MAP2K3,MAP2K4,MAPK14,MAPK3,MAPKAPK2,MIF,MMP1,MRAS,MYD88,NGFR,NOTUM,PGF,PIK3C2G,PIK3CA,PIK3CD,PIK3R2,PIK3R6,PLCB1,PLCB2,PLCB3,PLCG1,PPP3R1,PRKCA,PRKCD,PRKCE,PRKCI,PRKCQ,RAC1,RAF1,RAP…
Circadian Rhythm Signaling	27.4	0.295	#NUM!	ATF2,BDNF,BHLHE40,CACNA1B,CACNA1I,CACNB3,CACNG1,CACNG2,CACNG3,CACNG5,CACNG6,CACNG7,CACNG8,CAMK2A,CAMK2G,CATSPER2,CREB1,CREB3L1,EIF4EBP2,FGR,FRK,FYN,GNA11,GNAI1,GNAI2,GNAQ,GNAS,GNB3,GNG12,GNG13,GNG2,GNG3,GNG4,GNG5,GRIA3,GRIA4,GRIN1,GRIN2B,H2BW2,KRAS,LCK,MAP2K1,MAP2K2,MAP2K3,MAP2K4,MAP2K5,MAPK3,MLST8,MRAS,NGFR,NOS1,NOTUM,OPN4,PER2,PLCB1,PLCB2,PLCB3,PLCG1,PRKACA,PRKACB,PRKAG2,PRKAR1A,PRKAR1B,PRKCA,P…
G Beta Gamma Signaling	27.4	0.419	3.159	AKT1,AKT2,AKT3,ARHGEF6,BTK,CACNA1B,CACNA1I,CACNB3,CACNG1,CACNG2,CACNG3,CACNG5,CACNG6,CACNG7,CACNG8,CATSPER2,CAV3,GNA11,GNAI1,GNAI2,GNAO1,GNAQ,GNAS,GNAT1,GNB3,GNG12,GNG13,GNG2,GNG3,GNG4,GNG5,KCNJ3,KCNJ6,KRAS,MAPK3,MRAS,PAK1,PDPK1,PLCG1,PRKACA,PRKACB,PRKAG2,PRKAR1A,PRKAR1B,PRKCA,PRKCD,PRKCE,PRKCI,PRKCQ,RAF1,RAP1A,RAP1B,RAP2A,RRAS
Regulation of the Epithelial-Mesenchymal Transition Pathway	26.9	0.338	#NUM!	AKT1,AKT2,AKT3,APH1A,CDH1,ETS1,FGF1,FGF11,FGF14,FGF16,FGF20,FGF23,FGF7,FGFR3,FOXC2,FRS2,HGF,HMGA2,JAG1,JAK2,KRAS,LEF1,LOX,MAP2K1,MAP2K2,MAP2K3,MAP2K4,MAP2K5,MAPK3,MET,MMP2,MRAS,NOTCH1,NOTCH2,PDGFRB,PIK3C2G,PIK3CA,PIK3CD,PIK3R2,PIK3R6,PSEN2,RAF1,RAP1A,RAP1B,RAP2A,REL,RELA,RRAS,SMAD4,SMO,SNAI1,SNAI2,TCF4,TCF7,TCF7L1,TCF7L2,TGFB3,TWIST2,WNT16,WNT3A,WNT4,WNT5A,WNT7B,WNT8B,ZEB1,ZEB2
Sperm Motility	26.5	0.296	1.961	AXL,BTK,CACNA1I,CATSPER2,CLK3,CNGB3,CSF1R,CSK,DDR1,DYRK1A,DYRK3,EPHA2,EPHA4,EPHB3,EPHB4,ERBB2,FGFR3,FGR,FLT3LG,FRK,FYN,GNA11,GNAI1,GNAI2,GNAO1,GNAQ,GNAS,GNAT1,GNB3,GNG12,GNG13,GNG2,GNG3,GNG4,GNG5,JAK2,KIT,LCK,MAP2K1,MAP2K3,MAP2K4,MAP2K5,MAP3K11,MATK,MET,MRAS,NOTUM,NPPA,NTRK3,PDE2A,PDE4A,PDGFRA,PDGFRB,PEAK1,PLA2G2C,PLA2G2D,PLA2G2F,PLA2G4F,PLCB1,PLCB2,PLCB3,PLCG1,PRKACA,PRKACB,PRKAG2,PRKAR1A,PRKAR1…
ERK/MAPK Signaling	26.5	0.321	1.016	ATF2,CREB1,CREB3L1,CRK,CRKL,DUSP2,DUSP4,DUSP9,ELK1,ETS1,FYN,HSPB7,ITGA11,ITGA5,ITGA8,ITGB1,ITGB4,KRAS,KSR1,MAP2K1,MAP2K2,MAPK3,MRAS,MYCN,PAK1,PAK3,PAK4,PAK6,PIK3C2G,PIK3CA,PIK3CD,PIK3R2,PIK3R6,PLA2G2D,PLA2G2F,PLA2G4F,PLCG1,PPARG,PPP1CC,PPP1R10,PPP1R14D,PPP1R3D,PPP2CA,PPP2CB,PPP2R2A,PPP2R3A,PPP2R5B,PPP2R5C,PRKACA,PRKACB,PRKAG2,PRKAR1A,PRKAR1B,PRKCA,PRKCD,PRKCE,PRKCI,PTPA,RAC1,RAF1,RAP1A,RAP1B,RAP2…
Natural Killer Cell Signaling	26.4	0.333	2.357	AKT1,AKT2,AKT3,CD247,CFL2,COL1A1,COL5A3,FYN,HSPA1L,HSPA6,IL12RB1,ITGB1,JAK2,KIR2DL4,KIR3DL1,KIR3DL2,KIR3DL3,KLRD1,KRAS,LAIR1,LAT,LCK,MAP2K1,MAP2K2,MAP2K3,MAP3K11,MAP3K12,MAP3K6,MAPK13,MAPK14,MAPK3,MICB,MRAS,MYD88,NCR2,NECTIN2,PAK1,PAK3,PAK4,PAK6,PIK3C2G,PIK3CA,PIK3CD,PIK3R2,PIK3R6,PLCG1,PRKCQ,PVR,RAC1,RAET1L,RAF1,RAP1A,RAP1B,RAP2A,RASSF5,REL,RELA,ROCK1,RRAS,SH2D1A,STAT4,TNFSF10,ULBP2,VAV1,VAV2,VA…
Adrenomedullin signaling pathway	26.3	0.332	2.394	ADM,AKT1,AKT2,AKT3,BAX,BCL2,CALCRL,CASP3,CRCP,CSK,ELK1,GNA11,GNAQ,GNAS,H2BW2,IL1RN,IL33,IL36B,IL36G,IL36RN,KRAS,MAP2K1,MAP2K2,MAP2K3,MAP2K4,MAP2K5,MAPK13,MAPK14,MAPK15,MAPK3,MAPK4,MAPK7,MATK,MAX,MMP2,MRAS,NOTUM,PIK3C2G,PIK3CA,PIK3CD,PIK3R2,PIK3R6,PLCB1,PLCB2,PLCB3,PLCG1,PPARG,PRKACA,PRKACB,PRKAG2,PRKAR1A,PRKAR1B,RAF1,RAMP2,RAP1A,RAP1B,RAP2A,REL,RELA,RRAS,SHC3,SHF,SMARCC2,TFAP2A,TFAP2C,TFAP2E
Thrombin Signaling	25.9	0.311	0.98	AKT1,AKT2,AKT3,ARHGEF19,ARHGEF4,ARHGEF6,ARHGEF7,CAMK2A,CAMK2G,CREB1,ELK1,F2RL2,GATA6,GNA11,GNAI1,GNAI2,GNAO1,GNAQ,GNAS,GNAT1,GNB3,GNG12,GNG13,GNG2,GNG3,GNG4,GNG5,KRAS,MAP2K1,MAP2K2,MAPK13,MAPK14,MAPK3,MRAS,MYL12A,MYL3,MYL6,MYL9,NOTUM,PDPK1,PIK3C2G,PIK3CA,PIK3CD,PIK3R2,PIK3R6,PLCB1,PLCB2,PLCB3,PLCG1,PPP1R12B,PRKCA,PRKCD,PRKCE,PRKCI,PRKCQ,RAC1,RAF1,RAP1A,RAP1B,RAP2A,REL,RELA,RHOB,RHOC,RHOJ,RHOQ,RHO…
Production of Nitric Oxide and Reactive Oxygen Species in Macrophages	25.8	0.335	1.291	AKT1,AKT2,AKT3,APOC1,APOC4,APOF,APOL1,ARG2,CLU,CYBB,IKBKE,IKBKG,IRF1,IRF8,JAK2,LYZ,MAP2K1,MAP2K4,MAP3K11,MAP3K12,MAP3K6,MAPK13,MAPK14,MAPK3,MPO,NCF1,NGFR,PCYOX1,PIK3C2G,PIK3CA,PIK3CD,PIK3R2,PIK3R6,PLCG1,PPP1CC,PPP1R10,PPP1R14D,PPP1R3D,PPP2CA,PPP2CB,PPP2R2A,PPP2R3A,PPP2R5B,PPP2R5C,PRKCA,PRKCD,PRKCE,PRKCI,PRKCQ,PTPA,RAC1,RAP1A,RAP1B,REL,RELA,RHOB,RHOC,RHOJ,RHOQ,RHOT1,RHOU,SIRPA,STAT1,TNFRSF1B
CLEAR Signaling Pathway	25.5	0.277	0.57	AKT1,AKT2,AKT3,ATF2,ATP6V0B,ATP6V0C,ATP6V0D1,ATP6V1D,ATP6V1G1,ATP6V1G2,BLOC1S3,CREB1,CREB3L1,CTNS,EP300,FGFR3,FLCN,GAA,GALNS,GBA1,GLB1,H2BW2,HGF,HPS3,IGF2R,KCNIP3,KRAS,LAMTOR1,MAPK13,MAPK14,MAPK15,MAPK3,MAPK4,MAPK7,MLST8,MRAS,NAGPA,NEU1,NGFR,NTRK3,PDGFRA,PDGFRB,PLCG1,PML,PPP2CA,PPP2CB,PPP2R2A,PPP2R2D,PPP2R3A,PPP2R5B,PPP2R5C,PPP3R1,PRKAG2,PRKCA,PRKCD,PRKCE,PRKCI,PRKCQ,PRKN,PTPA,RAP1A,RAP1B,RAP2A,R…
Osteoarthritis Pathway	25.3	0.301	1.05	ADAMTS4,ADIPOQ,AGER,ALPI,ATF2,BGLAP,CASP12,CASP14,CASP2,CASP3,CASP5,CASP6,CASP7,CASP8,CASQ1,CASR,CNMD,CREB1,CREB3L1,CXCR2,EPAS1,FADD,FGFR3,GDF2,GLIS1,GLIS2,HDAC3,HTRA1,ITGA11,ITGA5,ITGA8,ITGB1,ITGB4,JAG1,LEF1,LRP1,MATN3,MMP1,NAMPT,NOTCH1,P2RX7,PGF,PPARG,PRKAG2,PTCH1,PTCH2,PTGS2,PTHLH,RAC1,REL,RELA,S1PR2,S1PR3,SIRT1,SLC39A8,SMAD1,SMAD4,SMAD6,SMAD7,SMO,TCF4,TCF7,TCF7L1,TCF7L2,TNFRSF1B,VEGFA,VEGFD,W…
Actin Cytoskeleton Signaling	25.1	0.295	2.734	ABI2,ACTN2,APC2,ARHGEF4,ARHGEF6,ARHGEF7,ARPC3,ARPC4,ARPC5,ARPC5L,CFL2,CRK,CRKL,CSK,CYFIP2,EZR,FGD1,FGF1,FGF11,FGF14,FGF16,FGF20,FGF23,FGF7,GNG12,INS,ITGA11,ITGA5,ITGA8,ITGB1,ITGB4,KRAS,LBP,MAP2K1,MAP2K2,MAPK3,MATK,MRAS,MSN,MYH9,MYL12A,MYL3,MYL6,MYL9,PAK1,PAK3,PAK4,PAK6,PFN2,PIK3C2G,PIK3CA,PIK3CD,PIK3R2,PIK3R6,PIP5K1A,PIP5K1C,PPP1R12B,RAC1,RAF1,RAP1A,RAP1B,RAP2A,ROCK1,RRAS,SLC9A1,TIAM1,TLN1,TMSB4Y…
CXCR4 Signaling	25	0.351	1.82	AKT1,AKT2,AKT3,CRK,ELK1,GNA11,GNAI1,GNAI2,GNAO1,GNAQ,GNAS,GNAT1,GNB3,GNG12,GNG13,GNG2,GNG3,GNG4,GNG5,KRAS,MAP2K1,MAP2K2,MAP2K4,MAPK3,MRAS,MYL12A,MYL3,MYL6,MYL9,PAK1,PAK3,PAK4,PAK6,PIK3C2G,PIK3CA,PIK3CD,PIK3R2,PIK3R6,PLCB1,PLCB2,PLCB3,PRKCA,PRKCD,PRKCE,PRKCI,PRKCQ,RAC1,RAF1,RAP1A,RAP1B,RAP2A,RHOB,RHOC,RHOJ,RHOQ,RHOT1,RHOU,ROCK1,RRAS
RHOGDI Signaling	25	0.309	-0.98	ARHGAP1,ARHGAP6,ARHGDIA,ARHGDIB,ARHGEF19,ARHGEF4,ARHGEF6,ARHGEF7,ARPC3,ARPC4,ARPC5,ARPC5L,CD44,CDH1,CDH11,CDH15,CDH16,CDH19,CDH24,CDH8,CFL2,DGKZ,EP300,EZR,GNA11,GNAI1,GNAI2,GNAO1,GNAQ,GNAS,GNAT1,GNB3,GNG12,GNG13,GNG2,GNG3,GNG4,GNG5,ITGA11,ITGA5,ITGA8,ITGB1,ITGB4,MRAS,MSN,MYH9,MYL12A,MYL3,MYL6,MYL9,PAK1,PAK3,PAK4,PAK6,PIP5K1A,PIP5K1C,PPP1R12B,PPP1R12C,PRKCA,RAC1,RHOB,RHOC,RHOJ,RHOQ,RHOT1,RHOU,ROCK…
FAK Signaling	24.6	0.165	3.507	ACKR1,ACKR4,ADGRB2,ADGRD2,ADGRF2,ADORA1,ADORA2A,ADRA1D,AGTR1,AKT1,AKT2,AKT3,ARHGEF6,ARHGEF7,ARPC3,ARPC4,ARPC5,ARPC5L,CALCR,CALCRL,CAPN5,CAPN6,CAPN9,CAPNS1,CASR,CCND1,CCR1,CCR7,CCR8,CCR9,CD247,CD3E,CD3G,CDH1,CELSR2,CHRM1,CHRM4,CMKLR1,CNR2,COL1A1,COL5A3,CRHR1,CRHR2,CRK,CRKL,CSK,CX3CR1,CXCR1,CXCR2,CXCR6,DRD1,DRD2,ECM1,EFNA2,EFNA4,EFNB1,EFNB3,ERBB2,ETS1,F2RL2,FSHR,FYN,GABBR2,GHRHR,GIT2,GLP1R,GLP2R,GP…
Neutrophil Extracellular Trap Signaling Pathway	24.5	0.232	3.674	AGER,AKT1,AKT2,AKT3,ARG2,ATP5F1E,CASP12,CASP14,CASP2,CASP3,CASP5,CASP6,CASP7,CASP8,CASQ1,CCL5,CCR1,CD209,CLEC7A,COL11A1,COL1A1,COL20A1,COL23A1,COL26A1,COL5A3,COL8A2,COL9A3,CXCR2,CYBB,FGR,FRK,FYN,H4C8,IFNE,IFNK,ITGB1,JCHAIN,LAIR1,LCK,MAP2K1,MAP2K2,MAP2K3,MAP2K4,MAP2K5,MAPK13,MAPK14,MAPK3,MMP2,MPO,MT-ATP6,MT-ND4L,NCF1,NDUFA11,NDUFA4,NDUFA4L2,NDUFB10,NDUFS6,NDUFS7,NDUFV3,NOTUM,NOX4,ORAI2,ORAI3,PAM16…
PI3K/AKT Signaling	23.7	0.315	-0.447	AKT1,AKT2,AKT3,BCL2,BCL2L1,CCND1,CDKN1A,CXCR1,CXCR2,FOXO1,GAB2,GDF15,GYS1,GYS2,H2BW2,IKBKE,IKBKG,IL10RA,IL12RB1,IL21R,IL3RA,IL6R,IL6ST,IL7R,IL9R,INPP5K,INPPL1,ITGA11,ITGA5,ITGA8,ITGB1,ITGB4,JAK2,KRAS,MAP2K1,MAP2K2,MAPK3,MAPK8IP1,MRAS,PDPK1,PIK3CA,PIK3CD,PIK3R2,PPP2CA,PPP2CB,PPP2R2A,PPP2R2D,PPP2R3A,PPP2R5B,PPP2R5C,PTEN,PTGS2,PTPA,RAF1,RAP1A,RAP1B,RAP2A,REL,RELA,RRAS,SFN,YWHAG,YWHAH
ID1 Signaling Pathway	23.6	0.313	2.646	AKT1,AKT2,AKT3,AMHR2,APP,BAX,BCL2,BCL2L1,BHLHA15,BHLHE22,BHLHE40,CCND1,CDK4,CDKN1A,CDKN1C,CHRFAM7A,CHRNA9,EP300,ETS1,FGFR3,FGR,FRK,FYN,GDF2,IGF2,IL6R,KRAS,LCK,LIF,LIFR,MAPK13,MAPK14,MAPK3,MCAM,MMP2,MRAS,NGFR,PGF,PIK3C2G,PIK3CA,PIK3CD,PIK3R2,PIK3R6,PTEN,RAF1,RAP1A,RAP1B,RAP2A,RHOC,RRAS,SMAD1,SMAD4,STMN3,TFAP2A,TGFB3,TGM2,TNFRSF1B,USP1,VEGFA,VEGFD,VIM,YES1,ZNF148
Human Embryonic Stem Cell Pluripotency	23.6	0.313	1.638	AKT1,AKT2,AKT3,APC2,BDNF,BMP3,BMP8A,DPPA4,DUSP9,ELK1,ESRRB,FGFR3,FOXO1,ID3,JAK2,KLF2,KLF4,KRAS,LEFTY2,LIF,LIFR,MAP2K1,MAP2K2,MAP2K3,MAP2K4,MAP2K5,MRAS,NOG,NR5A2,NTF3,NTF4,NTRK3,PDGFRA,PDGFRB,PDPK1,PIK3C2G,PIK3CA,PIK3CD,PIK3R2,PIK3R6,PRKCA,PRKCD,PRKCE,PRKCI,PRKCQ,RAF1,RAP1A,RAP1B,RAP2A,RRAS,S1PR2,SMAD1,SMAD4,SMAD6,SMAD7,SMO,TGFB3,WNT16,WNT3A,WNT4,WNT5A,WNT7B,WNT8B
Neuroinflammation Signaling Pathway	23.6	0.256	1.969	AGER,AKT1,AKT2,AKT3,APH1A,APP,ATF2,BCL2,BDNF,CALB1,CASP3,CASP8,CCL5,CD86,CREB1,CREB3L1,CSF1R,CX3CL1,CX3CR1,CXCL10,CYBB,GABBR2,GABRA3,GABRG1,GABRP,GAD2,GDNF,GLUL,GRIN1,GRIN2B,HLA-DMA,HLA-DMB,HLA-DOA,HLA-DOB,HLA-DQA1,HLA-DQA2,HLA-DQB1,HLA-DQB2,IKBKE,IKBKG,IL6R,JAK2,KCNJ3,KCNJ6,MAP2K4,MAPK13,MAPK14,MAPK15,MAPK3,MAPK4,MAPK7,MAPT,MYD88,NCF1,NOX4,NTF3,P2RX7,PIK3C2G,PIK3CA,PIK3CD,PIK3R2,PIK3R6,PLA2G2D,P…
HIF1α Signaling	23.5	0.308	1.89	ADM,AKT1,AKT2,AKT3,APEX1,CAMK2A,CAMK2G,CCNG2,CDKN1A,CYBB,EDN1,EGLN1,ELOC,EP300,EPO,GCK,HGF,HK3,HSPA1L,HSPA6,IGF2,IL17A,IL6R,KRAS,LDHA,MAP2K1,MAP2K2,MAP2K3,MAP2K4,MAP2K5,MAPK3,MET,MMP1,MMP14,MMP2,MMP25,MRAS,NCF1,NOX4,PGF,PIK3C2G,PIK3CA,PIK3CD,PIK3R2,PIK3R6,PLCG1,PPP3R1,PRKCA,PRKCD,PRKCE,PRKCI,PRKCQ,RAC1,RAF1,RAP1A,RAP1B,RAP2A,RRAS,SLC2A8,TGFA,VEGFA,VEGFD,VHL,VIM
CDX Gastrointestinal Cancer Signaling Pathway	23.5	0.312	-2.286	AKT1,AKT2,AKT3,AXIN2,BMP3,BMP8A,CCND1,CD40LG,CYBB,DLL1,EFNB1,GATA6,HNF4A,IKBKE,IKBKG,IL13,IL17A,IL33,IL36B,IL36G,IL6R,JAK2,LCT,LEF1,LIF,MAP2K1,MAP2K2,MAPK13,MAPK14,MAPK3,NCF1,NOX4,PIK3C2G,PIK3CA,PIK3CD,PIK3R2,PIK3R6,PTEN,PTGS2,RAC1,REL,RELA,SLC10A2,SMAD4,SMO,SNAI1,TCF4,TCF7,TCF7L1,TCF7L2,TGFB3,TNFSF10,TNFSF11,TNFSF13,TNFSF14,TNFSF15,TNFSF8,WNT16,WNT3A,WNT4,WNT5A,WNT7B,WNT8B
IL-33 Signaling Pathway	23.2	0.323	2.626	AKT1,AKT2,AKT3,AREG,ATF2,BCL2L1,CASP12,CASP14,CASP2,CASP3,CASP5,CASP6,CASP7,CASP8,CASQ1,CCL1,CCL17,CCL5,CREB1,CREB3L1,CTRC,FBXL19,H2AX,H2AZ2,ICAM2,ICAM4,ICAM5,IKBKE,IKBKG,IL13,IL1RN,IL33,IL36B,IL36G,IL36RN,JAK2,KIT,KLK6,MAP2K1,MAP2K2,MAP2K4,MAPK13,MAPK14,MAPK3,MAPKAPK2,MMP2,MYD88,PIK3C2G,PIK3CA,PIK3CD,PIK3R2,PIK3R6,PRKACA,PRKACB,PRKAG2,PRKAR1A,PRKAR1B,PRSS22,PRSS33,PTGS2
Amyotrophic Lateral Sclerosis Signaling	23.2	0.405	2.401	AKT3,BAX,BCL2,BCL2L1,BID,CACNA1B,CACNB3,CACNG1,CACNG2,CACNG3,CACNG5,CACNG6,CACNG7,CACNG8,CAPN5,CAPN6,CAPN9,CAPNS1,CASP12,CASP3,CASP7,CCS,CYCS,GDNF,GLUL,GPX1,GRIA3,GRIA4,GRIK5,GRIN1,GRIN2B,NEFH,NOS1,PAK1,PGF,PIK3C2G,PIK3CA,PIK3CD,PIK3R2,PIK3R6,PRPH,RAB5B,RAC1,SLC1A2,SSR4,VEGFA,VEGFD
Ovarian Cancer Signaling	23.2	0.348	2.694	AKT1,AKT2,AKT3,BCL2,CCND1,CD44,CDK4,CGA,E2F3,E2F5,EDN1,FSHR,HDAC1,HDAC11,HDAC3,KRAS,LEF1,MAP2K1,MAP2K2,MAPK3,MMP2,MRAS,PGF,PIK3C2G,PIK3CA,PIK3CD,PIK3R2,PIK3R6,PRKACA,PRKACB,PRKAG2,PRKAR1A,PRKAR1B,PTEN,PTGS2,RAF1,RAP1A,RAP1B,RAP2A,RBL2,RRAS,SMO,SUV39H1,TCF4,TCF7,TCF7L1,TCF7L2,VEGFA,VEGFD,WNT16,WNT3A,WNT4,WNT5A,WNT7B,WNT8B
RAR Activation	23.1	0.307	#NUM!	ACTL6B,AKR1B10,AKT1,AKT2,AKT3,ALDH1A3,CARM1,CCNH,CSK,DHRS9,DPF1,EP300,IL3RA,JAK2,KAT2B,MAP2K1,MAP2K4,MAPK13,MAPK14,MAPKAPK2,MMP1,NCOR2,NRIP2,PDPK1,PHF10,PIK3CA,PIK3CD,PIK3R2,PML,PNRC1,PRKACA,PRKACB,PRKAG2,PRKAR1A,PRKAR1B,PRKCA,PRKCD,PRKCE,PRKCI,PRKCQ,PRMT2,PTEN,RAC1,RARA,RBP5,RBP7,RDH11,RDH12,RDH14,RDH16,RDH8,REL,RELA,SDR9C7,SMAD1,SMAD4,SMAD6,SMAD7,SMARCC2,SMARCD1,SMARCD2,TGFB3,VEGFA
Endocannabinoid Developing Neuron Pathway	23	0.386	1.441	AKT1,AKT2,AKT3,ATF2,CCND1,CNR2,CREB1,CREB3L1,GNAI1,GNAI2,GNAO1,GNB3,GNG12,GNG13,GNG2,GNG3,GNG4,GNG5,KRAS,MAP2K1,MAP2K2,MAP2K3,MAP2K4,MAP2K5,MAPK13,MAPK14,MAPK15,MAPK3,MAPK4,MAPK7,MGLL,MLST8,MRAS,PIK3C2G,PIK3CA,PIK3CD,PIK3R2,PIK3R6,PRKACA,PRKACB,PRKAG2,PRKAR1A,PRKAR1B,RAC1,RAF1,RAP1A,RAP1B,RAP2A,RRAS
P2Y Purigenic Receptor Signaling Pathway	22.8	0.376	1.809	AKT1,AKT2,AKT3,ATF2,CREB1,CREB3L1,GNAI1,GNAI2,GNAQ,GNB3,GNG12,GNG13,GNG2,GNG3,GNG4,GNG5,KRAS,MAP2K1,MAP2K2,MAPK3,MRAS,NOTUM,P2RY11,P2RY12,PIK3C2G,PIK3CA,PIK3CD,PIK3R2,PIK3R6,PLCB1,PLCB2,PLCB3,PLCG1,PRKACA,PRKACB,PRKAG2,PRKAR1A,PRKAR1B,PRKCA,PRKCD,PRKCE,PRKCI,PRKCQ,RAF1,RAP1A,RAP1B,RAP2A,REL,RELA,RRAS
CCR3 Signaling in Eosinophils	22.7	0.373	1.372	CFL2,GNA11,GNAI1,GNAI2,GNAO1,GNAQ,GNAS,GNAT1,GNB3,GNG12,GNG13,GNG2,GNG3,GNG4,GNG5,KRAS,MAP2K1,MAP2K2,MAPK13,MAPK14,MAPK3,MRAS,PAK1,PAK3,PAK4,PAK6,PIK3C2G,PIK3CA,PIK3CD,PIK3R2,PIK3R6,PLA2G2D,PLA2G2F,PLA2G4F,PLCB1,PLCB2,PLCB3,PPP1R12B,PRKCA,PRKCD,PRKCE,PRKCI,PRKCQ,RAC1,RAF1,RAP1A,RAP1B,RAP2A,ROCK1,RRAS
Superpathway of Inositol Phosphate Compounds	22.6	0.286	2.335	ACP1,ATP1A2,CDIPT,DOT1L,DUSP10,DUSP13,DUSP15,DUSP16,DUSP2,DUSP4,DUSP5,DUSP9,ENPP1,EPHX2,G6PC3,HACD2,INPP5K,INPPL1,IP6K1,IPPK,ITPKB,MDP1,MTMR6,NUDT4,PDCD1,PIK3C2G,PIK3CA,PIK3CD,PIK3R2,PIK3R6,PIP5K1A,PIP5K1C,PLCB1,PLCB2,PLCB3,PLCG1,PPP1CC,PPP1R10,PPP1R12B,PPP1R12C,PPP1R14D,PPP1R1A,PPP1R1B,PPP1R3D,PPP1R8,PPP2CA,PPP2CB,PPP2R2A,PPP2R3A,PPP2R5B,PPP2R5C,PPP3R1,PPP4R1,PPTC7,PTEN,PTPA,PTPN12,PTPN22,PTPN23…
fMLP Signaling in Neutrophils	22.3	0.374	1.581	ARPC3,ARPC4,ARPC5,ARPC5L,CYBB,ELK1,GNA11,GNAI1,GNAI2,GNAO1,GNAQ,GNAS,GNAT1,GNB3,GNG12,GNG13,GNG2,GNG3,GNG4,GNG5,KRAS,MAP2K1,MAP2K2,MAPK3,MRAS,NCF1,NOX4,PIK3C2G,PIK3CA,PIK3CD,PIK3R2,PIK3R6,PLCB1,PLCB2,PLCB3,PPP3R1,PRKCA,PRKCD,PRKCE,PRKCI,PRKCQ,RAC1,RAF1,RAP1A,RAP1B,RAP2A,REL,RELA,RRAS
Oxytocin In Brain Signaling Pathway	22.3	0.307	3.098	AKT1,AKT2,AKT3,ATF2,CACNA1B,CACNA1I,CACNB3,CACNG1,CACNG2,CACNG3,CACNG5,CACNG6,CACNG7,CACNG8,CASP5,CATSPER2,CREB1,CREB3L1,GNA11,GNAI1,GNAI2,GNAO1,GNAQ,GNB3,GNG12,GNG13,GNG2,GNG3,GNG4,GNG5,KRAS,MAP2K1,MAP2K2,MAPK3,MAPK7,MRAS,NLRP14,NLRP4,PIK3C2G,PIK3CA,PIK3CD,PIK3R2,PIK3R6,PLA2G2C,PLA2G2D,PLA2G2F,PLA2G4F,PLCB3,PRKCA,PRKCD,PRKCE,PRKCI,PRKCQ,PTGS2,RAF1,RAP1A,RAP1B,RAP2A,RRAS,SLC12A5,TRPV1
Mitochondrial Dysfunction	22.3	0.241	-0.988	ACADL,APH1A,APP,ARG2,ATF2,ATP1A2,ATP5F1E,ATP5PO,BAX,BCL2,BID,CACNA1B,CACNA1I,CACNB3,CACNG1,CACNG2,CACNG3,CACNG5,CACNG6,CACNG7,CACNG8,CAMK2A,CAMK2G,CAPN5,CAPN6,CAPN9,CAPNS1,CASP3,CATSPER2,COX4I2,COX7C,CPOX,CREB1,CREB3L1,CYCS,DMAC2L,FIS1,GPD2,GPX1,GPX3,GPX4,GPX5,GPX8,GSTM1,GSTM2,GSTZ1,HAP1,IDH2,LRRK2,MAP2K4,MAPK7,MAPT,MT-ATP6,MT-ND4L,NDUFA11,NDUFA4,NDUFA4L2,NDUFB10,NDUFS6,NDUFS7,NDUFV3,NOS1,PDHB,PI…
Renin-Angiotensin Signaling	22.2	0.388	1.342	ACE,AGTR1,ATF2,CCL5,ELK1,GNAQ,JAK2,KRAS,MAP2K1,MAP2K2,MAP2K4,MAPK13,MAPK14,MAPK3,MRAS,PAK1,PAK3,PAK4,PAK6,PIK3C2G,PIK3CA,PIK3CD,PIK3R2,PIK3R6,PLCG1,PRKACA,PRKACB,PRKAG2,PRKAR1A,PRKAR1B,PRKCA,PRKCD,PRKCE,PRKCI,PRKCQ,RAC1,RAF1,RAP1A,RAP1B,RAP2A,REL,RELA,REN,RRAS,SHC3,SHF,STAT1
Reelin Signaling in Neurons	22	0.362	2.887	AKT1,AKT2,AKT3,APP,ARHGEF19,ARHGEF4,ARHGEF6,ARHGEF7,ARPC3,ARPC4,ARPC5,ARPC5L,CAMK2A,CAMK2G,CDK5,CDK5R1,CNR2,CRK,CRKL,FGR,FRK,FYN,GRIN1,GRIN2B,ITGA5,ITGB1,LCK,MAP2K1,MAP2K2,MAP2K3,MAP2K4,MAP2K5,MAP3K11,MAPK3,MAPK8IP1,MAPK8IP3,MAPT,NDEL1,PDK2,PDK4,PIK3C2G,PIK3CA,PIK3CD,PIK3R2,PIK3R6,RAC1,RAP1A,RAP1B,WASF1,YES1
Autophagy	21.7	0.292	0.896	AKT1,AKT2,AKT3,ARL8B,ATF2,ATG12,ATG2A,ATG4B,ATG5,ATG9A,ATG9B,BCL2,CREB1,CREB3L1,DAPK2,FOXO1,GCG,H2BW2,HGF,INS,IRS1,MAP1LC3A,MAP1LC3B,MAP2K1,MAP2K2,MAP2K4,MAPK3,MLST8,MYD88,NGFR,PIK3C2G,PIK3CA,PIK3CD,PIK3R2,PIK3R6,PPP2CA,PPP2CB,PPP2R2A,PPP2R2D,PPP2R3A,PPP2R5B,PPP2R5C,PPP3R1,PRKACA,PRKACB,PRKAG2,PRKAR1A,PRKAR1B,PRKCQ,PTEN,PTPA,RAF1,SESN1,SIRT1,SLC1A5,SLC3A2,SLC7A5,TFEB,TGFA,TICAM1,TNFRSF1B,ULK1,VEG…
Role Of Osteoclasts In Rheumatoid Arthritis Signaling Pathway	21.7	0.249	1.99	ADAM10,ADAM11,ADAM29,ADAM30,AKT1,AKT2,AKT3,ATF2,BCL2,BTK,CALCR,CBL,CCND1,CDH1,COL11A1,COL1A1,COL20A1,COL23A1,COL26A1,COL5A3,COL8A2,COL9A3,CREB1,CREB3L1,CSF1,CSF1R,ELK1,FCGR1A,FCGR1BP,FOXO1,IKBKE,IKBKG,IL17A,IL7,ITGA5,KRAS,MAP2K1,MAP2K2,MAP2K3,MAP2K4,MAP2K5,MAPK13,MAPK14,MAPK3,MMP1,MMP14,MMP2,MMP25,MRAS,NGFR,OSCAR,PIK3C2G,PIK3CA,PIK3CD,PIK3R2,PIK3R6,PLCG1,PPP3R1,RAC1,RAF1,RAP1A,RAP1B,RAP2A,RELA,RH…
Insulin Receptor Signaling	21.7	0.357	1.414	AKT1,AKT2,AKT3,ASIC2,CBL,CRK,CRKL,FOXO1,FYN,GYS1,GYS2,H2BW2,INPP5K,INPPL1,INS,IRS1,JAK2,KRAS,LIPE,MAP2K1,MAP2K2,MAPK3,MRAS,PDPK1,PIK3C2G,PIK3CA,PIK3CD,PIK3R2,PIK3R6,PPP1CC,PPP1R10,PPP1R14D,PPP1R3D,PRKACA,PRKACB,PRKAG2,PRKAR1A,PRKAR1B,PRKCI,PTEN,PTPRF,RAF1,RAP1A,RAP1B,RAP2A,RHOQ,RRAS,SCNN1A,SCNN1G,VAMP2
Integrin Signaling	21.4	0.292	2.689	ACTN2,AKT1,AKT2,AKT3,ARF3,ARHGAP26,ARHGEF7,ARPC3,ARPC4,ARPC5,ARPC5L,CAPN5,CAPN6,CAPN9,CAPNS1,CRK,CRKL,FYN,ITGA11,ITGA5,ITGA8,ITGB1,ITGB4,KRAS,MAP2K1,MAP2K2,MAP2K4,MAP3K11,MAPK3,MRAS,MYL12A,MYL9,NCK2,PAK1,PAK3,PAK4,PAK6,PARVA,PFN2,PIK3C2G,PIK3CA,PIK3CD,PIK3R2,PIK3R6,PLCG1,PPP1R12B,PTEN,RAC1,RAF1,RAP1A,RAP1B,RAP2A,RHOB,RHOC,RHOJ,RHOQ,RHOT1,RHOU,ROCK1,RRAS,TLN1,TNK2
ILK Signaling	21.3	0.299	0.816	ACTN2,AKT1,AKT2,AKT3,ARHGEF6,ATF2,CASP3,CCND1,CDH1,CFL2,CREB1,CREB3L1,FLNB,H2BW2,IRS1,ITGB1,ITGB4,LEF1,MAP2K4,MAPK3,MUC1,MYH9,MYL3,MYL6,MYL9,NCK2,PARVA,PDPK1,PGF,PIK3C2G,PIK3CA,PIK3CD,PIK3R2,PIK3R6,PPP2CA,PPP2CB,PPP2R2A,PPP2R2D,PPP2R3A,PPP2R5B,PPP2R5C,PTEN,PTGS2,PTPA,RAC1,REL,RELA,RHOB,RHOC,RHOJ,RHOQ,RHOT1,RHOU,RPS6KA4,SNAI1,SNAI2,TMSB4Y,VEGFA,VEGFD,VIM
Pathogen Induced Cytokine Storm Signaling Pathway	21.3	0.229	4.23	BHLHE40,CASP3,CASP7,CASP8,CCL1,CCL17,CCL18,CCL20,CCL22,CCL4,CCL5,CCR1,CD40LG,CDH1,CIITA,CLEC7A,COL11A1,COL1A1,COL20A1,COL23A1,COL26A1,COL5A3,COL8A2,COL9A3,CX3CL1,CXCL10,CXCL2,CXCL6,CXCL9,CXCR1,CXCR2,FADD,GPR15LG,HLA-DMA,HLA-DMB,HLA-DOA,HLA-DOB,HLA-DQA1,HLA-DQA2,HLA-DQB1,HLA-DQB2,IL12RB1,IL13,IL17A,IL1RN,IL21R,IL23R,IL33,IL36B,IL36G,IL36RN,IL6R,IL6ST,IRF1,JAK2,LIF,LYST,MAPK13,MAPK14,MAPK15,MAPK3,M…
Endocannabinoid Neuronal Synapse Pathway	21.1	0.342	1.64	CACNA1B,CACNA1I,CACNB3,CACNG1,CACNG2,CACNG3,CACNG5,CACNG6,CACNG7,CACNG8,CATSPER2,CNR2,GNA11,GNAI1,GNAI2,GNAO1,GNAQ,GNB3,GNG12,GNG13,GNG2,GNG3,GNG4,GNG5,GRIA3,GRIA4,GRIN1,GRIN2B,KCNJ3,KCNJ6,MAPK13,MAPK14,MAPK15,MAPK3,MAPK4,MAPK7,MGLL,NOTUM,PLCB1,PLCB2,PLCB3,PLCG1,PPP3R1,PRKACA,PRKACB,PRKAG2,PRKAR1A,PRKAR1B,PTGS2,RIMS1,TRPV1
Inhibition of ARE-Mediated mRNA Degradation Pathway	20.9	0.327	1.18	AGO1,AGO3,AKT1,AKT2,AKT3,CD40LG,CNOT3,CNOT7,CNOT9,DCP1A,EXOSC3,MAPK13,MAPK14,MAPK15,MAPK3,MAPK4,MAPK7,MAPKAPK2,NGFR,PABPN1,PPP2CA,PPP2CB,PPP2R2A,PPP2R2D,PPP2R3A,PPP2R5B,PPP2R5C,PRKACA,PRKACB,PRKAG2,PRKAR1A,PRKAR1B,PSMA1,PSMA2,PSMA4,PSMC6,PSMD10,PSMD13,PSME3,PSMF1,PTPA,SFN,TNFRSF1B,TNFSF10,TNFSF11,TNFSF12-TNFSF13,TNFSF13,TNFSF14,TNFSF15,TNFSF8,YWHAG,YWHAH,ZFP36
Apoptosis Signaling	20.7	0.404	1.265	BAK1,BAX,BCL2,BCL2A1,BCL2L1,BCL2L10,BID,CAPN5,CAPN6,CAPN9,CAPNS1,CASP12,CASP2,CASP3,CASP6,CASP7,CASP8,CYCS,DIABLO,GAS2,IKBKE,IKBKG,KRAS,MAP2K1,MAP2K2,MAP2K4,MAP4K4,MAPK3,MRAS,PLCG1,PRKCA,PRKCE,PRKCQ,RAF1,RAP1A,RAP1B,RAP2A,REL,RELA,ROCK1,RRAS,TNFRSF1B
Semaphorin Neuronal Repulsive Signaling Pathway	20.2	0.333	-1.155	AKT1,AKT2,AKT3,BCAN,CD44,CDK5,CFL2,CSPG4,DPYSL4,ERBB2,FARP2,FYN,ITGA11,ITGA5,ITGA8,ITGB1,ITGB4,MAP2K1,MAP2K2,MAP2K3,MAP2K4,MAP2K5,MAPT,MYL12A,MYL3,MYL6,MYL9,PAK1,PAK3,PAK4,PAK6,PDE4A,PIK3C2G,PIK3CA,PIK3CD,PIK3R2,PIK3R6,PIP5K1C,PLCG1,PPP1R12B,PRKACA,PRKACB,PRKAG2,PRKAR1A,PRKAR1B,RAC1,ROCK1,RRAS,SEMA4D,SMC3
Gap Junction Signaling	20.1	0.293	#NUM!	AKT1,AKT2,AKT3,BGLAP,CSNK1G1,DRD1,DRD2,GJB2,GJC1,GJC3,GJD2,GNAI1,GNAI2,GNAQ,GNAS,GRIA3,GRIA4,HTR2A,HTR2C,KRAS,LPAR1,MAP2K1,MAP2K2,MAP2K5,MAPK3,MAPK7,MRAS,NOTUM,PIK3C2G,PIK3CA,PIK3CD,PIK3R2,PIK3R6,PLCB1,PLCB2,PLCB3,PLCG1,PPP3R1,PRKACA,PRKACB,PRKAG2,PRKAR1A,PRKAR1B,PRKCA,PRKCD,PRKCE,PRKCI,PRKCQ,RAF1,RAP1A,RAP1B,RAP2A,RRAS,SMARCC2,TUBA1A,TUBA1C,TUBB2A,TUBB4A
Dopamine-DARPP32 Feedback in cAMP Signaling	20.1	0.301	1.897	ATF2,CACNA1B,CACNB3,CACNG1,CACNG2,CACNG3,CACNG5,CACNG6,CACNG7,CACNG8,CDK5,CREB1,CREB3L1,CSNK1G1,DRD1,DRD2,GNAI1,GNAI2,GNAQ,GNAS,GRIN1,GRIN2B,KCNJ12,KCNJ3,KCNJ6,KCNJ8,NOS1,NOTUM,PLCB1,PLCB2,PLCB3,PLCG1,PPP1CC,PPP1R10,PPP1R14D,PPP1R1B,PPP1R3D,PPP2CA,PPP2CB,PPP2R2A,PPP2R2D,PPP2R3A,PPP2R5B,PPP2R5C,PPP3R1,PRKACA,PRKACB,PRKAG2,PRKAR1A,PRKAR1B,PRKCA,PRKCD,PRKCE,PRKCI,PRKCQ,PTPA
Cardiac β-adrenergic Signaling	20.1	0.306	0.392	AKAP12,AKAP7,APEX1,CACNA1B,CACNB3,CACNG1,CACNG2,CACNG3,CACNG5,CACNG6,CACNG7,CACNG8,ENPP1,FICD,GNA11,GNAI1,GNAI2,GNAO1,GNAQ,GNAS,GNAT1,GNB3,GNG12,GNG13,GNG2,GNG3,GNG4,GNG5,GRK2,MPPED2,MRAS,PALM2AKAP2,PDE2A,PDE4A,PDE6G,PKIA,PLN,PPP1CC,PPP1R10,PPP1R14D,PPP1R1A,PPP1R3D,PPP2CA,PPP2CB,PPP2R2A,PPP2R2D,PPP2R3A,PPP2R5B,PPP2R5C,PRKACA,PRKACB,PRKAG2,PRKAR1A,PRKAR1B,PTPA
3-phosphoinositide Biosynthesis	20.1	0.288	2.412	ACP1,ATP1A2,CDIPT,DOT1L,DUSP10,DUSP13,DUSP15,DUSP16,DUSP2,DUSP4,DUSP5,DUSP9,ENPP1,EPHX2,G6PC3,HACD2,INPPL1,MDP1,MTMR6,NUDT4,PDCD1,PIK3C2G,PIK3CA,PIK3CD,PIK3R2,PIK3R6,PIP5K1A,PIP5K1C,PPP1CC,PPP1R10,PPP1R12B,PPP1R12C,PPP1R14D,PPP1R1A,PPP1R1B,PPP1R3D,PPP1R8,PPP2CA,PPP2CB,PPP2R2A,PPP2R3A,PPP2R5B,PPP2R5C,PPP3R1,PPP4R1,PPTC7,PTEN,PTPA,PTPN12,PTPN22,PTPN23,PTPN7,PTPRF,PTPRJ,PTPRN,SET,SGPP1,SIRPA,STYX
Pulmonary Healing Signaling Pathway	20	0.291	1.576	CCNB1,CCND1,CDH1,CFL2,CTRC,EP300,FGF7,FGR,FRK,FYN,IDH2,JAG1,KRAS,LCK,LEF1,MAP2K4,MAPK13,MAPK14,MAPK3,MMP1,MMP14,MMP2,MMP25,MRAS,MYD88,NGFR,NOTCH1,NOTCH2,PGF,PRKAG2,PRKCA,PRKCD,PRKCE,PRKCI,PRKCQ,RAC1,RAF1,RAP1A,RAP1B,RAP2A,RRAS,SMAD1,SMO,TCF4,TCF7,TCF7L1,TCF7L2,TGFB3,TNFRSF1B,VEGFA,VEGFD,WNT16,WNT3A,WNT4,WNT5A,WNT7B,WNT8B,YES1
ERBB Signaling	20	0.419	0.973	AKT1,AREG,ELK1,ERBB2,EREG,FOXO1,KRAS,MAP2K1,MAP2K2,MAP2K3,MAP2K4,MAPK13,MAPK14,MAPK3,MRAS,NCK2,NRG1,PAK1,PAK3,PAK4,PAK6,PDPK1,PIK3C2G,PIK3CA,PIK3CD,PIK3R2,PIK3R6,PLCG1,PRKCA,PRKCD,PRKCE,PRKCI,PRKCQ,RAF1,RAP1A,RAP1B,RAP2A,RRAS,TGFA
PEDF Signaling	19.9	0.44	1.667	AKT1,AKT2,AKT3,BCL2,BCL2L1,BDNF,CASP7,CASP8,ELK1,GDNF,IKBKE,IKBKG,KRAS,MAPK13,MAPK14,MAPK3,MRAS,PIK3C2G,PIK3CA,PIK3CD,PIK3R2,PIK3R6,PPARG,RAC1,RAF1,RAP1A,RAP1B,RAP2A,REL,RELA,ROCK1,RRAS,TCF4,TCF7,TCF7L1,TCF7L2,ZEB1
Corticotropin Releasing Hormone Signaling	19.9	0.329	-0.302	ARPC5,ATF2,BDNF,CACNA1B,CACNA1I,CACNB3,CACNG1,CACNG2,CACNG3,CACNG5,CACNG6,CACNG7,CACNG8,CATSPER2,CREB1,CREB3L1,CRHR1,CRHR2,ELK1,GNAI1,GNAI2,GNAO1,GNAQ,GNAS,MAP2K1,MAP2K2,MAPK13,MAPK14,MAPK3,NOS1,PLCG1,PRKACA,PRKACB,PRKAG2,PRKAR1A,PRKAR1B,PRKCA,PRKCD,PRKCE,PRKCI,PRKCQ,PTCH1,PTCH2,PTGS2,RAF1,RAP1A,RAP1B,SMARCC2,SMO,VEGFA
Glioma Signaling	19.7	0.36	1.414	AKT1,AKT2,AKT3,CAMK2A,CAMK2G,CCND1,CDK4,CDK6,CDKN1A,CDKN2D,E2F3,E2F5,HDAC1,HDAC11,HDAC3,IDH2,IGF2,IGF2R,KRAS,MAP2K1,MAP2K2,MAPK3,MRAS,PDGFRA,PDGFRB,PIK3C2G,PIK3CA,PIK3CD,PIK3R2,PIK3R6,PLCG1,PRKCA,PRKCD,PRKCE,PRKCI,PRKCQ,PTEN,RAF1,RAP1A,RAP1B,RAP2A,RBL2,RRAS,SUV39H1,TGFA
Glioblastoma Multiforme Signaling	19.7	0.31	0.745	AKT1,AKT2,AKT3,APC2,CCND1,CCNE2,CDK4,CDK6,CDKN1A,E2F3,E2F5,FOXO1,IGF2,KRAS,LEF1,MAP2K1,MAP2K2,MAPK3,MRAS,NOTUM,PDGFRA,PDGFRB,PIK3C2G,PIK3CA,PIK3CD,PIK3R2,PIK3R6,PLCB1,PLCB2,PLCB3,PLCG1,PRKCD,PTEN,RAC1,RAF1,RAP1A,RAP1B,RAP2A,RHOB,RHOC,RHOJ,RHOQ,RHOT1,RHOU,RRAS,SHC3,SMO,WNT16,WNT3A,WNT4,WNT5A,WNT7B,WNT8B
Role of Osteoblasts, Osteoclasts and Chondrocytes in Rheumatoid Arthritis	19.6	0.272	#NUM!	ADAMTS4,AKT1,AKT2,AKT3,APC2,BCL2,BGLAP,BMP3,BMP8A,CALCR,CBL,COL1A1,CSF1,CSF1R,CSNK1G1,DKKL1,FOXO1,IKBKE,IKBKG,IL17A,IL1RN,IL33,IL36B,IL36G,IL36RN,IL7,ITGA5,LEF1,LRP1,LRP6,MAP2K3,MAP2K4,MAPK14,MAPK3,MMP1,MMP14,NGFR,PIK3C2G,PIK3CA,PIK3CD,PIK3R2,PIK3R6,PPP3R1,RELA,SMAD1,SMAD4,SMAD6,SMO,TCF4,TCF7,TCF7L1,TCF7L2,TNFRSF11A,TNFRSF1B,TNFSF11,TRAF5,WNT16,WNT3A,WNT4,WNT5A,WNT7B,WNT8B
CDK5 Signaling	19.6	0.374	2.343	BDNF,CABLES1,CDK5,CDK5R1,DRD1,FOSB,GNAS,ITGB1,KRAS,MAP2K1,MAP2K2,MAPK13,MAPK14,MAPK15,MAPK3,MAPK4,MAPK7,MAPT,MRAS,NGFR,PPP1CC,PPP1R10,PPP1R14D,PPP1R1B,PPP1R3D,PPP2CA,PPP2CB,PPP2R2A,PPP2R2D,PPP2R3A,PPP2R5B,PPP2R5C,PRKACA,PRKACB,PRKAG2,PRKAR1A,PRKAR1B,PTPA,RAF1,RAP1A,RAP1B,RAP2A,RRAS
RAC Signaling	19.6	0.343	2.343	ABI2,ARPC3,ARPC4,ARPC5,ARPC5L,CD44,CDK5R1,CFL2,CYBB,CYFIP2,ELK1,ITGA11,ITGA5,ITGA8,ITGB1,ITGB4,KRAS,MAP2K1,MAP2K2,MAP2K4,MAP3K11,MAPK3,MRAS,NCF1,NOX4,PAK1,PAK3,PAK4,PAK6,PIK3C2G,PIK3CA,PIK3CD,PIK3R2,PIK3R6,PIP5K1A,PIP5K1C,PRKCI,RAC1,RAF1,RAP1A,RAP1B,RAP2A,REL,RELA,RRAS,TIAM1,WASF1
Pancreatic Adenocarcinoma Signaling	19.6	0.357	1.715	AKT1,AKT2,AKT3,BCL2,BCL2L1,CCND1,CCNE2,CDK4,CDKN1A,E2F3,E2F5,ELK1,ERBB2,HDAC1,HDAC11,HDAC3,JAK2,KRAS,MAP2K1,MAP2K2,MAP2K4,MAPK3,NOTCH1,PGF,PIK3C2G,PIK3CA,PIK3CD,PIK3R2,PIK3R6,PLD2,PLD3,PTGS2,RAC1,RAF1,RALGDS,RBL2,REL,RELA,SMAD4,STAT1,SUV39H1,TGFA,TGFB3,VEGFA,VEGFD
IL-12 Signaling and Production in Macrophages	19.5	0.267	-0.378	AKT1,AKT2,AKT3,APOC1,APOC4,APOF,APOL1,CD40LG,CLU,COL1A1,COL5A3,EP300,FCGR1A,FCGR1BP,HDAC3,IFNK,IKBKE,IKBKG,IL10RA,IL12RB1,IL6ST,IRF1,IRF5,IRF8,JAK2,JCHAIN,KLF1,LCK,LYZ,MAF,MAP2K1,MAP2K2,MAP2K3,MAPK13,MAPK14,MAPK3,MST1,MYD88,PCYOX1,PIK3C2G,PIK3CA,PIK3CD,PIK3R2,PIK3R6,POU2F1,POU2F2,PPARG,PRKAG2,PRKCA,PRKCD,PRKCE,PRKCI,PRKCQ,RAC1,REL,RELA,SIRT1,STAT1,STAT4,TGFB3,TNFRSF11A,TNFSF11,VDR
Tumor Microenvironment Pathway	19.4	0.302	1.511	AKT1,AKT2,AKT3,BCL2,CCND1,CD44,COL1A1,CSF1,CSPG4,FGF1,FGF11,FGF14,FGF16,FGF20,FGF23,FGF7,FOXO1,HGF,IGF2,IL13,IL6R,ITGA5,JAK2,KRAS,LGALS9,MAP2K1,MAP2K2,MAPK3,MMP1,MMP14,MMP2,MMP25,MRAS,PDCD1LG2,PGF,PIK3C2G,PIK3CA,PIK3CD,PIK3R2,PIK3R6,PTGS2,RAC1,RAF1,RAP1A,RAP1B,RAP2A,REL,RELA,RRAS,TGFB3,TIAM1,TSLP,VEGFA,VEGFD
Ceramide Signaling	19.4	0.418	0.845	AKT1,AKT2,AKT3,BCL2,CERK,CYCS,DIABLO,ENPP7,KRAS,KSR1,MAP2K1,MAP2K4,MAPK3,MRAS,NGFR,PIK3C2G,PIK3CA,PIK3CD,PIK3R2,PIK3R6,PPP2CA,PPP2CB,PPP2R2A,PPP2R2D,PPP2R3A,PPP2R5B,PPP2R5C,PTPA,RAF1,RAP1A,RAP1B,RAP2A,REL,RELA,RRAS,S1PR2,S1PR3,TNFRSF1B
Acute Myeloid Leukemia Signaling	19.4	0.418	1.567	AKT1,AKT2,AKT3,CCND1,CSF1R,CSF3R,FLT3LG,IDH2,KIT,KITLG,KRAS,LEF1,MAP2K1,MAP2K2,MAP2K3,MAP2K4,MAP2K5,MAPK3,MRAS,PIK3C2G,PIK3CA,PIK3CD,PIK3R2,PIK3R6,PML,RAF1,RAP1A,RAP1B,RAP2A,RARA,REL,RELA,RRAS,RUNX1,TCF4,TCF7,TCF7L1,TCF7L2
Androgen Signaling	19.2	0.308	2.502	CACNA1B,CACNA1I,CACNB3,CACNG1,CACNG2,CACNG3,CACNG5,CACNG6,CACNG7,CACNG8,CATSPER2,CCND1,CCNH,EP300,GNA11,GNAI1,GNAI2,GNAO1,GNAQ,GNAS,GNAT1,GNB3,GNG12,GNG13,GNG2,GNG3,GNG4,GNG5,GTF2A2,GTF2E1,GTF2F2,KAT2B,MAPK3,MRAS,POLR2C,POLR2F,POLR2G,POLR2J,PRKACA,PRKACB,PRKAG2,PRKAR1A,PRKAR1B,PRKCA,PRKCD,PRKCE,PRKCI,PRKCQ,REL,RELA,TAF13,TAF5L
MSP-RON Signaling In Cancer Cells Pathway	19.1	0.336	1.64	AKT1,AKT2,AKT3,ATF2,CCND1,CREB1,CREB3L1,ETS1,IL3RA,ITGB1,ITGB4,KLK4,KLK5,KLK6,KLK7,KRAS,LEF1,MAP2K1,MAP2K2,MAPK3,MET,MRAS,MST1,PGF,PIK3C2G,PIK3CA,PIK3CD,PIK3R2,PIK3R6,RAF1,RAP1A,RAP1B,RAP2A,REL,RELA,RRAS,SFN,TCF4,TCF7,TCF7L1,TCF7L2,VEGFA,VEGFD,VHL,VIM,YWHAG,YWHAH
Fc Epsilon RI Signaling	19.1	0.364	2.03	AKT1,AKT2,AKT3,BTK,FYN,GRAP2,IL13,INPP5K,INPPL1,KRAS,LAT,MAP2K1,MAP2K2,MAP2K3,MAP2K4,MAPK13,MAPK14,MAPK3,MRAS,PDPK1,PIK3C2G,PIK3CA,PIK3CD,PIK3R2,PIK3R6,PLA2G2D,PLA2G2F,PLA2G4F,PLCG1,PRKCA,PRKCD,PRKCE,PRKCI,PRKCQ,RAC1,RAF1,RAP1A,RAP1B,RAP2A,RRAS,VAV1,VAV2,VAV3
IL-6 Signaling	19.1	0.349	1.982	AKT1,AKT2,AKT3,COL1A1,CYP19A1,ELK1,HSPB7,IKBKE,IKBKG,IL1RN,IL33,IL36B,IL36G,IL36RN,IL6R,IL6ST,JAK2,KRAS,LBP,MAP2K1,MAP2K2,MAP2K3,MAP2K4,MAP4K4,MAPK13,MAPK14,MAPK3,MAPKAPK2,MRAS,NGFR,PIK3C2G,PIK3CA,PIK3CD,PIK3R2,PIK3R6,RAF1,RAP1A,RAP1B,RAP2A,REL,RELA,RRAS,TAB1,TNFRSF1B,VEGFA
HER-2 Signaling in Breast Cancer	19.1	0.269	0.911	AKT1,AKT2,AKT3,AREG,ARF3,CASP3,CASP6,CASP7,CCND1,CCNE2,CDK4,CDKN1A,COX4I2,COX7C,ELK1,ERBB2,ETS1,FGR,FOXO1,FRK,FYN,H2BW2,IKBKE,IKBKG,ITGB1,ITGB4,KRAS,LCK,MAP2K1,MAP2K2,MAPK3,MLST8,MMP2,MRAS,NRG1,NUP43,PIK3C2G,PIK3CA,PIK3CD,PIK3R2,PIK3R6,PLCG1,PRKCA,PRKCD,PRKCE,PRKCI,PRKCQ,PTEN,PTGS2,RAE1,RAF1,RAP1A,RAP1B,RAP2A,RBL2,REL,RELA,RRAS,SMAD4,TGFA,YES1
Tight Junction Signaling	18.7	0.296	#NUM!	AKT1,AKT2,AKT3,BET1L,CDK4,CLDN11,CLDN15,CLDN18,CLDN2,CLDN9,CPSF4,CRB3,F2RL2,GOSR1,JAM2,JAM3,MARK2,MYH9,MYL3,MYL6,MYL9,NAPA,NECTIN1,NECTIN2,NGFR,OCLN,PPP2CA,PPP2CB,PPP2R2A,PPP2R2D,PPP2R3A,PPP2R5B,PPP2R5C,PRKACA,PRKACB,PRKAG2,PRKAR1A,PRKAR1B,PRKCI,PTEN,PTPA,RAC1,REL,RELA,SNAP25,STX1A,TGFB3,TIAM1,TNFRSF1B,VAMP2,VTI1A,VTI1B,YKT6
Role Of Osteoblasts In Rheumatoid Arthritis Signaling Pathway	18.7	0.258	0.126	AKT1,AKT2,AKT3,APC2,BCL2,BGLAP,BMP3,CD40LG,COL1A1,CSNK1G1,CTSE,CTSV,CTSW,IGF2R,IL13,IL17A,IL33,IL36B,IL36G,IL6R,IL6ST,JAK2,LEF1,LIF,LRP1,LRP6,MAPK3,MMP1,MMP14,MMP2,MMP25,PGF,PIK3C2G,PIK3CA,PIK3CD,PIK3R2,PIK3R6,PTGS2,SMAD1,SMAD4,SMAD6,SMO,STAT1,STAT4,TCF4,TCF7,TCF7L1,TCF7L2,TGFB3,TNFSF10,TNFSF11,TNFSF13,TNFSF14,TNFSF15,TNFSF8,VEGFA,VEGFD,WNT16,WNT3A,WNT4,WNT5A,WNT7B,WNT8B
Synaptic Long Term Depression	18.7	0.283	1.786	CACNA1B,CACNA1I,CACNB3,CACNG1,CACNG2,CACNG3,CACNG5,CACNG6,CACNG7,CACNG8,CATSPER2,CRHR1,GNA11,GNAI1,GNAI2,GNAO1,GNAQ,GNAS,GNAT1,GRIA3,GRIA4,GRM4,KRAS,MAP2K1,MAP2K2,MAPK3,MRAS,NOS1,NOTUM,PLA2G2C,PLA2G2D,PLA2G2F,PLA2G4F,PLCB1,PLCB2,PLCB3,PLCG1,PPP2CA,PPP2CB,PPP2R2A,PPP2R2D,PPP2R3A,PPP2R5B,PPP2R5C,PRKCA,PRKCD,PRKCE,PRKCI,PRKCQ,PTPA,RAF1,RAP1A,RAP1B,RAP2A,RRAS,SMARCC2
Neurovascular Coupling Signaling Pathway	18.5	0.263	2.734	ADORA1,ADORA2A,APP,CACNA1B,CACNA1I,CACNB3,CACNG1,CACNG2,CACNG3,CACNG5,CACNG6,CACNG7,CACNG8,CATSPER2,CHRM1,CHRM4,CYP4A11,CYP4A22,ENTPD3,ENTPD4,GABBR2,GABRA3,GABRG1,GABRP,GNAQ,GRIA3,GRIA4,GRIN1,GRIN2B,KCNJ12,KCNJ3,KCNJ6,KCNJ8,KCNMB1,LRRC38,LRRC55,MAPT,NOS1,ORAI2,PLA2G2C,PLA2G2D,PLA2G2F,PLA2G4F,PLCB1,PLCB2,PLCB3,PLD2,PPP1R12B,PRKACA,PRKACB,PRKAG2,PRKAR1A,PRKAR1B,PTGS2,ROCK1,SLC1A2,SLC1A3,SMARCC2,STI…
Gα12/13 Signaling	18.5	0.338	0.603	AKT1,AKT2,AKT3,BTK,CDH1,CDH11,CDH15,CDH16,CDH19,CDH24,CDH8,ELK1,F2RL2,IKBKE,IKBKG,KRAS,LPAR1,LPAR2,LPAR5,MAP2K1,MAP2K2,MAP2K4,MAPK3,MAPK7,MRAS,MYL12A,MYL3,MYL6,MYL9,PIK3C2G,PIK3CA,PIK3CD,PIK3R2,PIK3R6,RAF1,RAP1A,RAP1B,RAP2A,REL,RELA,ROCK1,RRAS,VAV1,VAV2,VAV3
Endothelin-1 Signaling	18.4	0.284	1.483	CASP12,CASP14,CASP2,CASP3,CASP5,CASP6,CASP7,CASP8,CASQ1,EDN1,GNA11,GNAI1,GNAI2,GNAO1,GNAQ,GNAS,GNAT1,KRAS,MAPK13,MAPK14,MAPK15,MAPK3,MAPK4,MAPK7,MRAS,NOS1,NOTUM,PIK3C2G,PIK3CA,PIK3CD,PIK3R2,PIK3R6,PLA2G2C,PLA2G2D,PLA2G2F,PLA2G4F,PLCB1,PLCB2,PLCB3,PLCG1,PLD2,PLD3,PRKCA,PRKCD,PRKCE,PRKCI,PRKCQ,PTGS2,RAF1,RAP1A,RAP1B,RAP2A,RRAS,SHC3,SHF
mTOR Signaling	18.3	0.271	0.885	AKT1,AKT2,AKT3,DGKZ,EIF3I,EIF4A1,EIF4EBP2,EIF4G2,FKBP1A,INS,IRS1,KRAS,MAPK3,MLST8,MRAS,PDPK1,PGF,PIK3C2G,PIK3CA,PIK3CD,PIK3R2,PIK3R6,PLD2,PLD3,PPP2CA,PPP2CB,PPP2R2A,PPP2R2D,PPP2R3A,PPP2R5B,PPP2R5C,PRKAG2,PRKCA,PRKCD,PRKCE,PRKCI,PRKCQ,PRR5,PTPA,RAC1,RAP1A,RAP1B,RAP2A,RHOB,RHOC,RHOJ,RHOQ,RHOT1,RHOU,RPS10,RPS15,RPS15A,RPS24,RPS6KA4,RRAS,ULK1,VEGFA,VEGFD
D-myo-inositol-5-phosphate Metabolism	18.3	0.282	1.581	ACP1,ATP1A2,DOT1L,DUSP10,DUSP13,DUSP15,DUSP16,DUSP2,DUSP4,DUSP5,DUSP9,ENPP1,EPHX2,G6PC3,HACD2,INPPL1,MDP1,MTMR6,NUDT4,PDCD1,PLCB1,PLCB2,PLCB3,PLCG1,PPP1CC,PPP1R10,PPP1R12B,PPP1R12C,PPP1R14D,PPP1R1A,PPP1R1B,PPP1R3D,PPP1R8,PPP2CA,PPP2CB,PPP2R2A,PPP2R3A,PPP2R5B,PPP2R5C,PPP3R1,PPP4R1,PPTC7,PTEN,PTPA,PTPN12,PTPN22,PTPN23,PTPN7,PTPRF,PTPRJ,PTPRN,SET,SGPP1,SIRPA,STYX
Apelin Endothelial Signaling Pathway	18.2	0.326	1.183	AKT1,AKT2,AKT3,AQP2,GNA11,GNAI1,GNAI2,GNAO1,GNAQ,GNAS,GNAT1,GNB3,GNG12,GNG13,GNG2,GNG3,GNG4,GNG5,KLF2,KRAS,MAP2K1,MAP2K2,MAP2K4,MAPK3,MRAS,PIK3C2G,PIK3CA,PIK3CD,PIK3R2,PIK3R6,PLCB1,PLCB2,PLCB3,PRKAG2,PRKCA,PRKCD,PRKCE,PRKCI,PRKCQ,RAF1,RAP1A,RAP1B,RAP2A,REL,RELA,RRAS
Type II Diabetes Mellitus Signaling	18.1	0.314	1.095	ABCC8,ACSBG1,ACSL1,ACSL3,ADIPOQ,ADIPOR2,AKT1,AKT2,AKT3,CACNA1B,CACNA1I,CACNB3,CACNG1,CACNG2,CACNG3,CACNG5,CACNG6,CACNG7,CACNG8,CATSPER2,CD36,ENPP7,GCK,IKBKE,IKBKG,INS,IRS1,MAP2K4,MAPK3,NGFR,PDPK1,PDX1,PIK3C2G,PIK3CA,PIK3CD,PIK3R2,PIK3R6,PPARG,PRKAG2,PRKCA,PRKCD,PRKCE,PRKCI,PRKCQ,REL,RELA,SLC27A4,TNFRSF1B
Gustation Pathway	18.1	0.276	4.719	ABCC8,ASIC2,CACNA1B,CACNA1I,CACNB3,CACNG1,CACNG2,CACNG3,CACNG5,CACNG6,CACNG7,CACNG8,CASR,CATSPER2,CD36,GABRA3,GABRG1,GABRP,GCG,GLP1R,GNB3,GNG13,KCNJ12,KCNJ8,LIPA,LIPE,NOTUM,ORAI2,P2RX4,P2RX5,P2RX6,P2RX7,P2RY11,P2RY12,P2RY14,P2RY8,PLCB2,PNLIPRP1,PRKACA,PRKACB,PRKAG2,PRKAR1A,PRKAR1B,SCN1B,SCN2B,SCN3B,SCN4B,SCN7A,SCN8A,SCNN1A,SCNN1G,SLC5A1,STIM1,TAS1R3,TAS2R14,TAS2R7
Th1 and Th2 Activation Pathway	18	0.297	#NUM!	APH1A,CCR1,CCR8,CD247,CD28,CD3E,CD3G,CD40LG,CD86,CD8A,CXCR6,DLL1,DLL4,HAVCR2,HLA-DMA,HLA-DMB,HLA-DOA,HLA-DOB,HLA-DQA1,HLA-DQA2,HLA-DQB1,HLA-DQB2,ICOS,IL10RA,IL12RB1,IL13,IL27,IL33,IL6R,IRF1,JAG1,JAK2,KLRD1,LGALS9,MAF,NOTCH1,NOTCH2,PIK3C2G,PIK3CA,PIK3CD,PIK3R2,PIK3R6,PRKCQ,PSEN2,RUNX3,STAT1,STAT4,TIMD4,TNFSF11,TSLP,VAV1
Thyroid Cancer Signaling	17.9	0.43	1.372	AKT1,AKT2,AKT3,BDNF,CCND1,CDH1,ELK1,FOXO1,GDNF,INS,IRS1,KRAS,LEF1,MAP2K1,MAP2K2,MAPK3,MRAS,NTF3,NTF4,NTRK3,PIK3C2G,PIK3CA,PIK3CD,PIK3R2,PIK3R6,PTEN,RAP1A,RAP1B,RAP2A,RRAS,TCF4,TCF7,TCF7L1,TCF7L2
HMGB1 Signaling	17.9	0.299	1.761	AGER,AKT1,AKT2,AKT3,CD40LG,ELK1,IL13,IL17A,IL33,IL36B,IL36G,KAT2B,KRAS,LIF,MAP2K1,MAP2K2,MAP2K3,MAP2K4,MAP2K5,MAPK13,MAPK14,MAPK3,MRAS,NGFR,PIK3C2G,PIK3CA,PIK3CD,PIK3R2,PIK3R6,RAC1,RAP1A,RAP1B,RAP2A,REL,RELA,RHOB,RHOC,RHOJ,RHOQ,RHOT1,RHOU,RRAS,TGFB3,TNFRSF1B,TNFSF10,TNFSF11,TNFSF13,TNFSF14,TNFSF15,TNFSF8
Synaptic Long Term Potentiation	17.8	0.333	1.982	ATF2,CAMK2A,CAMK2G,CREB1,CREB3L1,EP300,GNA11,GNAQ,GRIA3,GRIA4,GRIN1,GRIN2B,GRM4,KRAS,MAP2K1,MAP2K2,MAPK3,MRAS,NOTUM,PLCB1,PLCB2,PLCB3,PLCG1,PPP1CC,PPP1R10,PPP1R14D,PPP1R1A,PPP1R3D,PPP3R1,PRKACA,PRKACB,PRKAG2,PRKAR1A,PRKAR1B,PRKCA,PRKCD,PRKCE,PRKCI,PRKCQ,RAF1,RAP1A,RAP1B,RAP2A,RRAS
HGF Signaling	17.8	0.333	0.16	AKT1,AKT2,AKT3,ATF2,CCND1,CDKN1A,CRKL,ELK1,ETS1,HGF,ITGA11,ITGA5,ITGA8,ITGB1,ITGB4,KRAS,MAP2K1,MAP2K2,MAP2K4,MAP3K11,MAP3K12,MAP3K6,MAPK3,MET,MRAS,PAK1,PIK3C2G,PIK3CA,PIK3CD,PIK3R2,PIK3R6,PLCG1,PRKCA,PRKCD,PRKCE,PRKCI,PRKCQ,PTGS2,RAC1,RAF1,RAP1A,RAP1B,RAP2A,RRAS
Leukocyte Extravasation Signaling	17.8	0.28	1.508	ACTN2,ARHGAP1,ARHGAP6,BTK,CD44,CD99,CLDN11,CLDN15,CLDN18,CLDN2,CLDN9,CRK,CRKL,CYBB,EDIL3,EZR,GNAI1,GNAI2,ITGB1,JAM2,JAM3,MAP2K2,MAP2K4,MAPK13,MAPK14,MMP1,MMP14,MMP2,MMP25,MSN,MYL6,NCF1,PIK3C2G,PIK3CA,PIK3CD,PIK3R2,PIK3R6,PLCG1,PRKCA,PRKCD,PRKCE,PRKCI,PRKCQ,RAC1,RAP1A,RAP1B,RASSF5,ROCK1,SELPLG,THY1,TIMP2,VAV1,VAV2,VAV3
14-3-3-mediated Signaling	17.7	0.339	0.667	AKT1,AKT2,AKT3,BAX,CBL,ELK1,FOXO1,H2BW2,KRAS,MAP2K1,MAP2K2,MAP2K4,MAPK3,MAPT,MRAS,NOTUM,PIK3C2G,PIK3CA,PIK3CD,PIK3R2,PIK3R6,PLCB1,PLCB2,PLCB3,PLCG1,PRKCA,PRKCD,PRKCE,PRKCI,PRKCQ,RAF1,RAP1A,RAP1B,RAP2A,RRAS,SFN,TUBA1A,TUBA1C,TUBB2A,TUBB4A,VIM,YWHAG,YWHAH
Th1 Pathway	17.6	0.344	2.535	APH1A,CD247,CD28,CD3E,CD3G,CD40LG,CD86,CD8A,DLL1,DLL4,HAVCR2,HLA-DMA,HLA-DMB,HLA-DOA,HLA-DOB,HLA-DQA1,HLA-DQA2,HLA-DQB1,HLA-DQB2,ICOS,IL10RA,IL12RB1,IL27,IL6R,IRF1,JAK2,KLRD1,LGALS9,NOTCH1,NOTCH2,PIK3C2G,PIK3CA,PIK3CD,PIK3R2,PIK3R6,PRKCQ,PSEN2,RUNX3,STAT1,STAT4,TNFSF11,VAV1
PTEN Signaling	17.6	0.311	-1.265	AKT1,AKT2,AKT3,BCL2,BCL2L1,CASP3,CBL,CCND1,CDKN1A,FGFR3,FOXO1,H2BW2,IGF2R,IKBKE,IKBKG,INPP5K,INPPL1,ITGA11,ITGA5,ITGA8,ITGB1,ITGB4,KRAS,MAP2K1,MAP2K2,MAPK3,MRAS,NGFR,NTRK3,PDGFRA,PDGFRB,PDPK1,PIK3CA,PIK3CD,PIK3R2,PTEN,RAC1,RAF1,RAP1A,RAP1B,RAP2A,REL,RELA,RRAS,SIRT6,TNFRSF11A,YWHAH
Granulocyte Adhesion and Diapedesis	17.5	0.28	#NUM!	ACKR4,CCL1,CCL17,CCL18,CCL20,CCL22,CCL4,CCL5,CCR1,CCR7,CCR8,CCR9,CD99,CLDN11,CLDN15,CLDN18,CLDN2,CLDN9,CSF3R,CX3CL1,CXCL10,CXCL2,CXCL6,CXCL9,CXCR1,CXCR2,CXCR5,CXCR6,EZR,GNAI1,GNAI2,GPR15LG,HRH2,HRH3,ICAM2,IL1RN,IL33,IL36B,IL36G,IL36RN,ITGB1,JAM3,MMP1,MMP14,MMP2,MMP25,MSN,NGFR,SDC1,SELL,SELPLG,THY1,TNFRSF1B
Gαi Signaling	17.5	0.321	0.507	ADORA1,AGTR1,CHRM4,CNR2,CXCR2,DRD2,GABBR2,GNA11,GNAI1,GNAI2,GNAO1,GNAQ,GNAS,GNAT1,GNB3,GNG12,GNG13,GNG2,GNG3,GNG4,GNG5,GRM4,HRH3,KRAS,LPAR1,MAPK3,MRAS,P2RY12,P2RY14,PRKACA,PRKACB,PRKAG2,PRKAR1A,PRKAR1B,RAF1,RALGDS,RAP1A,RAP1B,RAP2A,RGS10,RGS4,RRAS,S1PR3,SHC3,XCR1
Sirtuin Signaling Pathway	17.4	0.232	-0.566	ACADL,ADAM10,AKT1,APEX1,APP,ARG2,ATG12,ATG2A,ATG4B,ATG4D,ATG5,ATG9A,ATG9B,ATP5F1E,BAX,BPGM,CDH1,CPS1,DOT1L,EPAS1,EPO,FOXO1,GABPA,GABPB1,GOT2,HMGCS2,IDH2,LDHA,LDHD,MAP1LC3A,MAP1LC3B,MAPK15,MAPK3,MAPK4,MAPK7,MT-ATP6,MT-ND4L,MYCN,NAMPT,NDRG1,NDUFA11,NDUFA4,NDUFA4L2,NDUFB10,NDUFS6,NDUFS7,NDUFV3,PAM16,PCK2,PFKFB3,POLR1C,POLR2F,PPARG,PPID,REL,RELA,SCNN1A,SDHD,SIRT1,SIRT6,SUV39H1,TIMM17A,TOMM34,TOMM40,T…
GPCR-Mediated Nutrient Sensing in Enteroendocrine Cells	17.4	0.347	2.53	CACNA1B,CACNA1I,CACNB3,CACNG1,CACNG2,CACNG3,CACNG5,CACNG6,CACNG7,CACNG8,CASR,CATSPER2,GCG,GNA11,GNAI1,GNAI2,GNAQ,GNAS,GNG12,GNG13,GNG2,GNG3,GNG4,GNG5,LPAR5,NOTUM,PLCB1,PLCB2,PLCB3,PLCG1,PRKACA,PRKACB,PRKAG2,PRKAR1A,PRKAR1B,PRKCA,PRKCD,PRKCE,PRKCI,PRKCQ,TAS1R3
3-phosphoinositide Degradation	17.3	0.277	1.761	ACP1,ATP1A2,DOT1L,DUSP10,DUSP13,DUSP15,DUSP16,DUSP2,DUSP4,DUSP5,DUSP9,ENPP1,EPHX2,G6PC3,HACD2,INPP5K,INPPL1,MDP1,MTMR3,MTMR6,NUDT4,PDCD1,PPP1CC,PPP1R10,PPP1R12B,PPP1R12C,PPP1R14D,PPP1R1A,PPP1R1B,PPP1R3D,PPP1R8,PPP2CA,PPP2CB,PPP2R2A,PPP2R3A,PPP2R5B,PPP2R5C,PPP3R1,PPP4R1,PPTC7,PTEN,PTPA,PTPN12,PTPN22,PTPN23,PTPN7,PTPRF,PTPRJ,PTPRN,SET,SGPP1,SIRPA,STYX
Cholecystokinin/Gastrin-mediated Signaling	17.2	0.345	-0.632	ATF2,ELK1,EPHA4,GNAQ,IL1RN,IL33,IL36B,IL36G,IL36RN,KRAS,MAP2K1,MAP2K2,MAP2K3,MAP2K4,MAP2K5,MAPK14,MAPK3,MAPK7,MRAS,PLCB1,PLCB2,PLCB3,PRKCA,PRKCD,PRKCE,PRKCI,PRKCQ,PTGS2,RAC1,RAF1,RAP1A,RAP1B,RAP2A,RHOB,RHOC,RHOJ,RHOQ,RHOT1,RHOU,ROCK1,RRAS
IL-10 Signaling	17.2	0.305	-0.146	AKT1,AKT2,AKT3,ARG2,ATF2,BCL2,BCL2L1,BHLHE40,BLVRB,CCND1,CCR1,CD86,CDKN1A,CDKN2D,CREB1,CREB3L1,ELK1,HLA-DMA,HLA-DMB,HLA-DOA,HLA-DOB,HLA-DQA1,HLA-DQA2,HLA-DQB1,HLA-DQB2,IKBKE,IKBKG,IL10RA,IL1RN,IL33,IL36B,IL36G,IL36RN,IL6R,IL6ST,MAF,MAP2K3,MAP2K4,MAP4K4,MAPK13,MAPK14,PRKAG2,REL,RELA,SIRT1,STAT1,TAB1
D-myo-inositol (1,4,5,6)-Tetrakisphosphate Biosynthesis	17.2	0.285	1.667	ACP1,ATP1A2,DOT1L,DUSP10,DUSP13,DUSP15,DUSP16,DUSP2,DUSP4,DUSP5,DUSP9,ENPP1,EPHX2,G6PC3,HACD2,INPPL1,MDP1,MTMR6,NUDT4,PDCD1,PPP1CC,PPP1R10,PPP1R12B,PPP1R12C,PPP1R14D,PPP1R1A,PPP1R1B,PPP1R3D,PPP1R8,PPP2CA,PPP2CB,PPP2R2A,PPP2R3A,PPP2R5B,PPP2R5C,PPP3R1,PPP4R1,PPTC7,PTEN,PTPA,PTPN12,PTPN22,PTPN23,PTPN7,PTPRF,PTPRJ,PTPRN,SET,SGPP1,SIRPA,STYX
D-myo-inositol (3,4,5,6)-tetrakisphosphate Biosynthesis	17.2	0.285	1.667	ACP1,ATP1A2,DOT1L,DUSP10,DUSP13,DUSP15,DUSP16,DUSP2,DUSP4,DUSP5,DUSP9,ENPP1,EPHX2,G6PC3,HACD2,INPPL1,MDP1,MTMR6,NUDT4,PDCD1,PPP1CC,PPP1R10,PPP1R12B,PPP1R12C,PPP1R14D,PPP1R1A,PPP1R1B,PPP1R3D,PPP1R8,PPP2CA,PPP2CB,PPP2R2A,PPP2R3A,PPP2R5B,PPP2R5C,PPP3R1,PPP4R1,PPTC7,PTEN,PTPA,PTPN12,PTPN22,PTPN23,PTPN7,PTPRF,PTPRJ,PTPRN,SET,SGPP1,SIRPA,STYX
Sertoli Cell-Sertoli Cell Junction Signaling	17.1	0.267	#NUM!	ACTN2,AKT1,AKT2,AKT3,ATF2,CDH1,CLDN11,CLDN15,CLDN18,CLDN2,CLDN9,ELK1,H2BW2,ITGA11,ITGA5,ITGA8,ITGB1,ITGB4,JAM2,JAM3,KEAP1,KRAS,MAP2K1,MAP2K2,MAP2K3,MAP2K4,MAP3K11,MAP3K12,MAP3K6,MAPK13,MAPK14,MAPK3,MRAS,NECTIN1,NECTIN2,NOS1,OCLN,PRKACA,PRKACB,PRKAG2,PRKAR1A,PRKAR1B,PTEN,RAC1,RAF1,RAP1A,RAP1B,RAP2A,RRAS,SORBS1,TGFB3,TUBA1A,TUBA1C,TUBB2A,TUBB4A
NGF Signaling	17.1	0.342	1.48	AKT1,AKT2,AKT3,ATF2,BAX,CREB1,CREB3L1,CRK,ELK1,IKBKE,IKBKG,KRAS,MAP2K1,MAP2K2,MAP2K4,MAP3K11,MAP3K12,MAP3K6,MAPK3,MAPK7,MRAS,NGFR,PDPK1,PIK3C2G,PIK3CA,PIK3CD,PIK3R2,PIK3R6,PLCG1,PRKCD,RAC1,RAF1,RAP1A,RAP1B,RAP2A,REL,RELA,ROCK1,RPS6KA4,RRAS,SHC3
Xenobiotic Metabolism Signaling	17	0.23	#NUM!	ALDH1A3,ALDH3B1,CAMK2A,CAMK2G,CES1,CES4A,CHST1,CHST12,CHST4,CYP1A2,CYP1B1,CYP3A5,EP300,FMO4,GSTA4,GSTM1,GSTM2,GSTZ1,HS3ST1,HS6ST1,HS6ST3,KEAP1,KRAS,MAF,MAP2K1,MAP2K2,MAP2K3,MAP2K4,MAP2K5,MAP3K11,MAP3K12,MAP3K6,MAPK13,MAPK14,MAPK3,MAPK7,MRAS,NCOR2,NDST1,NQO2,PIK3C2G,PIK3CA,PIK3CD,PIK3R2,PIK3R6,PPP2CA,PPP2CB,PPP2R2A,PPP2R2D,PPP2R3A,PPP2R5B,PPP2R5C,PRKCA,PRKCD,PRKCE,PRKCI,PRKCQ,PTPA,RAF1,RAP1A,RAP1B…
IL-3 Signaling	16.9	0.418	0.522	AKT1,AKT2,AKT3,CRKL,ELK1,FOXO1,GAB2,IL3RA,JAK2,KRAS,MAP2K1,MAP2K2,MAPK3,MRAS,PAK1,PIK3C2G,PIK3CA,PIK3CD,PIK3R2,PIK3R6,PPP3R1,PRKCA,PRKCD,PRKCE,PRKCI,PRKCQ,RAC1,RAF1,RAP1A,RAP1B,RAP2A,RRAS,STAT1
Renal Cell Carcinoma Signaling	16.9	0.418	1.732	AKT1,AKT2,AKT3,CRK,ELOC,EP300,ETS1,HGF,KRAS,MAP2K1,MAP2K2,MAPK3,MET,MRAS,PAK1,PAK3,PAK4,PAK6,PIK3C2G,PIK3CA,PIK3CD,PIK3R2,PIK3R6,RAC1,RAF1,RAP1A,RAP1B,RAP2A,RRAS,TGFA,UBA52,VEGFA,VHL
Fcγ Receptor-mediated Phagocytosis in Macrophages and Monocytes	16.9	0.383	2.667	AKT1,AKT2,AKT3,ARPC3,ARPC4,ARPC5,ARPC5L,CBL,CRK,EZR,FCGR1A,FGR,FYN,GAB2,MAPK3,NCF1,NCK2,PAK1,PIK3C2G,PIK3R2,PIP5K1A,PLCG1,PLD2,PLD3,PRKCA,PRKCD,PRKCE,PRKCI,PRKCQ,PTEN,RAC1,TLN1,VAV1,VAV2,VAV3,YES1
HOTAIR Regulatory Pathway	16.9	0.294	1.605	AGO1,AGO3,AKT1,AKT2,AKT3,CD44,CDH1,CDKN1A,COL1A1,EP300,ERBB2,EZH2,HDAC1,HOXD10,IRF1,JAM2,JARID2,LEF1,MET,MEX3B,MMP1,MMP14,MMP2,MMP25,PIK3C2G,PIK3CA,PIK3CD,PIK3R2,PIK3R6,PTEN,RBM38,REL,RELA,RHOC,ROCK1,SNAI2,TCF4,TCF7,TCF7L1,TCF7L2,TWIST2,VIM,WNT16,WNT3A,WNT4,WNT5A,WNT7B,WNT8B
Role of Tissue Factor in Cancer	16.9	0.345	#NUM!	AKT1,AKT2,AKT3,BCL2L1,CASP3,CFL2,CSF1,FGR,FRK,FYN,GNA11,GNAQ,ITGB1,JAK2,KRAS,LCK,MAPK13,MAPK14,MAPK3,MMP1,MRAS,P4HB,PAK1,PDIA6,PIK3C2G,PIK3CA,PIK3CD,PIK3R2,PIK3R6,PLCB1,PRKCA,PTEN,RAC1,RAP1A,RAP1B,RAP2A,RPS6KA4,RRAS,VEGFA,YES1
LPS-stimulated MAPK Signaling	16.7	0.4	0.354	ATF2,CREB1,ELK1,IKBKE,IKBKG,KRAS,LBP,MAP2K1,MAP2K2,MAP2K3,MAP2K4,MAPK13,MAPK14,MAPK3,MRAS,PAK1,PIK3C2G,PIK3CA,PIK3CD,PIK3R2,PIK3R6,PRKCA,PRKCD,PRKCE,PRKCI,PRKCQ,RAC1,RAF1,RAP1A,RAP1B,RAP2A,REL,RELA,RRAS
Neuregulin Signaling	16.7	0.342	1.219	AKT1,AKT2,AKT3,AREG,CDK5,CDK5R1,CRK,CRKL,ELK1,ERBB2,EREG,ERRFI1,ITGA11,ITGA5,ITGA8,ITGB1,ITGB4,KRAS,MAP2K1,MAP2K2,MAPK3,MATK,MRAS,NRG1,PDPK1,PIK3R2,PLCG1,PRKCA,PRKCD,PRKCE,PRKCI,PRKCQ,PTEN,RAF1,RAP1A,RAP1B,RAP2A,RRAS,TGFA,TMEFF2
IL-15 Production	16.7	0.333	1.265	AXL,BTK,CLK3,CSF1R,CSK,DDR1,DYRK1A,DYRK3,EPHA2,EPHA4,EPHB3,EPHB4,ERBB2,FGFR3,FGR,FLT3LG,FRK,FYN,IRF1,JAK2,KIT,LCK,MAP2K1,MAP2K3,MAP2K4,MAP2K5,MAP3K11,MATK,MET,NTRK3,PDGFRA,PDGFRB,PEAK1,PRKCI,REL,RELA,STAT1,STYK1,TNK1,TNK2,YES1
Wound Healing Signaling Pathway	16.6	0.242	2.433	CALCA,CCL5,CD40LG,COL11A1,COL1A1,COL20A1,COL23A1,COL26A1,COL5A3,COL8A2,COL9A3,FGF7,IL13,IL17A,IL1RN,IL33,IL36B,IL36G,IL36RN,ITGB1,ITGB4,JAK2,KRAS,KRT16,KRT6B,KRT84,LIF,MAP2K1,MAP2K2,MAP2K3,MAP2K4,MAP2K5,MAPK3,MMP1,MRAS,MST1,NGFR,PGF,PRKCA,RAC1,RAF1,RAP1A,RAP1B,RAP2A,RRAS,SHC3,SNAI2,STAT1,TGFA,TGFB3,TNFRSF1B,TNFSF10,TNFSF11,TNFSF13,TNFSF14,TNFSF15,TNFSF8,TRPV1,VEGFA,VEGFD,VIM
FGF Signaling	16.5	0.395	0.522	AKT1,AKT2,AKT3,ATF2,CREB1,CREB3L1,CRK,CRKL,FGF1,FGF11,FGF14,FGF16,FGF20,FGF23,FGF7,FGFR3,FRS2,HGF,MAP2K1,MAP2K3,MAPK13,MAPK14,MAPK3,MAPKAPK2,MET,PIK3C2G,PIK3CA,PIK3CD,PIK3R2,PIK3R6,PLCG1,PRKCA,RAC1,RAF1
Ephrin B Signaling	16.4	0.431	1.706	ACP1,CBL,CFL2,EFNB1,EFNB3,EPHB3,EPHB4,GNA11,GNAI1,GNAI2,GNAO1,GNAQ,GNAS,GNAT1,GNB3,GNG12,GNG13,GNG2,GNG3,GNG4,GNG5,ITSN1,MAPK3,MRAS,NCK2,PAK1,RAC1,ROCK1,VAV1,VAV2,VAV3
α-Adrenergic Signaling	16.2	0.349	-0.218	GNA11,GNAI1,GNAI2,GNAO1,GNAQ,GNAS,GNAT1,GNB3,GNG12,GNG13,GNG2,GNG3,GNG4,GNG5,GYS1,GYS2,KRAS,MAP2K1,MAP2K2,MAPK3,MRAS,PLCG1,PRKACA,PRKACB,PRKAG2,PRKAR1A,PRKAR1B,PRKCA,PRKCD,PRKCE,PRKCI,PRKCQ,PYGB,RAF1,RAP1A,RAP1B,RAP2A,RRAS
cAMP-mediated signaling	16.2	0.246	1.387	ADORA1,ADORA2A,AGTR1,AKAP12,AKAP7,APEX1,ATF2,CAMK2A,CAMK2G,CHRM1,CHRM4,CNGB3,CNR2,CREB1,CREB3L1,CRHR1,CXCR2,DRD1,DRD2,DUSP4,DUSP9,ENPP1,FICD,FSHR,GABBR2,GLP1R,GNAI1,GNAI2,GNAO1,GNAS,GPER1,GRK2,GRM4,HRH2,HRH3,LPAR1,MAP2K1,MAP2K2,MAPK3,MPPED2,P2RY12,P2RY14,PALM2AKAP2,PDE2A,PDE4A,PDE6G,PKIA,PPP3R1,PRKACA,PRKACB,PRKAR1A,PRKAR1B,RAF1,RAP1A,RGS10,RGS4,S1PR3,XCR1
Erythropoietin Signaling Pathway	16	0.277	-0.146	AKT1,AKT2,AKT3,BCL2L1,CCND1,CD40LG,ELK1,EPO,IL13,IL17A,IL33,IL36B,IL36G,JAK2,KRAS,LIF,MAP2K1,MAP2K2,MAPK3,MRAS,PDPK1,PIK3C2G,PIK3CA,PIK3CD,PIK3R2,PIK3R6,PLCG1,PRKCA,PRKCD,PRKCE,PRKCI,PRKCQ,RAC1,RAF1,RAP1A,RAP1B,RAP2A,REL,RELA,RRAS,SHC3,TGFB3,TNFSF10,TNFSF11,TNFSF13,TNFSF14,TNFSF15,TNFSF8,TRPC3
GM-CSF Signaling	15.8	0.429	1.3	AKT1,AKT2,AKT3,BCL2A1,BCL2L1,CAMK2A,CAMK2G,CCND1,CISH,ELK1,ETS1,JAK2,KRAS,MAP2K1,MAP2K2,MAPK3,MRAS,PIK3C2G,PIK3CA,PIK3CD,PIK3R2,PIK3R6,PPP3R1,RAF1,RAP1A,RAP1B,RAP2A,RRAS,RUNX1,STAT1
Hereditary Breast Cancer Signaling	15.7	0.303	#NUM!	ACTL6B,AKT1,AKT2,AKT3,CCNB1,CCND1,CDK4,CDK6,CDKN1A,DPF1,EP300,FAAP24,FANCF,H2AX,HDAC1,HDAC11,HDAC3,KRAS,MRAS,NPM1,PALB2,PHF10,PIK3C2G,PIK3CA,PIK3CD,PIK3R2,PIK3R6,POLR2C,POLR2F,POLR2G,POLR2J,PTEN,RAP1A,RAP1B,RAP2A,RFC5,RRAS,SFN,SMARCC2,SMARCD1,SMARCD2,UBA52,XPC
BMP signaling pathway	15.7	0.374	1.061	ATF2,BMP3,BMP8A,CREB1,FST,KRAS,MAP2K1,MAP2K2,MAP2K4,MAPK13,MAPK14,MAPK3,MRAS,NKX2-5,NOG,PRKACA,PRKACB,PRKAG2,PRKAR1A,PRKAR1B,RAF1,RAP1A,RAP1B,RAP2A,REL,RELA,RRAS,SMAD1,SMAD4,SMAD6,SMAD7,TAB1,TLX2,ZNF423
IL-17 Signaling	15.6	0.267	2.263	AKT1,AKT2,AKT3,ATF2,CCL17,CCL20,CCL22,CD40LG,DEFB118,DEFB132,ELK1,IL13,IL17A,IL33,IL36B,IL36G,JAK2,KRAS,LCN2,LIF,MAP2K3,MAP2K4,MAPK13,MAPK14,MAPK3,MMP2,MRAS,PGF,PIK3C2G,PIK3CA,PIK3CD,PIK3R2,PIK3R6,PTGS2,RAP1A,RAP1B,RAP2A,RELA,RGS16,RRAS,TGFB3,TNFSF10,TNFSF11,TNFSF13,TNFSF14,TNFSF15,TNFSF8,TRAF5,VEGFA,VEGFD
Relaxin Signaling	15.6	0.29	2.746	AKT1,AKT2,AKT3,APEX1,CREB1,ELK1,ENPP1,FICD,GNA11,GNAI1,GNAI2,GNAO1,GNAQ,GNAS,GNAT1,GNB3,GNG12,GNG13,GNG2,GNG3,GNG4,GNG5,MAP2K1,MAPK3,MPPED2,MRAS,PDE2A,PDE4A,PDE6G,PIK3C2G,PIK3CA,PIK3CD,PIK3R2,PIK3R6,PRKACA,PRKACB,PRKAG2,PRKAR1A,PRKAR1B,RAP1A,RAP1B,REL,RELA,SMARCC2,VEGFA
Prostate Cancer Signaling	15.5	0.333	#NUM!	AKT1,AKT2,AKT3,ATF2,BCL2,CCND1,CCNE2,CDKN1A,CREB1,CREB3L1,E2F3,E2F5,FOXO1,HDAC1,HDAC11,HDAC3,KRAS,LEF1,MAP2K1,MAP2K2,MAPK3,MRAS,PDPK1,PIK3C2G,PIK3CA,PIK3CD,PIK3R2,PIK3R6,PTEN,RAF1,RAP1A,RAP1B,RAP2A,RBL2,REL,RELA,RRAS,SUV39H1
Macrophage Alternative Activation Signaling Pathway	15.5	0.257	2.496	ADORA2A,AKT2,ATF2,CCL17,CCL22,CD36,CIITA,CREB1,CREB3L1,CSF1,CSF1R,EPAS1,H4C8,HLA-DMA,HLA-DMB,HLA-DOA,HLA-DOB,HLA-DQA1,HLA-DQA2,HLA-DQB1,HLA-DQB2,IL10RA,IL13,IL1RN,IL33,IL36B,IL36G,IL36RN,IRF5,IRS1,JAK2,JCHAIN,KDM6B,KLF4,LAMTOR1,MAF,MAPK13,MAPK14,MAPK3,MLST8,PIK3C2G,PIK3CA,PIK3CD,PIK3R2,PIK3R6,PPARG,REL,RELA,RPS6KA4,STAT1,TGFB3,TSC22D3
Melatonin Signaling	15.4	0.417	1.671	CAMK2A,CAMK2G,GNAI1,GNAI2,GNAO1,GNAQ,MAP2K1,MAP2K2,MAP2K3,MAP2K4,MAP2K5,MAPK3,NOTUM,PLCB1,PLCB2,PLCB3,PLCG1,PRKACA,PRKACB,PRKAG2,PRKAR1A,PRKAR1B,PRKCA,PRKCD,PRKCE,PRKCI,PRKCQ,RAF1,RORA,RORB
Ribonucleotide Reductase Signaling Pathway	15.4	0.276	1.313	ACTL6B,AKT1,AKT2,AKT3,ATF2,BCL2,CASP3,CCND1,CCNF,CDH1,CDK4,CDK6,CDKN1A,CREB1,CREB3L1,DPF1,E2F3,E2F5,ERBB2,HGF,KRAS,MAP2K4,MAPK13,MAPK14,MAPK3,MET,MLST8,MMP2,PARP10,PARP11,PARP15,PARP3,PARP6,PHF10,PIK3C2G,PIK3CA,PIK3CD,PIK3R2,PIK3R6,SKP2,SMARCC2,SMARCD1,SMARCD2,SNAI1,SNAI2,VASH2,VEGFA
Mouse Embryonic Stem Cell Pluripotency	15.3	0.346	1.029	AKT1,AKT2,AKT3,APC2,ID3,IL6ST,JAK2,KRAS,LEF1,LIF,LIFR,MAP2K1,MAP2K2,MAPK13,MAPK14,MAPK3,MRAS,PIK3C2G,PIK3CA,PIK3CD,PIK3R2,PIK3R6,RAF1,RAP1A,RAP1B,RAP2A,RRAS,SMAD1,SMAD4,SMO,TAB1,TCF4,TCF7,TCF7L1,TCF7L2,WNT3A
Neurotrophin/TRK Signaling	15.2	0.397	1.134	AKT1,ATF2,BDNF,CREB1,CREB3L1,FRS2,KRAS,MAP2K1,MAP2K2,MAP2K3,MAP2K4,MAP2K5,MAPK3,MRAS,NGFR,NTF3,NTF4,NTRK3,PDPK1,PIK3C2G,PIK3CA,PIK3CD,PIK3R2,PIK3R6,PLCG1,RAF1,RAP1A,RAP1B,RAP2A,RRAS,SPRY2
Apelin Cardiomyocyte Signaling Pathway	15.2	0.354	1.521	AKT1,AKT2,AKT3,GNA11,GNAI1,GNAI2,MAPK13,MAPK14,MAPK15,MAPK3,MAPK4,MAPK7,MYL12A,MYL3,MYL6,MYL9,NOTUM,PIK3C2G,PIK3CA,PIK3CD,PIK3R2,PIK3R6,PLCB1,PLCB2,PLCB3,PLCG1,PLN,PRKCA,PRKCD,PRKCE,PRKCI,PRKCQ,SLC9A1,SLC9A2,SLC9A3
Non-Small Cell Lung Cancer Signaling	15.2	0.362	1.225	AKT1,AKT2,AKT3,CCND1,CDK4,CDK6,E2F3,E2F5,ERBB2,HDAC1,HDAC11,HDAC3,KRAS,MAP2K1,MAP2K2,MAPK3,MRAS,PDPK1,PIK3C2G,PIK3CA,PIK3CD,PIK3R2,PIK3R6,PLCG1,PRKCA,RAF1,RAP1A,RAP1B,RAP2A,RASSF5,RBL2,RRAS,SUV39H1,TGFA
IGF-1 Signaling	15.2	0.343	2.646	AKT1,AKT2,AKT3,ELK1,FOXO1,IGFBP4,IGFBP5,IGFBP6,IGFBP7,IRS1,JAK2,KRAS,MAP2K1,MAP2K2,MAPK3,MRAS,PDPK1,PIK3C2G,PIK3CA,PIK3CD,PIK3R2,PIK3R6,PRKACA,PRKACB,PRKAG2,PRKAR1A,PRKAR1B,PRKCI,RAF1,RAP1A,RAP1B,RAP2A,RRAS,SFN,YWHAG,YWHAH
Factors Promoting Cardiogenesis in Vertebrates	15.1	0.288	0	APC2,ATF2,BMP3,BMP8A,CAMK2A,CAMK2G,CCND1,CER1,CREB1,CREB3L1,LEF1,LRP1,LRP6,MAP2K4,MAPK14,NKX2-5,NOG,NOTUM,NOX4,NPPA,PLCB1,PLCB2,PLCB3,PLCG1,PRKCA,PRKCD,PRKCE,PRKCI,PRKCQ,ROCK1,SMAD1,SMAD4,SMO,TCF4,TCF7,TCF7L1,TCF7L2,TGFB3,WNT16,WNT3A,WNT4,WNT5A,WNT7B,WNT8B
PAK Signaling	15.1	0.325	2.058	ARHGEF6,ARHGEF7,CASP3,CFL2,EPHB3,ITGA11,ITGA5,ITGA8,ITGB1,ITGB4,KRAS,MAP2K1,MAP2K2,MAP2K4,MAPK3,MRAS,MYL12A,MYL3,MYL6,MYL9,NCK2,PAK1,PAK3,PAK4,PAK6,PDGFRA,PDGFRB,PIK3C2G,PIK3CA,PIK3CD,PIK3R2,PIK3R6,RAC1,RAF1,RAP1A,RAP1B,RAP2A,RRAS
Prolactin Signaling	15	0.358	1.134	EP300,FYN,IRF1,IRS1,JAK2,KCNJ8,KCNMB1,KRAS,LRRC38,LRRC55,MAP2K1,MAP2K2,MAPK3,MRAS,NMI,PDPK1,PIK3C2G,PIK3CA,PIK3CD,PIK3R2,PIK3R6,PLCG1,PRKCA,PRKCD,PRKCE,PRKCI,PRKCQ,RAF1,RAP1A,RAP1B,RAP2A,RRAS,STAT1,TCF7
Multiple Sclerosis Signaling Pathway	14.9	0.243	3.266	BAX,BID,CAPN5,CAPN6,CAPN9,CAPNS1,CASP8,CD40LG,CYP27B1,EZH2,FADD,GRIN1,GRIN2B,HLA-DMA,HLA-DMB,HLA-DOA,HLA-DOB,HLA-DQA1,HLA-DQA2,HLA-DQB1,HLA-DQB2,IL13,IL17A,IL33,IL36B,IL36G,IL7R,IRF1,JARID2,LIF,MAPK13,MAPK14,MAPK3,MASP1,MBP,MPO,P2RX4,P2RX7,PARP10,PARP11,PARP15,PARP3,PARP6,PPARG,SLC4A1,STAT1,TGFB3,TLR6,TNFSF10,TNFSF11,TNFSF13,TNFSF14,TNFSF15,TNFSF8
PD-1, PD-L1 cancer immunotherapy pathway	14.9	0.336	-1.257	AKT1,AKT2,AKT3,BCL2L1,CD247,CD28,CSK,ELK1,HLA-DMA,HLA-DMB,HLA-DOA,HLA-DOB,HLA-DQA1,HLA-DQA2,HLA-DQB1,HLA-DQB2,JAK2,LAT,LATS2,LCK,NGFR,PDCD1,PDCD1LG2,PDCD4,PIK3C2G,PIK3CA,PIK3CD,PIK3R2,PIK3R6,PLCG1,PRKCQ,PTEN,SKP2,TGFB3,TNFRSF1B,ZBTB12
Small Cell Lung Cancer Signaling	14.8	0.354	0.853	AKT1,AKT2,AKT3,BCL2,BCL2L1,BID,CCND1,CCNE2,CDK4,CDK6,CKS1B,CYCS,E2F3,E2F5,HDAC1,HDAC11,HDAC3,IKBKE,IKBKG,MAX,NOS1,PIK3C2G,PIK3CA,PIK3CD,PIK3R2,PIK3R6,PTEN,PTGS2,RBL2,REL,RELA,SKP2,SUV39H1,TRAF5
TGF-β Signaling	14.8	0.354	-0.756	AMHR2,BCL2,EP300,HDAC1,HNF4A,INHBB,KRAS,MAP2K1,MAP2K2,MAP2K3,MAP2K4,MAPK13,MAPK14,MAPK3,MRAS,NKX2-5,PIAS4,PMEPA1,RAF1,RAP1A,RAP1B,RAP2A,RRAS,RUNX3,SMAD1,SMAD4,SMAD6,SMAD7,TAB1,TFE3,TGFB3,TLX2,VDR,ZNF423
MSP-RON Signaling In Macrophages Pathway	14.8	0.319	-1	ATF2,CIITA,CREB1,CREB3L1,GAB2,HLA-DMA,HLA-DMB,HLA-DOA,HLA-DOB,HLA-DQA1,HLA-DQA2,HLA-DQB1,HLA-DQB2,IKBKE,IKBKG,JAK2,KLK4,KLK5,KLK6,KLK7,KRAS,MAPK3,MRAS,MST1,PIK3C2G,PIK3CA,PIK3CD,PIK3R2,PIK3R6,PTGS2,RAP1A,RAP1B,RAP2A,REL,RELA,RRAS,SBNO2,STAT1
Agranulocyte Adhesion and Diapedesis	14.7	0.248	#NUM!	ACKR4,CCL1,CCL17,CCL18,CCL20,CCL22,CCL4,CCL5,CCR1,CCR7,CCR8,CCR9,CD99,CLDN11,CLDN15,CLDN18,CLDN2,CLDN9,CX3CL1,CXCL10,CXCL2,CXCL6,CXCL9,CXCR1,CXCR2,CXCR5,CXCR6,EZR,GNAI1,GNAI2,GPR15LG,ICAM2,IL1RN,IL33,IL36B,IL36G,IL36RN,ITGA5,ITGB1,JAM3,MMP1,MMP14,MMP2,MMP25,MSN,MYH9,MYL3,MYL6,MYL9,PODXL2,SELL,SELPLG
Sphingosine-1-phosphate Signaling	14.7	0.317	1.48	AKT1,AKT2,AKT3,ASAH2B,CASP12,CASP14,CASP2,CASP3,CASP5,CASP6,CASP7,CASP8,CASQ1,GNAI1,GNAI2,GNAQ,MAPK3,NOTUM,PDGFRA,PDGFRB,PIK3C2G,PIK3CA,PIK3CD,PIK3R2,PIK3R6,PLCB1,PLCB2,PLCB3,PLCG1,RAC1,RHOB,RHOC,RHOJ,RHOQ,RHOT1,RHOU,S1PR2,S1PR3
Nitric Oxide Signaling in the Cardiovascular System	14.7	0.317	2.502	AKT1,AKT2,AKT3,ARG2,CACNA1B,CACNB3,CACNG1,CACNG2,CACNG3,CACNG5,CACNG6,CACNG7,CACNG8,CHRM1,MAP2K1,MAP2K2,MAPK3,PDE2A,PGF,PIK3C2G,PIK3CA,PIK3CD,PIK3R2,PIK3R6,PLN,PRKACA,PRKACB,PRKAG2,PRKAR1A,PRKAR1B,PRKCA,PRKCD,PRKCE,PRKCI,PRKCQ,SLC7A1,VEGFA,VEGFD
FLT3 Signaling in Hematopoietic Progenitor Cells	14.5	0.378	0.73	AKT1,AKT2,AKT3,ATF2,CBL,CREB1,CREB3L1,ELK1,FLT3LG,GAB2,KRAS,MAP2K1,MAP2K2,MAPK13,MAPK14,MAPK3,MRAS,PDPK1,PIK3C2G,PIK3CA,PIK3CD,PIK3R2,PIK3R6,RAF1,RAP1A,RAP1B,RAP2A,RPS6KA4,RRAS,STAT1,STAT4
Calcium Signaling	14.5	0.241	3.55	ATF2,ATP2B4,ATP2C1,CABIN1,CACNA1B,CACNA1I,CACNB3,CACNG1,CACNG2,CACNG3,CACNG5,CACNG6,CACNG7,CACNG8,CAMK2A,CAMK2G,CASQ1,CATSPER2,CHRFAM7A,CHRNA9,CREB1,CREB3L1,EP300,GRIA3,GRIA4,GRIN1,GRIN2B,HDAC1,HDAC11,HDAC3,LETM1,MAPK3,MYH9,MYL3,MYL6,MYL9,PPP3R1,PRKACA,PRKACB,PRKAG2,PRKAR1A,PRKAR1B,RAP1A,RAP1B,RAP2A,RCAN1,TNNC1,TNNI1,TNNI3,TPM1,TPM2,TRPC3,TRPV6
Bladder Cancer Signaling	14.4	0.319	-0.688	CCND1,CDH1,CDK4,CDKN1A,E2F3,E2F5,ERBB2,FGF1,FGF11,FGF14,FGF16,FGF20,FGF23,FGF7,FGFR3,HDAC1,HDAC11,HDAC3,KRAS,MAP2K1,MAP2K2,MAPK3,MMP1,MMP14,MMP2,MMP25,MRAS,PGF,RAF1,RAP1A,RAP1B,RAP2A,RBL2,RRAS,SUV39H1,VEGFA,VEGFD
STAT3 Pathway	14.3	0.296	0.557	BCL2,CDKN1A,CISH,CXCR1,CXCR2,FGFR3,HGF,IGF2R,IL10RA,IL12RB1,IL21R,IL3RA,IL6R,IL6ST,IL7R,IL9R,JAK2,KRAS,MAP2K1,MAP2K2,MAP2K4,MAP3K11,MAP3K12,MAPK13,MAPK14,MAPK3,MRAS,NGFR,NTRK3,PDGFRA,PDGFRB,RAC1,RAF1,RAP1A,RAP1B,RAP2A,RRAS,TGFA,TNFRSF11A,VEGFA
WNT/β-catenin Signaling	14.2	0.264	-0.48	AKT1,AKT2,AKT3,APC2,AXIN2,CCND1,CD44,CDH1,CSNK1G1,DKKL1,EP300,GNAO1,GNAQ,H2BW2,HDAC1,KREMEN2,LEF1,LRP1,LRP6,MARK2,NR5A2,PPP2CA,PPP2CB,PPP2R2A,PPP2R2D,PPP2R3A,PPP2R5B,PPP2R5C,PTPA,RARA,SMO,SOX12,SOX13,TAB1,TCF4,TCF7,TCF7L1,TCF7L2,TGFB3,UBA52,WNT16,WNT3A,WNT4,WNT5A,WNT7B,WNT8B
Regulation of eIF4 and p70S6K Signaling	14.2	0.26	0.928	AGO1,AGO3,AKT1,AKT2,AKT3,EIF1AX,EIF3I,EIF4A1,EIF4EBP2,EIF4G2,IRS1,ITGA11,ITGA5,ITGA8,ITGB1,ITGB4,KRAS,MAP2K1,MAP2K2,MAPK13,MAPK14,MAPK3,MRAS,PAIP2,PDPK1,PIK3C2G,PIK3CA,PIK3CD,PIK3R2,PIK3R6,PPP2CA,PPP2CB,PPP2R2A,PPP2R2D,PPP2R3A,PPP2R5B,PPP2R5C,PTPA,RAF1,RAP1A,RAP1B,RAP2A,RPS10,RPS15,RPS15A,RPS24,RRAS
SNARE Signaling Pathway	14.2	0.294	2.846	BET1L,CACNA1B,CACNB3,CAMK2A,CAMK2G,CPLX1,CPLX2,CPLX3,CPLX4,GOSR1,MYH9,MYL3,MYL6,MYL9,NAPA,PRKACA,PRKACB,PRKAG2,PRKAR1A,PRKAR1B,RAB39A,RAB3A,RAB6A,RAB9B,RIMS1,SNAP25,SNCB,SNCG,STX1A,SYN1,SYT1,SYT11,SYT2,SYT5,SYT7,SYT9,VAMP2,VTI1A,VTI1B,YKT6
Maturity Onset Diabetes of Young (MODY) Signaling	14.1	0.38	#NUM!	ABCC8,ADIPOQ,APOC1,APOC4,APOF,APOL1,APOL2,APOL6,APOO,CACNA1B,CACNB3,CACNG1,CACNG2,CACNG3,CACNG5,CACNG6,CACNG7,CACNG8,EP300,FABP1,FOXA2,GCK,HNF4A,INS,KCNJ8,KLF11,NEUROD1,NKX6-1,PAX4,PDX1
Xenobiotic Metabolism General Signaling Pathway	14.1	0.287	1.406	ABCA4,AKT1,AKT2,AKT3,EP300,GSTA4,GSTM1,GSTM2,GSTZ1,KEAP1,KRAS,MAF,MAP2K1,MAP2K2,MAP2K3,MAP2K4,MAP2K5,MAP3K11,MAP3K12,MAP3K6,MAPK13,MAPK14,MAPK3,MAPK7,MRAS,NQO2,PIK3C2G,PIK3CA,PIK3CD,PIK3R2,PIK3R6,PRKCA,PRKCD,PRKCE,PRKCI,PRKCQ,RAF1,RAP1A,RAP1B,RAP2A,RRAS
Germ Cell-Sertoli Cell Junction Signaling	14	0.265	#NUM!	ACTN2,AKT1,CDH1,CFL2,ITGB1,KEAP1,KRAS,MAP2K1,MAP2K2,MAP2K3,MAP2K4,MAP3K11,MAP3K12,MAP3K6,MAPK14,MAPK3,MRAS,NECTIN2,PAK1,PAK3,PAK4,PAK6,PDPK1,PIK3C2G,PIK3CA,PIK3CD,PIK3R2,PIK3R6,RAC1,RAP1A,RAP1B,RAP2A,RHOB,RHOC,RHOJ,RHOQ,RHOT1,RHOU,RRAS,SORBS1,TGFB3,TUBA1A,TUBA1C,TUBB2A,TUBB4A
Endometrial Cancer Signaling	14	0.433	1.279	AKT1,AKT2,AKT3,APC2,CCND1,CDH1,ELK1,ERBB2,KRAS,LEF1,MAP2K1,MAP2K2,MAPK3,MRAS,PDPK1,PIK3C2G,PIK3CA,PIK3CD,PIK3R2,PIK3R6,PTEN,RAF1,RAP1A,RAP1B,RAP2A,RRAS
Gαs Signaling	13.9	0.302	1.569	ADD1,ADORA2A,ATF2,CHRM1,CNGB3,CREB1,CREB3L1,CRHR1,DRD1,ELK1,FSHR,GLP1R,GNA11,GNAI1,GNAI2,GNAO1,GNAQ,GNAS,GNAT1,GNB3,GNG12,GNG13,GNG2,GNG3,GNG4,GNG5,GPER1,HRH2,MAP2K1,MAP2K2,MAPK3,MRAS,PRKACA,PRKACB,PRKAG2,PRKAR1A,PRKAR1B,RAP1A
Clathrin-mediated Endocytosis Signaling	13.6	0.24	#NUM!	AP1S2,AP3M1,AP3S2,APOC1,APOC4,APOF,APOL1,ARPC3,ARPC4,ARPC5,ARPC5L,CBL,CLTC,CLU,FGF1,FGF11,FGF14,FGF16,FGF20,FGF23,FGF7,HGS,INS,ITGA5,ITGB1,ITGB4,LDLR,LDLRAP1,LYZ,MET,PCYOX1,PGF,PIK3C2G,PIK3CA,PIK3CD,PIK3R2,PIK3R6,PIP5K1C,PPP3R1,RAB4B,RAB5B,RAC1,SH3GL1,SH3GL2,SH3GL3,SH3GLB2,TFRC,UBA52,VEGFA,VEGFD
BEX2 Signaling Pathway	13.6	0.366	1.347	AKT1,AKT2,AKT3,BAK1,BCL2,CCND1,CDKN1A,ERBB2,LEF1,MAP2K4,MMP2,NGFR,PGF,PPP2CA,PPP2CB,PPP2R2A,PPP2R2D,PPP2R3A,PPP2R5B,PPP2R5C,PTEN,PTPA,REL,RELA,TCF4,TCF7,TCF7L1,TCF7L2,VEGFA,VEGFD
NF-κB Activation by Viruses	13.4	0.372	1.134	AKT1,AKT2,AKT3,CR2,CXCR5,IKBKE,IKBKG,ITGB1,KRAS,LCK,MAPK3,MRAS,PIK3C2G,PIK3CA,PIK3CD,PIK3R2,PIK3R6,PRKCA,PRKCD,PRKCE,PRKCI,PRKCQ,RAF1,RAP1A,RAP1B,RAP2A,REL,RELA,RRAS
Role of NANOG in Mammalian Embryonic Stem Cell Pluripotency	13.4	0.298	1.877	AKT1,AKT2,AKT3,APC2,BMP3,BMP8A,GATA6,IL6ST,JAK2,KRAS,LIF,LIFR,MAP2K1,MAP2K2,MAPK3,MRAS,PIK3C2G,PIK3CA,PIK3CD,PIK3R2,PIK3R6,RAF1,RAP1A,RAP1B,RAP2A,RRAS,SMAD1,SMAD4,SMO,TCF7L1,TCL1A,WNT16,WNT3A,WNT4,WNT5A,WNT7B,WNT8B
Th2 Pathway	13.3	0.285	1.671	APH1A,CCR1,CCR8,CD247,CD28,CD3E,CD3G,CD86,CXCR6,DLL1,HLA-DMA,HLA-DMB,HLA-DOA,HLA-DOB,HLA-DQA1,HLA-DQA2,HLA-DQB1,HLA-DQB2,ICOS,IL12RB1,IL13,IL33,JAG1,JAK2,MAF,NOTCH1,NOTCH2,PIK3C2G,PIK3CA,PIK3CD,PIK3R2,PIK3R6,PRKCQ,PSEN2,RUNX3,STAT4,TIMD4,TSLP,VAV1
VEGF Family Ligand-Receptor Interactions	13.3	0.357	1.826	AKT1,AKT2,AKT3,KRAS,MAP2K1,MAP2K2,MAPK3,MRAS,PGF,PIK3C2G,PIK3CA,PIK3CD,PIK3R2,PIK3R6,PLA2G2D,PLA2G2F,PLA2G4F,PLCG1,PRKCA,PRKCD,PRKCE,PRKCI,PRKCQ,RAF1,RAP1A,RAP1B,RAP2A,RRAS,VEGFA,VEGFD
Paxillin Signaling	13.2	0.318	1.616	ACTN2,ARHGEF6,ARHGEF7,CRK,CSK,GIT2,ITGA11,ITGA5,ITGA8,ITGB1,ITGB4,KRAS,MAP2K4,MAPK13,MAPK14,MRAS,NCK2,PAK1,PAK3,PAK4,PAK6,PARVA,PIK3C2G,PIK3CA,PIK3CD,PIK3R2,PIK3R6,PTPN12,RAC1,RAP1A,RAP1B,RAP2A,RRAS,TLN1
Melanoma Signaling	13.1	0.46	1.091	AKT1,AKT2,AKT3,CCND1,CDH1,CDK4,CDKN1A,KRAS,MAP2K1,MAP2K2,MAPK3,MRAS,PIK3C2G,PIK3CA,PIK3CD,PIK3R2,PIK3R6,PTEN,RAF1,RAP1A,RAP1B,RAP2A,RRAS
Aldosterone Signaling in Epithelial Cells	13.1	0.256	1.732	ASIC2,DNAJB12,DNAJB5,DNAJC16,DNAJC17,DNAJC24,DNAJC30,DNAJC5G,HSPA1L,HSPA6,HSPB6,HSPB7,KCNJ8,KCNMB1,KRAS,LRRC38,LRRC55,MAP2K1,MAP2K2,MAPK3,NOTUM,PDPK1,PIK3C2G,PIK3CA,PIK3CD,PIK3R2,PIK3R6,PIP5K1A,PIP5K1C,PLCB1,PLCB2,PLCB3,PLCG1,PRKCA,PRKCD,PRKCE,PRKCI,PRKCQ,RAF1,SACS,SCNN1A,SCNN1G,SLC9A1,SMO
Hepatic Fibrosis / Hepatic Stellate Cell Activation	13	0.242	#NUM!	AGTR1,BAX,BCL2,CCL5,CCR7,CD40LG,COL11A1,COL1A1,COL20A1,COL23A1,COL26A1,COL5A3,COL8A2,COL9A3,CSF1,CXCL9,EDN1,FGF1,HGF,IGF2,IGFBP4,IGFBP5,IL10RA,IL6R,LBP,MET,MMP1,MMP2,MYH9,MYL3,MYL6,MYL9,NGFR,PDGFRA,PDGFRB,PGF,REL,RELA,SMAD4,SMAD7,STAT1,TGFA,TGFB3,TIMP2,TNFRSF1B,VEGFA,VEGFD
PPARα/RXRα Activation	12.9	0.241	-0.164	ACADL,ADIPOQ,ADIPOR2,CD36,CHD5,EP300,GNA11,GNAQ,GNAS,GOT2,GPD2,IKBKE,IKBKG,INS,IRS1,JAK2,KRAS,MAP2K1,MAP2K2,MAP2K3,MAP2K4,MAP4K4,MAPK14,MAPK3,MRAS,NCOR2,NOTUM,PLCB1,PLCB2,PLCB3,PLCG1,PRKACA,PRKACB,PRKAG2,PRKAR1A,PRKAR1B,PRKCA,RAF1,RAP1A,RAP1B,RAP2A,REL,RELA,RRAS,SMAD4,TGFB3,TGS1
Docosahexaenoic Acid (DHA) Signaling	12.9	0.526	#NUM!	AKT1,AKT2,AKT3,APP,BAX,BCL2,BCL2A1,BCL2L1,BID,BIK,CASP3,CYCS,FOXO1,H2BW2,PDPK1,PIK3C2G,PIK3CA,PIK3CD,PIK3R2,PIK3R6
p53 Signaling	12.9	0.327	0.816	AKT1,AKT2,AKT3,BAX,BCL2,BCL2L1,CASP6,CCND1,CCNG1,CDK4,CDKN1A,EP300,HDAC1,HIPK2,KAT2B,MAPK14,MDM4,PIK3C2G,PIK3CA,PIK3CD,PIK3R2,PIK3R6,PMAIP1,PML,PTEN,RPRM,SFN,SIRT1,SNAI2,TP53AIP1,TP53BP2,TP53INP1
Melanocyte Development and Pigmentation Signaling	12.9	0.327	1.095	ATF2,BCL2,CREB1,CREB3L1,CRK,EP300,GNAS,KIT,KITLG,KRAS,MAP2K1,MAP2K2,MAPK3,MRAS,PIK3C2G,PIK3CA,PIK3CD,PIK3R2,PIK3R6,PLCG1,PRKACA,PRKACB,PRKAG2,PRKAR1A,PRKAR1B,RAF1,RAP1A,RAP1B,RAP2A,RPS6KA4,RRAS,TYR
Macropinocytosis Signaling	12.8	0.368	-0.408	CSF1,CSF1R,HGF,INS,ITGA5,ITGB1,ITGB4,KRAS,MET,MRAS,PAK1,PIK3C2G,PIK3CA,PIK3CD,PIK3R2,PIK3R6,PLCG1,PRKCA,PRKCD,PRKCE,PRKCI,PRKCQ,RAC1,RAP1A,RAP1B,RAP2A,RRAS,USP6NL
Hepatic Cholestasis	12.6	0.241	#NUM!	ABCC1,CD40LG,CYP3A5,CYP8B1,GCG,HNF4A,IKBKE,IKBKG,IL13,IL17A,IL1RN,IL33,IL36B,IL36G,IL36RN,INS,LBP,LIF,MAP2K4,MYD88,NGFR,NR5A2,PRKACA,PRKACB,PRKAG2,PRKAR1A,PRKAR1B,PRKCA,PRKCD,PRKCE,PRKCI,PRKCQ,RARA,REL,RELA,SLC10A1,SLC10A2,TGFB3,TIRAP,TNFRSF1B,TNFSF10,TNFSF11,TNFSF13,TNFSF14,TNFSF15,TNFSF8
Dilated Cardiomyopathy Signaling Pathway	12.6	0.267	-0.557	AKT1,AKT2,AKT3,BAX,BCL2,CACNA1B,CACNA1I,CACNB3,CACNG1,CACNG2,CACNG3,CACNG5,CACNG6,CACNG7,CACNG8,CAMK2A,CAMK2G,CATSPER2,CNN1,DSC2,GNAS,MAPK13,MAPK14,MAPK3,MYH9,MYL3,MYL6,MYL9,PDE2A,PLN,PRKACA,PRKACB,PRKAG2,PRKAR1A,PRKAR1B,PRKCE,TNNC1,TNNI1,TNNI3,TPM1
Acute Phase Response Signaling	12.5	0.243	0.316	AKT1,AKT2,AKT3,ELK1,F8,IKBKE,IKBKG,IL1RN,IL33,IL36B,IL36G,IL36RN,IL6R,IL6ST,JAK2,KRAS,LBP,MAP2K1,MAP2K2,MAP2K3,MAP2K4,MAPK13,MAPK14,MAPK3,MRAS,MYD88,NGFR,PDPK1,PIK3CA,PIK3CD,PIK3R2,RAF1,RAP1A,RAP1B,RAP2A,RBP5,RBP7,REL,RELA,RRAS,SERPINF2,SERPING1,TAB1,TCF4,TNFRSF1B
White Adipose Tissue Browning Pathway	12.5	0.275	2.333	ATF2,BDNF,CACNA1B,CACNA1I,CACNB3,CACNG1,CACNG2,CACNG3,CACNG5,CACNG6,CACNG7,CACNG8,CATSPER2,CREB1,CREB3L1,DIO2,FGFR3,FOXC2,GNAS,LDHA,LDHD,LIPE,MAPK13,MAPK14,NPPA,PLIN1,PPARG,PRDM16,PRKACA,PRKACB,PRKAG2,PRKAR1A,PRKAR1B,RARA,SIRT1,THRA,TRPV1,VEGFA
NRF2-mediated Oxidative Stress Response	12.5	0.219	0.18	ABCC1,AKT1,AOX1,CBR1,CYP1A2,CYP2F1,CYP3A5,CYP4A11,CYP4A22,DNAJB12,DNAJB5,DNAJC16,DNAJC17,DNAJC5G,EP300,EPHX1,FOSL1,GSTA4,GSTM1,GSTM2,GSTZ1,JUNB,KEAP1,KRAS,MAF,MAFG,MAFK,MAP2K1,MAP2K2,MAP2K3,MAP2K4,MAP2K5,MAPK14,MAPK3,MAPK7,MRAS,NQO2,PIK3C2G,PIK3CA,PIK3CD,PIK3R2,PIK3R6,PRKCA,PRKCD,PRKCE,PRKCI,PRKCQ,RAF1,RAP1A,RAP1B,RAP2A,RRAS
Role of MAPK Signaling in the Pathogenesis of Influenza	12.4	0.345	#NUM!	AKT1,AKT2,AKT3,ATF2,BAX,BCL2,CASP3,CCL5,CXCL10,KRAS,MAP2K1,MAP2K2,MAP2K3,MAP2K4,MAPK13,MAPK14,MAPK3,MRAS,PLA2G2C,PLA2G2D,PLA2G2F,PLA2G4F,PRKCA,PTGS2,RAF1,RAP1A,RAP1B,RAP2A,RRAS
ERBB4 Signaling	12.4	0.382	0.816	AKT1,APH1A,KRAS,MAP2K1,MAP2K2,MAPK3,MRAS,NRG1,PDPK1,PIK3C2G,PIK3CA,PIK3CD,PIK3R2,PIK3R6,PLCG1,PRKCA,PRKCD,PRKCE,PRKCI,PRKCQ,PSEN2,RAF1,RAP1A,RAP1B,RAP2A,RRAS
Telomerase Signaling	12.3	0.306	0.577	AKT1,AKT2,AKT3,CDKN1A,ETS1,HDAC1,HDAC11,HDAC3,KRAS,MAP2K1,MAP2K2,MAPK3,MRAS,PDPK1,PIK3C2G,PIK3CA,PIK3CD,PIK3R2,PIK3R6,PPP2CA,PPP2CB,PPP2R2A,PPP2R2D,PPP2R3A,PPP2R5B,PPP2R5C,PTPA,RAF1,RAP1A,RAP1B,RAP2A,RRAS,TERF1
Salvage Pathways of Pyrimidine Ribonucleotides	12.2	0.32	2.335	AK9,AKT2,CDA,CDK4,CDK5,CDK6,CDK8,DYRK1A,FAM20B,GRK6,MAP2K1,MAP2K2,MAP2K3,MAP2K4,MAP3K6,MAPK3,MAPK7,NME1,NME3,NME6,PAK1,PAK3,PKN1,PLK1,PRKCD,PRKCE,PRKCQ,PRPF4B,PYCR3,UCK2,UCKL1
Macrophage Classical Activation Signaling Pathway	12.2	0.238	3.92	CCL20,CCL5,CD40LG,CD86,CIITA,CXCL10,CXCL9,CYBB,EZH2,HLA-DMA,HLA-DMB,HLA-DOA,HLA-DOB,HLA-DQA1,HLA-DQA2,HLA-DQB1,HLA-DQB2,IKBKG,IL13,IL17A,IL33,IL36B,IL36G,IRF1,IRF5,IRF8,JAK2,JARID2,LBP,LIF,MAF,MYD88,PDHB,PPARG,RELA,SDHD,STAT1,TGFB3,TICAM1,TNFSF10,TNFSF11,TNFSF13,TNFSF14,TNFSF15,TNFSF8
UVA-Induced MAPK Signaling	12.1	0.316	0	BCL2L1,CASP3,CYCS,KRAS,MAP2K4,MAPK13,MAPK14,MAPK3,MRAS,NOTUM,PARP10,PARP11,PARP15,PARP3,PARP6,PIK3C2G,PIK3CA,PIK3CD,PIK3R2,PIK3R6,PLCB1,PLCB2,PLCB3,PLCG1,PRKCA,RAP1A,RAP1B,RAP2A,RPS6KA4,RRAS,STAT1
PDGF Signaling	12	0.333	-0.186	ACP1,CAV3,CRK,CRKL,ELK1,INPP5K,INPPL1,JAK2,KRAS,MAP2K1,MAP2K2,MAP2K4,MAPK3,MRAS,PDGFRA,PDGFRB,PIK3C2G,PIK3CA,PIK3CD,PIK3R2,PIK3R6,PLCG1,PRKCA,RAF1,RAP1A,RAP1B,RAP2A,RRAS,STAT1
GDNF Family Ligand-Receptor Interactions	12	0.355	0.392	CREB1,DOK4,DOK6,DOK7,FRS2,GDNF,GFRA3,GFRA4,IRS1,KRAS,MAP2K1,MAP2K2,MAP2K4,MAPK3,MRAS,PIK3C2G,PIK3CA,PIK3CD,PIK3R2,PIK3R6,PLCG1,RAC1,RAF1,RAP1A,RAP1B,RAP2A,RRAS
JAK/STAT Signaling	11.9	0.341	0.962	AKT1,AKT2,AKT3,BCL2L1,CDKN1A,CISH,GNAQ,JAK2,KRAS,MAP2K1,MAP2K2,MAPK3,MRAS,PIAS4,PIK3C2G,PIK3CA,PIK3CD,PIK3R2,PIK3R6,RAF1,RAP1A,RAP1B,RAP2A,REL,RELA,RRAS,STAT1,STAT4
Amyloid Processing	11.9	0.431	0.277	AKT1,AKT2,AKT3,APH1A,APP,CAPN5,CAPN6,CAPN9,CAPNS1,CDK5,CDK5R1,MAPK13,MAPK14,MAPK3,MAPT,PRKACA,PRKACB,PRKAG2,PRKAR1A,PRKAR1B,PRKCE,PSEN2
Neuropathic Pain Signaling In Dorsal Horn Neurons	11.7	0.307	2.694	BDNF,CAMK2A,CAMK2G,CREB1,ELK1,GRIA3,GRIA4,GRIN1,GRIN2B,GRM4,MAPK3,NOTUM,PIK3C2G,PIK3CA,PIK3CD,PIK3R2,PIK3R6,PLCB1,PLCB2,PLCB3,PLCG1,PRKACA,PRKACB,PRKAG2,PRKAR1A,PRKAR1B,PRKCA,PRKCD,PRKCE,PRKCI,PRKCQ
IL-7 Signaling Pathway	11.6	0.346	0.626	AKT1,AKT2,AKT3,BAK1,BAX,BCL2,BCL6,CCND1,CXCR5,FOXO1,FYN,H2BW2,HGF,IL7,IL7R,MAPK13,MAPK14,MAPK3,MET,PAX5,PDPK1,PIK3C2G,PIK3CA,PIK3CD,PIK3R2,PIK3R6,STAT1
GP6 Signaling Pathway	11.6	0.276	2.191	ADAM10,AKT1,AKT2,AKT3,BTK,COL11A1,COL1A1,COL20A1,COL23A1,COL26A1,COL5A3,COL8A2,COL9A3,FYN,GRAP2,H2BW2,LAT,PDPK1,PIK3C2G,PIK3CA,PIK3CD,PIK3R2,PIK3R6,PLCG1,PRKCA,PRKCD,PRKCE,PRKCI,PRKCQ,RAC1,RAP1B,TLN1,VAV1,VAV2,VAV3
IL-1 Signaling	11.5	0.312	0.5	GNA11,GNAI1,GNAI2,GNAO1,GNAQ,GNAS,GNAT1,GNB3,GNG12,GNG13,GNG2,GNG3,GNG4,GNG5,IKBKE,IKBKG,MAP2K3,MAP2K4,MAPK13,MAPK14,MRAS,MYD88,PRKACA,PRKACB,PRKAG2,PRKAR1A,PRKAR1B,REL,RELA,TAB1
EIF2 Signaling	11.5	0.216	3	AGO1,AGO3,AKT1,AKT2,AKT3,BCL2,CCND1,EIF1AX,EIF2AK1,EIF3I,EIF4A1,EIF4G2,HNRNPA1,INS,KRAS,MAP2K1,MAP2K2,MAPK3,MRAS,MYCN,NOX4,PDPK1,PIK3C2G,PIK3CA,PIK3CD,PIK3R2,PIK3R6,PPP1CC,PTBP1,RAF1,RAP1A,RAP1B,RAP2A,RPL13A,RPL14,RPL23,RPL30,RPL31,RPL34,RPL37,RPL38,RPS10,RPS15,RPS15A,RPS24,RRAS,TRIB3,UBA52,VEGFA
Thrombopoietin Signaling	11.5	0.381	0	GAB2,JAK2,KRAS,MAP2K1,MAP2K2,MAPK3,MRAS,PIK3C2G,PIK3CA,PIK3CD,PIK3R2,PIK3R6,PLCG1,PRKCA,PRKCD,PRKCE,PRKCI,PRKCQ,RAF1,RAP1A,RAP1B,RAP2A,RRAS,STAT1
IL-13 Signaling Pathway	11.4	0.284	1.219	AKT1,AKT2,AKT3,ALOX15B,BCL2L1,CD36,CHI3L1,CXCL6,DEFB118,DEFB132,FGR,FOXA2,FRK,FYN,IL13,IL17A,IL33,JAK2,LCK,MAPK13,MAPK14,MAPK3,PIK3C2G,PIK3CA,PIK3CD,PIK3R2,PIK3R6,PRKCD,ROCK1,STAT1,TGFB3,TSLP,YES1
eNOS Signaling	11.4	0.25	1.915	AKT1,AKT2,AKT3,AQP10,AQP2,AQP8,CASP3,CASP8,CHRFAM7A,CHRNA9,CNGB3,GNAQ,GNAS,HSPA1L,HSPA6,LPAR1,LPAR2,LPAR5,PDPK1,PGF,PIK3C2G,PIK3CA,PIK3CD,PIK3R2,PIK3R6,PLCG1,PRKACA,PRKACB,PRKAG2,PRKAR1A,PRKAR1B,PRKCA,PRKCD,PRKCE,PRKCI,PRKCQ,SLC7A1,VEGFA,VEGFD
Apelin Adipocyte Signaling Pathway	11.3	0.315	0.962	CYBB,GNA11,GNAI1,GNAI2,GPX1,GPX3,GPX4,GPX5,GPX8,GSTM1,GSTM2,GSTZ1,INS,LIPE,MAPK13,MAPK14,MAPK15,MAPK3,MAPK4,MAPK7,NCF1,NOX4,PLIN1,PRKACA,PRKACB,PRKAG2,PRKAR1A,PRKAR1B,RAC1
Regulation Of The Epithelial Mesenchymal Transition In Development Pathway	11.2	0.322	0.853	APH1A,AXIN2,CDH1,GLIS1,GLIS2,JAG1,LEF1,LOX,NOTCH1,PSEN2,PTCH1,PTCH2,REL,RELA,SMO,SNAI1,SNAI2,TCF4,TCF7,TCF7L1,TCF7L2,WNT16,WNT3A,WNT4,WNT5A,WNT7B,WNT8B,ZNF875
VEGF Signaling	11.2	0.303	1.89	ACTN2,AKT1,AKT2,AKT3,BCL2,BCL2L1,EIF1AX,FOXO1,KRAS,MAP2K1,MAP2K2,MAPK3,MRAS,PGF,PIK3C2G,PIK3CA,PIK3CD,PIK3R2,PIK3R6,PLCG1,PRKCA,RAF1,RAP1A,RAP1B,RAP2A,ROCK1,RRAS,SFN,VEGFA,VEGFD
ERB2-ERBB3 Signaling	11.1	0.369	0.816	AKT1,CCND1,ELK1,ERBB2,FOXO1,H2BW2,KRAS,MAP2K1,MAP2K2,MAPK3,MRAS,NRG1,PDPK1,PIK3C2G,PIK3CA,PIK3CD,PIK3R2,PIK3R6,PTEN,RAF1,RAP1A,RAP1B,RAP2A,RRAS
DNA Methylation and Transcriptional Repression Signaling	11.1	0.286	0.408	CDK15,CDK16,CDK17,CDK3,CDK4,CDK5,CDK6,CDK8,CHD5,E2F3,E2F5,FOXA2,GATAD2B,H4C8,HDAC1,HNF4A,HOXB3,MBD1,MBD2,MTA1,MTA2,MTA3,RBL2,RELA,SUV39H1,TCF19,TCF4,TCF7,TET2,TET3,TFE3,ZEB1
Ferroptosis Signaling Pathway	11	0.265	-0.343	ALOX12B,ALOX15B,ALOXE3,ANGPTL4,ARF3,BAP1,BID,CDKN1A,CHAC1,CYBB,EMP1,GCH1,GPX4,H2AX,H2AZ2,KEAP1,KRAS,MAP2K1,MAP2K2,MAPK3,MRAS,NOX4,PRKAG2,RAF1,RAP1A,RAP1B,RAP2A,RBL2,RRAS,SLC1A5,SLC39A8,SLC3A2,STEAP3,TFAP2C,TFRC
Ephrin A Signaling	10.7	0.426	#NUM!	ADAM10,CFL2,EFNA2,EFNA4,EPHA10,EPHA2,EPHA4,FYN,NGFR,PAK1,PIK3C2G,PIK3CA,PIK3CD,PIK3R2,PIK3R6,RAC1,ROCK1,VAV1,VAV2,VAV3
Role of IL-17A in Arthritis	10.7	0.386	#NUM!	ATF2,CCL20,CCL5,CXCL6,IL17A,MAP2K1,MAP2K2,MAP2K3,MAP2K4,MAPK13,MAPK14,MAPK3,MAPKAPK2,MMP1,PIK3C2G,PIK3CA,PIK3CD,PIK3R2,PIK3R6,PTGS2,REL,RELA
Cyclins and Cell Cycle Regulation	10.6	0.318	-1.147	CCNB1,CCNB3,CCND1,CCNE2,CCNH,CDK4,CDK6,CDKN1A,CDKN2D,E2F3,E2F5,HDAC1,HDAC11,HDAC3,PPP2CA,PPP2CB,PPP2R2A,PPP2R2D,PPP2R3A,PPP2R5B,PPP2R5C,PTPA,RAF1,RBL2,SKP2,SUV39H1,TGFB3
RANK Signaling in Osteoclasts	10.6	0.308	2.117	AKT1,AKT2,AKT3,CBL,ELK1,IKBKE,IKBKG,MAP2K1,MAP2K2,MAP2K4,MAP3K11,MAP3K12,MAP3K6,MAPK13,MAPK14,MAPK3,PIK3C2G,PIK3CA,PIK3CD,PIK3R2,PIK3R6,PPP3R1,RAF1,REL,RELA,TNFRSF11A,TNFSF11,TRAF5
Dopamine Receptor Signaling	10.5	0.325	2.333	DRD1,DRD2,GCH1,NCS1,PCBD1,PPP1CC,PPP1R10,PPP1R14D,PPP1R1B,PPP1R3D,PPP2CA,PPP2CB,PPP2R2A,PPP2R2D,PPP2R3A,PPP2R5B,PPP2R5C,PRKACA,PRKACB,PRKAG2,PRKAR1A,PRKAR1B,PTPA,PTS,SLC18A2,SMOX
Airway Pathology in Chronic Obstructive Pulmonary Disease	10.4	0.271	#NUM!	CCL20,CD40LG,FGF1,FGF11,FGF14,FGF16,FGF20,FGF23,FGF7,IL13,IL17A,IL33,IL36B,IL36G,LCN2,LCN6,LCN8,LIF,MMP1,MMP2,MPO,OBP2A,PAEP,PTGDS,TGFB3,TNFSF10,TNFSF11,TNFSF13,TNFSF14,TNFSF15,TNFSF8,TSLP
Virus Entry via Endocytic Pathways	10.4	0.271	#NUM!	AP1S2,AP3M1,AP3S2,CLTC,CXADR,FLNB,FOLR1,FYN,ITGA5,ITGB1,ITGB4,ITSN1,KRAS,MRAS,PIK3C2G,PIK3CA,PIK3CD,PIK3R2,PIK3R6,PLCG1,PRKCA,PRKCD,PRKCE,PRKCI,PRKCQ,RAC1,RAP1A,RAP1B,RAP2A,RRAS,TFRC,ZBTB12
Chemokine Signaling	10.4	0.321	0	CAMK2A,CAMK2G,CCL4,CCL5,GNAI1,GNAI2,GNAQ,KRAS,MAP2K1,MAP2K2,MAPK13,MAPK14,MAPK3,MRAS,PIK3C2G,PLCB1,PLCB2,PLCB3,PLCG1,PPP1R12B,PRKCA,RAF1,RAP1A,RAP1B,RAP2A,RRAS
GABA Receptor Signaling	10.4	0.258	#NUM!	CACNA1B,CACNA1I,CACNB3,CACNG1,CACNG2,CACNG3,CACNG5,CACNG6,CACNG7,CACNG8,CATSPER2,GABBR2,GABRA3,GABRG1,GABRP,GAD2,GNA11,GNAI1,GNAI2,GNAO1,GNAQ,GNAS,GNAT1,GNB3,GNG12,GNG13,GNG2,GNG3,GNG4,GNG5,MRAS,SLC32A1,SLC6A1,UBA52
Pyridoxal 5'-phosphate Salvage Pathway	10.2	0.354	1.043	AKT2,CDK4,CDK5,CDK6,CDK8,DYRK1A,FAM20B,GRK6,MAP2K1,MAP2K2,MAP2K3,MAP2K4,MAP3K6,MAPK3,MAPK7,PAK1,PAK3,PKN1,PLK1,PRKCD,PRKCE,PRKCQ,PRPF4B
PPAR Signaling	10.2	0.28	-1.3	EP300,IKBKE,IKBKG,IL1RN,IL33,IL36B,IL36G,IL36RN,INS,KRAS,MAP2K1,MAP2K2,MAP4K4,MAPK3,MRAS,NCOR2,NGFR,PDGFRA,PDGFRB,PPARG,PTGS2,RAF1,RAP1A,RAP1B,RAP2A,REL,RELA,RRAS,TAB1,TNFRSF1B
Antiproliferative Role of Somatostatin Receptor 2	10.1	0.325	0.894	CDKN1A,ELK1,GNB3,GNG12,GNG13,GNG2,GNG3,GNG4,GNG5,KRAS,MAP2K1,MAP2K2,MAPK3,MRAS,NOS1,PIK3C2G,PIK3CA,PIK3CD,PIK3R2,PIK3R6,RAP1A,RAP1B,RAP2A,RRAS,SMARCC2
MYC Mediated Apoptosis Signaling	10.1	0.4	2.683	BAX,BCL2,BCL2L1,BID,CASP2,CASP3,CASP8,CYCS,FADD,IKBKE,IKBKG,MAX,NGFR,PMAIP1,PRKACA,PRKACB,PRKAG2,PRKAR1A,PRKAR1B,TNFRSF1B
Role of Pattern Recognition Receptors in Recognition of Bacteria and Viruses	10.1	0.237	1.789	CCL5,CD40LG,CLEC7A,CREB1,IFNK,IL13,IL17A,IL33,IL36B,IL36G,LIF,MAP2K4,MAPK3,MAVS,MYD88,PIK3C2G,PIK3CA,PIK3CD,PIK3R2,PIK3R6,PRKCA,PRKCD,PRKCE,PRKCI,PRKCQ,REL,RELA,RNASEL,TGFB3,TICAM1,TLR6,TNFSF10,TNFSF11,TNFSF13,TNFSF14,TNFSF15,TNFSF8
Regulation of Actin-based Motility by Rho	10.1	0.27	1.134	ARHGDIA,ARPC3,ARPC4,ARPC5,ARPC5L,ITGA11,ITGA5,ITGA8,ITGB1,ITGB4,MYL12A,MYL3,MYL6,MYL9,PAK1,PAK3,PAK4,PAK6,PFN2,PIP5K1A,PIP5K1C,PPP1R12B,RAC1,RHOB,RHOC,RHOJ,RHOQ,RHOT1,RHOU,ROCK1,WASF1
Death Receptor Signaling	10	0.292	1.347	ARHGDIB,BCL2,BID,CASP2,CASP3,CASP6,CASP7,CASP8,CYCS,DIABLO,FADD,GAS2,HSPB7,IKBKE,IKBKG,MAP2K4,MAP4K4,PARP10,PARP11,PARP15,PARP3,PARP6,REL,RELA,ROCK1,TNFRSF1B,TNFSF10,TNFSF15
MicroRNA Biogenesis Signaling Pathway	9.96	0.219	1.406	AGO1,AGO3,AKT1,AKT2,AKT3,DDX17,EXOSC3,HGF,HNRNPA1,IFNK,ILF2,KRAS,LIN28A,MAPK13,MAPK14,MAPK3,MRAS,NUP43,PIK3C2G,PIK3CA,PIK3CD,PIK3R2,PIK3R6,PNPT1,POLR2C,POLR2F,POLR2G,POLR2J,PRKRA,QKI,RAE1,RAP1A,RAP1B,RAP2A,RRAS,SMAD1,SRSF3,TGFA,TGFB3,TSN,VEGFA
IL-17A Signaling in Airway Cells	9.94	0.343	1.528	AKT1,AKT2,AKT3,CCL20,CXCL6,IKBKE,IKBKG,IL17A,JAK2,MAP2K1,MAP2K2,MAP2K4,MAPK13,MAPK14,MAPK3,PIK3C2G,PIK3CA,PIK3CD,PIK3R2,PIK3R6,PTEN,REL,RELA
DNA damage-induced 14-3-3σ Signaling	9.93	0.413	0.229	AKT1,AKT2,AKT3,BCL2,BCL2L1,CASP12,CASP14,CASP2,CASP3,CASP5,CASP6,CASP7,CASP8,CASQ1,CCNB1,CCNB3,CCNE2,CDKN1A,SFN
NAD Signaling Pathway	9.9	0.238	2.828	ACADL,AKT1,AKT2,AKT3,ETFA,HGF,HMGCS2,IDH2,INS,LDHA,LDHD,NADK,NAMPT,NMNAT3,PARP10,PARP11,PARP15,PARP3,PARP6,PIK3C2G,PIK3CA,PIK3CD,PIK3R2,PIK3R6,POLR2C,POLR2F,POLR2G,POLR2J,PRKAG2,SIRT1,SIRT6,SLC22A13,SLC29A1,SLC7A5,TGFA,VEGFA
RHOA Signaling	9.83	0.258	1.768	ARHGAP1,ARHGAP6,ARPC3,ARPC4,ARPC5,ARPC5L,CDC42EP3,CDC42EP4,CFL2,EZR,LPAR1,LPAR2,LPAR5,MSN,MYL12A,MYL3,MYL6,MYL9,PFN2,PIP5K1A,PIP5K1C,PKN1,PLEKHG5,PPP1R12B,RHPN1,RHPN2,ROCK1,SEPTIN3,SEPTIN4,SEPTIN8,SEPTIN9,WASF1
CNTF Signaling	9.79	0.368	0.655	AKT1,IL6ST,JAK2,KRAS,LIFR,MAP2K1,MAP2K2,MAPK3,MRAS,PIK3C2G,PIK3CA,PIK3CD,PIK3R2,PIK3R6,RAF1,RAP1A,RAP1B,RAP2A,RPS6KA4,RRAS,STAT1
Actin Nucleation by ARP-WASP Complex	9.65	0.29	-0.626	ARPC3,ARPC4,ARPC5,ARPC5L,ITGA11,ITGA5,ITGA8,ITGB1,ITGB4,KRAS,MRAS,NCK2,PPP1R12B,PPP1R12C,RAC1,RAP1A,RAP1B,RAP2A,RHOB,RHOC,RHOJ,RHOQ,RHOT1,RHOU,ROCK1,RRAS,WASF1
SPINK1 General Cancer Pathway	9.64	0.333	0.626	AKT1,AKT2,AKT3,IL6R,JAK2,KRAS,MAP2K1,MAP2K2,MAPK3,MRAS,MT1H,MT1X,MT2A,PIK3C2G,PIK3CA,PIK3CD,PIK3R2,PIK3R6,RAF1,RAP1A,RAP1B,RAP2A,RRAS
Estrogen-Dependent Breast Cancer Signaling	9.61	0.309	1.091	AKR1B10,AKT1,AKT2,AKT3,ATF2,CCND1,CREB1,CREB3L1,CYP19A1,ELK1,HSD17B11,KRAS,MAPK3,MRAS,PIK3C2G,PIK3CA,PIK3CD,PIK3R2,PIK3R6,RAP1A,RAP1B,RAP2A,REL,RELA,RRAS
Oncostatin M Signaling	9.56	0.419	-0.243	CHI3L1,ELK1,EPAS1,IL6ST,JAK2,KRAS,MAP2K1,MAP2K2,MAPK3,MMP1,MRAS,MT2A,RAF1,RAP1A,RAP1B,RAP2A,RRAS,STAT1
Apelin Muscle Signaling Pathway	9.55	0.396	0.816	AKT1,AKT2,AKT3,GNA11,GNAI1,GNAI2,GNAO1,GNAQ,GNAS,GNAT1,GNB3,GNG12,GNG13,GNG2,GNG3,GNG4,GNG5,MRAS,PRKAG2
PFKFB4 Signaling Pathway	9.55	0.396	1.213	ATF2,CREB1,CREB3L1,FBP2,GCK,GNAS,HK3,MAP2K1,MAP2K2,MAP2K3,MAP2K4,MAP2K5,MAPK3,PRKACA,PRKACB,PRKAG2,PRKAR1A,PRKAR1B,TGFB3
Role Of Chondrocytes In Rheumatoid Arthritis Signaling Pathway	9.53	0.241	1.715	ADAMTS4,CASP3,CASP8,FADD,IL17A,IL1RN,IL33,IL36B,IL36G,IL36RN,IL6R,IL6ST,ITGA5,ITGB1,JAK2,LRP1,MAP2K4,MAPK13,MAPK14,MAPK3,MLST8,MMP1,MMP14,MMP2,MMP25,NGFR,PGF,PPP3R1,PRKAG2,PTGS2,RIPK3,TNFRSF1B,VEGFA,VEGFD
Angiopoietin Signaling	9.48	0.316	1.886	AKT1,AKT2,AKT3,CRK,FOXO1,IKBKE,IKBKG,KRAS,MRAS,PAK1,PAK3,PAK4,PAK6,PIK3C2G,PIK3CA,PIK3CD,PIK3R2,PIK3R6,RAP1A,RAP1B,RAP2A,REL,RELA,RRAS
Leptin Signaling in Obesity	9.48	0.316	2.138	AKT1,AKT2,AKT3,FOXO1,INS,JAK2,MAP2K1,MAP2K2,MAPK3,NOTUM,PIK3C2G,PIK3CA,PIK3CD,PIK3R2,PIK3R6,PLCB1,PLCB2,PLCB3,PLCG1,PRKACA,PRKACB,PRKAG2,PRKAR1A,PRKAR1B
Role of MAPK Signaling in Promoting the Pathogenesis of Influenza	9.48	0.263	1.095	ATF2,ATP6V0B,ATP6V0C,ATP6V0D1,ATP6V1D,ATP6V1G1,ATP6V1G2,BAX,BCL2,CASP3,KRAS,MAP2K1,MAP2K2,MAP2K3,MAP2K4,MAPK13,MAPK14,MAPK3,MRAS,PLA2G2C,PLA2G2D,PLA2G2F,PLA2G4F,PRKCA,PTGS2,RAF1,RAP1A,RAP1B,RAP2A,RRAS
Polyamine Regulation in Colon Cancer	9.47	0.356	2.837	AKT1,AKT2,AKT3,EIF5A,KRAS,LIN28A,MAP2K1,MAP2K2,MAP2K3,MAP2K4,MAP2K5,MAPK3,MLST8,MTA1,PPARG,RAF1,SLC3A2,SMOX,STIM1,TCF4,TCF7L2
Role of PKR in Interferon Induction and Antiviral Response	9.35	0.243	0.784	ATF2,BAX,BID,CASP3,CASP5,CASP8,COLEC12,CYCS,FADD,FCGR1A,HSPA1L,HSPA6,IFNK,IKBKE,IKBKG,IRF1,MAP2K3,MAP2K4,MAPK13,MAPK14,MAPK3,MAVS,MSR1,MYD88,NLRP14,NLRP4,NPM1,PDGFRB,PRKRA,REL,RELA,STAT1,TIRAP
Lymphotoxin β Receptor Signaling	9.24	0.364	2.183	AKT1,AKT2,AKT3,BCL2L1,CASP3,CYCS,DIABLO,EP300,IKBKE,IKBKG,MAPK3,PDPK1,PIK3C2G,PIK3CA,PIK3CD,PIK3R2,PIK3R6,RELA,TNFSF14,TRAF5
TR/RXR Activation	9.23	0.298	#NUM!	AKT1,AKT2,AKT3,DIO2,ENO1,EP300,HDAC3,LDLR,NCOR2,NRGN,NXPH2,PIK3C2G,PIK3CA,PIK3CD,PIK3R2,PIK3R6,RAB3B,SLC16A2,SLC16A3,STRBP,SYT2,THRA,THRSP,TRH,UCP3
Semaphorin Signaling in Neurons	9.16	0.344	#NUM!	ARHGAP1,CDK5,CFL2,DPYSL4,FYN,ITGB1,MAPK3,MET,PAK1,PAK3,PAK4,PAK6,RAC1,RHOB,RHOC,RHOJ,RHOQ,RHOT1,RHOU,ROCK1,SEMA4D
Sonic Hedgehog Signaling	9.15	0.484	-0.832	CCNB1,CCNB3,DYRK1A,GLIS1,GLIS2,GRK2,PRKACA,PRKACB,PRKAG2,PRKAR1A,PRKAR1B,PTCH1,PTCH2,SMO,ZNF875
Role of JAK family kinases in IL-6-type Cytokine Signaling	9.09	0.304	0.408	ADAM10,BCL2L1,CCND1,IL27,IL6R,IL6ST,IRF1,JAK2,JUNB,LBP,LIF,LIFR,MAP2K4,MAPK13,MAPK14,MAPK3,MMP1,PGF,SERPINA4,SERPINA7,STAT1,TGFB3,VEGFA,VEGFD
Glioma Invasiveness Signaling	9.09	0.315	0.853	CD44,KRAS,MAPK3,MMP2,MRAS,PIK3C2G,PIK3CA,PIK3CD,PIK3R2,PIK3R6,RAC1,RAP1A,RAP1B,RAP2A,RHOB,RHOC,RHOJ,RHOQ,RHOT1,RHOU,RRAS,TIMP2,VTN
FXR/RXR Activation	8.98	0.246	#NUM!	AKT1,AKT2,AKT3,APOC1,APOC4,APOF,APOL1,CLU,CYP19A1,CYP8B1,FOXA2,FOXO1,G6PC3,HNF4A,IL1RN,IL33,IL36B,IL36G,IL36RN,INS,MAP2K4,NR5A2,PCK2,PCYOX1,PPARG,RARA,SDC1,SERPINF2,SLC10A1,SLC10A2,VTN
IL-23 Signaling Pathway	8.98	0.391	3.5	AKT1,AKT2,AKT3,IL12RB1,IL17A,IL23R,JAK2,PIK3C2G,PIK3CA,PIK3CD,PIK3R2,PIK3R6,REL,RELA,RORA,RUNX1,STAT4,TNFSF11
ATM Signaling	8.87	0.27	-1.877	ATF2,BID,CBX1,CBX3,CCNB1,CCNB3,CDKN1A,CREB1,CREB3L1,H2AX,MAP2K4,MAPK13,MAPK14,MDM4,PPP1CC,PPP2CA,PPP2CB,PPP2R2A,PPP2R2D,PPP2R3A,PPP2R5B,PPP2R5C,PTPA,SMC1A,SMC3,SUV39H1,ZEB1
Cancer Drug Resistance By Drug Efflux	8.77	0.345	0.943	ABCC1,AKT1,AKT2,AKT3,FOXO1,KRAS,MAP2K1,MAP2K2,MAPK3,MRAS,PIK3CA,PIK3CD,PIK3R2,PTEN,PTGS2,RAF1,RAP1A,RAP1B,RAP2A,RRAS
VDR/RXR Activation	8.46	0.295	0.5	BGLAP,CALB1,CASR,CCL5,CDKN1A,CXCL10,CYP27B1,EP300,FOXO1,IGFBP5,IGFBP6,KLF4,KLK6,NCOR2,PRKCA,PRKCD,PRKCE,PRKCI,PRKCQ,THBD,TNFSF11,TRPV6,VDR
CD40 Signaling	8.31	0.313	0.688	CD40LG,IKBKE,IKBKG,MAP2K1,MAP2K2,MAP2K3,MAP2K4,MAP2K5,MAPK13,MAPK14,MAPK3,MAPKAPK2,PIK3C2G,PIK3CA,PIK3CD,PIK3R2,PIK3R6,PTGS2,REL,RELA,TRAF5
HIPPO signaling	8.27	0.279	-0.775	CD44,DLG5,FRMD6,LATS2,MST1,PPP1CC,PPP1R10,PPP1R14D,PPP1R3D,PPP2CA,PPP2CB,PPP2R2A,PPP2R2D,PPP2R3A,PPP2R5B,PPP2R5C,PTPA,SFN,SKP2,SMAD1,SMAD4,TP53BP2,YWHAG,YWHAH
Coronavirus Pathogenesis Pathway	8.23	0.196	1.121	ACE,ACE2,AGTR1,BAX,BCL2,CASP3,CASP8,CCL5,CCND1,CCNE2,CDK4,DPP9,E2F3,E2F5,ELK1,EP300,FURIN,HDAC1,HDAC11,HDAC3,IFNK,MAP2K4,MAPK13,MAPK14,MAPK3,MAVS,NPM1,PTGS2,RBL2,REL,RELA,RIPK3,RPS10,RPS15,RPS15A,RPS24,SMAD4,STAT1,SUV39H1,TICAM1
IL-2 Signaling	8.19	0.323	1.342	AKT1,AKT2,AKT3,ELK1,KRAS,LCK,MAP2K1,MAP2K2,MAPK3,MRAS,PIK3C2G,PIK3CA,PIK3CD,PIK3R2,PIK3R6,RAF1,RAP1A,RAP1B,RAP2A,RRAS
TNFR1 Signaling	8.14	0.353	1.698	BID,CASP2,CASP3,CASP6,CASP7,CASP8,CYCS,FADD,IKBKE,IKBKG,MADD,MAP2K4,PAK1,PAK3,PAK4,PAK6,REL,RELA
UVC-Induced MAPK Signaling	8.14	0.353	-0.943	KRAS,MAP2K1,MAP2K2,MAP2K4,MAPK13,MAPK14,MAPK3,MRAS,PRKCA,PRKCD,PRKCE,PRKCI,PRKCQ,RAF1,RAP1A,RAP1B,RAP2A,RRAS
CD27 Signaling in Lymphocytes	8.08	0.333	0.471	BCL2L1,BID,CASP3,CASP8,CD27,CYCS,IKBKE,IKBKG,MAP2K1,MAP2K2,MAP2K3,MAP2K4,MAP2K5,MAP3K11,MAP3K12,MAP3K6,REL,RELA,TRAF5
Xenobiotic Metabolism CAR Signaling Pathway	8.03	0.199	2.137	ABCC1,ALDH1A3,ALDH3B1,CHST1,CHST12,CHST4,CYP1A2,CYP3A5,EP300,FMO4,GSTA4,GSTM1,GSTM2,GSTZ1,HS3ST1,HS6ST1,HS6ST3,MAP2K1,MAP2K2,MAP2K3,MAP2K4,MAP2K5,MAPK3,NDST1,PPP2CA,PPP2CB,PPP2R2A,PPP2R2D,PPP2R3A,PPP2R5B,PPP2R5C,PRKCA,PRKCD,PRKCE,PRKCI,PRKCQ,PTPA,SULT1B1
Iron homeostasis signaling pathway	7.96	0.225	#NUM!	ABCB10,ATP6V0B,ATP6V0C,ATP6V0D1,ATP6V1D,ATP6V1G1,ATP6V1G2,BMP3,BMP8A,CIAO2A,CYBRD1,EPAS1,EPO,ERFE,GDF15,HIF3A,IL6R,JAK2,LRP1,MAPK3,MMS19,PDGFRA,PDGFRB,SKP2,SLC46A1,SLC48A1,SMAD1,SMAD4,STEAP3,TFR2,TFRC
Regulation of Cellular Mechanics by Calpain Protease	7.84	0.267	0.535	ACTN2,CAPN5,CAPN6,CAPN9,CAPNS1,CCND1,CCNE2,CDK4,CDK6,CNGB3,EZR,ITGA11,ITGA5,ITGA8,ITGB1,ITGB4,KRAS,MAPK3,MRAS,RAP1A,RAP1B,RAP2A,RRAS,TLN1
Atherosclerosis Signaling	7.77	0.226	#NUM!	ALOX12B,ALOX15B,ALOXE3,APOC1,APOC4,APOF,APOL1,CD36,CD40LG,CLU,COL1A1,COL5A3,CSF1,IL1RN,IL33,IL36B,IL36G,IL36RN,LYZ,MMP1,MSR1,PCYOX1,PLA2G2C,PLA2G2D,PLA2G2F,PLA2G4F,REL,RELA,SELPLG,TNFSF14
Necroptosis Signaling Pathway	7.74	0.212	2.611	AXL,CAMK2A,CAMK2G,CAPN5,CAPN6,CAPN9,CAPNS1,CASP8,CYBB,FADD,FKBP1A,GLUL,IFNK,IKBKG,NGFR,PAM16,PLA2G2D,PLA2G2F,PLA2G4F,PPID,PPP3R1,RBL2,RIPK3,STAT1,TAB1,TICAM1,TIMM17A,TNFRSF1B,TNFSF10,TOMM34,TOMM40,TOMM40L,TRPM7
Role of PI3K/AKT Signaling in the Pathogenesis of Influenza	7.67	0.303	3.153	AKT1,AKT2,AKT3,CCL5,CRK,CRKL,GNAI1,GNAI2,IFNE,IFNK,MAP2K1,MAP2K2,MAPK3,PIK3C2G,PIK3CA,PIK3CD,PIK3R2,PIK3R6,REL,RELA
Cell Cycle Regulation by BTG Family Proteins	7.65	0.395	-0.816	BTG1,CCND1,CCNE2,CDK4,CNOT7,E2F3,E2F5,PPP2CA,PPP2CB,PPP2R2A,PPP2R2D,PPP2R3A,PPP2R5B,PPP2R5C,PTPA
p38 MAPK Signaling	7.64	0.233	0.6	ATF2,CREB1,CREB3L1,DUSP10,ELK1,FADD,HMGN1,HSPB7,IL1RN,IL33,IL36B,IL36G,IL36RN,MAP2K3,MAP2K4,MAPK13,MAPK14,MAPKAPK2,MAPT,MAX,PLA2G2D,PLA2G2F,PLA2G4F,RPS6KA4,STAT1,TAB1,TGFB3,TNFRSF1B
Phagosome Maturation	7.6	0.209	#NUM!	ATP6V0B,ATP6V0C,ATP6V0D1,ATP6V1D,ATP6V1G1,ATP6V1G2,BET1L,CTSE,CTSV,CTSW,CYBB,GOSR1,LPO,MPO,NAPA,NCF1,NOS1,NOX4,PRDX5,RAB5B,RAC1,SNAP25,STX1A,TUBA1A,TUBA1C,TUBB2A,TUBB4A,VAMP2,VPS37B,VTI1A,VTI1B,YKT6,ZBTB12
Xenobiotic Metabolism PXR Signaling Pathway	7.46	0.193	2.466	ALDH1A3,ALDH3B1,CAMK2A,CAMK2G,CDK5,CES1,CES4A,CHST1,CHST12,CHST4,CYP3A5,EP300,GSTA4,GSTM1,GSTM2,GSTZ1,HS3ST1,HS6ST1,HS6ST3,NCOR2,NDST1,PPP1CC,PPP1R10,PPP1R14D,PPP1R3D,PRKACA,PRKACB,PRKAG2,PRKAR1A,PRKAR1B,PRKCA,PRKCD,PRKCE,PRKCI,PRKCQ,SMOX,SULT1B1
EGF Signaling	7.41	0.321	0	AKT1,AKT2,AKT3,ELK1,MAP2K1,MAP2K4,MAPK13,MAPK14,MAPK3,PIK3C2G,PIK3CA,PIK3CD,PIK3R2,PIK3R6,PLCG1,PRKCA,RAF1,STAT1
Agrin Interactions at Neuromuscular Junction	7.31	0.29	1.789	ARHGEF6,ARHGEF7,ERBB2,GABPA,GABPB1,ITGB1,KRAS,MAP2K4,MAPK3,MRAS,NRG1,PAK1,PAK3,PAK4,PAK6,RAC1,RAP1A,RAP1B,RAP2A,RRAS
Role of JAK1 and JAK3 in γc Cytokine Signaling	7.31	0.29	#NUM!	IL21R,IL7,IL7R,IL9R,IRS1,JAK2,KRAS,MAPK3,MRAS,PIK3C2G,PIK3CA,PIK3CD,PIK3R2,PIK3R6,RAP1A,RAP1B,RAP2A,RRAS,STAT1,TSLP
Sumoylation Pathway	7.25	0.243	0.626	ARHGDIA,ARHGDIB,CDH1,EP300,ETS1,HDAC1,MAP2K4,MYB,PIAS4,PML,RAC1,RCC1,RFC5,RHOB,RHOC,RHOJ,RHOQ,RHOT1,RHOU,SENP5,SERBP1,SIRT1,SMAD4,SUMO3,ZEB1
Protein Ubiquitination Pathway	7.21	0.168	#NUM!	BAP1,CBL,DNAJB12,DNAJB5,DNAJC16,DNAJC17,DNAJC24,DNAJC30,DNAJC5G,ELOC,HSPA1L,HSPA6,HSPB6,HSPB7,MED20,PRKN,PSMA1,PSMA2,PSMA4,PSMC6,PSMD10,PSMD13,SACS,SKP2,SMO,UBA52,UBE2D3,UBE2D4,UBE2E2,UBE2G1,UBE2R2,UBE2V2,UBE2W,UCHL1,UCHL5,USP1,USP12,USP18,USP2,USP21,USP27X,USP39,USP46,USP6,VHL,ZBTB12
NOD1/2 Signaling Pathway	7.14	0.19	2.333	ARHGEF7,CASP12,CD40LG,HSPA1L,HSPA6,IKBKE,IKBKG,IL13,IL17A,IL33,IL36B,IL36G,IRF5,LIF,MAP2K1,MAP2K2,MAP2K3,MAP2K4,MAP4K4,MAPK13,MAPK14,MAPK3,MAPKAPK2,MAVS,MYD88,RAC1,RELA,TGFB3,TLR6,TNFSF10,TNFSF11,TNFSF12-TNFSF13,TNFSF13,TNFSF14,TNFSF15,TNFSF8
Cellular Effects of Sildenafil (Viagra)	7.07	0.207	#NUM!	CACNA1B,CACNB3,CACNG1,CACNG2,CACNG3,CACNG5,CACNG6,CACNG7,CACNG8,GNAS,MYH9,MYL12A,MYL3,MYL6,MYL9,NOTUM,NPPA,PDE2A,PDE4A,PLCB1,PLCB2,PLCB3,PLCG1,PPP1R12B,PRKACA,PRKACB,PRKAG2,PRKAR1A,PRKAR1B,SLC4A10,SLC4A5
PXR/RXR Activation	7.04	0.292	1.147	AKT1,AKT2,AKT3,CYP1A2,CYP3A5,FOXA2,FOXO1,GSTM1,GSTM2,HMGCS2,HNF4A,INS,PCK2,PRKACA,PRKACB,PRKAG2,PRKAR1A,PRKAR1B,RELA
Toll-like Receptor Signaling	7.02	0.269	0.775	ELK1,IKBKG,IL1RN,IL33,IL36B,IL36G,IL36RN,LBP,MAP2K3,MAP2K4,MAP4K4,MAPK13,MAPK14,MYD88,REL,RELA,TAB1,TICAM1,TIRAP,TLR6,UBA52
Basal Cell Carcinoma Signaling	6.97	0.278	0	APC2,BMP3,BMP8A,GLIS1,GLIS2,LEF1,PTCH1,PTCH2,SMO,TCF4,TCF7,TCF7L1,TCF7L2,WNT16,WNT3A,WNT4,WNT5A,WNT7B,WNT8B,ZNF875
Netrin Signaling	6.97	0.278	3.441	CACNA1B,CACNA1I,CACNB3,CACNG1,CACNG2,CACNG3,CACNG5,CACNG6,CACNG7,CACNG8,CATSPER2,NCK2,NTN1,PPP3R1,PRKACA,PRKACB,PRKAG2,PRKAR1A,PRKAR1B,RAC1
Glutamate Receptor Signaling	6.92	0.288	1.633	GLUL,GNB3,GNG12,GNG13,GNG2,GNG3,GNG4,GNG5,GRIA3,GRIA4,GRIK5,GRIN1,GRIN2B,GRM4,HOMER3,SLC1A1,SLC1A2,SLC1A3,SLC1A7
Phototransduction Pathway	6.88	0.315	#NUM!	CNGB3,GNAT1,GNB3,GNGT1,GNGT2,OPN1LW,OPN4,PDE6G,PRKACA,PRKACB,PRKAG2,PRKAR1A,PRKAR1B,RCVRN,RGR,RGS9BP,RHO
ERK5 Signaling	6.75	0.27	-0.229	AKT1,ATF2,CREB1,CREB3L1,FOSL1,GNAQ,IL6ST,KRAS,LIF,MAP2K5,MAPK7,MRAS,RAP1A,RAP1B,RAP2A,RPS6KA4,RRAS,SFN,YWHAG,YWHAH
Cell Cycle: G1/S Checkpoint Regulation	6.69	0.279	1.698	CCND1,CCNE2,CDK4,CDK6,CDKN1A,CDKN2D,E2F3,E2F5,FOXO1,HDAC1,HDAC11,HDAC3,MAX,NRG1,RBL2,SKP2,SMAD4,SUV39H1,TGFB3
GPCR-Mediated Integration of Enteroendocrine Signaling Exemplified by an L Cell	6.65	0.267	0.688	CALCA,GCG,GLP1R,GLP2R,GNA11,GNAI1,GNAI2,GNAQ,GNAS,NMB,NOTUM,PLCB1,PLCB2,PLCB3,PLCG1,PRKACA,PRKACB,PRKAG2,PRKAR1A,PRKAR1B
Coronavirus Replication Pathway	6.51	0.333	1.291	ACE,ACE2,COPB1,COPZ1,H2BW2,HNRNPA1,IFITM1,IFITM2,IFITM3,IFITM5,TUBA1A,TUBA1C,TUBB2A,TUBB4A,ZCRB1
Systemic Lupus Erythematosus In T Cell Signaling Pathway	6.47	0.128	3.212	AKT1,AKT2,AKT3,ATF2,BCL6,CASP12,CASP14,CASP2,CASP3,CASP5,CASP6,CASP7,CASP8,CASQ1,CBL,CD247,CD28,CD3E,CD3G,CD40LG,CD44,CD86,CREB1,CREB3L1,EZR,GNAI1,GNAI2,HLA-DMA,HLA-DMB,HLA-DOA,HLA-DOB,HLA-DQA1,HLA-DQA2,HLA-DQB1,HLA-DQB2,ICOS,IL17A,KRAS,LAT,MAP2K1,MAP2K2,MAP2K3,MAP2K4,MAP2K5,MAPK3,MLST8,MRAS,MSN,NOS1,PIK3C2G,PIK3CA,PIK3CD,PIK3R2,PIK3R6,PLCG1,PPP2CA,PPP2CB,PPP2R2A,PPP2R2D,PPP2R3A,PPP2R5B,PPP2R5C,P…
Growth Hormone Signaling	6.37	0.268	0.471	ELK1,IGF2,IRS1,JAK2,MAPK3,PDPK1,PIK3C2G,PIK3CA,PIK3CD,PIK3R2,PIK3R6,PLCG1,PRKCA,PRKCD,PRKCE,PRKCI,PRKCQ,RPS6KA4,STAT1
UVB-Induced MAPK Signaling	6.36	0.308	0	AKT1,MAP2K1,MAP2K4,MAPK13,MAPK14,MAPK3,PIK3C2G,PIK3CA,PIK3CD,PIK3R2,PIK3R6,PRKCA,PRKCD,PRKCE,PRKCI,PRKCQ
LXR/RXR Activation	6.24	0.211	-0.853	ABCG4,APOC1,APOC4,APOF,APOL1,ARG2,CD36,CLU,IL1RN,IL33,IL36B,IL36G,IL36RN,LBP,LDLR,LYZ,MSR1,NCOR2,NGFR,PCYOX1,PTGS2,REL,RELA,SERPINF2,TNFRSF1B,VTN
nNOS Signaling in Neurons	6.23	0.319	2.236	CAMK2A,CAPN5,CAPN6,CAPN9,CAPNS1,GRIN1,GRIN2B,NOS1,NOS1AP,PPP3R1,PRKCA,PRKCD,PRKCE,PRKCI,PRKCQ
LPS/IL-1 Mediated Inhibition of RXR Function	6	0.161	0.333	ACSBG1,ACSL1,ACSL3,ALDH1A3,ALDH3B1,APOC1,APOC4,CHST1,CHST12,CHST4,CYP2F1,CYP3A5,CYP4A11,FABP1,FMO4,GSTA4,GSTM1,GSTM2,GSTZ1,HMGCS1,HMGCS2,HS3ST1,HS6ST1,HS6ST3,IL1RN,IL33,IL36B,IL36G,IL36RN,LBP,MAP2K4,MYD88,NDST1,NGFR,NR5A2,RARA,SLC10A1,SLC27A4,SMOX,SULT1B1,TNFRSF1B
Hypoxia Signaling in the Cardiovascular System	5.88	0.25	1	AKT1,ATF2,CREB1,CREB3L1,EDN1,EP300,EPO,LDHA,P4HB,PTEN,UBE2D3,UBE2D4,UBE2E2,UBE2G1,UBE2R2,UBE2V2,UBE2W,VEGFA,VHL
Notch Signaling	5.87	0.342	-0.302	APH1A,DLL1,DLL4,DTX3,DTX4,FURIN,JAG1,LFNG,NOTCH1,NOTCH2,NUMBL,PSEN2,RFNG
Cell Cycle: G2/M DNA Damage Checkpoint Regulation	5.85	0.3	0.577	CCNB1,CCNB3,CDKN1A,CKS1B,CKS2,EP300,HIPK2,KAT2B,MDM4,PLK1,RPRM,SFN,SKP2,YWHAG,YWHAH
Crosstalk between Dendritic Cells and Natural Killer Cells	5.81	0.231	2.138	CAMK2A,CAMK2G,CCR7,CD209,CD28,CD40LG,CD86,FSCN1,IL3RA,KIR2DL4,KIR3DL1,KIR3DL2,KIR3DL3,KLRD1,MICB,NECTIN2,REL,RELA,TLN1,TNFRSF1B,TNFSF10
Antioxidant Action of Vitamin C	5.78	0.211	-1.606	GLRX,IKBKE,IKBKG,JAK2,MAP2K4,MAPK13,MAPK14,MAPK3,NOTUM,NXN,PLA2G2C,PLA2G2D,PLA2G2F,PLA2G4F,PLCB1,PLCB2,PLCB3,PLCG1,PLD2,PLD3,REL,RELA,SLC23A3,SLC2A8
Pyroptosis Signaling Pathway	5.65	0.226	-0.218	BAX,CASP3,CASP5,CASP8,GBP7,GSDMB,IRF2,MAPK13,MAPK14,NEK7,NGFR,NLRP14,NLRP4,P2RX7,PRKACA,PRKACB,PRKAG2,PRKAR1A,PRKAR1B,TLR6,TNFRSF1B
Induction of Apoptosis by HIV1	5.62	0.262	0.5	BAK1,BAX,BCL2,BCL2L1,BID,CASP3,CASP8,CYCS,DIABLO,FADD,IKBKE,IKBKG,MAP2K4,NGFR,REL,RELA,TNFRSF1B
Role of MAPK Signaling in Inhibiting the Pathogenesis of Influenza	5.6	0.241	1.606	ATF2,BAX,CASP3,CCL5,CXCL10,MAP2K1,MAP2K2,MAP2K3,MAP2K4,MAPK13,MAPK14,MAPK3,MYD88,PLA2G2C,PLA2G2D,PLA2G2F,PLA2G4F,PTGS2,RAF1
Apelin Pancreas Signaling Pathway	5.58	0.304	-0.277	INS,MAP2K4,PIK3C2G,PIK3CA,PIK3CD,PIK3R2,PIK3R6,PRKACA,PRKACB,PRKAG2,PRKAR1A,PRKAR1B,REL,RELA
Aryl Hydrocarbon Receptor Signaling	5.49	0.182	0	ALDH1A3,ALDH3B1,BAX,CCND1,CCNE2,CDK4,CDK6,CDKN1A,CYP1A2,CYP1B1,CYP3A5,EP300,GSTA4,GSTM1,GSTM2,GSTZ1,HSPB7,MAPK3,NCOR2,NFIC,NFIX,NQO2,RARA,RBL2,REL,RELA,TGFB3,TGM2,TYR
PCP (Planar Cell Polarity) Pathway	5.44	0.267	-0.258	ATF2,EFNB1,JUNB,LGR4,MAP2K4,PFN2,RAC1,ROCK1,SMO,VANGL1,WNT16,WNT3A,WNT4,WNT5A,WNT7B,WNT8B
Remodeling of Epithelial Adherens Junctions	5.33	0.25	-0.333	ACTN2,ARPC3,ARPC4,ARPC5,ARPC5L,CDH1,EXOC2,HGF,HGS,MAPRE3,MET,NME1,RAB5B,TUBA1A,TUBA1C,TUBB2A,TUBB4A
Immunogenic Cell Death Signaling Pathway	5.3	0.222	2.683	ATG12,ATG4D,ATG5,BAK1,BAX,BCL2,CASP3,CASP8,CXCL10,DAPK2,FADD,HSPA1L,HSPA6,IFNK,LRP1,NGFR,P2RX7,RIPK3,ROCK1,TNFRSF1B
TWEAK Signaling	5.19	0.324	0.302	BAG4,BID,CASP3,CASP6,CASP7,CASP8,CYCS,FADD,IKBKE,IKBKG,REL,RELA
BAG2 Signaling Pathway	5.18	0.226	0.577	CASP3,CDKN1A,HSPA1L,HSPA6,MAPK14,MAPK3,MAPKAPK2,MAPT,PRKN,PSMA1,PSMA2,PSMA4,PSMC6,PSMD10,PSMD13,PSME3,PSMF1,REL,RELA
TREM1 Signaling	5.16	0.234	2.183	AKT1,AKT2,AKT3,CASP5,CD86,CIITA,ITGA5,ITGB1,JAK2,MAPK3,MPO,MYD88,NLRP14,NLRP4,PLCG1,REL,RELA,TLR6
Stearate Biosynthesis I (Animals)	5.14	0.243	0.577	ACOT1,ACOT2,ACSBG1,ACSL1,ACSL3,AKR1B10,CBR1,CYP4A11,CYP4A22,DBT,ELOVL2,HNF4A,PNPLA1,SIRT1,SIRT6,SLC27A4,SRD5A3
Role of BRCA1 in DNA Damage Response	4.91	0.225	2.121	ACTL6B,BABAM2,BRCC3,CDKN1A,DPF1,E2F3,E2F5,FAAP24,FANCF,PHF10,PLK1,POU2F1,RBL2,RFC5,SMARCC2,SMARCD1,SMARCD2,STAT1
4-1BB Signaling in T Lymphocytes	4.79	0.324	-0.632	ATF2,IKBKE,IKBKG,MAP2K1,MAP2K2,MAP2K4,MAPK13,MAPK14,MAPK3,REL,RELA
Inhibition of Angiogenesis by TSP1	4.79	0.324	1.265	AKT1,AKT2,AKT3,CASP3,CD36,FYN,MAP2K4,MAPK13,MAPK14,SDC1,VEGFA
Retinoic acid Mediated Apoptosis Signaling	4.77	0.25	2.324	BID,CASP3,CASP8,CYCS,FADD,IFNE,IFNK,IRF1,PARP10,PARP11,PARP15,PARP3,PARP6,RARA,TNFSF10
Role of IL-17F in Allergic Inflammatory Airway Diseases	4.72	0.277	1.265	ATF2,CCL4,CREB1,CREB3L1,CXCL10,CXCL6,MAP2K1,MAP2K2,MAPK3,RAF1,REL,RELA,RPS6KA4
iNOS Signaling	4.72	0.277	-0.333	HMGA1,IKBKE,IKBKG,IRF1,JAK2,LBP,MAPK13,MAPK14,MYD88,REL,RELA,STAT1,TAB1
Caveolar-mediated Endocytosis Signaling	4.72	0.227	#NUM!	CAVIN1,COPB1,COPZ1,DYRK3,FLNB,FLOT2,FYN,INS,ITGA11,ITGA5,ITGA8,ITGB1,ITGB4,ITSN1,PRKCA,RAB5B,ZBTB12
Mechanisms of Viral Exit from Host Cells	4.67	0.293	#NUM!	CHMP2B,CHMP6,PRKCA,PRKCD,PRKCE,PRKCI,PRKCQ,SH3GL1,SH3GL2,SH3GL3,SH3GLB2,VPS4A
IL-9 Signaling	4.65	0.314	1.667	CISH,IL9R,IRS1,PIK3C2G,PIK3CA,PIK3CD,PIK3R2,PIK3R6,REL,RELA,STAT1
nNOS Signaling in Skeletal Muscle Cells	4.61	0.271	#NUM!	CACNA1B,CACNA1I,CACNB3,CACNG1,CACNG2,CACNG3,CACNG5,CACNG6,CACNG7,CACNG8,CATSPER2,NOS1,SNTB2
Tumoricidal Function of Hepatic Natural Killer Cells	4.6	0.375	0.707	BAX,BID,CASP3,CASP6,CASP7,CASP8,CYCS,FADD,LYVE1
Kinetochore Metaphase Signaling Pathway	4.39	0.189	0	ARPP19,BOD1,CCNB1,CENPL,CENPP,ENSA,H2AX,H2AZ2,NSL1,PLK1,PPP1CC,PPP1R10,PPP1R14D,PPP1R3D,PPP2R5B,PPP2R5C,SKA1,SMC1A,SMC3,STAG2,ZWILCH
Role of CHK Proteins in Cell Cycle Checkpoint Control	4.31	0.241	1.508	ATMIN,CDKN1A,E2F3,E2F5,PLK1,PPP2CA,PPP2CB,PPP2R2A,PPP2R2D,PPP2R3A,PPP2R5B,PPP2R5C,PTPA,RFC5
IL-17A Signaling in Gastric Cells	4.28	0.346	0	CCL20,CCL5,CXCL10,IL17A,MAP2K4,MAPK13,MAPK14,MAPK3,RELA
WNT/Ca+ pathway	4.25	0.227	0.832	ATF2,CAMK2A,CREB1,CREB3L1,NOTUM,PDE6G,PLCB1,PLCB2,PLCB3,PLCG1,PRKCA,REL,RELA,SMO,WNT5A
Mitotic Roles of Polo-Like Kinase	4.17	0.224	#NUM!	CCNB1,CCNB3,CDC7,PLK1,PPP2CA,PPP2CB,PPP2R2A,PPP2R2D,PPP2R3A,PPP2R5B,PPP2R5C,PTPA,SMC1A,SMC3,STAG2
GADD45 Signaling	4.14	0.233	-0.535	CCNB1,CCND1,CCNE2,CDK4,CDKN1A,MAP2K3,MAP2K4,MAPK13,MAPK14,POU2F1,REL,RELA,SMAD4,TGFB3
Retinol Biosynthesis	4.03	0.255	1.508	AKR1B10,CES1,CES4A,DHRS9,LIPE,PNLIPRP1,RBP5,RBP7,RDH11,RDH12,RDH14,RDH8
Role of JAK2 in Hormone-like Cytokine Signaling	3.97	0.226	1.941	BCL2,BCL2L1,CCND1,CYP3A5,EPO,IRS1,JAK2,LALBA,PAEP,PGF,SIRPA,STAT1,VEGFA,VEGFD
Triacylglycerol Biosynthesis	3.94	0.236	1.265	AGPAT1,AGPAT4,CRLS1,DBT,DGAT1,ELOVL2,LCLAT1,PLPP1,PLPPR2,PNPLA1,SIRT1,SIRT6,TAFAZZIN
Role of WNT/GSK-3β Signaling in the Pathogenesis of Influenza	3.92	0.205	0	APC2,CSNK1G1,IFNE,IFNK,LEF1,SMO,TCF4,TCF7,TCF7L1,TCF7L2,WNT16,WNT3A,WNT4,WNT5A,WNT7B,WNT8B
The Visual Cycle	3.88	0.348	1.134	AKR1B10,DHRS9,RBP5,RBP7,RDH11,RDH12,RDH14,RDH8
CSDE1 Signaling Pathway	3.86	0.232	2.111	AGO1,AGO3,AKT1,AKT2,AKT3,DCP1A,PABPN1,PTBP1,PTEN,RAC1,SNAI1,SNAI2,VIM
Retinoate Biosynthesis I	3.85	0.262	0.302	AKR1B10,ALDH1A3,DHRS9,RBP5,RBP7,RDH11,RDH12,RDH14,RDH16,RDH8,SDR9C7
Neuroprotective Role of THOP1 in Alzheimer's Disease	3.83	0.174	1	ACE,APP,CREB1,FAP,HPN,HTRA1,KLK4,KLK5,KLK6,KLK7,MAPT,MASP1,NTS,PNOC,PRKACA,PRKACB,PRKAG2,PRKAR1A,PRKAR1B,PRSS22,PRSS33
Adipogenesis pathway	3.81	0.165	-1.043	AKT1,ATG5,CCNH,CDK5,EZH2,FGF1,FGFR3,FOXC2,FOXO1,HDAC1,HDAC11,HDAC3,KAT2B,PER2,PLIN1,PPARG,SIRT1,SMAD1,SMO,TCF7,WNT5A,XBP1,ZNF423
Interferon Signaling	3.78	0.278	0	BAK1,BAX,BCL2,IFITM1,IFITM2,IFITM3,IRF1,JAK2,RELA,STAT1
FAT10 Cancer Signaling Pathway	3.75	0.24	1.897	AKT1,AKT2,AKT3,IKBKE,IKBKG,NGFR,REL,RELA,SMAD4,TCF7L2,TGFB3,TNFRSF1B
T Cell Receptor Signaling	3.73	0.112	2.183	AKT1,AKT2,AKT3,ATF2,CBL,CD247,CD28,CD3E,CD3G,CD86,CD8A,CSK,DUSP5,ELK1,FYN,GRAP2,H2BW2,HLA-DMA,HLA-DMB,HLA-DOA,HLA-DOB,HLA-DQA1,HLA-DQA2,HLA-DQB1,HLA-DQB2,ICOS,IKBKE,IKBKG,ITGB1,KRAS,LAT,LCK,LEF1,MAP2K1,MAP2K2,MAP2K3,MAP2K4,MAPK13,MAPK14,MAPK3,MLST8,MRAS,PIK3C2G,PIK3CA,PIK3CD,PIK3R2,PIK3R6,PLCG1,PPP3R1,PRKCQ,PTPN22,PTPN7,RAC1,RAF1,RAP1A,RAP1B,RAP2A,REL,RELA,RRAS,SHC3,TCF4,TCF7,TCF7L1,TCF7L2,VAV1,V…
IL-22 Signaling	3.73	0.333	0	AKT1,AKT2,AKT3,MAP2K4,MAPK13,MAPK14,MAPK3,STAT1
Pathogenesis of Multiple Sclerosis	3.72	0.556	#NUM!	CCL4,CCL5,CCR1,CXCL10,CXCL9
MSP-RON Signaling Pathway	3.69	0.224	#NUM!	CSF1,IL3RA,JAK2,KLK4,KLK5,KLK6,KLK7,MST1,PIK3C2G,PIK3CA,PIK3CD,PIK3R2,PIK3R6
Primary Immunodeficiency Signaling	3.61	0.22	#NUM!	AIRE,BTK,CD3E,CD40LG,CD8A,CIITA,ICOS,IKBKG,IL7R,JCHAIN,LCK,RFXAP,TNFRSF13C
IL-17A Signaling in Fibroblasts	3.57	0.263	#NUM!	IKBKE,IKBKG,IL17A,LCN2,MAPK13,MAPK14,MAPK3,MMP1,REL,RELA
Role of OCT4 in Mammalian Embryonic Stem Cell Pluripotency	3.47	0.239	#NUM!	CASP6,CCNF,FOXA2,JARID2,NR5A2,NR6A1,PCGF6,PHB1,PPP1R8,RARA,TDRD7
Antigen Presentation Pathway	3.47	0.256	#NUM!	CD74,CIITA,HLA-DMA,HLA-DMB,HLA-DOA,HLA-DOB,HLA-DQA1,HLA-DQA2,HLA-DQB1,HLA-DQB2
Role of Hypercytokinemia/hyperchemokinemia in the Pathogenesis of Influenza	3.41	0.186	2	AREG,CCL4,CCL5,CXCL10,IFIT2,IFNK,IL13,IL17A,IL1RN,IL33,IL36B,IL36G,IL36RN,MYD88,STAT1,TICAM1
Airway Inflammation in Asthma	3.39	0.273	#NUM!	CCL20,IL13,IL17A,IL33,PRG2,RNASE2,RNASE3,TGFB3,TSLP
Parkinson's Signaling	3.22	0.375	#NUM!	CASP3,CYCS,MAPK13,MAPK14,PRKN,UCHL1
April Mediated Signaling	3.19	0.238	-1	ELK1,IKBKE,IKBKG,MAP2K4,MAPK13,MAPK14,REL,RELA,TNFSF13,TRAF5
Fatty Acid β-oxidation I	3.18	0.257	0.707	ACSBG1,ACSL1,ACSL3,ECHDC3,EHHADH,HADHA,IVD,SCP2,SLC27A4
Glutathione Redox Reactions I	3.1	0.276	2.121	GPX1,GPX3,GPX4,GPX5,GPX8,GSTM1,GSTM2,GSTZ1
B Cell Activating Factor Signaling	3.1	0.233	-1	ELK1,IKBKE,IKBKG,MAP2K4,MAPK13,MAPK14,REL,RELA,TNFRSF13C,TRAF5
Acetone Degradation I (to Methylglyoxal)	3.1	0.233	2.828	AKR1B10,CBR1,CYP19A1,CYP1A2,CYP1B1,CYP2F1,CYP3A5,CYP4A11,CYP4A22,POR
MIF-mediated Glucocorticoid Regulation	3.08	0.25	2.121	CD74,MAPK3,MIF,PLA2G2D,PLA2G2F,PLA2G4F,PTGS2,REL,RELA
Granzyme A Signaling	3.07	0.187	-1.604	ANP32A,APEX1,GSDMB,MBP,MT-ND4L,NDUFA11,NDUFA4,NDUFA4L2,NDUFB10,NDUFS6,NDUFS7,NDUFV3,NME1,SET
Apelin Cardiac Fibroblast Signaling Pathway	3.05	0.304	1.89	ACE2,AGTR1,AKT1,AKT2,AKT3,PRKAG2,TGFB3
MIF Regulation of Innate Immunity	3.02	0.227	1.667	CD74,MAP2K4,MAPK3,MIF,PLA2G2D,PLA2G2F,PLA2G4F,PTGS2,REL,RELA
TEC Kinase Signaling	2.94	0.107	1.581	BTK,CD247,CD3E,CD3G,FADD,FGR,FRK,FYN,GNA11,GNAI1,GNAI2,GNAO1,GNAQ,GNAS,GNAT1,GNB3,GNG12,GNG13,GNG2,GNG3,GNG4,GNG5,ITGA11,ITGA5,ITGA8,ITGB1,ITGB4,JAK2,LCK,MAP2K4,MRAS,PAK1,PAK3,PAK4,PAK6,PIK3C2G,PIK3CA,PIK3CD,PIK3R2,PIK3R6,PLCG1,PRKCA,PRKCD,PRKCE,PRKCI,PRKCQ,RAC1,REL,RELA,RHOB,RHOC,RHOJ,RHOQ,RHOT1,RHOU,STAT1,STAT4,TNFSF10,VAV1,VAV2,VAV3,YES1
Phospholipases	2.93	0.188	2.309	NOTUM,PLA1A,PLA2G15,PLA2G2C,PLA2G2D,PLA2G2F,PLA2G4F,PLCB1,PLCB2,PLCB3,PLCG1,PLD2,PLD3
Pyrimidine Ribonucleotides Interconversion	2.9	0.237	3	AK9,CTPS2,ENTPD3,ENTPD4,NME1,NME3,NME6,NUDT18,SLC25A42
Transcriptional Regulatory Network in Embryonic Stem Cells	2.84	0.204	#NUM!	FOXC1,GATA6,GJD2,H4C8,HNF4A,LHX5,OTX1,SET,SIX3,TCF7L1,ZFHX3
Inhibition of Matrix Metalloproteases	2.82	0.231	-0.378	ADAM10,LRP1,MMP1,MMP14,MMP2,MMP25,RECK,SDC1,TIMP2
Chaperone Mediated Autophagy Signaling Pathway	2.8	0.104	-0.367	AKT1,APP,ATP6V0B,ATP6V0C,ATP6V0D1,ATP6V1D,ATP6V1G1,ATP6V1G2,CCND1,CD247,CD3E,CD3G,EIF4A1,EIF4H,EP300,EPS8,GPX4,HSPA1L,HSPA6,HSPBP1,IDH2,IL17A,INS,KAT2B,KLK6,LRRK2,MAP2K4,MAPK13,MAPK14,MAPT,MLLT11,MLST8,MMP1,MMP14,MMP2,MMP25,MST1,MTRNR2L1,MTRNR2L10,MTRNR2L13,MTRNR2L3,MTRNR2L4,MTRNR2L5,MTRNR2L7,NCOR2,PAX2,PDPK1,PEA15,PIK3C2G,PIK3CA,PIK3CD,PIK3R2,PIK3R6,PLIN3,PPP3R1,PRKAG2,PRR5,PSMA1,PSMA2,PSMA4,RAC…
Systemic Lupus Erythematosus In B Cell Signaling Pathway	2.79	0.102	2.458	AKT1,AKT2,AKT3,BCL2,BCL2L1,BTK,CBL,CCND1,CD22,CD40LG,CSK,FGR,FOXO1,FYN,IFIT2,IFNK,IL13,IL17A,IL33,IL36B,IL36G,IL6R,IL6ST,INPP5K,INPPL1,IRF5,JAK2,KRAS,LCK,LIF,LILRB4,MAP2K1,MAP2K2,MAP4K4,MAPK3,MAVS,MRAS,MYD88,PDCD1,PDPK1,PIK3C2G,PIK3CA,PIK3CD,PIK3R2,PIK3R6,PPP3R1,PRKCA,PRKCD,PRKCE,PRKCI,PRKCQ,RAC1,RAF1,RAP1A,RAP1B,RAP2A,REL,RELA,RRAS,SHC3,SHF,STAT1,TGFB3,TICAM1,TNFRSF13C,TNFSF10,TNFSF11,TNFSF13,TN…
Estrogen-mediated S-phase Entry	2.71	0.269	-1.89	CCND1,CCNE2,CDK4,CDKN1A,E2F3,E2F5,SKP2
D-myo-inositol (1,4,5)-Trisphosphate Biosynthesis	2.71	0.269	1.134	CDIPT,PIP5K1A,PIP5K1C,PLCB1,PLCB2,PLCB3,PLCG1
Pyrimidine Ribonucleotides De Novo Biosynthesis	2.66	0.22	3	AK9,CTPS2,ENTPD3,ENTPD4,NME1,NME3,NME6,NUDT18,SLC25A42
Glycolysis I	2.61	0.259	1.89	ALDOA,BPGM,ENO1,ENO2,FBP2,PFKL,TPI1
Apelin Liver Signaling Pathway	2.61	0.259	0.378	COL1A1,COL5A3,EDN1,H2BW2,IRS1,MAP2K4,PDGFRB
Intrinsic Prothrombin Activation Pathway	2.58	0.214	0.707	COL1A1,COL5A3,F8,F9,KLK4,KLK5,KLK6,KLK7,THBD
Superpathway of Citrulline Metabolism	2.5	0.333	0.447	ARG2,CPS1,NOS1,PRODH,PRODH2
PKCθ Signaling in T Lymphocytes	2.48	0.104	2.897	CACNA1B,CACNA1I,CACNB3,CACNG1,CACNG2,CACNG3,CACNG5,CACNG6,CACNG7,CACNG8,CAMK2A,CAMK2G,CATSPER2,CD247,CD28,CD3E,CD3G,CD86,FYN,GRAP2,HLA-DMA,HLA-DMB,HLA-DOA,HLA-DOB,HLA-DQA1,HLA-DQA2,HLA-DQB1,HLA-DQB2,IKBKE,IKBKG,KRAS,LAT,LCK,MAP2K4,MAP3K11,MAP3K12,MAP3K6,MAPK3,MRAS,PIK3C2G,PIK3CA,PIK3CD,PIK3R2,PIK3R6,PLCG1,POU2F1,PPP3R1,PRKCQ,RAC1,RAP1A,RAP1B,RAP2A,REL,RELA,RRAS,VAV1,VAV2,VAV3
Dermatan Sulfate Biosynthesis	2.46	0.183	2.714	CHPF,CHST1,CHST12,CHST4,DSE,HS3ST1,HS6ST1,HS6ST3,NDST1,SULT1B1,XYLT1
BER (Base Excision Repair) Pathway	2.43	0.205	1	APEX1,LIG3,MAP2K1,MAP2K2,MAP2K3,MAP2K4,MAP2K5,MAPK3,RFC5
CTLA4 Signaling in Cytotoxic T Lymphocytes	2.42	0.102	-0.516	AKT1,AKT2,AKT3,AP1S2,BCL2L1,CD247,CD28,CD3E,CD3G,CD86,CD8A,CLTC,FGR,FRK,FYN,GRAP2,H2BW2,HLA-DMA,HLA-DMB,HLA-DOA,HLA-DOB,HLA-DQA1,HLA-DQA2,HLA-DQB1,HLA-DQB2,ITGB1,KRAS,LAT,LCK,MAP2K4,MAPK13,MAPK14,MAPK3,MRAS,PIK3C2G,PIK3CA,PIK3CD,PIK3R2,PIK3R6,PLCG1,PLD2,PLD3,PPP2CA,PPP2CB,PPP2R2A,PPP2R2D,PPP2R3A,PPP2R5B,PPP2R5C,PRKCQ,PTPA,RAC1,RAP1A,RAP1B,RAP2A,RRAS,TGFB3,VAV1,VAV2,VAV3,YES1,ZBTB12
Superpathway of Cholesterol Biosynthesis	2.42	0.241	0.378	HADHA,HMGCS1,HMGCS2,LBR,LSS,MSMO1,SC5D
Prostanoid Biosynthesis	2.4	0.4	0	HPGDS,PTGDS,PTGIS,PTGS2
α-tocopherol Degradation	2.4	0.4	#NUM!	CYP4A11,CYP4A22,CYP4F12,CYP4F3
Heparan Sulfate Biosynthesis	2.39	0.159	2.673	CHST1,CHST12,CHST4,DTD2,EXTL2,HS3ST1,HS6ST1,HS6ST3,LIPE,NDST1,NOTUM,PLA1A,SULT1B1,XYLT1
Granzyme B Signaling	2.36	0.312	1.342	BID,CASP3,CASP8,CYCS,NUMA1
Role of p14/p19ARF in Tumor Suppression	2.33	0.233	-1.633	NPM1,PIK3C2G,PIK3CA,PIK3CD,PIK3R2,PIK3R6,RAC1
Unfolded protein response	2.3	0.156	1.414	BCL2,DNAJB12,DNAJB5,DNAJC16,DNAJC17,DNAJC5G,HSPA1L,HSPA6,MBTPS1,OS9,P4HB,PDIA6,PPARG,XBP1
Heparan Sulfate Biosynthesis (Late Stages)	2.29	0.16	2.496	CHST1,CHST12,CHST4,DTD2,EXTL2,HS3ST1,HS6ST1,HS6ST3,LIPE,NDST1,NOTUM,PLA1A,SULT1B1
Dermatan Sulfate Biosynthesis (Late Stages)	2.23	0.191	2.333	CHST1,CHST12,CHST4,DSE,HS3ST1,HS6ST1,HS6ST3,NDST1,SULT1B1
Oxidative Phosphorylation	2.22	0.144	2.5	ATP5F1E,ATP5PO,COX4I2,COX7C,CYCS,DMAC2L,MT-ATP6,MT-ND4L,NDUFA11,NDUFA4,NDUFB10,NDUFS6,NDUFS7,NDUFV3,SDHD,UQCRH
Tryptophan Degradation to 2-amino-3-carboxymuconate Semialdehyde	2.2	0.5	#NUM!	HAAO,KYNU,TDO2
Bupropion Degradation	2.12	0.24	2.449	CYP19A1,CYP1A2,CYP1B1,CYP2F1,CYP3A5,POR
Chondroitin Sulfate Biosynthesis	2.09	0.172	2.53	CHPF,CHST1,CHST12,CHST4,HS3ST1,HS6ST1,HS6ST3,NDST1,SULT1B1,XYLT1
Hematopoiesis from Multipotent Stem Cells	2.08	0.333	#NUM!	CSF1,EPO,IL7,KITLG
Assembly of RNA Polymerase II Complex	2.05	0.18	1	CCNH,GTF2A2,GTF2E1,POLR2C,POLR2F,POLR2G,POLR2J,TAF13,TAF5L
Chondroitin Sulfate Biosynthesis (Late Stages)	2.05	0.18	2.333	CHPF,CHST1,CHST12,CHST4,HS3ST1,HS6ST1,HS6ST3,NDST1,SULT1B1
Triacylglycerol Degradation	2.04	0.169	1.897	ABHD16A,ABHD2,CES1,DTD2,LIPE,MGLL,NDST1,NOTUM,PLA1A,PNLIPRP1
Role of JAK1, JAK2 and TYK2 in Interferon Signaling	2.04	0.231	0	CGA,JAK2,RAF1,REL,RELA,STAT1
Tryptophan Degradation III (Eukaryotic)	2.04	0.231	1.633	EHHADH,HAAO,HACD2,HADHA,KYNU,TDO2
γ-linolenate Biosynthesis II (Animals)	2.02	0.263	-0.447	ACSBG1,ACSL1,ACSL3,FADS2,SLC27A4
Adenine and Adenosine Salvage III	1.98	0.429	#NUM!	ADA2,ADARB2,LACC1
Cardiomyocyte Differentiation via BMP Receptors	1.95	0.222	1.342	ATF2,NKX2-5,NPPA,SMAD1,SMAD4,SMAD6
Gluconeogenesis I	1.95	0.222	1.633	ALDOA,BPGM,ENO1,ENO2,FBP2,MDH2
Oxytocin In Spinal Neurons Signaling Pathway	1.95	0.2	1.134	ABCC8,GNA11,KCNJ8,NOS1,PLCB3,SMARCC2,TRPV1
NAD biosynthesis II (from tryptophan)	1.94	0.308	1	HAAO,KYNU,NMNAT3,TDO2
Cholesterol Biosynthesis I	1.94	0.308	-1	LBR,LSS,MSMO1,SC5D
Cholesterol Biosynthesis II (via 24,25-dihydrolanosterol)	1.94	0.308	-1	LBR,LSS,MSMO1,SC5D
Cholesterol Biosynthesis III (via Desmosterol)	1.94	0.308	-1	LBR,LSS,MSMO1,SC5D
UDP-N-acetyl-D-galactosamine Biosynthesis II	1.94	0.308	-1	GCK,GNPDA1,GNPNAT1,HK3
Inflammasome pathway	1.92	0.25	1.342	CASP5,CASP8,MYD88,NEK7,P2RX7
Dendritic Cell Maturation	1.9	0.0973	3.709	AKT1,AKT2,AKT3,ATF2,CCR7,CD247,CD3E,CD3G,CD40LG,CD86,COL1A1,COL5A3,CREB1,CREB3L1,FCGR1A,FCGR1BP,FSCN1,HLA-DMA,HLA-DMB,HLA-DOA,HLA-DOB,HLA-DQA1,HLA-DQA2,HLA-DQB1,HLA-DQB2,IKBKE,IKBKG,IL1RN,IL33,IL36B,IL36G,IL36RN,IRF8,JAK2,JCHAIN,MAP2K4,MAPK13,MAPK14,MAPK3,MYD88,NGFR,NOTUM,PIK3C2G,PIK3CA,PIK3CD,PIK3R2,PIK3R6,PLCB1,PLCB2,PLCB3,PLCG1,REL,RELA,STAT1,STAT4,TAB1,TNFRSF1B,ZBTB12
Estrogen Biosynthesis	1.85	0.178	2.646	AKR1B10,CYP19A1,CYP1A2,CYP1B1,CYP2F1,CYP3A5,HSD17B11,POR
Serine Biosynthesis	1.83	0.667	#NUM!	PSAT1,UBAC2
Proline Degradation	1.83	0.667	#NUM!	PRODH,PRODH2
1,25-dihydroxyvitamin D3 Biosynthesis	1.83	0.667	#NUM!	CYP27B1,POR
Tetrahydrobiopterin Biosynthesis I	1.83	0.667	#NUM!	GCH1,PTS
Tetrahydrobiopterin Biosynthesis II	1.83	0.667	#NUM!	GCH1,PTS
Valine Degradation I	1.82	0.238	1	BCAT2,DBT,ECHDC3,EHHADH,HADHA
Fatty Acid α-oxidation	1.82	0.238	1.342	ALDH1A3,ALDH3B1,ALOX12B,ALOXE3,PTGS2
Endoplasmic Reticulum Stress Pathway	1.82	0.238	0	CASP12,CASP3,CASP7,MBTPS1,XBP1
Role of IL-17A in Psoriasis	1.82	0.286	1	CCL20,CXCL6,IL17A,S100A7
Role of RIG1-like Receptors in Antiviral Innate Immunity	1.79	0.174	0.816	CASP8,EP300,FADD,IKBKE,IKBKG,MAVS,REL,RELA
tRNA Splicing	1.79	0.174	0	APEX1,ENPP1,FICD,MPPED2,PDE2A,PDE4A,PDE6G,TSEN15
NER (Nucleotide Excision Repair, Enhanced Pathway)	1.76	0.135	1.604	CCNH,COPS4,COPS7B,EP300,H4C8,HMGN1,LIG3,POLD4,POLR2C,POLR2F,POLR2G,POLR2J,RFC5,XPC
Activation of IRF by Cytosolic Pattern Recognition Receptors	1.76	0.154	-0.333	ATF2,FADD,IFIT2,IKBKE,IKBKG,MAP2K4,MAVS,REL,RELA,STAT1
Cell Cycle Control of Chromosomal Replication	1.74	0.161	-0.333	CDC7,CDK15,CDK16,CDK17,CDK3,CDK4,CDK5,CDK6,CDK8
FAT10 Signaling Pathway	1.74	0.161	#NUM!	MAP1LC3B,PSMA1,PSMA2,PSMA4,PSMC6,PSMD10,PSMD13,PSME3,PSMF1
Nicotine Degradation II	1.71	0.152	2.53	AOX1,B4GAT1,CYP19A1,CYP1A2,CYP1B1,CYP2F1,CYP3A5,FMO4,INMT,POR
Fatty Acid Activation	1.71	0.267	-1	ACSBG1,ACSL1,ACSL3,SLC27A4
B Cell Receptor Signaling	1.7	0.0945	1.871	AKT1,AKT2,AKT3,ATF2,BCL2A1,BCL2L1,BCL6,BTK,CAMK2A,CAMK2G,CD22,CFL2,CREB1,CREB3L1,CSK,ELK1,ETS1,FOXO1,GAB2,H2BW2,IKBKE,IKBKG,INPP5K,INPPL1,JCHAIN,KRAS,MAP2K1,MAP2K2,MAP2K3,MAP2K4,MAP3K11,MAP3K12,MAP3K6,MAPK13,MAPK14,MAPK3,MRAS,PAX5,PDPK1,PIK3C2G,PIK3CA,PIK3CD,PIK3R2,PIK3R6,POU2F2,PPP3R1,PRKCQ,PTEN,RAC1,RAF1,RAP1A,RAP1B,RAP2A,RASSF5,REL,RELA,RRAS,VAV1,VAV2,VAV3
Superpathway of Melatonin Degradation	1.67	0.149	2.53	B4GAT1,CYP19A1,CYP1A2,CYP1B1,CYP2F1,CYP3A5,MPO,POR,SMOX,SULT1B1
Differential Regulation of Cytokine Production in Intestinal Epithelial Cells by IL-17A and IL-17F	1.66	0.217	2.236	CCL4,CCL5,IL13,IL17A,LCN2
Pyrimidine Deoxyribonucleotides De Novo Biosynthesis I	1.66	0.217	1.342	AK9,DUT,NME1,NME3,NME6
Xenobiotic Metabolism AHR Signaling Pathway	1.65	0.138	1.508	ALDH1A3,ALDH3B1,CYP1A2,CYP1B1,EP300,GSTA4,GSTM1,GSTM2,GSTZ1,NQO2,REL,RELA
Citrulline Biosynthesis	1.64	0.333	#NUM!	ARG2,PRODH,PRODH2
Purine Ribonucleosides Degradation to Ribose-1-phosphate	1.64	0.333	#NUM!	ADA2,ADARB2,LACC1
T Cell Exhaustion Signaling Pathway	1.64	0.0952	0.343	AKT1,AKT2,AKT3,BCL6,CD247,CD28,CD3E,CD3G,CD86,FOXO1,FOXP1,HAVCR2,HLA-DMA,HLA-DMB,HLA-DOA,HLA-DOB,HLA-DQA1,HLA-DQA2,HLA-DQB1,HLA-DQB2,IL10RA,IL12RB1,IL6R,JAK2,KRAS,LGALS9,MAP2K4,MAPK3,MRAS,PDCD1,PDCD1LG2,PIK3C2G,PIK3CA,PIK3CD,PIK3R2,PIK3R6,PLCG1,PPP2CA,PPP2CB,PPP2R2A,PPP2R2D,PPP2R3A,PPP2R5B,PPP2R5C,PRKCQ,PTPA,RAP1A,RAP1B,RAP2A,RRAS,STAT1,STAT4,TCF7,VEGFA
Adenosine Nucleotides Degradation II	1.61	0.25	#NUM!	ADA2,ADARB2,LACC1,NT5C1A
TNFR2 Signaling	1.6	0.188	0.447	IKBKE,IKBKG,MAP2K4,REL,RELA,TNFRSF1B
Superpathway of Methionine Degradation	1.58	0.171	2.449	CDO1,EEF1AKMT1,EHMT1,GOT2,MAT2B,MMUT,SUV39H1
Eicosanoid Signaling	1.55	0.143	2	ALOX12B,ALOX15B,HPGDS,PLA2G2C,PLA2G2D,PLA2G2F,PLA2G4F,PTGDS,PTGIS,PTGS2
Retinoate Biosynthesis II	1.55	0.5	#NUM!	RBP5,RBP7
Spermine and Spermidine Degradation I	1.55	0.5	#NUM!	PAOX,SMOX
Eumelanin Biosynthesis	1.55	0.5	#NUM!	MIF,TYR
L-cysteine Degradation I	1.55	0.5	#NUM!	CDO1,GOT2
RAN Signaling	1.52	0.235	0	KPNA2,KPNA4,KPNA5,RCC1
1D-myo-inositol Hexakisphosphate Biosynthesis II (Mammalian)	1.52	0.235	0	INPP5K,INPPL1,IPPK,ITPKB
D-myo-inositol (1,3,4)-trisphosphate Biosynthesis	1.52	0.235	0	INPP5K,INPPL1,ITPKB,PTEN
CDP-diacylglycerol Biosynthesis I	1.51	0.2	1.342	AGPAT1,AGPAT4,CRLS1,LCLAT1,TAFAZZIN
Differential Regulation of Cytokine Production in Macrophages and T Helper Cells by IL-17A and IL-17F	1.44	0.222	2	CCL4,CCL5,IL13,IL17A
Isoleucine Degradation I	1.44	0.222	#NUM!	BCAT2,ECHDC3,EHHADH,HADHA
Nucleotide Excision Repair Pathway	1.43	0.171	#NUM!	CCNH,POLR2C,POLR2F,POLR2G,POLR2J,XPC
Role of Cytokines in Mediating Communication between Immune Cells	1.41	0.148	#NUM!	IL13,IL17A,IL1RN,IL27,IL33,IL36B,IL36G,IL36RN
Ketogenesis	1.4	0.273	#NUM!	HADHA,HMGCS1,HMGCS2
Serotonin Receptor Signaling	1.39	0.156	#NUM!	GCH1,HTR2A,HTR2C,PCBD1,PTS,SLC18A2,SMOX
Tryptophan Degradation X (Mammalian, via Tryptamine)	1.38	0.185	1	AKR1B10,ALDH1A3,ALDH3B1,RDH14,SMOX
Phosphatidylglycerol Biosynthesis II (Non-plastidic)	1.38	0.185	1.342	AGPAT1,AGPAT4,CRLS1,LCLAT1,TAFAZZIN
Purine Nucleotides Degradation II (Aerobic)	1.36	0.211	#NUM!	ADA2,ADARB2,LACC1,NT5C1A
Mitochondrial L-carnitine Shuttle Pathway	1.36	0.211	-1	ACSBG1,ACSL1,ACSL3,SLC27A4
Creatine-phosphate Biosynthesis	1.35	0.4	#NUM!	CKM,MAP4K4
Superpathway of Serine and Glycine Biosynthesis I	1.35	0.4	#NUM!	PSAT1,UBAC2
Lactose Degradation III	1.35	0.4	#NUM!	GLB1,LCT
Glutathione-mediated Detoxification	1.32	0.162	0	ANPEP,GSTA4,GSTM1,GSTM2,GSTZ1,HPGDS
Nicotine Degradation III	1.25	0.138	2.121	AOX1,B4GAT1,CYP19A1,CYP1A2,CYP1B1,CYP2F1,CYP3A5,POR
Glucose and Glucose-1-phosphate Degradation	1.21	0.231	#NUM!	GCK,HK3,RGN
NAD Phosphorylation and Dephosphorylation	1.21	0.231	#NUM!	ACP1,NADK,NADK2
γ-glutamyl Cycle	1.21	0.231	#NUM!	ANPEP,CHAC1,GGT7
Urea Cycle	1.19	0.333	#NUM!	ARG2,CPS1
Arginine Degradation VI (Arginase 2 Pathway)	1.19	0.333	#NUM!	ARG2,PYCR3
Glycine Cleavage Complex	1.19	0.333	#NUM!	AMT,OCA2
UDP-N-acetyl-D-glucosamine Biosynthesis II	1.19	0.333	#NUM!	GFPT2,GNPNAT1
Zymosterol Biosynthesis	1.19	0.333	#NUM!	LBR,MSMO1
NAD Biosynthesis III	1.19	0.333	#NUM!	NAMPT,NMNAT3
SPINK1 Pancreatic Cancer Pathway	1.18	0.133	-1.414	CPA3,CPA5,CPM,CTRC,KLK4,KLK5,KLK6,KLK7
NF-κB Signaling	1.17	0.0893	3.175	AKT1,AKT2,AKT3,CASP8,CD247,CD3E,CD3G,CD40LG,EP300,FADD,FGFR3,HDAC1,IGF2R,IKBKG,IL1RN,IL33,IL36B,IL36G,IL36RN,INS,KRAS,LCK,MAP4K4,MRAS,MYD88,NGFR,NTRK3,PDGFRA,PDGFRB,PIK3C2G,PIK3CA,PIK3CD,PIK3R2,PIK3R6,PRKACA,PRKACB,PRKCQ,RAF1,RAP1A,RAP1B,RAP2A,RELA,RRAS,TAB1,TGFA,TIRAP,TLR6,TNFRSF11A,TNFRSF1B,TNFSF11,TRAF5
Ubiquinol-10 Biosynthesis (Eukaryotic)	1.16	0.161	2.236	COQ2,CYP26B1,CYP4A11,CYP4A22,URAD
Superpathway of D-myo-inositol (1,4,5)-trisphosphate Metabolism	1.16	0.182	0	INPP5K,INPPL1,ITPKB,PTEN
Acyl Carrier Protein Metabolism	1.14	1	#NUM!	AASDHPPT
Melatonin Degradation III	1.14	1	#NUM!	MPO
Glutamine Biosynthesis I	1.14	1	#NUM!	GLUL
Sorbitol Degradation I	1.14	1	#NUM!	SORD
Methylglyoxal Degradation VI	1.14	1	#NUM!	LDHD
Lanosterol Biosynthesis	1.14	1	#NUM!	LSS
Acyl-CoA Hydrolysis	1.12	0.214	#NUM!	ACOT1,ACOT2,HNF4A
Mevalonate Pathway I	1.12	0.214	#NUM!	HADHA,HMGCS1,HMGCS2
Melatonin Degradation I	1.12	0.129	2.121	B4GAT1,CYP19A1,CYP1A2,CYP1B1,CYP2F1,CYP3A5,POR,SULT1B1
Trehalose Degradation II (Trehalase)	1.07	0.286	#NUM!	GCK,HK3
Ceramide Biosynthesis	1.07	0.286	#NUM!	SPTSSA,SPTSSB
Acetyl-CoA Biosynthesis I (Pyruvate Dehydrogenase Complex)	1.07	0.286	#NUM!	DBT,PDHB
Glycogen Biosynthesis II (from UDP-D-Glucose)	1.07	0.286	#NUM!	GYS1,GYS2
Aspartate Degradation II	1.07	0.286	#NUM!	GOT2,MDH2
IL-4 Signaling	0.988	0.0867	2.828	AKT1,AKT2,AKT3,ALOX15B,ATF2,BCL2L1,CCL22,CD247,CD3E,CD3G,COL11A1,COL1A1,COL20A1,COL23A1,COL26A1,COL5A3,COL8A2,COL9A3,CREB1,CREB3L1,GNAI1,GNAI2,HLA-DMA,HLA-DMB,HLA-DOA,HLA-DOB,HLA-DQA1,HLA-DQA2,HLA-DQB1,HLA-DQB2,IRS1,KRAS,MAF,MAPK13,MAPK14,MAPK3,MLST8,MRAS,PIK3C2G,PIK3CA,PIK3CD,PIK3R2,PIK3R6,PRR5,RAP1A,RAP1B,RAP2A,RRAS,TGFB3,TGM2
Chondroitin Sulfate Degradation (Metazoa)	0.983	0.188	#NUM!	GALNS,HEXD,SPAM1
Coagulation System	0.98	0.143	-0.447	F8,F9,SERPINF2,TFPI,THBD
Ethanol Degradation II	0.98	0.143	2.236	ACSL1,ADH1A,ALDH1A3,ALDH3B1,DHRS9
Inositol Pyrophosphates Biosynthesis	0.962	0.25	#NUM!	IP6K1,IPPK
Methionine Degradation I (to Homocysteine)	0.943	0.154	#NUM!	EEF1AKMT1,EHMT1,MAT2B,SUV39H1
Noradrenaline and Adrenaline Degradation	0.902	0.135	2.236	ADH1A,ALDH1A3,ALDH3B1,DHRS9,SMOX
Sphingosine and Sphingosine-1-phosphate Metabolism	0.874	0.222	#NUM!	ASAH2B,SGPP1
Phosphatidylethanolamine Biosynthesis II	0.874	0.222	#NUM!	ETNK2,SELENOI
Leucine Degradation I	0.874	0.222	#NUM!	BCAT2,IVD
Superpathway of Geranylgeranyldiphosphate Biosynthesis I (via Mevalonate)	0.865	0.167	#NUM!	HADHA,HMGCS1,HMGCS2
UDP-D-xylose and UDP-D-glucuronate Biosynthesis	0.856	0.5	#NUM!	UXS1
L-dopachrome Biosynthesis	0.856	0.5	#NUM!	TYR
S-methyl-5-thio-α-D-ribose 1-phosphate Degradation	0.856	0.5	#NUM!	MRI1
Taurine Biosynthesis	0.856	0.5	#NUM!	CDO1
GDP-L-fucose Biosynthesis II (from L-fucose)	0.856	0.5	#NUM!	FCSK
Xanthine and Xanthosine Salvage	0.856	0.5	#NUM!	LACC1
GDP-L-fucose Biosynthesis I (from GDP-D-mannose)	0.856	0.5	#NUM!	GMDS
Glutamate Dependent Acid Resistance	0.856	0.5	#NUM!	GAD2
Histidine Degradation VI	0.855	0.143	1	CYP26B1,CYP4A11,CYP4A22,UROC1
Cysteine Biosynthesis III (mammalia)	0.855	0.143	#NUM!	EEF1AKMT1,EHMT1,MAT2B,SUV39H1
p70S6K Signaling	0.841	0.0843	1.043	AGTR1,AKT1,AKT2,AKT3,BTK,EEF2,F2RL2,GNAI1,GNAI2,GNAQ,IRS1,KRAS,MAP2K1,MAP2K2,MAPK3,MAPT,MRAS,NOTUM,PDPK1,PIK3C2G,PIK3CA,PIK3CD,PIK3R2,PIK3R6,PLCB1,PLCB2,PLCB3,PLCG1,PPP2CA,PPP2CB,PPP2R2A,PPP2R2D,PPP2R3A,PPP2R5B,PPP2R5C,PRKCA,PRKCD,PRKCE,PRKCI,PRKCQ,PTPA,RAF1,RAP1A,RAP1B,RAP2A,RRAS,SFN,YWHAG,YWHAH
CD28 Signaling in T Helper Cells	0.839	0.0851	2.121	AKT1,AKT2,AKT3,ARPC3,ARPC4,ARPC5,ARPC5L,CD247,CD28,CD3E,CD3G,CD86,CSK,FYN,GRAP2,HLA-DMA,HLA-DMB,HLA-DOA,HLA-DOB,HLA-DQA1,HLA-DQA2,HLA-DQB1,HLA-DQB2,IKBKE,IKBKG,LAT,LCK,MAP2K1,MAP2K2,MAP2K4,PAK1,PDPK1,PIK3C2G,PIK3CA,PIK3CD,PIK3R2,PIK3R6,PLCG1,PPP3R1,PRKCQ,RAC1,REL,RELA,VAV1
tRNA Charging	0.831	0.128	2.236	AARS2,IARS1,NARS1,NARS2,SARS1
Glutaryl-CoA Degradation	0.813	0.158	#NUM!	EHHADH,HACD2,HADHA
Embryonic Stem Cell Differentiation into Cardiac Lineages	0.797	0.2	#NUM!	HOXB5,NKX2-5
Calcium Transport I	0.797	0.2	#NUM!	ATP2B4,ATP2C1
Sucrose Degradation V (Mammalian)	0.73	0.182	#NUM!	ALDOA,TPI1
Pentose Phosphate Pathway	0.73	0.182	#NUM!	H6PD,TKTL1
ICOS-ICOSL Signaling in T Helper Cells	0.708	0.0828	2.744	AKT1,AKT2,AKT3,CAMK2A,CAMK2G,CD247,CD28,CD3E,CD3G,CD40LG,CD86,CSK,GAB2,GRAP2,HLA-DMA,HLA-DMB,HLA-DOA,HLA-DOB,HLA-DQA1,HLA-DQA2,HLA-DQB1,HLA-DQB2,ICOS,IKBKE,IKBKG,LAT,LCK,PDPK1,PIK3C2G,PIK3CA,PIK3CD,PIK3R2,PIK3R6,PLCG1,PLEKHA3,PPP3R1,PRKCQ,PTEN,RAC1,REL,RELA,VAV1
Dopamine Degradation	0.705	0.125	2	ALDH1A3,ALDH3B1,SMOX,SULT1B1
Methylglyoxal Degradation III	0.705	0.125	#NUM!	AKR1B10,CBR1,CYP4A11,CYP4A22
Diphthamide Biosynthesis	0.696	0.333	#NUM!	EEF2
Methylglyoxal Degradation I	0.696	0.333	#NUM!	GLO1
Guanine and Guanosine Salvage I	0.696	0.333	#NUM!	LACC1
S-methyl-5'-thioadenosine Degradation II	0.696	0.333	#NUM!	LACC1
Thyronamine and Iodothyronamine Metabolism	0.696	0.333	#NUM!	DIO2
Ascorbate Recycling (Cytosolic)	0.696	0.333	#NUM!	GLRX
D-glucuronate Degradation I	0.696	0.333	#NUM!	CRYL1
Hypusine Biosynthesis	0.696	0.333	#NUM!	EIF5A
Biotin-carboxyl Carrier Protein Assembly	0.696	0.333	#NUM!	ACACB
Glycerol-3-phosphate Shuttle	0.696	0.333	#NUM!	GPD2
Thyroid Hormone Metabolism I (via Deiodination)	0.696	0.333	#NUM!	DIO2
Adenine and Adenosine Salvage I	0.696	0.333	#NUM!	LACC1
1D-myo-inositol Hexakisphosphate Biosynthesis V (from Ins(1,3,4)P3)	0.696	0.333	#NUM!	IPPK
Glutamate Degradation II	0.696	0.333	#NUM!	GOT2
S-adenosyl-L-methionine Biosynthesis	0.696	0.333	#NUM!	MAT2B
Tyrosine Biosynthesis IV	0.696	0.333	#NUM!	PCBD1
N-acetylglucosamine Degradation I	0.696	0.333	#NUM!	GNPDA1
Aspartate Biosynthesis	0.696	0.333	#NUM!	GOT2
Putrescine Degradation III	0.679	0.136	#NUM!	ALDH1A3,ALDH3B1,SMOX
Cleavage and Polyadenylation of Pre-mRNA	0.671	0.167	#NUM!	CPSF4,PABPN1
Assembly of RNA Polymerase I Complex	0.671	0.167	#NUM!	POLR1C,POLR2F
GDP-glucose Biosynthesis	0.671	0.167	#NUM!	GCK,HK3
TCA Cycle II (Eukaryotic)	0.641	0.13	#NUM!	CS,MDH2,SDHD
Vitamin-C Transport	0.641	0.13	#NUM!	GJB2,GLRX,NXN
Oleate Biosynthesis II (Animals)	0.619	0.154	#NUM!	FADS2,PTPRT
Guanosine Nucleotides Degradation III	0.619	0.154	#NUM!	LACC1,NT5C1A
Serotonin Degradation	0.6	0.0986	1.89	ADH1A,ALDH1A3,ALDH3B1,B4GAT1,DHRS9,SMOX,SULT1B1
2-ketoglutarate Dehydrogenase Complex	0.587	0.25	#NUM!	DHTKD1
Heme Degradation	0.587	0.25	#NUM!	BLVRB
PRPP Biosynthesis I	0.587	0.25	#NUM!	PRPS1
Branched-chain α-keto acid Dehydrogenase Complex	0.587	0.25	#NUM!	DBT
Heme Biosynthesis from Uroporphyrinogen-III I	0.587	0.25	#NUM!	CPOX
Phenylethylamine Degradation I	0.587	0.25	#NUM!	AOC2
Methylmalonyl Pathway	0.587	0.25	#NUM!	MMUT
Proline Biosynthesis I	0.587	0.25	#NUM!	PYCR3
Melatonin Degradation II	0.587	0.25	#NUM!	SMOX
Arginine Degradation I (Arginase Pathway)	0.587	0.25	#NUM!	ARG2
N-acetylglucosamine Degradation II	0.587	0.25	#NUM!	GNPDA1
Phenylalanine Degradation I (Aerobic)	0.587	0.25	#NUM!	PCBD1
Fatty Acid β-oxidation III (Unsaturated, Odd Number)	0.587	0.25	#NUM!	EHHADH
CCR5 Signaling in Macrophages	0.574	0.0802	-0.775	CACNA1B,CACNA1I,CACNB3,CACNG1,CACNG2,CACNG3,CACNG5,CACNG6,CACNG7,CACNG8,CATSPER2,CCL4,CCL5,CD247,CD3E,CD3G,GNA11,GNAI1,GNAI2,GNAO1,GNAQ,GNAS,GNAT1,GNB3,GNG12,GNG13,GNG2,GNG3,GNG4,GNG5,MAP2K4,MAPK13,MAPK14,MRAS,PLCG1,PRKCA,PRKCD,PRKCE,PRKCI,PRKCQ
DNA Double-Strand Break Repair by Non-Homologous End Joining	0.572	0.143	#NUM!	LIG3,XRCC4
Glycogen Degradation III	0.572	0.143	#NUM!	GAA,PYGB
Urate Biosynthesis/Inosine 5'-phosphate Degradation	0.572	0.143	#NUM!	LACC1,NT5C1A
Phenylalanine Degradation IV (Mammalian, via Side Chain)	0.572	0.143	#NUM!	GOT2,SMOX
Colanic Acid Building Blocks Biosynthesis	0.572	0.143	#NUM!	GMDS,PMM1
Ethanol Degradation IV	0.571	0.12	#NUM!	ACSL1,ALDH1A3,ALDH3B1
Complement System	0.558	0.108	#NUM!	C1QBP,CR2,MASP1,SERPING1
Spliceosomal Cycle	0.556	0.102	2.236	DHX15,ISY1-RAB43,MAGOH,PRPF18,SF3B3
Telomere Extension by Telomerase	0.529	0.133	#NUM!	HNRNPA1,TERF1
Choline Biosynthesis III	0.529	0.133	#NUM!	PLD2,PLD3
NAD Salvage Pathway II	0.51	0.111	#NUM!	ACP1,NMNAT3,NT5C1A
Pregnenolone Biosynthesis	0.51	0.111	#NUM!	CYP26B1,CYP4A11,CYP4A22
Arsenate Detoxification I (Glutaredoxin)	0.505	0.2	#NUM!	LACC1
Proline Biosynthesis II (from Arginine)	0.505	0.2	#NUM!	PYCR3
Pentose Phosphate Pathway (Oxidative Branch)	0.505	0.2	#NUM!	H6PD
Lysine Degradation II	0.505	0.2	#NUM!	AASDHPPT
Glutathione Redox Reactions II	0.505	0.2	#NUM!	GLRX
Lysine Degradation V	0.505	0.2	#NUM!	AASDHPPT
2-oxobutanoate Degradation I	0.505	0.2	#NUM!	MMUT
Citrulline-Nitric Oxide Cycle	0.505	0.2	#NUM!	NOS1
Tyrosine Degradation I	0.505	0.2	#NUM!	GSTZ1
Glutamate Degradation III (via 4-aminobutyrate)	0.505	0.2	#NUM!	GAD2
Acetate Conversion to Acetyl-CoA	0.505	0.2	#NUM!	ACSL1
Extrinsic Prothrombin Activation Pathway	0.491	0.125	#NUM!	TFPI,THBD
D-myo-inositol (1,4,5)-trisphosphate Degradation	0.491	0.125	#NUM!	INPP5K,INPPL1
Dermatan Sulfate Degradation (Metazoa)	0.456	0.118	#NUM!	HEXD,SPAM1
Pyruvate Fermentation to Lactate	0.441	0.167	#NUM!	LDHA
Chondroitin and Dermatan Biosynthesis	0.441	0.167	#NUM!	CHPF
Pentose Phosphate Pathway (Non-oxidative Branch)	0.441	0.167	#NUM!	TKTL1
Glycerol Degradation I	0.441	0.167	#NUM!	GPD2
Selenocysteine Biosynthesis II (Archaea and Eukaryotes)	0.441	0.167	#NUM!	SARS1
Rapoport-Luebering Glycolytic Shunt	0.441	0.167	#NUM!	BPGM
GDP-mannose Biosynthesis	0.441	0.167	#NUM!	PMM1
CDC42 Signaling	0.432	0.0764	0.73	APC2,ARHGEF6,ARPC3,ARPC4,ARPC5,ARPC5L,ATF2,CD247,CD3E,CD3G,CDC42SE1,CFL2,EXOC2,FGD1,HLA-DMA,HLA-DMB,HLA-DOA,HLA-DOB,HLA-DQA1,HLA-DQA2,HLA-DQB1,HLA-DQB2,ITGA11,ITGA5,ITGA8,ITGB1,ITGB4,MAP2K4,MAP3K11,MAPK13,MAPK14,MYL12A,MYL3,MYL6,MYL9,PAK1,PAK3,PAK4,PPP1R12B,PRKCI,RAF1,TNK2,VAV1,VAV2
Mismatch Repair in Eukaryotes	0.424	0.111	#NUM!	EXO1,RFC5
Bile Acid Biosynthesis, Neutral Pathway	0.424	0.111	#NUM!	CYP8B1,SCP2
Oxidative Ethanol Degradation III	0.404	0.0877	#NUM!	ACSL1,ALDH1A3,ALDH3B1,CYP2F1,CYP2W1
SAPK/JNK Signaling	0.393	0.0757	0.557	ATF2,CD247,CD3E,CD3G,CRK,CRKL,DUSP10,DUSP4,ELK1,FADD,GNB3,GNG12,GNG13,GNG2,GNG3,GNG4,GNG5,IRS1,KRAS,LCK,MAP2K4,MAP3K11,MAP3K12,MAP4K4,MAPK8IP1,MAPK8IP3,MRAS,PIK3C2G,PIK3CA,PIK3CD,PIK3R2,PIK3R6,RAC1,RAP1A,RAP1B,RAP2A,RRAS,TAB1
NAD Biosynthesis from 2-amino-3-carboxymuconate Semialdehyde	0.389	0.143	#NUM!	NMNAT3
Thioredoxin Pathway	0.389	0.143	#NUM!	NXN
NAD Salvage Pathway III	0.389	0.143	#NUM!	NMNAT3
Ceramide Degradation	0.389	0.143	#NUM!	ASAH2B
Glycoaminoglycan-protein Linkage Region Biosynthesis	0.389	0.143	#NUM!	XYLT1
PI3K Signaling in B Lymphocytes	0.358	0.0745	2.214	AKT1,AKT2,AKT3,ATF2,BTK,CAMK2A,CAMK2G,CBL,CR2,CREB1,ELK1,FYN,IKBKE,IKBKG,IRS1,KRAS,MAP2K1,MAP2K2,MAPK3,MRAS,NOTUM,PDPK1,PIK3CA,PIK3CD,PIK3R2,PLCB1,PLCB2,PLCB3,PLCG1,PLEKHA3,PPP3R1,PRKCI,PTEN,RAC1,RAF1,RAP1A,RAP1B,RAP2A,REL,RELA,RRAS,VAV1,VAV2,VAV3
Histidine Degradation III	0.346	0.125	#NUM!	UROC1
Sphingomyelin Metabolism	0.346	0.125	#NUM!	ENPP7
Histamine Degradation	0.343	0.0952	#NUM!	ALDH1A3,ALDH3B1
Heme Biosynthesis II	0.309	0.111	#NUM!	CPOX
Salvage Pathways of Pyrimidine Deoxyribonucleotides	0.309	0.111	#NUM!	CDA
Role of Lipids/Lipid Rafts in the Pathogenesis of Influenza	0.299	0.087	#NUM!	IFNE,IFNK
Type I Diabetes Mellitus Signaling	0.294	0.0727	1.279	BCL2,BID,CASP3,CASP8,CD247,CD28,CD3E,CD3G,CD86,CYCS,FADD,GAD2,HLA-DMA,HLA-DMB,HLA-DOA,HLA-DOB,HLA-DQA1,HLA-DQA2,HLA-DQB1,HLA-DQB2,ICA1,IKBKE,IKBKG,INS,IRF1,JAK2,MAP2K3,MAP2K4,MAPK13,MAPK14,MYD88,NGFR,PTPRN,REL,RELA,STAT1,TNFRSF1B
Ketolysis	0.278	0.1	#NUM!	HADHA
Thyroid Hormone Metabolism II (via Conjugation and/or Degradation)	0.253	0.075	#NUM!	B4GAT1,DIO2,SULT1B1
Purine Nucleotides De Novo Biosynthesis II	0.251	0.0909	#NUM!	ADSS1
Glycogen Degradation II	0.227	0.0833	#NUM!	PYGB
Role of NFAT in Regulation of the Immune Response	0	0.0665	2.94	AKT1,AKT2,AKT3,ATF2,BTK,CABIN1,CD247,CD28,CD3E,CD3G,CD86,CSNK1G1,FCGR1A,FCGR1BP,FYN,GNA11,GNAI1,GNAI2,GNAO1,GNAQ,GNAS,GNAT1,GNB3,GNG12,GNG13,GNG2,GNG3,GNG4,GNG5,H2BW2,HLA-DMA,HLA-DMB,HLA-DOA,HLA-DOB,HLA-DQA1,HLA-DQA2,HLA-DQB1,HLA-DQB2,IKBKE,IKBKG,KPNA2,KPNA4,KPNA5,KRAS,LAT,LCK,MAP2K1,MAP2K2,MAPK3,MRAS,PIK3C2G,PIK3CA,PIK3CD,PIK3R2,PIK3R6,PLCB1,PLCB2,PLCB3,PLCG1,PPP3R1,PRKCQ,RAF1,RAP1A,RAP1B,RAP2A,…
FcγRIIB Signaling in B Lymphocytes	0	0.0488	0.775	AKT1,BTK,CACNA1B,CACNA1I,CACNB3,CACNG1,CACNG2,CACNG3,CACNG5,CACNG6,CACNG7,CACNG8,CATSPER2,KRAS,MAP2K4,MRAS,PDPK1,PIK3C2G,PIK3CA,PIK3CD,PIK3R2,PIK3R6,RAP1A,RAP1B,RAP2A,RRAS
Calcium-induced T Lymphocyte Apoptosis	0	0.0478	1.414	CABIN1,CD247,CD3E,CD3G,EP300,HDAC1,HLA-DMA,HLA-DMB,HLA-DOA,HLA-DOB,HLA-DQA1,HLA-DQA2,HLA-DQB1,HLA-DQB2,LCK,PLCG1,PPP3R1,PRKCA,PRKCD,PRKCE,PRKCI,PRKCQ
Cytotoxic T Lymphocyte-mediated Apoptosis of Target Cells	0	0.0282	0.905	BCL2,BID,CASP3,CASP6,CASP7,CASP8,CD247,CD3E,CD3G,CYCS,FADD,ZBTB12
T Helper Cell Differentiation	0	0.0616	#NUM!	BCL6,CD247,CD28,CD3E,CD3G,CD40LG,CD86,CXCR5,HLA-DMA,HLA-DMB,HLA-DOA,HLA-DOB,HLA-DQA1,HLA-DQA2,HLA-DQB1,HLA-DQB2,ICOS,IL10RA,IL12RB1,IL13,IL17A,IL21R,IL23R,IL6R,IL6ST,NGFR,STAT1,STAT4,TNFRSF1B
IL-15 Signaling	0	0.0511	1.961	AKT1,AKT2,AKT3,BCL2L1,IL17A,JAK2,KRAS,LCK,MAP2K1,MAP2K2,MAPK13,MAPK14,MAPK3,MLST8,MRAS,PIK3C2G,PIK3CA,PIK3CD,PIK3R2,PIK3R6,RAF1,RAP1A,RAP1B,RAP2A,REL,RELA,RRAS
Lipid Antigen Presentation by CD1	0	0.00723	#NUM!	CD247,CD3E,CD3G
Allograft Rejection Signaling	0	0.0308	#NUM!	CD247,CD28,CD3E,CD3G,CD40LG,CD86,HLA-DMA,HLA-DMB,HLA-DOA,HLA-DOB,HLA-DQA1,HLA-DQA2,HLA-DQB1,HLA-DQB2,JCHAIN
Autoimmune Thyroid Disease Signaling	0	0.0349	#NUM!	CD247,CD28,CD3E,CD3G,CD40LG,CD86,CGA,HLA-DMA,HLA-DMB,HLA-DOA,HLA-DOB,HLA-DQA1,HLA-DQA2,HLA-DQB1,HLA-DQB2,JCHAIN
Graft-versus-Host Disease Signaling	0	0.0404	#NUM!	CD247,CD28,CD3E,CD3G,CD86,HLA-DMA,HLA-DMB,HLA-DOA,HLA-DOB,HLA-DQA1,HLA-DQA2,HLA-DQB1,HLA-DQB2,IL1RN,IL33,IL36B,IL36G,IL36RN
G Protein Signaling Mediated by Tubby	0	0.0705	2.121	CD247,CD3E,CD3G,GNA11,GNAI1,GNAI2,GNAO1,GNAQ,GNAS,GNAT1,GNB3,GNG12,GNG13,GNG2,GNG3,GNG4,GNG5,GRAP2,INS,JAK2,LAT,LCK,MRAS,NAMPT,PLCB1,PLCB2,PLCB3,PLCG1,THRA,TUB,VAV1,VAV2,VAV3
Communication between Innate and Adaptive Immune Cells	0	0.0225	#NUM!	CCL4,CCL5,CCR7,CD247,CD28,CD3E,CD3G,CD40LG,CD86,CD8A,CXCL10,IL1RN,IL33,IL36B,IL36G,IL36RN,JCHAIN,TLR6,TNFRSF13C,TNFSF13,ZBTB12
Systemic Lupus Erythematosus Signaling	0	0.0421	#NUM!	AKT1,AKT2,AKT3,CBL,CD22,CD247,CD28,CD3E,CD3G,CD40LG,CD86,FCGR1A,FCGR1BP,IL1RN,IL33,IL36B,IL36G,IL36RN,IL6R,JCHAIN,KRAS,LAT,LCK,LSM11,LSM12,LSM2,MAPK3,MRAS,PIK3C2G,PIK3CA,PIK3CD,PIK3R2,PIK3R6,PLCG1,PRPF18,PRPF38A,PRPF4B,RAP1A,RAP1B,RAP2A,RRAS,SNRNP70,SNRPD2,TNFRSF13C,ZCRB1
Phospholipase C Signaling	0	0.0678	1.549	ARHGEF19,ARHGEF4,ARHGEF6,ARHGEF7,ATF2,BTK,CD247,CD3E,CD3G,CREB1,CREB3L1,EP300,FYN,GNAQ,GNAS,GNB3,GNG12,GNG13,GNG2,GNG3,GNG4,GNG5,GRAP2,HDAC1,HDAC11,HDAC3,ITGA11,ITGA5,ITGA8,ITGB1,ITGB4,JCHAIN,KRAS,LAT,LCK,MAP2K1,MAP2K2,MAPK3,MARCKS,MRAS,MYL12A,MYL3,MYL6,MYL9,PLA2G2D,PLA2G2F,PLA2G4F,PLCB1,PLCB2,PLCB3,PLCG1,PLD2,PLD3,PPP1R12B,PPP3R1,PRKCA,PRKCD,PRKCE,PRKCI,PRKCQ,RAC1,RAF1,RALGDS,RAP1A,RAP1B,RAP2A,R…
Altered T Cell and B Cell Signaling in Rheumatoid Arthritis	0	0.0287	#NUM!	CD247,CD28,CD3E,CD3G,CD40LG,CD86,CSF1,HLA-DMA,HLA-DMB,HLA-DOA,HLA-DOB,HLA-DQA1,HLA-DQA2,HLA-DQB1,HLA-DQB2,IL17A,IL1RN,IL33,IL36B,IL36G,IL36RN,REL,RELA,TLR6,TNFRSF13C,TNFSF11,TNFSF13
B Cell Development	0	0.0225	#NUM!	CD86,HLA-DMA,HLA-DMB,HLA-DOA,HLA-DOB,HLA-DQA1,HLA-DQA2,HLA-DQB1,HLA-DQB2,IL7,IL7R
Regulation of IL-2 Expression in Activated and Anergic T Lymphocytes	0	0.0714	1.567	CD247,CD28,CD3E,CD3G,ELK1,FYN,IKBKE,IKBKG,KRAS,LAT,LCK,MAP2K1,MAP2K2,MAP2K4,MAPK3,MRAS,PLCG1,PPP3R1,PRKCQ,RAC1,RAF1,RAP1A,RAP1B,RAP2A,REL,RELA,RRAS,SMAD4,TGFB3,TOB1,VAV1,VAV2,VAV3
NUR77 Signaling in T Lymphocytes	0	0.0624	1.46	BCL2,CABIN1,CASP3,CD247,CD28,CD3E,CD3G,CD86,CYCS,EP300,HDAC1,HLA-DMA,HLA-DMB,HLA-DOA,HLA-DOB,HLA-DQA1,HLA-DQA2,HLA-DQB1,HLA-DQB2,MAP2K1,MAP2K2,MAP2K5,MAPK3,MAPK7,PPP3R1,PRKCA,PRKCD,PRKCE,PRKCI,PRKCQ,TNFSF10,ZBTB12
Antiproliferative Role of TOB in T Cell Signaling	0	0.0211	-0.333	CCNE2,CD247,CD28,CD3E,CD3G,SKP2,SMAD4,TGFB3,TOB1
OX40 Signaling Pathway	0	0.0356	0	BCL2,BCL2L1,CD247,CD3E,CD3G,HLA-DMA,HLA-DMB,HLA-DOA,HLA-DOB,HLA-DQA1,HLA-DQA2,HLA-DQB1,HLA-DQB2,MAP2K4,REL,RELA,TRAF5
DNA Double-Strand Break Repair by Homologous Recombination	0	0.0714	#NUM!	RAD52
Assembly of RNA Polymerase III Complex	0	0.0714	#NUM!	BDP1
Hematopoiesis from Pluripotent Stem Cells	0	0.0225	#NUM!	CD247,CD3E,CD3G,CD8A,CSF1,EPO,IL7,JCHAIN,KITLG,LIF
Androgen Biosynthesis	0	0.0476	#NUM!	SRD5A3
Leukotriene Biosynthesis	0	0.0667	#NUM!	GGT7
Th17 Activation Pathway	0	0.0372	1.941	CCL20,CD247,CD3E,CD3G,DEFB118,DEFB132,IL12RB1,IL17A,IL21R,IL23R,IL6R,JAK2,MYD88,REL,RELA,RORA,RUNX1,STAT4

## Sheet: 2
Female Baseline: Post Acute Exercise vs Resting
Ingenuity Canonical Pathways	-log(p-value)	Ratio	z-score	Molecules
Cardiac Hypertrophy Signaling (Enhanced)	53.9	0.26	1.89	ACVR1,ACVR1B,ADCY3,ADCY6,ADRB1,AKT2,AKT3,APEX1,ATF2,CACNA1B,CACNB1,CACNB4,CACNG1,CACNG2,CACNG3,CACNG7,CACNG8,CAMK2A,CAMK2B,CAMK2G,CD40LG,CHP1,CHUK,CTF1,CXCL8,CXCR1,CXCR2,DIAPH2,DVL3,EDNRA,FASLG,FGF11,FGF20,FGF7,FICD,FZD10,FZD3,FZD6,GDPD1,GNA11,GNA13,GNAI2,GNAQ,GNB1,GNB3,GNG11,GNG12,GNG13,GNG4,GNG5,HAND1,HAND2,HDAC8,HSPB7,IFNG,IGF1,IL10RA,IL10RB,IL12A,IL12B,IL13RA1,IL18RAP,IL1A,IL2,IL2RA,IL36B,IL3…
S100 Family Signaling Pathway	50.4	0.214	2.569	ACKR4,ADCYAP1R1,ADGRA2,ADGRB2,ADGRB3,ADGRD2,ADGRG6,ADORA1,ADORA2B,ADRB1,AKT2,AKT3,ANXA1,ATF2,ATP5F1C,ATP5F1E,BCL3,BDKRB2,BDNF,BRS3,C5AR1,CACNA1B,CACNB1,CACNB4,CACNG1,CACNG2,CACNG3,CACNG7,CACNG8,CACYBP,CALCR,CAMK2A,CAMK2B,CAMK2G,CASP3,CASP7,CATSPER2,CDKN1A,CHUK,CNR1,CREB3L1,CRHR1,CRHR2,CTSD,CXCL8,CXCR1,EDNRA,EREG,ESR1,EZR,F2RL1,F2RL3,FCGR1A,FOS,FZD10,FZD3,FZD6,GHRHR,GNA11,GPR135,GPR143,GPR148,GPR1…
Molecular Mechanisms of Cancer	46.1	0.264	#NUM!	ACVR1,ADCY3,ADCY6,AKT2,AKT3,ARHGEF15,ARHGEF19,ARHGEF2,BAX,BBC3,BCL2L1,BCL2L11,BMP8B,CAMK2A,CAMK2B,CAMK2G,CASP3,CASP7,CASP8,CCND2,CDC25A,CDK1,CDK12,CDK15,CDK16,CDK19,CDK5,CDK6,CDK8,CDKN1A,CDKN1B,CDKN2A,CDKN2B,CRK,CYCS,DIABLO,DIRAS3,E2F2,E2F5,FASLG,FOS,FOXO1,FZD10,FZD3,FZD6,GNA11,GNA13,GNAI2,GNAQ,GNAT1,GNB1,GNB3,GNG11,GNG12,GNG13,GNG4,GNG5,GRB2,HDAC8,HHAT,HIPK2,IRS1,ITGA5,ITGAD,ITGAV,ITGB1,JAK2,LRP…
G-Protein Coupled Receptor Signaling	44.9	0.212	2.302	ACKR4,ADCY3,ADCY6,ADCYAP1R1,ADGRA2,ADGRB2,ADGRB3,ADGRD2,ADGRG6,ADORA1,ADORA2B,ADRB1,AKT2,AKT3,APEX1,ARRB2,ATF2,BDKRB2,BRS3,C5AR1,CALCR,CAMK2A,CAMK2B,CAMK2G,CHP1,CHUK,CNGB3,CNR1,CREB3L1,CRHR1,CRHR2,CRK,CXCR1,CXCR2,DUSP4,EDNRA,F2RL1,F2RL3,FICD,FOS,FOXO1,FOXO3,FZD10,FZD3,FZD6,GDPD1,GHRHR,GNA11,GNA13,GNAI2,GNAQ,GNAT1,GNB1,GNB3,GNG11,GNG12,GNG13,GNG4,GNG5,GPR135,GPR143,GPR148,GPR17,GPR176,GPR180,GPR18…
CREB Signaling in Neurons	41.7	0.219	2.209	ACKR4,ADCY3,ADCY6,ADCYAP1R1,ADGRA2,ADGRB2,ADGRB3,ADGRD2,ADGRG6,ADORA1,ADORA2B,ADRB1,AKT2,AKT3,ATF2,BDKRB2,BRS3,C5AR1,CACNA1B,CACNB1,CACNB4,CACNG1,CACNG2,CACNG3,CACNG7,CACNG8,CALCR,CAMK2A,CAMK2B,CAMK2G,CATSPER2,CNR1,CREB3L1,CRHR1,CRHR2,CXCR1,EDNRA,F2RL1,F2RL3,FZD10,FZD3,FZD6,GHRHR,GNA11,GNA13,GNAI2,GNAQ,GNAT1,GNB1,GNB3,GNG11,GNG12,GNG13,GNG4,GNG5,GPR135,GPR143,GPR148,GPR17,GPR176,GPR180,GPR183,GPR…
Opioid Signaling Pathway	40.6	0.314	1.94	ADCY3,ADCY6,AKT2,AKT3,ARRB2,ATF2,CACNA1B,CACNB1,CACNB4,CACNG1,CACNG2,CACNG3,CACNG7,CACNG8,CAMK2A,CAMK2B,CAMK2G,CATSPER2,CDKN1B,CLTC,CREB3L1,EGR4,FOS,FOSB,GNA11,GNA13,GNAI2,GNAQ,GNAT1,GNB1,GNB3,GNG11,GNG12,GNG13,GNG4,GNG5,GRIN1,GRIN2B,GRIN2D,GRK2,GRK6,HNF1A,ITPR1,ITPR3,KCNJ3,KCNJ6,LCK,LYN,MAP2K1,MAP2K3,MAP2K4,MAPK15,MAPK3,MAPK6,MAPK7,NFKB2,PIK3C2G,PPP3CC,PPP3R1,PRKACB,PRKAG2,PRKAR1A,PRKAR1B,PRKCE,…
Hepatic Fibrosis Signaling Pathway	39.5	0.253	0.105	ACVR1,ACVR1B,AKT2,AKT3,ATF2,CACNA1B,CACNB1,CACNB4,CACNG1,CACNG2,CACNG3,CACNG7,CACNG8,CASP3,CD40LG,CDKN1B,CHUK,CNR1,CREB3L1,CXCL8,DIRAS3,DVL3,EDNRA,FOS,FOXO1,FTH1,FZD10,FZD3,FZD6,GLIS2,GNAI2,HNF1A,IL18RAP,IL1A,IL1RAP,IL36B,IL36G,IL36RN,INS,IRAK4,ITGA5,ITGAD,ITGAV,ITGB1,JAK2,KDR,LEP,LRP6,MAP2K1,MAP2K3,MAP2K4,MAPK10,MAPK14,MAPK3,MMP1,MTOR,MYL3,NCF1,NFKB2,NFKBIE,PDCD4,PDGFB,PDGFRB,PIK3C2G,PIK3R1,PIK3…
Glucocorticoid Receptor Signaling	38.2	0.215	#NUM!	ACTL6B,AKT2,AKT3,ANXA1,ARG2,ARID2,ATP5F1C,ATP5F1E,BCL2L1,BCL2L11,CD163,CD3E,CDKN1A,CDKN1C,CHP1,CHUK,CREBZF,CXCL8,CXCR1,CXCR2,DCAF6,ESR1,FCGR1A,FOS,FOXO3,GRB2,GTF2A2,GTF2H1,GTF2H5,HLA-B,HLA-DMB,HLA-DPB1,HLA-DRB5,HLA-E,HLA-F,HLA-G,HP,HSPA2,HSPA4,HSPA8,IFNA2,IFNG,IGF1,IL10RA,IL10RB,IL13RA1,IL18RAP,IL1A,IL2,IL2RA,IL3RA,IL4,IL6,IL7R,IL9,JAK2,KAT2B,KRT12,KRT13,KRT35,KRT72,KRT86,MAP2K1,MAP2K4,MAPK10,MAP…
Breast Cancer Regulation by Stathmin1	37.9	0.212	1.545	ACKR4,ADCYAP1R1,ADGRA2,ADGRB2,ADGRB3,ADGRD2,ADGRG6,ADORA1,ADORA2B,ADRB1,ARHGEF15,ARHGEF19,ARHGEF2,ATF2,BDKRB2,BRS3,C5AR1,CALCR,CAMK2A,CAMK2B,CAMK2G,CCND2,CDK1,CDK6,CDKN1B,CNR1,CREB3L1,CRHR1,CRHR2,CXCR1,E2F2,E2F5,EDNRA,F2RL1,F2RL3,FZD10,FZD3,FZD6,GHRHR,GNA13,GNAQ,GNB1,GNB3,GNG11,GNG12,GNG13,GNG4,GNG5,GPR135,GPR143,GPR148,GPR17,GPR176,GPR180,GPR183,GPR19,GPR22,GPR26,GPR34,GPR4,GPRC5A,GRB2,GRM7,HTR1…
Oxytocin Signaling Pathway	36.8	0.298	3.183	AKT2,AKT3,ARRB2,ATF2,ATP2B2,ATP2B4,CACNA1B,CACNB1,CACNB4,CACNG1,CACNG2,CACNG3,CACNG7,CACNG8,CAMKK2,CHP1,CREB3L1,CXCL8,EEF2,FOS,GNA11,GNA13,GNAI2,GNAQ,GNB1,GNB3,GNG11,GNG12,GNG13,GNG4,GNG5,GRB2,HSPB7,IL6,ITPR1,ITPR3,KCNT2,LEP,LIPE,MAP2K4,MAPK10,MAPK14,MAPK15,MAPK3,MAPK6,MAPK7,MYL3,NFE2L2,NFKB2,NPR3,PIK3C2G,PIK3R1,PIK3R2,PIK3R3,PIK3R6,PLA2G12A,PLA2G2D,PLA2G4A,PLA2G5,PLCB2,PLCB3,PPARG,PPP3CC,PPP3R1,…
Estrogen Receptor Signaling	34.8	0.242	1.463	ADCY3,ADCY6,AKT2,AKT3,ARG2,ATF2,ATP5F1C,ATP5F1E,CACNA1B,CACNB1,CACNB4,CACNG1,CACNG2,CACNG3,CACNG7,CACNG8,CCNC,CDK8,CDKN1A,CREB3L1,CTBP1,ESR1,FOS,FOXO1,FOXO3,GNA11,GNA13,GNAI2,GNAQ,GNAT1,GNB1,GNB3,GNG11,GNG12,GNG13,GNG4,GNG5,GRB2,IGF1,JAK2,LEP,MAP2K1,MAPK3,MDK,MED20,MED4,MMP1,MMP10,MMP25,MMP7,MT-ATP6,MT-ND4L,MTOR,MYL3,NCOR2,NDUFA10,NDUFA11,NDUFA12,NDUFB1,NDUFB10,NDUFB4,NDUFS7,NFKB2,NOTCH1,PIK3C2G,…
Myelination Signaling Pathway	33.1	0.263	1.294	ACVR1,ADGRG6,AKT1S1,AKT2,AKT3,ARHGAP12,ARHGAP35,ARHGAP6,ASCL1,ATF2,BDNF,BMP8B,CHP1,CREB3L1,CYTH1,EGR2,ERBB4,FOS,FZD10,FZD3,FZD6,GLIS2,GPR17,GRB2,HDAC8,ID4,IGF1,IRS1,ITGB1,LAMB3,LCK,LYN,MAP2K1,MAPK3,MPZ,MTOR,NFATC2,NFKB2,NKX2-2,NOTCH1,NRG1,NTF3,PDGFB,PDGFRB,PIK3C2G,PIK3R1,PIK3R2,PIK3R3,PIK3R6,PMP2,POU3F1,PPP3CC,PPP3R1,PRKACB,PRKAG2,PRKAR1A,PRKAR1B,PSEN2,PTEN,PTK2,RALB,RAP1A,RAP1B,RAP2A,RAP2B,RASD1…
Role of NFAT in Cardiac Hypertrophy	33.1	0.317	2.794	ADCY3,ADCY6,AKT2,AKT3,CACNA1B,CACNB1,CACNB4,CACNG1,CACNG2,CACNG3,CACNG7,CACNG8,CAMK2A,CAMK2B,CAMK2G,CATSPER2,CHP1,CTF1,GNAI2,GNAQ,GNB1,GNB3,GNG11,GNG12,GNG13,GNG4,GNG5,GRB2,HAND1,HDAC8,IGF1,IL6,ITPR1,ITPR3,MAP2K1,MAP2K3,MAP2K4,MAPK10,MAPK14,MAPK3,MEF2A,NKX2-5,PIK3C2G,PIK3R1,PIK3R2,PIK3R3,PIK3R6,PLCB2,PLCB3,PLCL2,PPP3CC,PPP3R1,PRKACB,PRKAG2,PRKAR1A,PRKAR1B,PRKCE,PRKCH,PRKCI,PRKD1,RALB,RAP1A,RAP1B,…
Senescence Pathway	33	0.274	0.943	ACVR1,ACVR1B,AKT2,AKT3,ANAPC10,CACNA1B,CACNB1,CACNB4,CACNG1,CACNG2,CACNG3,CACNG7,CACNG8,CAPN7,CCNB1,CCNB3,CCND2,CDC25A,CDK1,CDK6,CDKN1A,CDKN1B,CDKN2A,CDKN2B,CHP1,CHUK,CXCL8,DLAT,E2F2,E2F5,FOXO3,HIPK2,IL1A,IL6,ITPR3,KAT2B,MAP2K1,MAP2K3,MAP2K4,MAPK14,MAPK15,MAPK3,MAPK6,MAPK7,MAPKAPK2,MTOR,NFATC2,NFKB2,PCGF6,PDK4,PIK3C2G,PIK3R1,PIK3R2,PIK3R3,PIK3R6,PPP2CA,PPP2CB,PPP2R2A,PPP2R3A,PPP2R5C,PPP3CC,PPP3R1…
Circadian Rhythm Signaling	31.7	0.284	#NUM!	ADCY3,ADCY6,ADCYAP1R1,ADRB1,AKT1S1,ATF2,BDNF,CACNA1B,CACNB1,CACNB4,CACNG1,CACNG2,CACNG3,CACNG7,CACNG8,CAMK2A,CAMK2B,CAMK2G,CATSPER2,CIART,CREB3L1,EIF4EBP2,EIF4EBP3,GNA11,GNAI2,GNAQ,GNB1,GNB3,GNG11,GNG12,GNG13,GNG4,GNG5,GRIA1,GRIA4,GRIN1,GRIN2B,GRIN2D,ITPR1,ITPR3,LCK,LYN,MAP2K1,MAP2K3,MAP2K4,MAPK3,MTOR,NFIL3,NPR3,OPN4,PER2,PLCB2,PLCB3,PLCL2,PRKACB,PRKAG2,PRKAR1A,PRKAR1B,PRKCE,PRKCH,PRKCI,PRKD1,RAL…
IL-8 Signaling	31.4	0.319	0.662	AKT2,AKT3,ARRB2,BAX,BCL2L1,CCND2,CHUK,CSTB,CXCL8,CXCR1,CXCR2,DIRAS3,FOS,GNA11,GNA13,GNAI2,GNAQ,GNAT1,GNB1,GNB3,GNG11,GNG12,GNG13,GNG4,GNG5,HBEGF,IL9,IRAK4,ITGAV,KDR,LASP1,MAP2K1,MAP2K4,MAP4K4,MAPK10,MAPK3,MTOR,NCF1,NFKBIE,PIK3C2G,PIK3R1,PIK3R2,PIK3R3,PIK3R6,PLCB2,PRKCE,PRKCH,PRKCI,PRKD1,PTK2,RALB,RAP1A,RAP1B,RAP2A,RAP2B,RASD1,RASD2,RHOA,RHOC,RHOJ,RND3,ROCK1,ROCK2,RRAS2,SRC,TEK,VEGFC
Colorectal Cancer Metastasis Signaling	31.3	0.28	1.291	ADCY3,ADCY6,AKT2,AKT3,APPL1,BAX,BCL2L1,CASP3,DIRAS3,FOS,FZD10,FZD3,FZD6,GNA11,GNA13,GNAI2,GNAQ,GNAT1,GNB1,GNB3,GNG11,GNG12,GNG13,GNG4,GNG5,GRB2,GRK2,HNF1A,IFNG,IL6,JAK2,LRP6,MAP2K1,MAP2K4,MAPK10,MAPK3,MLH1,MMP1,MMP10,MMP25,MMP7,MSH6,NFKB2,PIK3C2G,PIK3R1,PIK3R2,PIK3R3,PIK3R6,PRKACB,PRKAG2,PRKAR1A,PRKAR1B,PTGER3,PTGER4,RALB,RAP1A,RAP1B,RAP2A,RAP2B,RASD1,RASD2,RHOA,RHOC,RHOJ,RND3,RRAS2,SMAD2,SRC,STA…
Role of Macrophages, Fibroblasts and Endothelial Cells in Rheumatoid Arthritis	31	0.253	#NUM!	AKT2,AKT3,ATF2,C5AR1,CAMK2A,CAMK2B,CAMK2G,CEBPD,CEBPE,CHP1,CHUK,CREB3L1,CSF1,CXCL8,DKK3,F2RL1,FCGR1A,FOS,FZD10,FZD3,FZD6,GNAQ,HNF1A,IL16,IL18RAP,IL1A,IL1RAP,IL36B,IL36G,IL36RN,IL6,IL7,IRAK4,JAK2,JCHAIN,LRP6,LTA,MAP2K1,MAP2K3,MAP2K4,MAPK14,MAPK3,MAPKAPK2,MIF,MMP1,NFATC2,NFKBIE,PDGFB,PIK3C2G,PIK3R1,PIK3R2,PIK3R3,PIK3R6,PLCB2,PLCB3,PLCL2,PPP3CC,PPP3R1,PRKCE,PRKCH,PRKCI,PRKD1,RALB,RAP1A,RAP1B,RAP2A,R…
Cardiac Hypertrophy Signaling	30	0.28	2.562	ADCY3,ADCY6,ADRB1,ATF2,CACNA1B,CACNB1,CACNB4,CACNG1,CACNG2,CACNG3,CACNG7,CACNG8,CHP1,DIRAS3,GNA11,GNA13,GNAI2,GNAQ,GNAT1,GNB1,GNB3,GNG11,GNG12,GNG13,GNG4,GNG5,GRB2,HAND1,HAND2,IGF1,IL6,IRS1,MAP2K1,MAP2K3,MAP2K4,MAP3K8,MAPK10,MAPK14,MAPK3,MAPKAPK2,MEF2A,MTOR,MYL3,NKX2-5,PIK3C2G,PIK3R1,PIK3R2,PIK3R3,PIK3R6,PLCB2,PLCB3,PLCL2,PPP3CC,PPP3R1,PRKACB,PRKAG2,PRKAR1A,PRKAR1B,RALB,RAP1A,RAP1B,RAP2A,RAP2B,RA…
Insulin Secretion Signaling Pathway	29.6	0.272	0.868	ADCY3,ADCY6,AGO3,ATF2,CACNA1B,CACNB1,CACNB4,CACNG1,CACNG2,CACNG3,CACNG7,CACNG8,CAMK2A,CAMK2B,CAMK2G,CLCN3,CREB3L1,DLAT,EIF4EBP2,EIF4EBP3,EIF4G2,FURIN,GCG,GNA11,GNAQ,GOSR1,HNF1A,INS,ITPR1,ITPR3,JAK2,KLF11,LCK,LYN,MAFA,MAPK14,MAPK3,MTOR,NAPA,NSF,PAIP1,PIK3C2G,PIK3R1,PIK3R2,PIK3R3,PIK3R6,PLCB2,PLCB3,PLCL2,PRKACB,PRKAG2,PRKAR1A,PRKAR1B,PRKCE,PRKCH,PRKCI,PRKD1,RAP1A,RAP1B,RAPGEF4,RPS6KA5,SEC61A1,SEC61…
Phagosome Formation	28.4	0.176	2.636	ACKR4,ACTR3,ADCYAP1R1,ADGRA2,ADGRB2,ADGRB3,ADGRD2,ADGRG6,ADORA1,ADORA2B,ADRB1,AKT2,AKT3,AP1S3,BDKRB2,BRS3,C5AR1,CALCR,CNR1,COLEC12,CRHR1,CRHR2,CRKL,CXCR1,EDNRA,F2RL1,F2RL3,FCER1A,FCGR1A,FZD10,FZD3,FZD6,GHRHR,GPR135,GPR143,GPR148,GPR17,GPR176,GPR180,GPR183,GPR19,GPR22,GPR26,GPR34,GPR4,GPRC5A,GRB2,GRM7,HTR1A,HTR1F,HTR2A,HTR2B,HTR7,ITGA5,ITGAD,ITGAV,ITGB1,ITPR1,ITPR3,JCHAIN,LBP,LCK,LPAR4,LPAR5,LPAR6…
Huntington's Disease Signaling	28.4	0.261	1.677	AKT2,AKT3,ATF2,ATP5F1C,ATP5F1E,BAX,BCL2L1,BDNF,CACNA1B,CAPN7,CASP12,CASP2,CASP3,CASP7,CASP8,CDK5,CDK5R1,CLTC,CREB3L1,CTSD,CYCS,DNM3,GLS,GNA11,GNAQ,GNB1,GNB3,GNG11,GNG12,GNG13,GNG4,GNG5,GOSR1,GRB2,GRIN2B,HAP1,HDAC8,HSPA2,HSPA4,HSPA8,IGF1,ITPR1,MAP2K4,MAPK3,MTOR,NAPA,NCOR2,NSF,PACSIN1,PIK3C2G,PIK3R1,PIK3R2,PIK3R3,PIK3R6,PLCB2,PLCB3,POLR2C,POLR2J,PRKCE,PRKCH,PRKCI,PRKD1,PSMA1,PSMA5,PSMB8,PSMC1,PSMD1…
Mitochondrial Dysfunction	28.2	0.238	-0.442	ACO2,ARG2,ATF2,ATP1A2,ATP1B2,ATP5F1C,ATP5F1E,ATP5MC2,BAX,BBC3,CACNA1B,CACNB1,CACNB4,CACNG1,CACNG2,CACNG3,CACNG7,CACNG8,CAMK2A,CAMK2B,CAMK2G,CAPN7,CASP3,CATSPER2,CHP1,COX6B2,COX7A2L,COX7B,COX7C,COX8A,COX8C,CREB3L1,CYCS,DLAT,FBXW7,FIS1,GPX1,GPX3,GPX5,GPX8,GSTK1,GSTM1,GSTM2,HAP1,IDH2,ITPR1,ITPR3,MAP2K4,MAPK10,MAPK7,MT-ATP6,MT-ND4L,MTOR,NDUFA1,NDUFA10,NDUFA11,NDUFA12,NDUFB1,NDUFB10,NDUFB4,NDUFS7,NFE2…
Axonal Guidance Signaling	27.8	0.198	#NUM!	ABLIM2,ACTR3,ADAM12,ADAMDEC1,ADAMTS13,ADAMTS9,AKT2,AKT3,ARHGEF15,BDNF,BMP8B,BRCC3,CDK5,CHP1,CRK,CRKL,EFNB3,FZD10,FZD3,FZD6,GLIS2,GNA11,GNA13,GNAI2,GNAQ,GNAT1,GNB1,GNB3,GNG11,GNG12,GNG13,GNG4,GNG5,GRB2,HHIP,IGF1,ITGA5,ITGAD,ITGAV,ITGB1,ITSN1,KCNJ12,LRRC4C,MAP2K1,MAPK3,MMP1,MMP10,MMP25,MMP7,MYL3,NCK2,NFATC2,NTF3,NTN4,NTN5,NTNG2,PDGFB,PFN2,PIK3C2G,PIK3R1,PIK3R2,PIK3R3,PIK3R6,PLCB2,PLCB3,PLCL2,PMPCB,…
GNRH Signaling	27.8	0.314	1.938	ADCY3,ADCY6,ATF2,CACNA1B,CACNB1,CACNB4,CACNG1,CACNG2,CACNG3,CACNG7,CACNG8,CAMK2A,CAMK2B,CAMK2G,CATSPER2,CREB3L1,FOS,GNA11,GNAI2,GNAQ,GNB1,GNB3,GNG11,GNG12,GNG13,GNG4,GNG5,GRB2,HBEGF,ITPR1,ITPR3,MAP2K1,MAP2K3,MAP2K4,MAP3K8,MAPK10,MAPK14,MAPK3,MAPK7,NFKB2,PLCB2,PLCB3,PRKACB,PRKAG2,PRKAR1A,PRKAR1B,PRKCE,PRKCH,PRKCI,PRKD1,PTK2,RALB,RAP1A,RAP1B,RAP2A,RAP2B,RASD1,RASD2,RRAS2,SRC
Synaptogenesis Signaling Pathway	27.4	0.244	2.018	ACTR3,ADCY3,ADCY6,AKT2,AKT3,ATF2,BDNF,CACNA1B,CACNB1,CACNB4,CAMK2A,CAMK2B,CAMK2G,CDH19,CDH2,CDH20,CDH7,CDK5,CPLX1,CPLX3,CREB3L1,CRK,CRKL,DAB1,EFNB3,EIF4EBP2,EIF4EBP3,GOSR1,GRB2,GRIA1,GRIA4,GRIN1,GRIN2B,GRIN2D,GRM7,HSPA8,ITPR1,ITSN1,LCK,LRRTM2,LYN,MAPK14,MAPK3,MTOR,NAPA,NECTIN1,NSF,PAFAH1B1,PIK3C2G,PIK3R1,PIK3R2,PIK3R3,PIK3R6,PRKACB,PRKAG2,PRKAR1A,PRKAR1B,PRKCE,RALB,RAP1A,RAP1B,RAP2A,RAP2B,RASD1,R…
Protein Kinase A Signaling	26.8	0.214	-0.12	ADCY3,ADCY6,ADD1,ADD2,ADD3,AKAP12,AKAP17A,AKAP4,ANAPC10,APEX1,ATF2,CAMK2A,CAMK2B,CAMK2G,CDC25A,CHP1,CHUK,CNGB3,CREB3L1,DUSP10,DUSP18,DUSP2,DUSP4,DUSP5,EBI3,EPM2A,FICD,GDPD1,GNA13,GNAI2,GNAQ,GNB1,GNB3,GNG11,GNG12,GNG13,GNG4,GNG5,GYS1,HHAT,HNF1A,ITPR1,ITPR3,LIPE,MAP2K1,MAPK3,MPPED2,MYL3,NFATC2,NFKB2,NFKBIE,PDE10A,PLCB2,PLCB3,PLCL2,PPP1CC,PPP1R14D,PPP2CA,PPP3CC,PPP3R1,PRKACB,PRKAG2,PRKAR1A,PRKAR1B,P…
Regulation Of The Epithelial Mesenchymal Transition By Growth Factors Pathway	26.7	0.307	1.069	AKT2,AKT3,CD40LG,CDH2,CHUK,FASLG,FGF11,FGF20,FGF7,FOS,FOXC2,FOXO1,FRS2,GRB2,IL6,JAK2,LTA,MAP2K1,MAP2K3,MAP2K4,MAPK10,MAPK14,MAPK3,MMP1,MTOR,NFKB2,OCLN,PARD6B,PDGFB,PDGFRB,PIK3C2G,PIK3R1,PIK3R2,PIK3R3,PIK3R6,RALB,RAP1A,RAP1B,RAP2A,RAP2B,RASD1,RASD2,RHOA,RRAS2,SMAD2,TGFBR1,TNFSF10,TNFSF11,TNFSF12-TNFSF13,TNFSF13,TNFSF14,TNFSF15,TNFSF4,TNFSF8,TNFSF9,TWIST1,WWTR1,ZEB1,ZEB2
Oxytocin In Brain Signaling Pathway	26.7	0.302	2.994	AKT2,AKT3,ATF2,CACNA1B,CACNB1,CACNB4,CACNG1,CACNG2,CACNG3,CACNG7,CACNG8,CAMKK2,CATSPER2,CREB3L1,DDIT3,GNA11,GNAI2,GNAQ,GNB1,GNB3,GNG11,GNG12,GNG13,GNG4,GNG5,IL6,ITPR1,ITPR3,MAP2K1,MAPK3,MAPK7,MEF2A,MTOR,NFKB2,NLRP10,PIK3C2G,PIK3R1,PIK3R2,PIK3R3,PIK3R6,PLA2G12A,PLA2G2D,PLA2G4A,PLA2G5,PLCB3,PRKCE,PRKCH,PRKCI,PRKD1,PYCARD,RALB,RAP1A,RAP1B,RAP2A,RAP2B,RASD1,RASD2,RGS2,RRAS2,SLC12A5
Chronic Myeloid Leukemia Signaling	26.5	0.255	0.593	ADCY3,AKT1S1,AKT2,AKT3,BCL2L1,BCL2L11,CCND2,CDK6,CDKN1A,CDKN1B,CDKN2A,CHP1,CHUK,CRK,CRKL,CTBP1,DVL3,E2F2,E2F5,FOS,FOXO3,FZD10,FZD3,FZD6,GLIS2,GRB2,HDAC8,HNF1A,HNRNPA1,IL4,ITGB1,JAK2,KLF4,LIN28B,MAP2K1,MAPK3,MTOR,NFATC2,NFKB2,NOTCH1,PAX5,PIK3C2G,PIK3R1,PIK3R2,PIK3R3,PIK3R6,PLCB2,PLCB3,PLCL2,PPP3CC,PPP3R1,PRKAG2,PTEN,RALB,RAP1A,RAP1B,RAP2A,RAP2B,RASD1,RASD2,RRAS2,SET,SKP2,TCF4,TCF7L2,TFDP1,TGFBR1,T…
Erythropoietin Signaling Pathway	26.1	0.316	0.802	AKT2,AKT3,BCL2L1,CCND2,CD40LG,CXCL8,EPO,FASLG,FOS,FOXO3,GRB2,IFNG,IL12A,IL12B,IL1A,IL2,IL36B,IL36G,IL4,IL6,ITPR1,ITPR3,JAK2,LEP,LTA,MAP2K1,MAPK3,MTOR,NFKB2,NFKBIE,PIK3C2G,PIK3R1,PIK3R2,PIK3R3,PIK3R6,PRKCE,PRKCH,PRKCI,PRKD1,RALB,RAP1A,RAP1B,RAP2A,RAP2B,RASD1,RASD2,RRAS2,SRC,TNFSF10,TNFSF11,TNFSF13,TNFSF14,TNFSF15,TNFSF4,TNFSF8,TNFSF9
G Beta Gamma Signaling	26.1	0.372	3.202	AKT2,AKT3,CACNA1B,CACNB1,CACNB4,CACNG1,CACNG2,CACNG3,CACNG7,CACNG8,CATSPER2,CAV2,GNA11,GNA13,GNAI2,GNAQ,GNAT1,GNB1,GNB3,GNG11,GNG12,GNG13,GNG4,GNG5,GRB2,HBEGF,ITPR1,ITPR3,KCNJ3,KCNJ6,MAPK3,PRKACB,PRKAG2,PRKAR1A,PRKAR1B,PRKCE,PRKCH,PRKCI,PRKD1,RALB,RAP1A,RAP1B,RAP2A,RAP2B,RASD1,RASD2,RRAS2,SRC
HMGB1 Signaling	25.7	0.323	0	AKT2,AKT3,CD40LG,CXCL8,DIRAS3,FASLG,FOS,IFNG,IL12A,IL12B,IL1A,IL2,IL36B,IL36G,IL4,IL6,KAT2B,LEP,LTA,MAP2K1,MAP2K3,MAP2K4,MAPK10,MAPK14,MAPK3,NFKB2,PIK3C2G,PIK3R1,PIK3R2,PIK3R3,PIK3R6,PLAT,RALB,RAP1A,RAP1B,RAP2A,RAP2B,RASD1,RASD2,RHOA,RHOC,RHOJ,RND3,RRAS2,SERPINE1,SP1,TNFSF10,TNFSF11,TNFSF13,TNFSF14,TNFSF15,TNFSF4,TNFSF8,TNFSF9
AMPK Signaling	25.7	0.269	1.581	ACTL6B,ADRB1,AK2,AK3,AKT1S1,AKT2,AKT3,ARID2,ATF2,CAMKK2,CDKN1A,CFTR,CHRNA2,CPT1A,CPT2,CREB3L1,EEF2,EPM2A,FOXO1,FOXO3,GNA11,GNA13,GNAI2,GNAQ,GNAT1,GNB1,GNB3,GNG11,GNG12,GNG13,GNG4,GNG5,GYS1,INS,IRS1,KAT2B,LEP,LIPE,MAP2K3,MAPK14,MTOR,PCK2,PFKFB3,PHF10,PIK3C2G,PIK3R1,PIK3R2,PIK3R3,PIK3R6,PPM1F,PPP2CA,PPP2CB,PPP2R2A,PPP2R3A,PPP2R5C,PRKACB,PRKAG2,PRKAR1A,PRKAR1B,RAB27A,RAB39A,RAB6A,RAB9B,SLC2A1,TSC1
Pulmonary Fibrosis Idiopathic Signaling Pathway	25.6	0.233	0.465	ACTC1,ACVR1,ACVR1B,AKT2,AKT3,ATF2,BAX,BBC3,CDH2,COL20A1,COL25A1,COL4A2,EDNRA,EIF4EBP2,EIF4EBP3,FOS,FOXO1,FOXO3,FZD10,FZD3,FZD6,GNA13,GRB2,HNF1A,IL13RA1,IL4,IL6,ITGAV,ITGB1,JAK2,MAP2K1,MAP2K3,MAP2K4,MAPK10,MAPK14,MAPK3,MMP1,MMP10,MMP25,MMP7,MTOR,NFKB2,NOTCH1,PDGFB,PDGFRB,PIK3C2G,PIK3R1,PIK3R2,PIK3R3,PIK3R6,PMAIP1,PTEN,PTK2,RALB,RAP1A,RAP1B,RAP2A,RAP2B,RASD1,RASD2,RHOA,ROCK1,ROCK2,RPS6KA5,RRAS2,SER…
CXCR4 Signaling	25.6	0.321	1.043	ADCY3,ADCY6,AKT2,AKT3,CRK,DIRAS3,FOS,GNA11,GNA13,GNAI2,GNAQ,GNAT1,GNB1,GNB3,GNG11,GNG12,GNG13,GNG4,GNG5,ITPR1,ITPR3,LYN,MAP2K1,MAP2K4,MAPK10,MAPK3,MYL3,PIK3C2G,PIK3R1,PIK3R2,PIK3R3,PIK3R6,PLCB2,PLCB3,PRKCE,PRKCH,PRKCI,PRKD1,PTK2,RALB,RAP1A,RAP1B,RAP2A,RAP2B,RASD1,RASD2,RHOA,RHOC,RHOJ,RND3,ROCK1,ROCK2,RRAS2,SRC
Endocannabinoid Developing Neuron Pathway	25.4	0.37	1.48	ADCY3,ADCY6,AKT1S1,AKT2,AKT3,ATF2,CDKN1B,CNR1,CREB3L1,GNAI2,GNB1,GNB3,GNG11,GNG12,GNG13,GNG4,GNG5,MAP2K1,MAP2K3,MAP2K4,MAPK10,MAPK14,MAPK15,MAPK3,MAPK6,MAPK7,MTOR,PAX6,PIK3C2G,PIK3R1,PIK3R2,PIK3R3,PIK3R6,PRKACB,PRKAG2,PRKAR1A,PRKAR1B,RALB,RAP1A,RAP1B,RAP2A,RAP2B,RASD1,RASD2,RHOA,RRAS2,SRC
Thrombin Signaling	25.2	0.276	0.729	ADCY3,ADCY6,AKT2,AKT3,ARHGEF15,ARHGEF19,ARHGEF2,ARHGEF38,CAMK2A,CAMK2B,CAMK2G,DIRAS3,F2RL3,GATA6,GNA11,GNA13,GNAI2,GNAQ,GNAT1,GNB1,GNB3,GNG11,GNG12,GNG13,GNG4,GNG5,GRB2,ITPR1,ITPR3,MAP2K1,MAPK14,MAPK3,MYL3,NFKB2,PIK3C2G,PIK3R1,PIK3R2,PIK3R3,PIK3R6,PLCB2,PLCB3,PLCL2,PRKCE,PRKCH,PRKCI,PRKD1,PTK2,RALB,RAP1A,RAP1B,RAP2A,RAP2B,RASD1,RASD2,RHOA,RHOC,RHOJ,RND3,ROCK1,ROCK2,RRAS2,SRC
Apelin Endothelial Signaling Pathway	25	0.348	1.48	ADCY3,ADCY6,AKT2,AKT3,APLN,AQP2,FOS,GNA11,GNA13,GNAI2,GNAQ,GNAT1,GNB1,GNB3,GNG11,GNG12,GNG13,GNG4,GNG5,KLF2,MAP2K1,MAP2K4,MAPK10,MAPK3,MEF2A,MTOR,NFKB2,PIK3C2G,PIK3R1,PIK3R2,PIK3R3,PIK3R6,PLCB2,PLCB3,PRKAG2,PRKCE,PRKCH,PRKCI,PRKD1,RALB,RAP1A,RAP1B,RAP2A,RAP2B,RASD1,RASD2,RRAS2,SP1,TEK
Neuroinflammation Signaling Pathway	25	0.233	-0.762	ACVR1,ACVR1B,AKT2,AKT3,ATF2,BDNF,CASP3,CASP8,CHP1,CHUK,CREB3L1,CX3CL1,CXCL8,FASLG,FOS,GABRA1,GABRB3,GABRP,GAD2,GDNF,GLS,GRIA1,GRIN1,GRIN2B,GRIN2D,HLA-B,HLA-DMB,HLA-DPB1,HLA-DRB5,HLA-E,HLA-F,HLA-G,IFNA2,IFNG,IL12A,IL12B,IL4,IL6,IRAK4,JAK2,KCNJ3,KCNJ6,MAP2K4,MAPK10,MAPK14,MAPK15,MAPK3,MAPK6,MAPK7,MR1,NCF1,NFATC2,NFE2L2,NFKB2,NTF3,PIK3C2G,PIK3R1,PIK3R2,PIK3R3,PIK3R6,PLA2G12A,PLA2G2D,PLA2G4A,PLA2G5,P…
Reelin Signaling in Neurons	24.5	0.348	1.809	ACTR3,AKT2,AKT3,ARHGEF15,ARHGEF19,ARHGEF2,ARHGEF38,CAMK2A,CAMK2B,CAMK2G,CDH2,CDK5,CDK5R1,CNR1,CRK,CRKL,DAB1,DCX,GRIN1,GRIN2B,GRIN2D,ITGA5,ITGB1,LCK,LYN,MAP2K1,MAP2K3,MAP2K4,MAPK10,MAPK3,MAPK8IP1,MTOR,PAFAH1B1,PAFAH1B2,PAFAH1B3,PDK4,PIK3C2G,PIK3R1,PIK3R2,PIK3R3,PIK3R6,RAP1A,RAP1B,RELN,RHOA,SRC,WASL,YES1
Gap Junction Signaling	23.4	0.283	#NUM!	ACTC1,ADCY3,ADCY6,ADRB1,AKT2,AKT3,GJB6,GJB7,GJC3,GJD2,GNAI2,GNAQ,GRB2,GRIA1,GRIA4,GRIK1,HTR2A,HTR2B,ITPR1,ITPR3,MAP2K1,MAPK3,MAPK7,NPR3,PIK3C2G,PIK3R1,PIK3R2,PIK3R3,PIK3R6,PLCB2,PLCB3,PLCL2,PPP3CC,PPP3R1,PRKACB,PRKAG2,PRKAR1A,PRKAR1B,PRKCE,PRKCH,PRKCI,PRKD1,RALB,RAP1A,RAP1B,RAP2A,RAP2B,RASD1,RASD2,RRAS2,SGSM3,SP1,SRC,TUBA1A,TUBA1C,TUBB2A
PEDF Signaling	23.3	0.44	-0.343	AKT2,AKT3,BCL2L1,BDNF,CASP7,CASP8,CHUK,FASLG,GDNF,HNF1A,HNF1B,MAPK14,MAPK3,NFKB2,NFKBIE,PIK3C2G,PIK3R1,PIK3R2,PIK3R3,PIK3R6,PPARG,RALB,RAP1A,RAP1B,RAP2A,RAP2B,RASD1,RASD2,RHOA,ROCK1,ROCK2,RRAS2,SOD2,TCF12,TCF4,TCF7L2,ZEB1
Adrenomedullin signaling pathway	23.3	0.281	2.06	ADCY3,ADCY6,ADM,AKT2,AKT3,BAX,CASP3,FOS,GNA11,GNAQ,GRB2,IL1A,IL36B,IL36G,IL36RN,ITPR1,ITPR3,KCNH2,LTA,MAP2K1,MAP2K3,MAP2K4,MAPK10,MAPK14,MAPK15,MAPK3,MAPK6,MAPK7,MAX,NFKB2,NPR3,PIK3C2G,PIK3R1,PIK3R2,PIK3R3,PIK3R6,PLCB2,PLCB3,PLCL2,PPARG,PRKACB,PRKAG2,PRKAR1A,PRKAR1B,PTK2,RALB,RAP1A,RAP1B,RAP2A,RAP2B,RASD1,RASD2,RRAS2,TFAP2A,TFAP2B,TFAP2C
Autophagy	23	0.269	0.802	AKT1S1,AKT2,AKT3,ARL8B,ATF2,ATG12,ATG16L1,ATG9A,CAMKK2,CDKN1B,CHP1,CREB3L1,DDIT3,FOS,FOXO1,FOXO3,FUNDC1,GCG,IGF1,INS,IRS1,LAMP2,MAP1LC3A,MAP1LC3B,MAP2K1,MAP2K4,MAPK10,MAPK3,MTOR,NFKB2,NRBF2,PDGFB,PIK3C2G,PIK3R1,PIK3R2,PIK3R3,PIK3R6,PPP2CA,PPP2CB,PPP2R2A,PPP2R3A,PPP2R5C,PPP3CC,PPP3R1,PRKACB,PRKAG2,PRKAR1A,PRKAR1B,PTEN,RALB,SESN1,SLC1A5,SLC7A5,TBK1,TGFA,TSC1,UVRAG,WIPI2
Endocannabinoid Neuronal Synapse Pathway	22.9	0.322	1.372	ADCY3,ADCY6,CACNA1B,CACNB1,CACNB4,CACNG1,CACNG2,CACNG3,CACNG7,CACNG8,CATSPER2,CHP1,CNR1,GNA11,GNAI2,GNAQ,GNB1,GNB3,GNG11,GNG12,GNG13,GNG4,GNG5,GRIA1,GRIA4,GRIN1,GRIN2B,GRIN2D,ITPR1,ITPR3,KCNJ3,KCNJ6,MAPK10,MAPK14,MAPK15,MAPK3,MAPK6,MAPK7,PLCB2,PLCB3,PLCL2,PPP3CC,PPP3R1,PRKACB,PRKAG2,PRKAR1A,PRKAR1B,RIMS1
P2Y Purigenic Receptor Signaling Pathway	22.5	0.338	1.761	ADCY3,ADCY6,AKT2,AKT3,ATF2,CREB3L1,FOS,GNAI2,GNAQ,GNB1,GNB3,GNG11,GNG12,GNG13,GNG4,GNG5,MAP2K1,MAPK3,NFKB2,P2RY1,P2RY11,PIK3C2G,PIK3R1,PIK3R2,PIK3R3,PIK3R6,PLCB2,PLCB3,PLCL2,PRKACB,PRKAG2,PRKAR1A,PRKAR1B,PRKCE,PRKCH,PRKCI,PRKD1,RALB,RAP1A,RAP1B,RAP2A,RAP2B,RASD1,RASD2,RRAS2
Wound Healing Signaling Pathway	22.3	0.246	0	ACVR1,ACVR1B,CD40LG,CHUK,COL20A1,COL25A1,COL4A2,CXCL8,FASLG,FGF7,FOS,GRB2,HBEGF,IFNG,IL12A,IL12B,IL18RAP,IL1A,IL1RAP,IL2,IL36B,IL36G,IL36RN,IL4,IL6,ITGB1,JAK2,LAMB3,LEP,LTA,MAP2K1,MAP2K3,MAP2K4,MAPK10,MAPK3,MMP1,MMP10,NFKB2,NFKBIE,PDGFB,RALB,RAP1A,RAP1B,RAP2A,RAP2B,RASD1,RASD2,RRAS2,STAT1,TAC1,TGFA,TGFBR1,TNFSF10,TNFSF11,TNFSF13,TNFSF14,TNFSF15,TNFSF4,TNFSF8,TNFSF9,TRPA1,VEGFC
Endocannabinoid Cancer Inhibition Pathway	22.2	0.32	-0.885	ADCY3,ADCY6,AKT1S1,AKT2,AKT3,ATF2,CAMKK2,CASP12,CASP2,CASP3,CASP7,CASP8,CCND2,CDKN1A,CDKN1B,CNR1,CREB3L1,DDIT3,GNA13,GNAI2,GNAQ,HNF1A,MAP2K1,MAP2K3,MAP2K4,MAPK14,MAPK3,MTOR,PIK3C2G,PIK3R1,PIK3R2,PIK3R3,PIK3R6,PRKACB,PRKAG2,PRKAR1A,PRKAR1B,PTK2,RHOA,ROCK1,ROCK2,SRC,TCF4,TCF7L2,TRIB3,TWIST1,VEGFC
Ephrin Receptor Signaling	22.1	0.272	1.938	ACTR3,AKT2,AKT3,ARHGEF15,ATF2,CREB3L1,CRK,CRKL,EFNB3,GNA11,GNA13,GNAI2,GNAQ,GNAT1,GNB1,GNB3,GNG11,GNG12,GNG13,GNG4,GNG5,GRB2,GRIN1,GRIN2B,GRIN2D,ITGA5,ITGAD,ITGAV,ITGB1,ITSN1,JAK2,MAP2K1,MAP4K4,MAPK3,NCK2,PDGFB,PIK3C2G,PTK2,RALB,RAP1A,RAP1B,RAP2A,RAP2B,RASA1,RASD1,RASD2,RGS3,RHOA,ROCK1,ROCK2,RRAS2,SH2D3C,SRC,VEGFC,WASL
Cholecystokinin/Gastrin-mediated Signaling	21.8	0.353	0.949	ATF2,DIRAS3,FOS,GNA13,GNAQ,GRB2,IL1A,IL36B,IL36G,IL36RN,ITPR1,ITPR3,MAP2K1,MAP2K3,MAP2K4,MAPK10,MAPK14,MAPK3,MAPK7,MEF2A,PLCB2,PLCB3,PRKCE,PRKCH,PRKCI,PRKD1,PTK2,RALB,RAP1A,RAP1B,RAP2A,RAP2B,RASD1,RASD2,RHOA,RHOC,RHOJ,RND3,ROCK1,ROCK2,RRAS2,SRC
Gαq Signaling	21.8	0.294	0.926	AKT2,AKT3,CALCR,CHP1,CHUK,DIRAS3,EPM2A,GNA11,GNA13,GNAI2,GNAQ,GNAT1,GNB1,GNB3,GNG11,GNG12,GNG13,GNG4,GNG5,GRK2,GYS1,HTR2A,HTR2B,ITPR1,ITPR3,MAP2K1,MAPK3,NFATC2,NFKB2,NFKBIE,PIK3C2G,PIK3R1,PIK3R2,PIK3R3,PIK3R6,PLCB2,PLCB3,PPP3CC,PPP3R1,PRKCE,PRKCH,PRKCI,PRKD1,RGS2,RHOA,RHOC,RHOJ,RND3,ROCK1,ROCK2
HER-2 Signaling in Breast Cancer	21.8	0.256	0.405	AKT1S1,AKT2,AKT3,BCL2L11,CASP3,CASP7,CDKN1A,CDKN1B,CHUK,COX6B2,COX7A2L,COX7B,COX7C,COX8A,COX8C,FCER1A,FOS,FOXO1,FOXO3,GRB2,HBEGF,IL1A,ITGB1,LCK,LYN,MAP2K1,MAPK3,MTOR,NFKB2,NFKBIE,NRG1,NUP43,NUP58,PARD6B,PIK3C2G,PIK3R1,PIK3R2,PIK3R3,PIK3R6,PRKCE,PRKCH,PRKCI,PRKD1,PTEN,RAE1,RALB,RAP1A,RAP1B,RAP2A,RAP2B,RASD1,RASD2,RRAS2,SP1,SRC,TGFA,TSC1,YES1
Natural Killer Cell Signaling	21.8	0.273	0.555	AKT2,AKT3,CD226,CD48,FASLG,GRB2,HLA-B,HLA-E,HLA-F,HLA-G,HSPA2,HSPA4,HSPA8,IFNG,IL12A,IL12B,IL18RAP,IL2,IRAK4,ITGB1,JAK2,KIR3DL1,KIR3DL2,KLRB1,KLRC3,KLRD1,LCK,MAP2K1,MAP2K3,MAP3K8,MAPK14,MAPK3,MICB,MTOR,NECTIN2,NFATC2,NFKB2,PIK3C2G,PIK3R1,PIK3R2,PIK3R3,PIK3R6,RALB,RAP1A,RAP1B,RAP2A,RAP2B,RASD1,RASD2,ROCK1,RRAS2,TNFSF10,ULBP1,WASL
HIF1α Signaling	21.5	0.264	1.753	ADM,AKT2,AKT3,APEX1,CAMK2A,CAMK2B,CAMK2G,CCNG2,CDKN1A,CHP1,EPO,HK1,HK3,HSPA2,HSPA4,HSPA8,IGF1,IL6,KDR,LDHA,MAP2K1,MAP2K3,MAP2K4,MAPK3,MMP1,MMP10,MMP25,MMP7,MTOR,NCF1,PDGFB,PIK3C2G,PIK3R1,PIK3R2,PIK3R3,PIK3R6,PPP3CC,PPP3R1,PRKCE,PRKCH,PRKCI,PRKD1,RALB,RAP1A,RAP1B,RAP2A,RAP2B,RASD1,RASD2,RRAS2,SERPINE1,SLC2A1,SLC2A5,TGFA,VEGFC
Role of Tissue Factor in Cancer	21.4	0.353	#NUM!	AKT2,AKT3,ARRB2,BCL2L1,CASP3,CSF1,CXCL8,F2RL1,GNA11,GNA13,GNAQ,HBEGF,ITGAV,ITGB1,JAK2,LCK,LYN,MAPK14,MAPK3,MMP1,MTOR,P4HB,PDIA6,PIK3C2G,PIK3R1,PIK3R2,PIK3R3,PIK3R6,PTEN,RALB,RAP1A,RAP1B,RAP2A,RAP2B,RASD1,RASD2,RPS6KA5,RRAS2,SRC,VEGFC,YES1
Pathogen Induced Cytokine Storm Signaling Pathway	21.3	0.202	-1.039	CASP3,CASP7,CASP8,CCL18,CCL28,CCL7,CD163,CD40LG,COL20A1,COL25A1,COL4A2,CX3CL1,CXCL11,CXCL13,CXCL14,CXCL16,CXCL2,CXCL6,CXCL8,CXCR1,CXCR2,EOMES,FASLG,FOS,FTH1,GPR15LG,GSDMD,HLA-DMB,HLA-DPB1,HLA-DRB5,IFNA2,IFNG,IL12A,IL12B,IL18RAP,IL1A,IL1RAP,IL2,IL36B,IL36G,IL36RN,IL4,IL6,IL9,IRF1,JAK2,LEP,LTA,MAPK10,MAPK14,MAPK15,MAPK3,MAPK6,MAPK7,NFKB2,NLRP10,PPBP,PYCARD,RAB27A,SLC2A1,SLC2A5,SOCS3,SRGN,STAT1,STIN…
fMLP Signaling in Neutrophils	20.9	0.328	1.715	ACTR3,CHP1,GNA11,GNA13,GNAI2,GNAQ,GNAT1,GNB1,GNB3,GNG11,GNG12,GNG13,GNG4,GNG5,ITPR1,ITPR3,MAP2K1,MAPK3,NCF1,NFATC2,NFKB2,NFKBIE,PIK3C2G,PIK3R1,PIK3R2,PIK3R3,PIK3R6,PLCB2,PLCB3,PPP3CC,PPP3R1,PRKCE,PRKCH,PRKCI,PRKD1,RALB,RAP1A,RAP1B,RAP2A,RAP2B,RASD1,RASD2,RRAS2
Glioma Signaling	20.9	0.336	0.928	AKT2,AKT3,CAMK2A,CAMK2B,CAMK2G,CCND2,CDK6,CDKN1A,CDKN2A,CDKN2B,E2F2,E2F5,GRB2,HDAC8,IDH1,IDH2,IGF1,MAP2K1,MAPK3,MTOR,PDGFB,PDGFRB,PIK3C2G,PIK3R1,PIK3R2,PIK3R3,PIK3R6,PRKCE,PRKCH,PRKCI,PRKD1,PTEN,RALB,RAP1A,RAP1B,RAP2A,RAP2B,RASD1,RASD2,RRAS2,TFDP1,TGFA
Role Of Osteoblasts In Rheumatoid Arthritis Signaling Pathway	20.9	0.242	-1.313	ACVR1,AKT2,AKT3,CD40LG,CTSB,CTSC,CTSD,CTSE,CTSH,CTSL,CTSW,CXCL8,FASLG,FZD10,FZD3,FZD6,HNF1A,IFNG,IGF1,IL12A,IL12B,IL1A,IL2,IL36B,IL36G,IL4,IL6,JAK2,LEP,LRP6,LTA,MAPK3,MMP1,MMP10,MMP25,MMP7,PIK3C2G,PIK3R1,PIK3R2,PIK3R3,PIK3R6,PTH,SMAD9,SRC,STAT1,TCF4,TCF7L2,TNFSF10,TNFSF11,TNFSF13,TNFSF14,TNFSF15,TNFSF4,TNFSF8,TNFSF9,VEGFC,WNT2B,WNT5A,WNT8B
Glioblastoma Multiforme Signaling	20.8	0.287	1.234	AKT2,AKT3,CCND2,CDK6,CDKN1A,CDKN1B,CDKN2A,DIRAS3,E2F2,E2F5,FOXO1,FZD10,FZD3,FZD6,GRB2,IGF1,ITPR1,ITPR3,MAP2K1,MAPK3,MTOR,PDGFB,PDGFRB,PIK3C2G,PIK3R1,PIK3R2,PIK3R3,PIK3R6,PLCB2,PLCB3,PLCL2,PTEN,RALB,RAP1A,RAP1B,RAP2A,RAP2B,RASD1,RASD2,RHOA,RHOC,RHOJ,RND3,RRAS2,SRC,TSC1,WNT2B,WNT5A,WNT8B
CDX Gastrointestinal Cancer Signaling Pathway	20.5	0.262	0	AKT2,AKT3,BMI1,BMP8B,CD40LG,CDX4,CHUK,CXCL8,FASLG,FOS,FZD10,FZD3,FZD6,GATA6,HBEGF,HNF1A,IFNG,IL12A,IL12B,IL1A,IL2,IL36B,IL36G,IL4,IL6,JAK2,LEP,LTA,MAP2K1,MAPK14,MAPK3,NCF1,NFKB2,PIK3C2G,PIK3R1,PIK3R2,PIK3R3,PIK3R6,PTEN,SLC10A2,TCF4,TCF7L2,TNFSF10,TNFSF11,TNFSF13,TNFSF14,TNFSF15,TNFSF4,TNFSF8,TNFSF9,WNT2B,WNT5A,WNT8B
CCR3 Signaling in Eosinophils	20.5	0.321	0.816	GNA11,GNA13,GNAI2,GNAQ,GNAT1,GNB1,GNB3,GNG11,GNG12,GNG13,GNG4,GNG5,ITPR1,ITPR3,MAP2K1,MAPK14,MAPK3,PIK3C2G,PIK3R1,PIK3R2,PIK3R3,PIK3R6,PLA2G12A,PLA2G2D,PLA2G4A,PLA2G5,PLCB2,PLCB3,PRKCE,PRKCH,PRKCI,PRKD1,RALB,RAP1A,RAP1B,RAP2A,RAP2B,RASD1,RASD2,RHOA,ROCK1,ROCK2,RRAS2
CLEAR Signaling Pathway	20	0.221	1.664	AKT1S1,AKT2,AKT3,ATF2,ATP6V0C,ATP6V0E2,ATP6V1G1,ATP6V1G3,BLOC1S3,CD63,CHP1,CREB3L1,CTSB,CTSD,DDIT4,FNIP1,GAA,IGF1,ITPR1,ITPR3,KDR,MAP4K3,MAPK14,MAPK15,MAPK3,MAPK6,MAPK7,MITF,MTOR,NRBF2,PDGFB,PDGFRB,PLBD2,PPP2CA,PPP2CB,PPP2R2A,PPP2R3A,PPP2R5C,PPP3CC,PPP3R1,PRKAG2,PRKCE,PRKCH,PRKCI,PRKD1,RALB,RAP1A,RAP1B,RAP2A,RAP2B,RASD1,RASD2,RRAS2,SGSH,SUMF1,TGFA,TGFBR1,TNFRSF11A,TNFSF11,TSC1,UVRAG,VPS26A,YWHAB
ERK/MAPK Signaling	20	0.251	0.438	ATF2,CREB3L1,CRK,CRKL,DUSP2,DUSP4,ESR1,FOS,GRB2,HSPB7,ITGA5,ITGAD,ITGAV,ITGB1,MAP2K1,MAPK3,MYCN,PIK3C2G,PIK3R1,PIK3R2,PIK3R3,PIK3R6,PLA2G12A,PLA2G2D,PLA2G4A,PLA2G5,PPARG,PPP1CC,PPP1R14D,PPP2CA,PPP2CB,PPP2R2A,PPP2R3A,PPP2R5C,PRKACB,PRKAG2,PRKAR1A,PRKAR1B,PRKCE,PRKCI,PTK2,RALB,RAP1A,RAP1B,RAP2A,RAP2B,RAPGEF4,RASD1,RASD2,RPS6KA5,RRAS2,SRC,STAT1,YWHAB
IL-17 Signaling	19.8	0.267	0.283	AKT2,AKT3,ATF2,CD40LG,CXCL8,DEFB110,DEFB118,DEFB132,FASLG,FOS,IFNG,IL12A,IL12B,IL1A,IL2,IL36B,IL36G,IL4,IL6,JAK2,LEP,LTA,MAP2K3,MAP2K4,MAPK10,MAPK14,MAPK3,PIK3C2G,PIK3R1,PIK3R2,PIK3R3,PIK3R6,RALB,RAP1A,RAP1B,RAP2A,RAP2B,RASD1,RASD2,RRAS2,TNFSF10,TNFSF11,TNFSF13,TNFSF14,TNFSF15,TNFSF4,TNFSF8,TNFSF9,TRAF5,VEGFC
Xenobiotic Metabolism Signaling	19.5	0.216	#NUM!	ALDH1L1,ALDH4A1,ALDH8A1,CAMK2A,CAMK2B,CAMK2G,CHST1,CHST12,CHST4,CHST7,CYP2C9,CYP3A5,FMO1,GSTA4,GSTK1,GSTM1,GSTM2,HS3ST1,HS3ST3B1,HS3ST4,HS3ST5,IL1A,IL6,MAP2K1,MAP2K3,MAP2K4,MAP3K8,MAPK14,MAPK3,MAPK7,NCOR2,NDST1,NDST2,NFE2L2,NFKB2,PIK3C2G,PIK3R1,PIK3R2,PIK3R3,PIK3R6,PPP2CA,PPP2CB,PPP2R2A,PPP2R3A,PPP2R5C,PRKCE,PRKCH,PRKCI,PRKD1,RALB,RAP1A,RAP1B,RAP2A,RAP2B,RASD1,RASD2,RRAS2,SOD3,SUMO1,UGT2B10,UGT2B…
Hepatic Cholestasis	19.4	0.262	#NUM!	ABCB4,ADCY3,ADCY6,CD40LG,CHUK,CXCL8,CYP3A5,ESR1,FASLG,GCG,HNF1A,IFNG,IL12A,IL12B,IL18RAP,IL1A,IL1RAP,IL2,IL36B,IL36G,IL36RN,IL4,IL6,INS,IRAK4,LBP,LEP,LTA,MAP2K4,MAPK10,NFKB2,NFKBIE,PRKACB,PRKAG2,PRKAR1A,PRKAR1B,PRKCE,PRKCH,PRKCI,PRKD1,SLC10A1,SLC10A2,TNFSF10,TNFSF11,TNFSF13,TNFSF14,TNFSF15,TNFSF4,TNFSF8,TNFSF9
PI3K/AKT Signaling	19.2	0.255	-0.845	AKT2,AKT3,BCL2L1,CDKN1A,CDKN1B,CHUK,CXCR1,CXCR2,EPM2A,FOXO1,FOXO3,GRB2,GYS1,IL10RA,IL10RB,IL13RA1,IL18RAP,IL2RA,IL3RA,IL7R,ITGA5,ITGAD,ITGAV,ITGB1,JAK2,MAP2K1,MAP3K8,MAPK3,MAPK8IP1,MTOR,NFKB2,NFKBIE,PIK3R1,PIK3R2,PIK3R3,PPP2CA,PPP2CB,PPP2R2A,PPP2R3A,PPP2R5C,PTEN,RALB,RAP1A,RAP1B,RAP2A,RAP2B,RASD1,RASD2,RRAS2,TSC1,YWHAB
Synaptic Long Term Potentiation	19	0.311	2.271	ATF2,CAMK2A,CAMK2B,CAMK2G,CHP1,CREB3L1,GNA11,GNAQ,GRIA1,GRIA4,GRIN1,GRIN2B,GRIN2D,GRM7,ITPR1,ITPR3,MAP2K1,MAPK3,PLCB2,PLCB3,PLCL2,PPP1CC,PPP1R14D,PPP3CC,PPP3R1,PRKACB,PRKAG2,PRKAR1A,PRKAR1B,PRKCE,PRKCH,PRKCI,PRKD1,RALB,RAP1A,RAP1B,RAP2A,RAP2B,RASD1,RASD2,RRAS2
Gα12/13 Signaling	18.8	0.308	0.324	AKT2,AKT3,CDH19,CDH2,CDH20,CDH7,CHUK,F2RL1,F2RL3,GNA13,LPAR4,LPAR5,LPAR6,MAP2K1,MAP2K4,MAPK10,MAPK3,MAPK7,MEF2A,MYL3,NFKB2,NFKBIE,PIK3C2G,PIK3R1,PIK3R2,PIK3R3,PIK3R6,PTK2,RALB,RAP1A,RAP1B,RAP2A,RAP2B,RASA1,RASD1,RASD2,RHOA,ROCK1,ROCK2,RRAS2,SRC
Gαi Signaling	18.8	0.3	0.522	ADCY3,ADCY6,ADORA1,CNR1,CXCR2,GNA11,GNA13,GNAI2,GNAQ,GNAT1,GNB1,GNB3,GNG11,GNG12,GNG13,GNG4,GNG5,GPR17,GRB2,GRM7,HTR1A,HTR1F,MAPK3,NPR3,PRKACB,PRKAG2,PRKAR1A,PRKAR1B,PTGER3,RALB,RAP1A,RAP1B,RAP2A,RAP2B,RASD1,RASD2,RGS10,RGS14,RRAS2,S1PR1,S1PR3,SRC
Role of Osteoblasts, Osteoclasts and Chondrocytes in Rheumatoid Arthritis	18.7	0.237	#NUM!	ACVR1,AKT2,AKT3,BMP8B,CALCR,CHP1,CHUK,CSF1,DKK3,FOS,FOXO1,FZD10,FZD3,FZD6,HNF1A,IFNG,IGF1,IL18RAP,IL1A,IL1RAP,IL36B,IL36G,IL36RN,IL4,IL6,IL7,ITGA5,LRP6,MAP2K3,MAP2K4,MAPK10,MAPK14,MAPK3,MMP1,NFATC2,NFKBIE,PIK3C2G,PIK3R1,PIK3R2,PIK3R3,PIK3R6,PPP3CC,PPP3R1,PTH,SMAD9,SRC,TCF4,TCF7L2,TNFRSF11A,TNFSF11,TRAF5,WNT2B,WNT5A,WNT8B
Synaptic Long Term Depression	18.6	0.253	1.605	CACNA1B,CACNB1,CACNB4,CACNG1,CACNG2,CACNG3,CACNG7,CACNG8,CATSPER2,CRH,CRHR1,GNA11,GNA13,GNAI2,GNAQ,GNAT1,GRIA1,GRIA4,GRM7,IGF1,ITPR1,ITPR3,LYN,MAP2K1,MAPK3,NPR3,PLA2G12A,PLA2G2D,PLA2G4A,PLA2G5,PLCB2,PLCB3,PLCL2,PPP2CA,PPP2CB,PPP2R2A,PPP2R3A,PPP2R5C,PRKCE,PRKCH,PRKCI,PRKD1,RALB,RAP1A,RAP1B,RAP2A,RAP2B,RASD1,RASD2,RRAS2
GM-CSF Signaling	18.6	0.429	1.569	AKT2,AKT3,BCL2A1,BCL2L1,CAMK2A,CAMK2B,CAMK2G,CISH,GRB2,JAK2,LYN,MAP2K1,MAPK3,PIK3C2G,PIK3R1,PIK3R2,PIK3R3,PIK3R6,PPP3CC,PPP3R1,RALB,RAP1A,RAP1B,RAP2A,RAP2B,RASD1,RASD2,RRAS2,RUNX1,STAT1
IL-6 Signaling	18.5	0.31	0.822	AKT2,AKT3,CHUK,CXCL8,FOS,GRB2,HSPB7,IL18RAP,IL1A,IL1RAP,IL36B,IL36G,IL36RN,IL6,JAK2,LBP,MAP2K1,MAP2K3,MAP2K4,MAP4K4,MAPK10,MAPK14,MAPK3,MAPKAPK2,NFKB2,NFKBIE,PIK3C2G,PIK3R1,PIK3R2,PIK3R3,PIK3R6,RALB,RAP1A,RAP1B,RAP2A,RAP2B,RASD1,RASD2,RRAS2,SOCS3
Neuregulin Signaling	18.4	0.325	1.461	AKT2,AKT3,CDK5,CDK5R1,CDKN1B,CRK,CRKL,ERBB4,EREG,GRB2,HBEGF,ITGA5,ITGAD,ITGAV,ITGB1,MAP2K1,MAPK3,MTOR,NRG1,PIK3R1,PIK3R2,PIK3R3,PRKCE,PRKCH,PRKCI,PRKD1,PTEN,RALB,RAP1A,RAP1B,RAP2A,RAP2B,RASD1,RASD2,RNF41,RRAS2,SRC,TGFA
IL-33 Signaling Pathway	18.3	0.258	2.064	AKT2,AKT3,ATF2,BCL2L1,CASP12,CASP2,CASP3,CASP7,CASP8,CHUK,CREB3L1,CXCL8,FOS,H2AX,H2AZ2,ICAM4,IFNG,IL1A,IL1RAP,IL36B,IL36G,IL36RN,IL4,IL6,IRAK4,JAK2,KIT,MAP2K1,MAP2K4,MAP3K8,MAPK10,MAPK14,MAPK3,MAPKAPK2,MTOR,NFKB2,NFKBIE,PIK3C2G,PIK3R1,PIK3R2,PIK3R3,PIK3R6,PRKACB,PRKAG2,PRKAR1A,PRKAR1B,TBK1,TPSD1
ID1 Signaling Pathway	18.3	0.249	1.131	ACVR1,ACVR1B,AKT2,AKT3,BAX,BCL2L1,BCL3,BHLHA15,BHLHE22,CDKN1A,CDKN1B,CDKN1C,CDKN2A,CHRNA2,FOXO3,ID1,IL6,LCK,LIFR,LYN,MAPK14,MAPK3,MCAM,NFKB2,PIK3C2G,PIK3R1,PIK3R2,PIK3R3,PIK3R6,POU5F1,PTEN,PTGER4,RALB,RAP1A,RAP1B,RAP2A,RAP2B,RASD1,RASD2,RHOC,RRAS2,SMAD2,SMAD9,SRC,TFAP2A,TGFBR1,TYMS,USP1,VEGFC,YES1
Endothelin-1 Signaling	18.3	0.253	-0.295	ADCY3,ADCY6,CASP12,CASP2,CASP3,CASP7,CASP8,ECE1,EDNRA,FOS,GNA11,GNA13,GNAI2,GNAQ,GNAT1,GRB2,ITPR1,ITPR3,MAPK10,MAPK14,MAPK15,MAPK3,MAPK6,MAPK7,PIK3C2G,PIK3R1,PIK3R2,PIK3R3,PIK3R6,PLA2G12A,PLA2G2D,PLA2G4A,PLA2G5,PLCB2,PLCB3,PLCL2,PRKCE,PRKCH,PRKCI,PRKD1,RALB,RAP1A,RAP1B,RAP2A,RAP2B,RASD1,RASD2,RRAS2,SRC
Ovarian Cancer Signaling	18.2	0.278	1.4	AKT2,AKT3,CDKN2A,E2F2,E2F5,EDNRA,FZD10,FZD3,FZD6,HDAC8,HNF1A,MAP2K1,MAPK3,MLH1,MMP7,MSH6,MTOR,PIK3C2G,PIK3R1,PIK3R2,PIK3R3,PIK3R6,PMS2,PRKACB,PRKAG2,PRKAR1A,PRKAR1B,PTEN,RALB,RAP1A,RAP1B,RAP2A,RAP2B,RASD1,RASD2,RRAS2,SRC,TCF4,TCF7L2,TFDP1,VEGFC,WNT2B,WNT5A,WNT8B
Regulation of the Epithelial-Mesenchymal Transition Pathway	18.2	0.251	#NUM!	AKT2,AKT3,CDH2,DVL3,FGF11,FGF20,FGF7,FOXC2,FRS2,FZD10,FZD3,FZD6,GRB2,HNF1A,JAK2,LOX,MAP2K1,MAP2K3,MAP2K4,MAPK3,NFKB2,NOTCH1,PARD6B,PDGFRB,PIK3C2G,PIK3R1,PIK3R2,PIK3R3,PIK3R6,PSEN2,RALB,RAP1A,RAP1B,RAP2A,RAP2B,RASD1,RASD2,RHOA,RRAS2,SMAD2,TCF4,TCF7L2,TGFBR1,TWIST1,WNT2B,WNT5A,WNT8B,ZEB1,ZEB2
Superpathway of Inositol Phosphate Compounds	18.1	0.231	2.655	ATP1A2,CDC25A,CDIPT,DOT1L,DUSP10,DUSP2,DUSP4,DUSP5,G6PC3,INPP5A,IP6K1,MINPP1,MTMR2,MTMR6,MTMR9,NOCT,NUDT15,NUDT4,NUDT5,PDCD1,PGAM4,PIK3C2G,PIK3R1,PIK3R2,PIK3R3,PIK3R6,PIP4K2B,PIP5K1A,PIP5K1C,PLCB2,PLCB3,PLPPR4,PPFIA3,PPP1CC,PPP1R14D,PPP2CA,PPP2CB,PPP2R2A,PPP2R3A,PPP2R5C,PPP3CC,PPP3R1,PPP4C,PRUNE1,PTEN,PTPRJ,PTPRM,PTPRO,RASA1,SET,SIRPA,SOCS3,SSH2,STYX
RAR Activation	17.9	0.244	#NUM!	ACTL6B,ADCY3,ADCY6,AKR1C3,AKT2,AKT3,ALDH8A1,ARID2,FOS,GTF2H1,GTF2H5,IL3RA,JAK2,KAT2B,MAP2K1,MAP2K4,MAPK10,MAPK14,MAPKAPK2,MMP1,NCOR2,NFKB2,NRIP2,PHF10,PIK3R1,PIK3R2,PIK3R3,PNRC1,PRKACB,PRKAG2,PRKAR1A,PRKAR1B,PRKCE,PRKCH,PRKCI,PRKD1,PRMT2,PTEN,RARB,RARG,RBP2,RBP5,RDH11,RDH12,RDH8,SMAD2,SMAD7,SMAD9,SRC,TNIP1
3-phosphoinositide Biosynthesis	17.9	0.244	2.137	ATP1A2,CDC25A,CDIPT,DOT1L,DUSP10,DUSP2,DUSP4,DUSP5,G6PC3,MINPP1,MTMR2,MTMR6,MTMR9,NOCT,NUDT15,NUDT4,NUDT5,PDCD1,PGAM4,PIK3C2G,PIK3R1,PIK3R2,PIK3R3,PIK3R6,PIP4K2B,PIP5K1A,PIP5K1C,PLPPR4,PPFIA3,PPP1CC,PPP1R14D,PPP2CA,PPP2CB,PPP2R2A,PPP2R3A,PPP2R5C,PPP3CC,PPP3R1,PPP4C,PRUNE1,PTEN,PTPRJ,PTPRM,PTPRO,RASA1,SET,SIRPA,SOCS3,SSH2,STYX
NRF2-mediated Oxidative Stress Response	17.9	0.228	0.816	ACTC1,AKR7A2,CBR1,CLPP,CYP2C9,CYP2F1,CYP2J2,CYP2U1,CYP3A5,CYP4Z1,DNAJB12,DNAJB2,DNAJB7,DNAJB8,DNAJB9,DNAJC12,DNAJC16,DNAJC5G,ERP29,FMO1,FOS,FTH1,GSTA4,GSTK1,GSTM1,GSTM2,JUNB,MAP2K1,MAP2K3,MAP2K4,MAPK14,MAPK3,MAPK7,NFE2L2,PIK3C2G,PIK3R1,PIK3R2,PIK3R3,PIK3R6,PRKCE,PRKCH,PRKCI,PRKD1,RALB,RAP1A,RAP1B,RAP2A,RAP2B,RASD1,RASD2,RRAS2,SOD2,SOD3,UBE2E3
IL-3 Signaling	17.8	0.392	0.928	AKT2,AKT3,CHP1,CRKL,FOS,FOXO1,GRB2,IL3RA,JAK2,MAP2K1,MAPK3,PIK3C2G,PIK3R1,PIK3R2,PIK3R3,PIK3R6,PPP3CC,PPP3R1,PRKCE,PRKCH,PRKCI,PRKD1,RALB,RAP1A,RAP1B,RAP2A,RAP2B,RASD1,RASD2,RRAS2,STAT1
Thyroid Cancer Signaling	17.8	0.392	1.257	AKT2,AKT3,BDNF,CXCL8,FOS,FOXO1,GDNF,HNF1A,IGF1,INS,IRS1,MAP2K1,MAPK3,MTOR,NTF3,PIK3C2G,PIK3R1,PIK3R2,PIK3R3,PIK3R6,PTEN,RALB,RAP1A,RAP1B,RAP2A,RAP2B,RASD1,RASD2,RRAS2,TCF4,TCF7L2
Renin-Angiotensin Signaling	17.8	0.314	0.522	ADCY3,ADCY6,ATF2,FOS,GNAQ,GRB2,ITPR1,ITPR3,JAK2,MAP2K1,MAP2K4,MAPK10,MAPK14,MAPK3,NFKB2,PIK3C2G,PIK3R1,PIK3R2,PIK3R3,PIK3R6,PRKACB,PRKAG2,PRKAR1A,PRKAR1B,PRKCE,PRKCH,PRKCI,PRKD1,PTK2,RALB,RAP1A,RAP1B,RAP2A,RAP2B,RASD1,RASD2,RRAS2,STAT1
α-Adrenergic Signaling	17.7	0.33	1	ADCY3,ADCY6,EPM2A,GNA11,GNA13,GNAI2,GNAQ,GNAT1,GNB1,GNB3,GNG11,GNG12,GNG13,GNG4,GNG5,GYS1,ITPR1,ITPR3,MAP2K1,MAPK3,PRKACB,PRKAG2,PRKAR1A,PRKAR1B,PRKCE,PRKCH,PRKCI,PRKD1,RALB,RAP1A,RAP1B,RAP2A,RAP2B,RASD1,RASD2,RRAS2
Dopamine-DARPP32 Feedback in cAMP Signaling	17.6	0.253	1.915	ADCY3,ADCY6,ATF2,CACNA1B,CACNB1,CACNB4,CACNG1,CACNG2,CACNG3,CACNG7,CACNG8,CAMKK2,CDK5,CHP1,CREB3L1,GNAI2,GNAQ,GRIN1,GRIN2B,GRIN2D,ITPR1,ITPR3,KCNJ1,KCNJ12,KCNJ2,KCNJ3,KCNJ6,PLCB2,PLCB3,PLCL2,PPP1CC,PPP1R14D,PPP2CA,PPP2CB,PPP2R2A,PPP2R3A,PPP2R5C,PPP3CC,PPP3R1,PRKACB,PRKAG2,PRKAR1A,PRKAR1B,PRKCE,PRKCH,PRKCI,PRKD1
Sirtuin Signaling Pathway	17.4	0.205	1.342	APEX1,ARG2,ATG12,ATG16L1,ATG4A,ATG9A,ATP5F1C,ATP5F1E,BAX,BCL2L11,CPT1A,CXCL8,DOT1L,EPO,ESRRA,FOXO1,FOXO3,GLS,GOT2,IDH2,LDHA,MAP1LC3A,MAP1LC3B,MAPK15,MAPK3,MAPK6,MAPK7,MT-ATP6,MT-ND4L,MTOR,MYCN,NDUFA1,NDUFA10,NDUFA11,NDUFA12,NDUFB1,NDUFB10,NDUFB4,NDUFS7,NFE2L2,NFKB2,PAM16,PCK2,PFKFB3,PGAM4,POLR1C,POLR3D,PPARG,PPID,RARB,SDHD,SIRT6,SLC2A1,SMARCA5,SOD2,SOD3,SP1,TOMM7,TUBA1A,TUBA1C
IGF-1 Signaling	17.4	0.333	1.512	AKT2,AKT3,FOS,FOXO1,FOXO3,GRB2,IGF1,IGFBP5,IGFBP7,IRS1,JAK2,MAP2K1,MAPK3,PIK3C2G,PIK3R1,PIK3R2,PIK3R3,PIK3R6,PRKACB,PRKAG2,PRKAR1A,PRKAR1B,PRKCI,PTK2,RALB,RAP1A,RAP1B,RAP2A,RAP2B,RASA1,RASD1,RASD2,RRAS2,SOCS3,YWHAB
ERBB Signaling	17.4	0.355	0.539	ERBB4,EREG,FOS,FOXO1,GRB2,HBEGF,MAP2K1,MAP2K3,MAP2K4,MAPK10,MAPK14,MAPK3,MTOR,NCK2,NRG1,PIK3C2G,PIK3R1,PIK3R2,PIK3R3,PIK3R6,PRKCE,PRKCH,PRKCI,PRKD1,RALB,RAP1A,RAP1B,RAP2A,RAP2B,RASD1,RASD2,RRAS2,TGFA
GDNF Family Ligand-Receptor Interactions	17.4	0.395	0.816	ARTN,DOK2,DOK7,FOS,FRS2,GDNF,GFRA4,GRB2,IRS1,ITPR1,ITPR3,MAP2K1,MAP2K4,MAPK10,MAPK3,PIK3C2G,PIK3R1,PIK3R2,PIK3R3,PIK3R6,PSPN,RALB,RAP1A,RAP1B,RAP2A,RAP2B,RASA1,RASD1,RASD2,RRAS2
Neutrophil Extracellular Trap Signaling Pathway	17.2	0.177	1.053	AKT2,AKT3,ARG2,ATP5F1C,ATP5F1E,CASP12,CASP2,CASP3,CASP7,CASP8,CHP1,COL20A1,COL25A1,COL4A2,CXCL8,CXCR2,GSDMD,IFNA2,IFNG,ITGB1,ITPR1,ITPR3,JCHAIN,LCK,LYN,MAP2K1,MAP2K3,MAP2K4,MAPK10,MAPK14,MAPK3,MT-ATP6,MT-ND4L,MTOR,NCF1,NDUFA10,NDUFA11,NDUFA12,NDUFB1,NDUFB10,NDUFB4,NDUFS7,NFKB2,PAM16,PIK3C2G,PIK3R1,PIK3R2,PIK3R3,PIK3R6,PLA2G12A,PLA2G2D,PLA2G4A,PLA2G5,PLCB2,PLCB3,PLCL2,PPID,PPP3CC,PPP3R1,PRKCE,PRKC…
Insulin Receptor Signaling	17.1	0.286	1	AKT2,AKT3,CRK,CRKL,EPM2A,FOXO1,FOXO3,GRB2,GYS1,INS,IRS1,JAK2,LIPE,MAP2K1,MAPK3,MTOR,PIK3C2G,PIK3R1,PIK3R2,PIK3R3,PIK3R6,PPP1CC,PPP1R14D,PRKACB,PRKAG2,PRKAR1A,PRKAR1B,PRKCI,PTEN,RALB,RAP1A,RAP1B,RAP2A,RAP2B,RASD1,RASD2,RRAS2,SGK1,SOCS3,TSC1
14-3-3-mediated Signaling	17	0.299	0.73	AKT1S1,AKT2,AKT3,BAX,CDKN1B,FOS,FOXO1,GRB2,MAP2K1,MAP2K4,MAPK10,MAPK3,PIK3C2G,PIK3R1,PIK3R2,PIK3R3,PIK3R6,PLCB2,PLCB3,PLCL2,PRKCE,PRKCH,PRKCI,PRKD1,RALB,RAP1A,RAP1B,RAP2A,RAP2B,RASD1,RASD2,RRAS2,SRC,TSC1,TUBA1A,TUBA1C,TUBB2A,YWHAB
Human Embryonic Stem Cell Pluripotency	16.8	0.239	1.443	ACVR1,AKT2,AKT3,BDNF,BMP8B,DPPA4,FOXO1,FZD10,FZD3,FZD6,GRB2,ID1,ID4,JAK2,KLF2,KLF4,LIFR,MAP2K1,MAP2K3,MAP2K4,NTF3,PDGFB,PDGFRB,PIK3C2G,PIK3R1,PIK3R2,PIK3R3,PIK3R6,POU5F1,PRKCE,PRKCH,PRKCI,PRKD1,RALB,RAP1A,RAP1B,RAP2A,RAP2B,RASD1,RASD2,RRAS2,SMAD2,SMAD7,SMAD9,TGFBR1,WNT2B,WNT5A,WNT8B
Signaling by Rho Family GTPases	16.8	0.21	1.897	ACTC1,ACTR3,ARHGEF15,ARHGEF19,ARHGEF2,CDC42EP3,CDH19,CDH2,CDH20,CDH7,DIRAS3,EZR,FOS,GNA11,GNA13,GNAI2,GNAQ,GNAT1,GNB1,GNB3,GNG11,GNG12,GNG13,GNG4,GNG5,ITGA5,ITGAD,ITGAV,ITGB1,MAP2K1,MAP2K4,MAPK10,MAPK3,MSN,MYL3,NCF1,NFKB2,PIK3C2G,PIK3R1,PIK3R2,PIK3R3,PIK3R6,PIP4K2B,PIP5K1A,PIP5K1C,PRKCI,PTK2,RHOA,RHOC,RHOJ,RND3,ROCK1,ROCK2,SEPTIN14,SLC9A1,WASL
Apoptosis Signaling	16.6	0.327	-0.18	BAX,BCL2A1,BCL2L1,BCL2L11,CAPN7,CASP12,CASP2,CASP3,CASP7,CASP8,CDK1,CHUK,CYCS,DFFA,DFFB,DIABLO,FASLG,LMNA,MAP2K1,MAP2K4,MAP4K4,MAPK3,NFKB2,NFKBIE,PRKCE,RALB,RAP1A,RAP1B,RAP2A,RAP2B,RASD1,RASD2,ROCK1,RRAS2
Calcium Signaling	16.6	0.227	2.402	ACTC1,ASPH,ATF2,ATP2B2,ATP2B4,ATP2C1,CACNA1B,CACNB1,CACNB4,CACNG1,CACNG2,CACNG3,CACNG7,CACNG8,CAMK2A,CAMK2B,CAMK2G,CAMKK2,CATSPER2,CHP1,CHRNA2,CREB3L1,GRIA1,GRIA4,GRIK1,GRIN1,GRIN2B,GRIN2D,HDAC8,ITPR1,ITPR3,MAPK3,MEF2A,MYL3,NFATC2,PPP3CC,PPP3R1,PRKACB,PRKAG2,PRKAR1A,PRKAR1B,RAP1A,RAP1B,RAP2A,RAP2B,RCAN1,TNNC1,TNNI1,TPM1,TRPV6
NOD1/2 Signaling Pathway	16.5	0.243	1.043	ATG16L1,CASP12,CD40LG,CHUK,CXCL13,CXCL8,FASLG,FOS,HSPA2,HSPA4,HSPA8,IFNA2,IFNG,IL12A,IL12B,IL1A,IL2,IL36B,IL36G,IL4,IL6,IRF5,LEP,LTA,MAP2K1,MAP2K3,MAP2K4,MAP3K8,MAP4K4,MAPK10,MAPK14,MAPK3,MAPKAPK2,NFKB2,NFKBIE,PYCARD,TBK1,TNFSF10,TNFSF11,TNFSF12-TNFSF13,TNFSF13,TNFSF14,TNFSF15,TNFSF4,TNFSF8,TNFSF9
GPCR-Mediated Nutrient Sensing in Enteroendocrine Cells	16.4	0.305	3.212	ADCY3,ADCY6,CACNA1B,CACNB1,CACNB4,CACNG1,CACNG2,CACNG3,CACNG7,CACNG8,CATSPER2,GCG,GNA11,GNAI2,GNAQ,GNG11,GNG12,GNG13,GNG4,GNG5,GPBAR1,ITPR1,ITPR3,LPAR5,PLCB2,PLCB3,PLCL2,PRKACB,PRKAG2,PRKAR1A,PRKAR1B,PRKCE,PRKCH,PRKCI,PRKD1,RAPGEF4
Production of Nitric Oxide and Reactive Oxygen Species in Macrophages	16.3	0.241	-0.152	AKT2,AKT3,ARG2,CHUK,CLU,DIRAS3,FOS,HOXA10,IFNG,IL4,IRF1,JAK2,MAP2K1,MAP2K4,MAP3K8,MAPK10,MAPK14,MAPK3,NCF1,NFKB2,NFKBIE,PCYOX1,PIK3C2G,PIK3R1,PIK3R2,PIK3R3,PIK3R6,PPP1CC,PPP1R14D,PPP2CA,PPP2CB,PPP2R2A,PPP2R3A,PPP2R5C,PRKCE,PRKCH,PRKCI,PRKD1,RAP1A,RAP1B,RHOA,RHOC,RHOJ,RND3,SIRPA,STAT1
Protein Ubiquitination Pathway	16.3	0.205	#NUM!	ANAPC10,DNAJB12,DNAJB2,DNAJB7,DNAJB8,DNAJB9,DNAJC12,DNAJC16,DNAJC2,DNAJC30,DNAJC5G,FBXW7,HLA-B,HLA-E,HLA-F,HLA-G,HSPA2,HSPA4,HSPA8,HSPB7,IFNG,MED20,MR1,PSMA1,PSMA5,PSMB8,PSMC1,PSMD10,SACS,SKP2,THOP1,UBE2D1,UBE2D2,UBE2D3,UBE2D4,UBE2E1,UBE2E2,UBE2E3,UBE2G1,UBE2N,UBE2V1,UBE2V2,UBE2W,UBE2Z,UCHL1,USP1,USP18,USP2,USP28,USP33,USP39,USP45,USP46,USP48,USP51,USP6
JAK/STAT Signaling	16.3	0.366	1.134	AKT2,AKT3,BCL2L1,CDKN1A,CISH,FOS,GNAQ,GRB2,IL6,JAK2,MAP2K1,MAPK3,MTOR,NFKB2,PIAS4,PIK3C2G,PIK3R1,PIK3R2,PIK3R3,PIK3R6,RALB,RAP1A,RAP1B,RAP2A,RAP2B,RASD1,RASD2,RRAS2,SOCS3,STAT1
Role Of Osteoclasts In Rheumatoid Arthritis Signaling Pathway	16.2	0.194	1.172	ADAM12,AKT2,AKT3,ATF2,CALCR,CHP1,CHUK,COL20A1,COL25A1,COL4A2,CREB3L1,CSF1,DIRAS3,FCGR1A,FOS,FOXO1,FOXO3,GRB2,IFNG,IL18RAP,IL1RAP,IL4,IL7,ITGA5,MAP2K1,MAP2K3,MAP2K4,MAPK10,MAPK14,MAPK3,MITF,MMP1,MMP10,MMP25,MMP7,NFKBIE,PIK3C2G,PIK3R1,PIK3R2,PIK3R3,PIK3R6,PPP3CC,PPP3R1,PTH,RALB,RAP1A,RAP1B,RAP2A,RAP2B,RASD1,RASD2,RHOA,RHOC,RHOJ,RND3,RRAS2,SRC,TNFRSF11A,TNFSF11,TRAF5
Inhibition of ARE-Mediated mRNA Degradation Pathway	16.2	0.259	0.164	AGO3,AKT2,AKT3,CD40LG,CNOT2,CNOT7,DCP2,FASLG,LTA,MAPK14,MAPK15,MAPK3,MAPK6,MAPK7,MAPKAPK2,PAPOLB,PARN,PPP2CA,PPP2CB,PPP2R2A,PPP2R3A,PPP2R5C,PRKACB,PRKAG2,PRKAR1A,PRKAR1B,PSMA1,PSMA5,PSMB8,PSMC1,PSMD10,PSME3,TNFSF10,TNFSF11,TNFSF12-TNFSF13,TNFSF13,TNFSF14,TNFSF15,TNFSF4,TNFSF8,TNFSF9,YWHAB
Neuropathic Pain Signaling In Dorsal Horn Neurons	16.1	0.327	1.567	BDNF,CAMK2A,CAMK2B,CAMK2G,FOS,GRIA1,GRIA4,GRIN1,GRIN2B,GRIN2D,GRM7,ITPR1,ITPR3,KCNH2,MAPK3,PIK3C2G,PIK3R1,PIK3R2,PIK3R3,PIK3R6,PLCB2,PLCB3,PLCL2,PRKACB,PRKAG2,PRKAR1A,PRKAR1B,PRKCE,PRKCH,PRKCI,PRKD1,SRC,TAC1
eNOS Signaling	16.1	0.263	0.898	ADCY3,ADCY6,AKT2,AKT3,AQP11,AQP2,AQP3,AQP5,AQP7,BDKRB2,CASP3,CASP8,CHRNA2,CNGB3,ESR1,GNAQ,HSPA2,HSPA4,HSPA8,ITPR1,ITPR3,KDR,LPAR4,LPAR5,LPAR6,MIP,PIK3C2G,PIK3R1,PIK3R2,PIK3R3,PIK3R6,PRKACB,PRKAG2,PRKAR1A,PRKAR1B,PRKCE,PRKCH,PRKCI,PRKD1,SLC7A1,VEGFC
Tumor Microenvironment Pathway	16	0.246	0.603	AKT2,AKT3,CSF1,CXCL8,FASLG,FGF11,FGF20,FGF7,FOS,FOXO1,FOXO3,HLA-B,HLA-E,HLA-F,HLA-G,IGF1,IL4,IL6,ITGA5,JAK2,LEP,MAP2K1,MAPK3,MMP1,MMP10,MMP25,MMP7,NFKB2,PDGFB,PIK3C2G,PIK3R1,PIK3R2,PIK3R3,PIK3R6,RALB,RAP1A,RAP1B,RAP2A,RAP2B,RASD1,RASD2,RRAS2,SLC2A1,VEGFC
Acute Myeloid Leukemia Signaling	15.8	0.341	1.4	AKT2,AKT3,GRB2,HNF1A,IDH1,IDH2,KIT,KITLG,MAP2K1,MAP2K3,MAP2K4,MAPK3,MTOR,NFKB2,PIK3C2G,PIK3R1,PIK3R2,PIK3R3,PIK3R6,PIM2,RALB,RAP1A,RAP1B,RAP2A,RAP2B,RASD1,RASD2,RRAS2,RUNX1,TCF4,TCF7L2
Multiple Sclerosis Signaling Pathway	15.7	0.221	-0.429	BAX,CAPN7,CASP8,CD40LG,CXCL8,FASLG,GRIN1,GRIN2B,GRIN2D,HLA-B,HLA-DMB,HLA-DPB1,HLA-DRB5,HLA-E,HLA-F,HLA-G,IFNG,IL12A,IL12B,IL1A,IL2,IL2RA,IL36B,IL36G,IL4,IL6,IL7R,IRF1,LEP,LTA,MAPK14,MAPK3,MASP1,MOG,NFATC2,NFKB2,PARP11,PPARG,PYCARD,SLC4A1,STAT1,TNFSF10,TNFSF11,TNFSF13,TNFSF14,TNFSF15,TNFSF4,TNFSF8,TNFSF9
Type II Diabetes Mellitus Signaling	15.6	0.261	0.408	ACSBG2,ACSF2,ADIPOR1,ADIPOR2,AKT2,AKT3,CACNA1B,CACNB1,CACNB4,CACNG1,CACNG2,CACNG3,CACNG7,CACNG8,CATSPER2,CHUK,INS,IRS1,ITPR1,ITPR3,MAFA,MAP2K4,MAPK10,MAPK3,MTOR,NFKB2,NFKBIE,PIK3C2G,PIK3R1,PIK3R2,PIK3R3,PIK3R6,PPARG,PRKAG2,PRKCE,PRKCH,PRKCI,PRKD1,SLC27A3,SOCS3
Neurovascular Coupling Signaling Pathway	15.5	0.216	0	ADORA1,ADORA2B,BDKRB2,CACNA1B,CACNB1,CACNB4,CACNG1,CACNG2,CACNG3,CACNG7,CACNG8,CATSPER2,CYP2C9,CYP4Z1,ENTPD4,ENTPD6,ENTPD7,GABRA1,GABRB3,GABRP,GNAQ,GRIA1,GRIA4,GRIN1,GRIN2B,GRIN2D,ITPR1,ITPR3,KCNJ1,KCNJ12,KCNJ2,KCNJ3,KCNJ6,KCNMB1,NPR3,P2RY1,PLA2G12A,PLA2G2D,PLA2G4A,PLA2G5,PLCB2,PLCB3,PRKACB,PRKAG2,PRKAR1A,PRKAR1B,PTGER4,RHOA,ROCK1,ROCK2
Androgen Signaling	15.5	0.249	2.683	CACNA1B,CACNB1,CACNB4,CACNG1,CACNG2,CACNG3,CACNG7,CACNG8,CATSPER2,GNA11,GNA13,GNAI2,GNAQ,GNAT1,GNB1,GNB3,GNG11,GNG12,GNG13,GNG4,GNG5,GTF2A2,GTF2H1,GTF2H5,HSPA4,ITPR1,ITPR3,KAT2B,MAPK3,NFKB2,POLR2C,POLR2J,PRKACB,PRKAG2,PRKAR1A,PRKAR1B,PRKCE,PRKCH,PRKCI,PRKD1,SRC,TAF13
Gαs Signaling	15.4	0.286	0.784	ADCY3,ADCY6,ADD1,ADD2,ADD3,ADORA2B,ADRB1,ATF2,CNGB3,CNR1,CREB3L1,CRHR1,GNA11,GNA13,GNAI2,GNAQ,GNAT1,GNB1,GNB3,GNG11,GNG12,GNG13,GNG4,GNG5,HTR7,MAP2K1,MAPK3,PRKACB,PRKAG2,PRKAR1A,PRKAR1B,PTGER4,RAP1A,RAPGEF4,RGS2,SRC
Leukocyte Extravasation Signaling	15.4	0.233	1.151	ACTC1,ARHGAP12,ARHGAP35,ARHGAP6,CD99,CLDN11,CLDN15,CLDN20,CLDN8,CLDN9,CRK,CRKL,CTTN,EZR,GNAI2,ITGB1,MAP2K4,MAPK10,MAPK14,MMP1,MMP10,MMP25,MMP7,MSN,NCF1,PIK3C2G,PIK3R1,PIK3R2,PIK3R3,PIK3R6,PRKCE,PRKCH,PRKCI,PRKD1,PTK2,RAP1A,RAP1B,RAPGEF4,RHOA,ROCK1,ROCK2,SPN,SRC,TIMP3,WASL
PPARα/RXRα Activation	15.2	0.231	0.164	ACVR1,ACVR1B,ADCY3,ADCY6,ADIPOR1,ADIPOR2,BCL3,CHUK,CYP2C9,GNA11,GNAQ,GOT2,GRB2,IL18RAP,IL1RAP,IL6,INS,IRS1,JAK2,MAP2K1,MAP2K3,MAP2K4,MAP4K4,MAPK14,MAPK3,NCOR2,NFKB2,NFKBIE,PLCB2,PLCB3,PLCL2,PRKACB,PRKAG2,PRKAR1A,PRKAR1B,RALB,RAP1A,RAP1B,RAP2A,RAP2B,RASD1,RASD2,RRAS2,SMAD2,TGFBR1
STAT3 Pathway	15.2	0.274	0.784	CDC25A,CDKN1A,CISH,CXCR1,CXCR2,IGF1,IL10RA,IL10RB,IL13RA1,IL18RAP,IL1A,IL2RA,IL3RA,IL7R,IL9,JAK2,KDR,MAP2K1,MAP2K4,MAPK10,MAPK14,MAPK3,PDGFB,PDGFRB,RALB,RAP1A,RAP1B,RAP2A,RAP2B,RASD1,RASD2,RRAS2,SOCS3,SRC,TGFA,TGFBR1,TNFRSF11A
Cardiac β-adrenergic Signaling	15.2	0.239	0.471	ADCY3,ADCY6,ADRB1,AKAP12,AKAP17A,AKAP4,APEX1,CACNA1B,CACNB1,CACNB4,CACNG1,CACNG2,CACNG3,CACNG7,CACNG8,FICD,GDPD1,GNA11,GNA13,GNAI2,GNAQ,GNAT1,GNB1,GNB3,GNG11,GNG12,GNG13,GNG4,GNG5,GRK2,MPPED2,PDE10A,PPP1CC,PPP1R14D,PPP2CA,PPP2CB,PPP2R2A,PPP2R3A,PPP2R5C,PRKACB,PRKAG2,PRKAR1A,PRKAR1B
CDK5 Signaling	15.1	0.296	2.191	ADCY3,ADCY6,BDNF,CDK5,CDK5R1,FOSB,ITGB1,LAMB3,MAP2K1,MAPK10,MAPK14,MAPK15,MAPK3,MAPK6,MAPK7,PPP1CC,PPP1R14D,PPP2CA,PPP2CB,PPP2R2A,PPP2R3A,PPP2R5C,PRKACB,PRKAG2,PRKAR1A,PRKAR1B,RALB,RAP1A,RAP1B,RAP2A,RAP2B,RASD1,RASD2,RRAS2
VEGF Family Ligand-Receptor Interactions	15	0.345	0.192	AKT2,AKT3,FOS,GRB2,KDR,MAP2K1,MAPK3,PIK3C2G,PIK3R1,PIK3R2,PIK3R3,PIK3R6,PLA2G12A,PLA2G2D,PLA2G4A,PLA2G5,PRKCE,PRKCH,PRKCI,PRKD1,RALB,RAP1A,RAP1B,RAP2A,RAP2B,RASD1,RASD2,RRAS2,VEGFC
mTOR Signaling	15	0.22	-0.169	AKT1S1,AKT2,AKT3,DDIT4,DIRAS3,EIF3B,EIF3I,EIF3J,EIF4EBP2,EIF4EBP3,EIF4G2,INS,IRS1,MAPK3,MTOR,PIK3C2G,PIK3R1,PIK3R2,PIK3R3,PIK3R6,PPP2CA,PPP2CB,PPP2R2A,PPP2R3A,PPP2R5C,PRKAG2,PRKCE,PRKCH,PRKCI,PRKD1,RALB,RAP1A,RAP1B,RAP2A,RAP2B,RASD1,RASD2,RHOA,RHOC,RHOJ,RND3,RPS17,RPS23,RPS6KA5,RRAS2,TSC1,VEGFC
Corticotropin Releasing Hormone Signaling	14.9	0.257	-0.343	ADCY3,ADCY6,ATF2,BDNF,CACNA1B,CACNB1,CACNB4,CACNG1,CACNG2,CACNG3,CACNG7,CACNG8,CATSPER2,CNR1,CREB3L1,CRH,CRHR1,CRHR2,FASLG,FOS,GNAI2,GNAQ,ITPR1,ITPR3,MAP2K1,MAPK14,MAPK3,MEF2A,NPR3,PRKACB,PRKAG2,PRKAR1A,PRKAR1B,PRKCE,PRKCH,PRKCI,PRKD1,RAP1A,RAP1B
Pulmonary Healing Signaling Pathway	14.9	0.226	0.447	CCNB1,FGF7,FZD10,FZD3,FZD6,GRB2,HBEGF,HNF1A,IDH2,KDR,LCK,LYN,MAP2K4,MAPK10,MAPK14,MAPK3,MMP1,MMP10,MMP25,MMP7,NFKB2,NOTCH1,PRKAG2,PRKCE,PRKCH,PRKCI,PRKD1,RALB,RAP1A,RAP1B,RAP2A,RAP2B,RASD1,RASD2,RRAS2,SMAD9,SRC,TCF4,TCF7L2,VEGFC,WNT2B,WNT5A,WNT8B,WWTR1,YES1
Ceramide Signaling	14.9	0.33	0.378	AKT2,AKT3,CTSD,CYCS,DIABLO,FOS,MAP2K1,MAP2K4,MAPK3,NFKB2,PIK3C2G,PIK3R1,PIK3R2,PIK3R3,PIK3R6,PPP2CA,PPP2CB,PPP2R2A,PPP2R3A,PPP2R5C,RALB,RAP1A,RAP1B,RAP2A,RAP2B,RASD1,RASD2,RRAS2,S1PR1,S1PR3
LPS-stimulated MAPK Signaling	14.8	0.341	0	ATF2,CHUK,FOS,LBP,MAP2K1,MAP2K3,MAP2K4,MAPK10,MAPK14,MAPK3,NFKB2,NFKBIE,PIK3C2G,PIK3R1,PIK3R2,PIK3R3,PIK3R6,PRKCE,PRKCH,PRKCI,PRKD1,RALB,RAP1A,RAP1B,RAP2A,RAP2B,RASD1,RASD2,RRAS2
Mouse Embryonic Stem Cell Pluripotency	14.8	0.308	2.191	AKT2,AKT3,DVL3,FZD10,FZD3,FZD6,GRB2,HNF1A,ID1,ID4,JAK2,LIFR,MAP2K1,MAPK14,MAPK3,PIK3C2G,PIK3R1,PIK3R2,PIK3R3,PIK3R6,POU5F1,RALB,RAP1A,RAP1B,RAP2A,RAP2B,RASD1,RASD2,RRAS2,SMAD9,TCF4,TCF7L2
Melanocyte Development and Pigmentation Signaling	14.8	0.316	1.732	ADCY3,ADCY6,ATF2,CREB3L1,CRK,GRB2,KIT,KITLG,MAP2K1,MAPK3,MITF,PIK3C2G,PIK3R1,PIK3R2,PIK3R3,PIK3R6,PRKACB,PRKAG2,PRKAR1A,PRKAR1B,RALB,RAP1A,RAP1B,RAP2A,RAP2B,RASD1,RASD2,RPS6KA5,RRAS2,SOX10,SRC
HGF Signaling	14.7	0.273	1.061	AKT2,AKT3,ATF2,CDKN1A,CDKN2A,CRKL,FOS,GRB2,IL6,ITGA5,ITGAD,ITGAV,ITGB1,MAP2K1,MAP2K4,MAP3K8,MAPK10,MAPK3,PIK3C2G,PIK3R1,PIK3R2,PIK3R3,PIK3R6,PRKCE,PRKCH,PRKCI,PRKD1,PTK2,RALB,RAP1A,RAP1B,RAP2A,RAP2B,RASD1,RASD2,RRAS2
IL-10 Signaling	14.7	0.253	1.121	AKT2,AKT3,ARG2,ATF2,BCL2L1,BCL3,CDKN1A,CHUK,CREB3L1,DDIT4,FOS,HLA-B,HLA-DMB,HLA-DPB1,HLA-DRB5,HLA-E,HLA-F,HLA-G,IFNG,IL10RA,IL10RB,IL18RAP,IL1A,IL1RAP,IL36B,IL36G,IL36RN,IL6,MAP2K3,MAP2K4,MAP4K4,MAPK14,MTOR,NFKB2,NFKBIE,PRKAG2,SOCS3,SP1,STAT1
FAK Signaling	14.7	0.12	0.805	ACKR4,ACTR3,ACVR1,ACVR1B,ADCYAP1R1,ADGRA2,ADGRB2,ADGRB3,ADGRD2,ADGRG6,ADORA1,ADORA2B,ADRB1,AKT2,AKT3,ARHGAP35,BDKRB2,BRS3,C5AR1,CALCR,CAPN7,CD3E,CNR1,CRHR1,CRHR2,CRK,CRKL,CXCR1,CXCR2,EDNRA,EFNB3,F2RL1,F2RL3,FOS,FZD10,FZD3,FZD6,GHRHR,GPR135,GPR143,GPR148,GPR17,GPR176,GPR180,GPR183,GPR19,GPR22,GPR26,GPR34,GPR4,GPRC5A,GRB2,GRM7,HNF1A,HTR1A,HTR1F,HTR2A,HTR2B,HTR7,IL10RA,IL10RB,IL13RA1,IL18RAP,IL2RA,I…
Macrophage Alternative Activation Signaling Pathway	14.6	0.223	-0.447	ACADM,ADORA2B,AKT1S1,AKT2,ATF2,CREB3L1,CSF1,CXCL13,FCER1A,FOS,GRB2,HLA-DMB,HLA-DPB1,HLA-DRB5,IL10RA,IL10RB,IL12A,IL12B,IL13RA1,IL1A,IL36B,IL36G,IL36RN,IL4,IL6,IRF5,IRS1,JAK2,JCHAIN,KLF4,MAPK14,MAPK3,MTOR,NFKB2,NFKBIE,PIK3C2G,PIK3R1,PIK3R2,PIK3R3,PIK3R6,PPARG,RPS6KA5,SOCS3,STAT1,TSC22D3
Relaxin Signaling	14.6	0.252	1.569	ADCY3,ADCY6,AKT2,AKT3,APEX1,FICD,FOS,GDPD1,GNA11,GNA13,GNAI2,GNAQ,GNAT1,GNB1,GNB3,GNG11,GNG12,GNG13,GNG4,GNG5,MAP2K1,MAPK3,MPPED2,NFKB2,NFKBIE,NPR3,PDE10A,PIK3C2G,PIK3R1,PIK3R2,PIK3R3,PIK3R6,PRKACB,PRKAG2,PRKAR1A,PRKAR1B,RAP1A,RAP1B,RLN1
Role Of Chondrocytes In Rheumatoid Arthritis Signaling Pathway	14.5	0.262	-0.164	AKT1S1,CAMKK2,CASP3,CASP8,CEBPD,CEBPE,CHP1,CHUK,CXCL8,FOS,FOXO3,IL18RAP,IL1A,IL1RAP,IL36B,IL36G,IL36RN,IL6,IRAK4,ITGA5,ITGB1,JAK2,LTA,MAP2K4,MAPK14,MAPK3,MMP1,MMP10,MMP25,MMP7,MTOR,NFKB2,PPP3CC,PPP3R1,PRKAG2,PYCARD,VEGFC
Integrin Signaling	14.5	0.217	2.03	ACTC1,ACTR3,AKT2,AKT3,CAPN7,CRK,CRKL,CTTN,DIRAS3,GRB2,ITGA5,ITGAD,ITGAV,ITGB1,MAP2K1,MAP2K4,MAPK3,NCK2,NEDD9,PDGFB,PFN2,PIK3C2G,PIK3R1,PIK3R2,PIK3R3,PIK3R6,PTEN,PTK2,RALB,RAP1A,RAP1B,RAP2A,RAP2B,RASD1,RASD2,RHOA,RHOC,RHOJ,RND3,ROCK1,RRAS2,SRC,TNK2,TSPAN1,TSPAN4,WASL
Th1 and Th2 Activation Pathway	14.5	0.238	#NUM!	ACVR1,ACVR1B,CD3E,CD40LG,GRB2,HLA-B,HLA-DMB,HLA-DPB1,HLA-DRB5,ICOS,IFNG,IL10RA,IL10RB,IL12A,IL12B,IL2,IL24,IL2RA,IL4,IL6,IL9,IRF1,JAK2,KLRD1,LTA,NFATC2,NFIL3,NOTCH1,PIK3C2G,PIK3R1,PIK3R2,PIK3R3,PIK3R6,PSEN2,S1PR1,SOCS3,STAT1,TGFBR1,TIMD4,TNFSF11,TNFSF4
Non-Small Cell Lung Cancer Signaling	14.4	0.319	0.447	AKT2,AKT3,CCND2,CDK6,CDKN2A,E2F2,E2F5,FOXO3,GRB2,HDAC8,ITPR1,ITPR3,MAP2K1,MAPK3,PIK3C2G,PIK3R1,PIK3R2,PIK3R3,PIK3R6,RALB,RAP1A,RAP1B,RAP2A,RAP2B,RARB,RASD1,RASD2,RRAS2,TFDP1,TGFA
Dilated Cardiomyopathy Signaling Pathway	14.4	0.253	-0.577	ACTC1,ADCY3,ADCY6,ADRB1,AKT2,AKT3,BAX,CACNA1B,CACNB1,CACNB4,CACNG1,CACNG2,CACNG3,CACNG7,CACNG8,CAMK2A,CAMK2B,CAMK2G,CATSPER2,CNN1,DSC2,ITPR1,ITPR3,KDM5A,LMNA,MAPK14,MAPK3,MTOR,MYL3,PRKACB,PRKAG2,PRKAR1A,PRKAR1B,PRKCE,SGCD,TNNC1,TNNI1,TPM1
Regulation of eIF4 and p70S6K Signaling	14.3	0.232	0.6	AGO3,AKT2,AKT3,EIF1AX,EIF3B,EIF3I,EIF3J,EIF4EBP2,EIF4EBP3,EIF4G2,GRB2,IRS1,ITGA5,ITGAD,ITGAV,ITGB1,MAP2K1,MAPK14,MAPK3,MTOR,PAIP1,PAIP2,PIK3C2G,PIK3R1,PIK3R2,PIK3R3,PIK3R6,PPP2CA,PPP2CB,PPP2R2A,PPP2R3A,PPP2R5C,RALB,RAP1A,RAP1B,RAP2A,RAP2B,RASD1,RASD2,RPS17,RPS23,RRAS2
Amyotrophic Lateral Sclerosis Signaling	14.1	0.284	-0.853	AKT3,BAX,BCL2L1,CACNA1B,CACNB1,CACNB4,CACNG1,CACNG2,CACNG3,CACNG7,CACNG8,CAPN7,CASP12,CASP3,CASP7,CYCS,GDNF,GPX1,GRIA1,GRIA4,GRIK1,GRIN1,GRIN2B,GRIN2D,IGF1,NEFH,NEFM,PIK3C2G,PIK3R1,PIK3R2,PIK3R3,PIK3R6,VEGFC
White Adipose Tissue Browning Pathway	14.1	0.261	2.121	ADCY3,ADCY6,ATF2,BDNF,CACNA1B,CACNB1,CACNB4,CACNG1,CACNG2,CACNG3,CACNG7,CACNG8,CAMKK2,CATSPER2,CREB3L1,CTBP1,DIO2,FCER1A,FOXC2,GPBAR1,ITPR1,ITPR3,KDR,LDHA,LEP,LIPE,MAPK14,PLIN1,PPARG,PRKACB,PRKAG2,PRKAR1A,PRKAR1B,RARB,RARG,THRA
NF-κB Activation by Viruses	14	0.346	0.2	AKT2,AKT3,CHUK,CXCR5,ITGAV,ITGB1,LCK,MAPK3,NFKB2,NFKBIE,PIK3C2G,PIK3R1,PIK3R2,PIK3R3,PIK3R6,PRKCE,PRKCH,PRKCI,PRKD1,RALB,RAP1A,RAP1B,RAP2A,RAP2B,RASD1,RASD2,RRAS2
Actin Cytoskeleton Signaling	14	0.201	2.596	ACTC1,ACTR3,ARHGAP24,ARHGAP35,CRK,CRKL,DIAPH2,EZR,FGF11,FGF20,FGF7,GNA13,GNG12,GRB2,INS,ITGA5,ITGAD,ITGAV,ITGB1,LBP,MAP2K1,MAPK3,MSN,MYL3,PDGFB,PFN2,PIK3C2G,PIK3R1,PIK3R2,PIK3R3,PIK3R6,PIP5K1A,PIP5K1C,PTK2,RALB,RAP1A,RAP1B,RAP2A,RAP2B,RASD1,RASD2,RHOA,ROCK1,ROCK2,RRAS2,SLC9A1,SSH2,TMSB4Y,WASL
Crosstalk between Dendritic Cells and Natural Killer Cells	13.9	0.319	-0.218	ACTC1,CAMK2A,CAMK2B,CAMK2G,CD226,CD40LG,CD69,FASLG,FSCN1,HLA-B,HLA-DRB5,HLA-E,HLA-F,HLA-G,IFNG,IL12A,IL12B,IL2,IL3RA,IL4,IL6,KIR3DL1,KIR3DL2,KLRD1,LTA,MICB,NECTIN2,NFKB2,TNFSF10
IL-12 Signaling and Production in Macrophages	13.9	0.203	-0.289	AKT2,AKT3,CAMKK2,CD40LG,CHUK,CLU,EBI3,FCGR1A,FOS,IFNA2,IFNG,IL10RA,IL10RB,IL12A,IL12B,IL4,IRF1,IRF5,JAK2,JCHAIN,JMJD6,KLF1,LCK,MAP2K1,MAP2K3,MAP3K8,MAPK14,MAPK3,MTOR,NFATC2,NFIL3,NFKB2,PCYOX1,PIK3C2G,PIK3R1,PIK3R2,PIK3R3,PIK3R6,PPARG,PRKAG2,PRKCE,PRKCH,PRKCI,PRKD1,SOCS3,STAT1,TNFRSF11A,TNFSF11
cAMP-mediated signaling	13.9	0.203	0.457	ADCY3,ADCY6,ADORA1,ADORA2B,ADRB1,AKAP12,AKAP17A,AKAP4,APEX1,ATF2,CAMK2A,CAMK2B,CAMK2G,CNGB3,CNR1,CREB3L1,CRHR1,CXCR2,DUSP4,FICD,GDPD1,GNAI2,GPR17,GRK2,GRM7,HTR1A,HTR1F,HTR7,MAP2K1,MAPK3,MPPED2,NPR3,PDE10A,PPP3CC,PPP3R1,PRKACB,PRKAR1A,PRKAR1B,PTGER3,PTGER4,RAP1A,RAPGEF4,RGS10,RGS14,RGS2,S1PR1,S1PR3,SRC
Fc Epsilon RI Signaling	13.9	0.28	0.365	AKT2,AKT3,FCER1A,GRB2,IL4,LYN,MAP2K1,MAP2K3,MAP2K4,MAPK10,MAPK14,MAPK3,PIK3C2G,PIK3R1,PIK3R2,PIK3R3,PIK3R6,PLA2G12A,PLA2G2D,PLA2G4A,PLA2G5,PRKCE,PRKCH,PRKCI,PRKD1,RALB,RAP1A,RAP1B,RAP2A,RAP2B,RASD1,RASD2,RRAS2
Virus Entry via Endocytic Pathways	13.9	0.28	#NUM!	ACTC1,AP1S3,AP3B2,AP3M1,CLTC,CXADR,HLA-B,HLA-E,HLA-F,HLA-G,ITGA5,ITGB1,ITSN1,MR1,PIK3C2G,PIK3R1,PIK3R2,PIK3R3,PIK3R6,PRKCE,PRKCH,PRKCI,PRKD1,RALB,RAP1A,RAP1B,RAP2A,RAP2B,RASD1,RASD2,RRAS2,SRC,TFRC
D-myo-inositol-5-phosphate Metabolism	13.8	0.221	2.191	ATP1A2,CDC25A,DOT1L,DUSP10,DUSP2,DUSP4,DUSP5,G6PC3,MINPP1,MTMR2,MTMR6,MTMR9,NOCT,NUDT15,NUDT4,NUDT5,PDCD1,PGAM4,PLCB2,PLCB3,PLPPR4,PPFIA3,PPP1CC,PPP1R14D,PPP2CA,PPP2CB,PPP2R2A,PPP2R3A,PPP2R5C,PPP3CC,PPP3R1,PPP4C,PRUNE1,PTEN,PTPRJ,PTPRM,PTPRO,RASA1,SET,SIRPA,SOCS3,SSH2,STYX
D-myo-inositol (1,4,5,6)-Tetrakisphosphate Biosynthesis	13.8	0.229	1.89	ATP1A2,CDC25A,DOT1L,DUSP10,DUSP2,DUSP4,DUSP5,G6PC3,MINPP1,MTMR2,MTMR6,MTMR9,NOCT,NUDT15,NUDT4,NUDT5,PDCD1,PGAM4,PLPPR4,PPFIA3,PPP1CC,PPP1R14D,PPP2CA,PPP2CB,PPP2R2A,PPP2R3A,PPP2R5C,PPP3CC,PPP3R1,PPP4C,PRUNE1,PTEN,PTPRJ,PTPRM,PTPRO,RASA1,SET,SIRPA,SOCS3,SSH2,STYX
D-myo-inositol (3,4,5,6)-tetrakisphosphate Biosynthesis	13.8	0.229	1.89	ATP1A2,CDC25A,DOT1L,DUSP10,DUSP2,DUSP4,DUSP5,G6PC3,MINPP1,MTMR2,MTMR6,MTMR9,NOCT,NUDT15,NUDT4,NUDT5,PDCD1,PGAM4,PLPPR4,PPFIA3,PPP1CC,PPP1R14D,PPP2CA,PPP2CB,PPP2R2A,PPP2R3A,PPP2R5C,PPP3CC,PPP3R1,PPP4C,PRUNE1,PTEN,PTPRJ,PTPRM,PTPRO,RASA1,SET,SIRPA,SOCS3,SSH2,STYX
Nitric Oxide Signaling in the Cardiovascular System	13.7	0.275	1.043	ADRB1,AKT2,AKT3,ARG2,BDKRB2,CACNA1B,CACNB1,CACNB4,CACNG1,CACNG2,CACNG3,CACNG7,CACNG8,ITPR1,ITPR3,KDR,MAP2K1,MAPK3,PIK3C2G,PIK3R1,PIK3R2,PIK3R3,PIK3R6,PRKACB,PRKAG2,PRKAR1A,PRKAR1B,PRKCE,PRKCH,PRKCI,PRKD1,SLC7A1,VEGFC
Epithelial Adherens Junction Signaling	13.7	0.242	-0.973	ACTR3,ACVR1,ACVR1B,AKT2,AKT3,ARHGAP35,CDH2,CRK,FRMD6,HNF1A,NANOS1,NECTIN1,NECTIN2,NOTCH1,PPP2CA,PPP2CB,PPP2R2A,PPP2R3A,PPP2R5C,PRKAG2,PTEN,RALB,RAP1A,RAP1B,RAP2A,RAP2B,RASD1,RASD2,RHOA,ROCK1,ROCK2,RRAS2,SRC,STK3,TCF4,TCF7L2,TGFBR1,YWHAB
Macrophage Classical Activation Signaling Pathway	13.6	0.222	-0.309	ACO2,CD40LG,CHUK,CXCL11,CXCL8,DLAT,FASLG,HLA-DMB,HLA-DPB1,HLA-DRB5,IFNA2,IFNG,IL12A,IL12B,IL13RA1,IL1A,IL2,IL36B,IL36G,IL4,IL6,IRAK4,IRF1,IRF5,JAK2,LBP,LEP,LTA,NFKB2,NFKBIE,PPARG,SDHD,SOCS3,STAT1,TNFSF10,TNFSF11,TNFSF13,TNFSF14,TNFSF15,TNFSF4,TNFSF8,TNFSF9
Role of JAK1 and JAK3 in γc Cytokine Signaling	13.6	0.362	#NUM!	GRB2,IL2,IL2RA,IL4,IL7,IL7R,IL9,IRS1,JAK2,MAPK3,PIK3C2G,PIK3R1,PIK3R2,PIK3R3,PIK3R6,RALB,RAP1A,RAP1B,RAP2A,RAP2B,RASD1,RASD2,RRAS2,SOCS3,STAT1
Prostate Cancer Signaling	13.6	0.281	#NUM!	AKT2,AKT3,ATF2,CDKN1A,CDKN1B,CHUK,CREB3L1,E2F2,E2F5,FOXO1,GRB2,HDAC8,MAP2K1,MAPK3,MTOR,NFKB2,NFKBIE,PIK3C2G,PIK3R1,PIK3R2,PIK3R3,PIK3R6,PTEN,RALB,RAP1A,RAP1B,RAP2A,RAP2B,RASD1,RASD2,RRAS2,TFDP1
PTEN Signaling	13.5	0.245	-0.186	AKT2,AKT3,BCL2L1,BCL2L11,CASP3,CDKN1A,CDKN1B,CHUK,FASLG,FOXO1,FOXO3,GRB2,ITGA5,ITGAD,ITGAV,ITGB1,KDR,MAP2K1,MAPK3,NFKB2,PDGFRB,PIK3R1,PIK3R2,PIK3R3,PTEN,PTK2,RALB,RAP1A,RAP1B,RAP2A,RAP2B,RASD1,RASD2,RRAS2,SIRT6,TGFBR1,TNFRSF11A
3-phosphoinositide Degradation	13.5	0.22	2.043	ATP1A2,CDC25A,DOT1L,DUSP10,DUSP2,DUSP4,DUSP5,G6PC3,MINPP1,MTMR2,MTMR6,MTMR9,NOCT,NUDT15,NUDT4,NUDT5,PDCD1,PGAM4,PLPPR4,PPFIA3,PPP1CC,PPP1R14D,PPP2CA,PPP2CB,PPP2R2A,PPP2R3A,PPP2R5C,PPP3CC,PPP3R1,PPP4C,PRUNE1,PTEN,PTPMT1,PTPRJ,PTPRM,PTPRO,RASA1,SET,SIRPA,SOCS3,SSH2,STYX
Angiopoietin Signaling	13.4	0.342	1.147	AKT2,AKT3,CHUK,CRK,DOK2,FOXO1,GRB2,NFKB2,NFKBIE,PIK3C2G,PIK3R1,PIK3R2,PIK3R3,PIK3R6,PTK2,RALB,RAP1A,RAP1B,RAP2A,RAP2B,RASA1,RASD1,RASD2,RRAS2,TEK,TNIP1
IL-1 Signaling	13.3	0.302	-0.258	ADCY3,ADCY6,CHUK,FOS,GNA11,GNA13,GNAI2,GNAQ,GNAT1,GNB1,GNB3,GNG11,GNG12,GNG13,GNG4,GNG5,IL1A,IL1RAP,IRAK4,MAP2K3,MAP2K4,MAPK10,MAPK14,NFKB2,NFKBIE,PRKACB,PRKAG2,PRKAR1A,PRKAR1B
Antiproliferative Role of Somatostatin Receptor 2	13.2	0.338	0.894	CDKN1A,CDKN1B,GNB1,GNB3,GNG11,GNG12,GNG13,GNG4,GNG5,MAP2K1,MAPK3,NPR3,PIK3C2G,PIK3R1,PIK3R2,PIK3R3,PIK3R6,RALB,RAP1A,RAP1B,RAP2A,RAP2B,RASD1,RASD2,RRAS2,SRC
RHOGDI Signaling	13.2	0.205	-1.976	ACTC1,ACTR3,ARHGAP12,ARHGAP35,ARHGAP6,ARHGDIA,ARHGEF15,ARHGEF19,ARHGEF2,CDH19,CDH2,CDH20,CDH7,DIRAS3,ESR1,EZR,GNA11,GNA13,GNAI2,GNAQ,GNAT1,GNB1,GNB3,GNG11,GNG12,GNG13,GNG4,GNG5,ITGA5,ITGAD,ITGAV,ITGB1,MSN,MYL3,PIP4K2B,PIP5K1A,PIP5K1C,RHOA,RHOC,RHOJ,RND3,ROCK1,ROCK2,SRC,WASL
Salvage Pathways of Pyrimidine Ribonucleotides	13.1	0.299	0.928	AICDA,AKT2,APOBEC2,APOBEC3B,CDA,CDK1,CDK5,CDK6,CDK8,GRK6,MAP2K1,MAP2K3,MAP2K4,MAP3K8,MAPK3,MAPK6,MAPK7,NEK2,NME1,NME3,NME6,NME7,PRKCE,PRKCH,PRKX,SGK1,UCK1,UCK2,UPRT
Sperm Motility	13.1	0.191	0.471	CATSPER2,CNGB3,ERBB4,GNA11,GNA13,GNAI2,GNAQ,GNAT1,GNB1,GNB3,GNG11,GNG12,GNG13,GNG4,GNG5,ITPR1,ITPR3,JAK2,KDR,KIT,LCK,LYN,MAP2K1,MAP2K3,MAP2K4,PDGFRB,PEAK1,PLA2G12A,PLA2G2D,PLA2G4A,PLA2G5,PLCB2,PLCB3,PLCL2,PRKACB,PRKAG2,PRKAR1A,PRKAR1B,PRKCE,PRKCH,PRKCI,PRKD1,PTK2,ROR1,RYK,SRC,TEK,TNK2,YES1
BMP signaling pathway	13	0.308	0.408	ACVR1,ATF2,BMP8B,FST,GRB2,MAP2K1,MAP2K4,MAPK10,MAPK14,MAPK3,NFKB2,NKX2-5,PRKACB,PRKAG2,PRKAR1A,PRKAR1B,RALB,RAP1A,RAP1B,RAP2A,RAP2B,RASD1,RASD2,RRAS2,SMAD7,SMAD9,SOSTDC1,ZNF423
Role of Pattern Recognition Receptors in Recognition of Bacteria and Viruses	13	0.237	0.5	C5AR1,CD40LG,CXCL8,FASLG,IFNG,IL12A,IL12B,IL1A,IL2,IL36B,IL36G,IL4,IL6,LEP,LTA,MAP2K4,MAPK10,MAPK3,NFKB2,OAS2,PIK3C2G,PIK3R1,PIK3R2,PIK3R3,PIK3R6,PRKCE,PRKCH,PRKCI,PRKD1,TNFSF10,TNFSF11,TNFSF13,TNFSF14,TNFSF15,TNFSF4,TNFSF8,TNFSF9
Melanoma Signaling	13	0.42	1	AKT2,AKT3,CDKN1A,CDKN2A,MAP2K1,MAPK3,MITF,PIK3C2G,PIK3R1,PIK3R2,PIK3R3,PIK3R6,PTEN,RALB,RAP1A,RAP1B,RAP2A,RAP2B,RASD1,RASD2,RRAS2
VEGF Signaling	12.9	0.293	0.816	ACTC1,AKT2,AKT3,BCL2L1,EIF1AX,FOXO1,FOXO3,GRB2,KDR,MAP2K1,MAPK3,PIK3C2G,PIK3R1,PIK3R2,PIK3R3,PIK3R6,PTK2,RALB,RAP1A,RAP1B,RAP2A,RAP2B,RASD1,RASD2,ROCK1,ROCK2,RRAS2,SRC,VEGFC
Sphingosine-1-phosphate Signaling	12.9	0.267	1.257	ADCY3,ADCY6,AKT2,AKT3,ASAH2B,CASP12,CASP2,CASP3,CASP7,CASP8,DIRAS3,GNA13,GNAI2,GNAQ,MAPK3,PDGFB,PDGFRB,PIK3C2G,PIK3R1,PIK3R2,PIK3R3,PIK3R6,PLCB2,PLCB3,PLCL2,PTK2,RHOA,RHOC,RHOJ,RND3,S1PR1,S1PR3
NGF Signaling	12.9	0.267	0.962	AKT2,AKT3,ATF2,BAX,CHUK,CREB3L1,CRK,GRB2,MAP2K1,MAP2K4,MAP3K8,MAPK10,MAPK3,MAPK7,NFKB2,PIK3C2G,PIK3R1,PIK3R2,PIK3R3,PIK3R6,RALB,RAP1A,RAP1B,RAP2A,RAP2B,RASD1,RASD2,RHOA,ROCK1,ROCK2,RPS6KA5,RRAS2
WNT/β-catenin Signaling	12.9	0.224	0.343	ACVR1,ACVR1B,AKT2,AKT3,APPL1,APPL2,CDH2,CDKN2A,DKK3,DVL3,FZD10,FZD3,FZD6,GNAQ,HNF1A,KREMEN2,LRP6,MMP7,POU5F1,PPP2CA,PPP2CB,PPP2R2A,PPP2R3A,PPP2R5C,RARB,RARG,RUVBL2,SOX1,SOX10,SOX4,SOX8,SRC,TCF4,TCF7L2,TGFBR1,TLE1,WNT2B,WNT5A,WNT8B
Osteoarthritis Pathway	12.7	0.195	-0.632	ATF2,CASP12,CASP2,CASP3,CASP7,CASP8,CHUK,CNMD,CREB3L1,CXCL8,CXCR2,DDIT4,FOXO3,FZD10,FZD3,FZD6,GLIS2,HNF1A,IL18RAP,IL1RAP,ITGA5,ITGAD,ITGAV,ITGB1,ITLN1,LEP,MATN3,MMP1,MMP10,MTOR,NFKB2,NOTCH1,PPARG,PRKAG2,PTHLH,S1PR3,SMAD2,SMAD7,SMAD9,SP1,TCF4,TCF7L2,TGFBR1,TIMP3,VEGFC,WNT8B
Th1 Pathway	12.7	0.262	0.192	CD3E,CD40LG,GRB2,HLA-B,HLA-DMB,HLA-DPB1,HLA-DRB5,ICOS,IFNG,IL10RA,IL10RB,IL12A,IL12B,IL2,IL4,IL6,IRF1,JAK2,KLRD1,LTA,NFATC2,NFIL3,NOTCH1,PIK3C2G,PIK3R1,PIK3R2,PIK3R3,PIK3R6,PSEN2,SOCS3,STAT1,TNFSF11
Telomerase Signaling	12.6	0.278	0.209	AKT2,AKT3,CDKN1A,GRB2,HDAC8,IL2,IL2RA,MAP2K1,MAPK3,PIK3C2G,PIK3R1,PIK3R2,PIK3R3,PIK3R6,PPP2CA,PPP2CB,PPP2R2A,PPP2R3A,PPP2R5C,RALB,RAP1A,RAP1B,RAP2A,RAP2B,RASD1,RASD2,RRAS2,SP1,TERF1,TINF2
Thrombopoietin Signaling	12.6	0.365	0.218	FOS,GRB2,JAK2,MAP2K1,MAPK3,PIK3C2G,PIK3R1,PIK3R2,PIK3R3,PIK3R6,PRKCE,PRKCH,PRKCI,PRKD1,RALB,RAP1A,RAP1B,RAP2A,RAP2B,RASD1,RASD2,RRAS2,STAT1
Acute Phase Response Signaling	12.6	0.216	1.333	AKT2,AKT3,CHUK,FOS,GRB2,HNF1A,HP,IL1A,IL1RAP,IL36B,IL36G,IL36RN,IL6,JAK2,LBP,MAP2K1,MAP2K3,MAP2K4,MAPK14,MAPK3,MTOR,NFKB2,NFKBIE,PIK3R1,PIK3R2,PIK3R3,RALB,RAP1A,RAP1B,RAP2A,RAP2B,RASD1,RASD2,RBP2,RBP5,RRAS2,SERPINE1,SOCS3,SOD2,TCF4
Factors Promoting Cardiogenesis in Vertebrates	12.6	0.235	1.029	ACVR1,ACVR1B,ATF2,BMP8B,CAMK2A,CAMK2B,CAMK2G,CER1,CREB3L1,FZD10,FZD3,FZD6,HNF1A,LRP6,MAP2K4,MAPK10,MAPK14,NKX2-5,PLCB2,PLCB3,PLCL2,PRKCE,PRKCH,PRKCI,PRKD1,RHOA,ROCK1,ROCK2,SMAD2,SMAD9,TCF4,TCF7L2,TGFBR1,WNT2B,WNT5A,WNT8B
Prolactin Signaling	12.5	0.295	0.2	FOS,GRB2,IRF1,IRS1,JAK2,KCNMB1,MAP2K1,MAPK3,PIK3C2G,PIK3R1,PIK3R2,PIK3R3,PIK3R6,PRKCE,PRKCH,PRKCI,PRKD1,RALB,RAP1A,RAP1B,RAP2A,RAP2B,RASD1,RASD2,RRAS2,SOCS3,SP1,STAT1
Ribonucleotide Reductase Signaling Pathway	12.5	0.224	1.298	ACTL6B,AKT1S1,AKT2,AKT3,ARID2,ATF2,CASP3,CDC25A,CDK1,CDK6,CDKN1A,CDKN2A,CREB3L1,E2F2,E2F5,ESR1,FOS,FOXO3,IL6,MAP2K4,MAPK10,MAPK14,MAPK3,MTOR,NFKB2,PARP11,PHF10,PIK3C2G,PIK3R1,PIK3R2,PIK3R3,PIK3R6,RRM1,SKP2,SP1,SRC,VASH2,WEE1
Germ Cell-Sertoli Cell Junction Signaling	12.5	0.224	#NUM!	ACTC1,CDH2,DIRAS3,ITGB1,MAP2K1,MAP2K3,MAP2K4,MAP3K8,MAPK10,MAPK14,MAPK3,MTMR2,NECTIN2,PIK3C2G,PIK3R1,PIK3R2,PIK3R3,PIK3R6,PTK2,RAB8B,RALB,RAP1A,RAP1B,RAP2A,RAP2B,RASD1,RASD2,RHOA,RHOC,RHOJ,RND3,RRAS2,SRC,TGFBR1,TUBA1A,TUBA1C,TUBB2A,WASL
GABA Receptor Signaling	12.4	0.25	#NUM!	ADCY3,ADCY6,CACNA1B,CACNB1,CACNB4,CACNG1,CACNG2,CACNG3,CACNG7,CACNG8,CATSPER2,GABRA1,GABRB3,GABRP,GAD2,GNA11,GNA13,GNAI2,GNAQ,GNAT1,GNB1,GNB3,GNG11,GNG12,GNG13,GNG4,GNG5,ITPR1,ITPR3,KCNH2,NSF,SLC32A1,SLC6A1
MSP-RON Signaling In Cancer Cells Pathway	12.4	0.243	-0.174	AKT2,AKT3,ATF2,CREB3L1,FOS,GRB2,HNF1A,IL3RA,ITGB1,MAP2K1,MAPK3,MTOR,NFKB2,PIK3C2G,PIK3R1,PIK3R2,PIK3R3,PIK3R6,PTK2,RALB,RAP1A,RAP1B,RAP2A,RAP2B,RASD1,RASD2,RRAS2,SMAD2,SP1,SRC,TCF4,TCF7L2,VEGFC,YWHAB
Aldosterone Signaling in Epithelial Cells	12.3	0.221	2.132	DNAJB12,DNAJB2,DNAJB7,DNAJB8,DNAJB9,DNAJC12,DNAJC16,DNAJC2,DNAJC30,DNAJC5G,HSPA2,HSPA4,HSPA8,HSPB7,ITPR1,ITPR3,KCNMB1,MAP2K1,MAPK3,NR3C2,PIK3C2G,PIK3R1,PIK3R2,PIK3R3,PIK3R6,PIP4K2B,PIP5K1A,PIP5K1C,PLCB2,PLCB3,PLCL2,PRKCE,PRKCH,PRKCI,PRKD1,SACS,SGK1,SLC9A1
Sertoli Cell-Sertoli Cell Junction Signaling	12.3	0.204	#NUM!	ACTC1,AKT2,AKT3,ATF2,CLDN11,CLDN15,CLDN20,CLDN8,CLDN9,ITGA5,ITGAD,ITGAV,ITGB1,MAP2K1,MAP2K3,MAP2K4,MAP3K8,MAPK10,MAPK14,MAPK3,MTMR2,NECTIN1,NECTIN2,OCLN,PRKACB,PRKAG2,PRKAR1A,PRKAR1B,PTEN,RAB8B,RALB,RAP1A,RAP1B,RAP2A,RAP2B,RASD1,RASD2,RRAS2,SRC,TUBA1A,TUBA1C,TUBB2A
Neurotrophin/TRK Signaling	12.2	0.321	0.655	ATF2,BDNF,CREB3L1,FOS,FRS2,GRB2,MAP2K1,MAP2K3,MAP2K4,MAPK3,NTF3,PIK3C2G,PIK3R1,PIK3R2,PIK3R3,PIK3R6,RALB,RAP1A,RAP1B,RAP2A,RAP2B,RASD1,RASD2,RRAS2,SPRY2
UVA-Induced MAPK Signaling	12.2	0.286	0.243	BCL2L1,CASP3,CYCS,FOS,MAP2K4,MAPK10,MAPK14,MAPK3,MTOR,PARP11,PIK3C2G,PIK3R1,PIK3R2,PIK3R3,PIK3R6,PLCB2,PLCB3,PLCL2,RALB,RAP1A,RAP1B,RAP2A,RAP2B,RASD1,RASD2,RPS6KA5,RRAS2,STAT1
Clathrin-mediated Endocytosis Signaling	12.2	0.202	#NUM!	ACTC1,ACTR3,AP1S3,AP3B2,AP3M1,ARRB2,CHP1,CLTC,CLU,CTTN,DNM3,FGF11,FGF20,FGF7,GRB2,HIP1R,HSPA8,IGF1,INS,ITGA5,ITGB1,LDLR,PCYOX1,PDGFB,PIK3C2G,PIK3R1,PIK3R2,PIK3R3,PIK3R6,PIP5K1C,PPP3CC,PPP3R1,RAB4A,RAB4B,SH3GL1,SH3GLB2,SH3KBP1,SNX9,SRC,TFRC,VEGFC,WASL
Xenobiotic Metabolism General Signaling Pathway	12.1	0.238	0.343	AKT2,AKT3,GSTA4,GSTK1,GSTM1,GSTM2,MAP2K1,MAP2K3,MAP2K4,MAP3K8,MAPK14,MAPK3,MAPK7,NFE2L2,PIK3C2G,PIK3R1,PIK3R2,PIK3R3,PIK3R6,PRKCE,PRKCH,PRKCI,PRKD1,RALB,RAP1A,RAP1B,RAP2A,RAP2B,RASD1,RASD2,RRAS2,UGT2B10,UGT2B15,UGT8
Aryl Hydrocarbon Receptor Signaling	12.1	0.226	0.392	ALDH1L1,ALDH4A1,ALDH8A1,BAX,CCND2,CDK6,CDKN1A,CDKN1B,CDKN2A,CTSD,CYP2C9,CYP3A5,DHFR,ESR1,FASLG,FOS,GSTA4,GSTK1,GSTM1,GSTM2,HSPB7,IL1A,IL6,MAPK3,NCOR2,NFE2L2,NFIA,NFIB,NFIC,NFIX,NFKB2,RARB,RARG,SP1,SRC,TFDP1
Apelin Cardiomyocyte Signaling Pathway	12	0.283	2.268	AKT2,AKT3,APLN,GNA11,GNAI2,ITPR1,MAPK10,MAPK14,MAPK15,MAPK3,MAPK6,MAPK7,MYL3,PIK3C2G,PIK3R1,PIK3R2,PIK3R3,PIK3R6,PLCB2,PLCB3,PLCL2,PRKCE,PRKCH,PRKCI,PRKD1,SLC9A1,SLC9A2,SLC9A3
PD-1, PD-L1 cancer immunotherapy pathway	11.9	0.271	-0.6	AKT2,AKT3,BCL2L1,CDKN1B,HLA-B,HLA-DMB,HLA-DPB1,HLA-DRB5,HLA-E,HLA-F,HLA-G,IFNG,IL12A,IL12B,IL2,IL2RA,IL4,JAK2,LCK,MR1,PDCD1,PDCD4,PIK3C2G,PIK3R1,PIK3R2,PIK3R3,PIK3R6,PTEN,SKP2
PDGF Signaling	11.8	0.299	0.816	CRK,CRKL,FOS,GRB2,JAK2,MAP2K1,MAP2K4,MAPK3,PDGFB,PDGFRB,PIK3C2G,PIK3R1,PIK3R2,PIK3R3,PIK3R6,RALB,RAP1A,RAP1B,RAP2A,RAP2B,RASA1,RASD1,RASD2,RRAS2,SRC,STAT1
ERBB4 Signaling	11.8	0.338	0.447	ERBB4,GRB2,MAP2K1,MAPK3,NRG1,PIK3C2G,PIK3R1,PIK3R2,PIK3R3,PIK3R6,PRKCE,PRKCH,PRKCI,PRKD1,PSEN2,RALB,RAP1A,RAP1B,RAP2A,RAP2B,RASD1,RASD2,RRAS2
IL-2 Signaling	11.8	0.355	0.894	AKT2,AKT3,FOS,GRB2,IL2,IL2RA,LCK,MAP2K1,MAPK3,PIK3C2G,PIK3R1,PIK3R2,PIK3R3,PIK3R6,RALB,RAP1A,RAP1B,RAP2A,RAP2B,RASD1,RASD2,RRAS2
MicroRNA Biogenesis Signaling Pathway	11.8	0.209	1.761	AGO3,AKT2,AKT3,ESR1,HNRNPA1,HSPA8,IGF1,LIN28A,MAPK14,MAPK3,MTOR,NUP43,NUP58,PDGFB,PIK3C2G,PIK3R1,PIK3R2,PIK3R3,PIK3R6,PNPT1,POLR2C,POLR2J,POLR3D,PRKRA,QKI,RAE1,RALB,RAP1A,RAP1B,RAP2A,RAP2B,RASD1,RASD2,RRAS2,SMAD2,SMAD9,TARBP2,TGFA,TUT4
Estrogen-Dependent Breast Cancer Signaling	11.8	0.309	0.655	AKT2,AKT3,ATF2,CREB3L1,ESR1,FOS,HSD17B3,IGF1,MAPK3,NFKB2,PIK3C2G,PIK3R1,PIK3R2,PIK3R3,PIK3R6,RALB,RAP1A,RAP1B,RAP2A,RAP2B,RASD1,RASD2,RRAS2,SP1,SRC
Chemokine Signaling	11.8	0.309	1.043	CAMK2A,CAMK2B,CAMK2G,CCL7,FOS,GNAI2,GNAQ,MAP2K1,MAPK14,MAPK3,PIK3C2G,PLCB2,PLCB3,PTK2,RALB,RAP1A,RAP1B,RAP2A,RAP2B,RASD1,RASD2,RHOA,ROCK2,RRAS2,SRC
Role of NANOG in Mammalian Embryonic Stem Cell Pluripotency	11.7	0.25	1.147	ACVR1,AKT2,AKT3,BMP8B,FZD10,FZD3,FZD6,GATA6,GRB2,JAK2,LIFR,MAP2K1,MAPK3,PIK3C2G,PIK3R1,PIK3R2,PIK3R3,PIK3R6,POU5F1,RALB,RAP1A,RAP1B,RAP2A,RAP2B,RASD1,RASD2,RRAS2,SMAD9,WNT2B,WNT5A,WNT8B
CNTF Signaling	11.7	0.368	0.688	GRB2,JAK2,LIFR,MAP2K1,MAPK3,MTOR,PIK3C2G,PIK3R1,PIK3R2,PIK3R3,PIK3R6,RALB,RAP1A,RAP1B,RAP2A,RAP2B,RASD1,RASD2,RPS6KA5,RRAS2,STAT1
SPINK1 General Cancer Pathway	11.7	0.333	2.4	AKT2,AKT3,IL6,JAK2,MAP2K1,MAPK3,MT1E,MT1M,MT1X,MT2A,PIK3C2G,PIK3R1,PIK3R2,PIK3R3,PIK3R6,RALB,RAP1A,RAP1B,RAP2A,RAP2B,RASD1,RASD2,RRAS2
Granulocyte Adhesion and Diapedesis	11.6	0.206	#NUM!	ACKR4,C5AR1,CCL18,CCL28,CCL7,CD99,CLDN11,CLDN15,CLDN20,CLDN8,CLDN9,CX3CL1,CXCL11,CXCL13,CXCL14,CXCL16,CXCL2,CXCL6,CXCL8,CXCR1,CXCR2,CXCR5,EZR,GNAI2,GPR15LG,IL18RAP,IL1A,IL1RAP,IL36B,IL36G,IL36RN,ITGB1,MMP1,MMP10,MMP25,MMP7,MSN,PPBP,SDC1
PAK Signaling	11.6	0.256	0.6	ARHGAP10,CASP3,GRB2,ITGA5,ITGAD,ITGAV,ITGB1,MAP2K1,MAP2K4,MAPK10,MAPK3,MYL3,NCK2,PDGFB,PDGFRB,PIK3C2G,PIK3R1,PIK3R2,PIK3R3,PIK3R6,PTK2,RALB,RAP1A,RAP1B,RAP2A,RAP2B,RASD1,RASD2,RRAS2,WASL
TGF-β Signaling	11.6	0.281	-0.209	ACVR1,ACVR1B,FOS,GRB2,MAP2K1,MAP2K3,MAP2K4,MAPK14,MAPK3,NKX2-5,PIAS4,PMEPA1,RALB,RAP1A,RAP1B,RAP2A,RAP2B,RASD1,RASD2,RRAS2,SERPINE1,SMAD2,SMAD7,SMAD9,TGFBR1,TGIF1,ZNF423
Leptin Signaling in Obesity	11.6	0.316	1.807	ADCY3,ADCY6,AKT2,AKT3,FOXO1,GRB2,INS,JAK2,LEP,MAP2K1,MAPK3,PIK3C2G,PIK3R1,PIK3R2,PIK3R3,PIK3R6,PLCB2,PLCB3,PLCL2,PRKACB,PRKAG2,PRKAR1A,PRKAR1B,SOCS3
Macropinocytosis Signaling	11.6	0.316	0.943	CSF1,INS,ITGA5,ITGB1,PDGFB,PIK3C2G,PIK3R1,PIK3R2,PIK3R3,PIK3R6,PRKCE,PRKCH,PRKCI,PRKD1,RALB,RAP1A,RAP1B,RAP2A,RAP2B,RASD1,RASD2,RHOA,RRAS2,SRC
Xenobiotic Metabolism CAR Signaling Pathway	11.5	0.204	-0.801	ALDH1L1,ALDH4A1,ALDH8A1,CHST1,CHST12,CHST4,CHST7,CYP2C9,CYP3A5,FMO1,GSTA4,GSTK1,GSTM1,GSTM2,HS3ST1,HS3ST3B1,HS3ST4,HS3ST5,MAP2K1,MAP2K3,MAP2K4,MAPK3,NDST1,NDST2,PPP2CA,PPP2CB,PPP2R2A,PPP2R3A,PPP2R5C,PRKCE,PRKCH,PRKCI,PRKD1,SOD3,SRC,UGT2B10,UGT2B15,UGT8,UST
Hereditary Breast Cancer Signaling	11.4	0.232	#NUM!	ACTL6B,AKT2,AKT3,ARID2,CCNB1,CCND2,CDK1,CDK6,CDKN1A,FANCC,H2AX,HDAC8,MLH1,MSH6,PHF10,PIK3C2G,PIK3R1,PIK3R2,PIK3R3,PIK3R6,PMS2,POLR2C,POLR2J,PTEN,RALB,RAP1A,RAP1B,RAP2A,RAP2B,RASD1,RASD2,RRAS2,WEE1
MSP-RON Signaling In Macrophages Pathway	11.4	0.252	0.928	ATF2,CHUK,CREB3L1,ETV3,FOS,GRB2,HLA-DMB,HLA-DPB1,HLA-DRB5,IFNG,IL12A,IL12B,JAK2,MAPK3,NFKB2,PIK3C2G,PIK3R1,PIK3R2,PIK3R3,PIK3R6,RALB,RAP1A,RAP1B,RAP2A,RAP2B,RASD1,RASD2,RRAS2,SOCS3,STAT1
Agranulocyte Adhesion and Diapedesis	11.4	0.195	#NUM!	ACKR4,ACTC1,AOC3,C5AR1,CCL18,CCL28,CCL7,CD99,CLDN11,CLDN15,CLDN20,CLDN8,CLDN9,CX3CL1,CXCL11,CXCL13,CXCL14,CXCL16,CXCL2,CXCL6,CXCL8,CXCR1,CXCR2,CXCR5,EZR,GNAI2,GPR15LG,IL1A,IL36B,IL36G,IL36RN,ITGA5,ITGB1,MMP1,MMP10,MMP25,MMP7,MSN,MYL3,PODXL2,PPBP
RANK Signaling in Osteoclasts	11.3	0.286	1.633	AKT2,AKT3,CHP1,CHUK,FOS,MAP2K1,MAP2K4,MAP3K8,MAPK10,MAPK14,MAPK3,MITF,NFATC2,NFKB2,NFKBIE,PIK3C2G,PIK3R1,PIK3R2,PIK3R3,PIK3R6,PPP3CC,PPP3R1,SRC,TNFRSF11A,TNFSF11,TRAF5
IL-7 Signaling Pathway	11.3	0.308	0	AKT2,AKT3,BAX,CDC25A,CDKN1B,CXCR5,FOXO1,FOXO3,GRB2,IFNG,IL7,IL7R,LYN,MAPK14,MAPK3,PAX5,PIK3C2G,PIK3R1,PIK3R2,PIK3R3,PIK3R6,PTK2,SLC2A1,STAT1
Role of PKR in Interferon Induction and Antiviral Response	11.3	0.235	-0.756	ATF2,BAX,CASP3,CASP8,CHUK,COLEC12,CYCS,FANCC,FASLG,FCGR1A,FOS,HSPA2,HSPA4,HSPA8,IFNG,IL24,IRF1,MAP2K3,MAP2K4,MAPK10,MAPK14,MAPK3,NFKB2,NFKBIE,NLRP10,PDGFB,PDGFRB,PRKRA,PYCARD,SP1,STAT1,TARBP2
Apelin Adipocyte Signaling Pathway	11.2	0.283	0.6	ADCY3,ADCY6,APLN,GNA11,GNAI2,GPX1,GPX3,GPX5,GPX8,GSTK1,GSTM1,GSTM2,INS,LIPE,MAPK10,MAPK14,MAPK15,MAPK3,MAPK6,MAPK7,NCF1,PLIN1,PRKACB,PRKAG2,PRKAR1A,PRKAR1B
Endometrial Cancer Signaling	11.2	0.35	0.728	AKT2,AKT3,FOXO3,GRB2,MAP2K1,MAPK3,MLH1,PIK3C2G,PIK3R1,PIK3R2,PIK3R3,PIK3R6,PTEN,RALB,RAP1A,RAP1B,RAP2A,RAP2B,RASD1,RASD2,RRAS2
Glioma Invasiveness Signaling	11.1	0.315	0.655	DIRAS3,ITGAV,MAPK3,PIK3C2G,PIK3R1,PIK3R2,PIK3R3,PIK3R6,PTK2,RALB,RAP1A,RAP1B,RAP2A,RAP2B,RASD1,RASD2,RHOA,RHOC,RHOJ,RND3,RRAS2,TIMP3,VTN
IL-13 Signaling Pathway	11	0.25	2.043	AKT2,AKT3,BCL2L1,CXCL6,DEFB110,DEFB118,DEFB132,HBEGF,IL13RA1,IL24,IL4,JAK2,LCK,LYN,MAPK14,MAPK3,MTOR,PIK3C2G,PIK3R1,PIK3R2,PIK3R3,PIK3R6,RHOA,ROCK1,ROCK2,SOCS3,SRC,STAT1,YES1
MYC Mediated Apoptosis Signaling	10.9	0.38	1.606	ADRB1,BAX,BBC3,BCL2L1,BCL2L11,CASP2,CASP3,CASP8,CDKN2A,CHUK,CYCS,FASLG,MAX,NFKB2,PMAIP1,PRKACB,PRKAG2,PRKAR1A,PRKAR1B
EIF2 Signaling	10.8	0.185	1.3	ACTC1,AGO3,AKT2,AKT3,DDIT3,EIF1AX,EIF3B,EIF3I,EIF3J,EIF4G2,GRB2,HNRNPA1,INS,MAP2K1,MAPK3,MYCN,PAIP1,PIK3C2G,PIK3R1,PIK3R2,PIK3R3,PIK3R6,PPP1CC,RALB,RAP1A,RAP1B,RAP2A,RAP2B,RASD1,RASD2,RPL13A,RPL14,RPL15,RPL23,RPL31,RPL36,RPL39,RPL7,RPS17,RPS23,RRAS2,TRIB3
Xenobiotic Metabolism PXR Signaling Pathway	10.8	0.198	-0.324	ALDH1L1,ALDH4A1,ALDH8A1,CAMK2A,CAMK2B,CAMK2G,CDK5,CHST1,CHST12,CHST4,CHST7,CYP2C9,CYP3A5,GSTA4,GSTK1,GSTM1,GSTM2,HS3ST1,HS3ST3B1,HS3ST4,HS3ST5,NCOR2,NDST1,NDST2,PPP1CC,PPP1R14D,PRKACB,PRKAG2,PRKAR1A,PRKAR1B,PRKCE,PRKCH,PRKCI,PRKD1,UGT2B10,UGT2B15,UGT8,UST
Airway Pathology in Chronic Obstructive Pulmonary Disease	10.8	0.246	#NUM!	CD40LG,CXCL8,FASLG,FGF11,FGF20,FGF7,IFNG,IL12A,IL12B,IL1A,IL2,IL36B,IL36G,IL4,IL6,LCN6,LEP,LTA,MMP1,OBP2A,PRTN3,TNFSF10,TNFSF11,TNFSF13,TNFSF14,TNFSF15,TNFSF4,TNFSF8,TNFSF9
FLT3 Signaling in Hematopoietic Progenitor Cells	10.8	0.293	0.655	AKT2,AKT3,ATF2,CREB3L1,GRB2,MAP2K1,MAPK14,MAPK3,MTOR,PIK3C2G,PIK3R1,PIK3R2,PIK3R3,PIK3R6,RALB,RAP1A,RAP1B,RAP2A,RAP2B,RASD1,RASD2,RPS6KA5,RRAS2,STAT1
Small Cell Lung Cancer Signaling	10.8	0.271	-0.728	AKT2,AKT3,BCL2L1,CCND2,CDK6,CDKN1B,CDKN2B,CHUK,CYCS,E2F2,E2F5,HDAC8,MAX,NFKB2,NFKBIE,PIK3C2G,PIK3R1,PIK3R2,PIK3R3,PIK3R6,PTEN,PTK2,RARB,SKP2,TFDP1,TRAF5
Pancreatic Adenocarcinoma Signaling	10.7	0.238	0.426	AKT2,AKT3,BCL2L1,CDKN1A,CDKN1B,CDKN2A,CDKN2B,E2F2,E2F5,GRB2,HBEGF,HDAC8,JAK2,MAP2K1,MAP2K4,MAPK10,MAPK3,NFKB2,NOTCH1,PIK3C2G,PIK3R1,PIK3R2,PIK3R3,PIK3R6,SMAD2,STAT1,TFDP1,TGFA,TGFBR1,VEGFC
UVC-Induced MAPK Signaling	10.7	0.373	0.243	FOS,MAP2K1,MAP2K4,MAPK10,MAPK14,MAPK3,PRKCE,PRKCH,PRKCI,PRKD1,RALB,RAP1A,RAP1B,RAP2A,RAP2B,RASD1,RASD2,RRAS2,SRC
Role of MAPK Signaling in the Pathogenesis of Influenza	10.5	0.286	#NUM!	AKT2,AKT3,ATF2,BAX,CASP3,IFNG,MAP2K1,MAP2K3,MAP2K4,MAPK10,MAPK14,MAPK3,PLA2G12A,PLA2G2D,PLA2G4A,PLA2G5,RALB,RAP1A,RAP1B,RAP2A,RAP2B,RASD1,RASD2,RRAS2
Th2 Pathway	10.5	0.226	0.408	ACVR1,ACVR1B,CD3E,GRB2,HLA-B,HLA-DMB,HLA-DPB1,HLA-DRB5,ICOS,IFNG,IL12A,IL12B,IL2,IL24,IL2RA,IL4,IL9,JAK2,NFATC2,NOTCH1,PIK3C2G,PIK3R1,PIK3R2,PIK3R3,PIK3R6,PSEN2,S1PR1,SOCS3,TGFBR1,TIMD4,TNFSF4
ERB2-ERBB3 Signaling	10.4	0.323	0	CDKN1B,FOXO1,GRB2,MAP2K1,MAPK3,NRG1,PIK3C2G,PIK3R1,PIK3R2,PIK3R3,PIK3R6,PTEN,RALB,RAP1A,RAP1B,RAP2A,RAP2B,RASD1,RASD2,RRAS2,SP1
Polyamine Regulation in Colon Cancer	10.4	0.339	1.342	AKT1S1,AKT2,AKT3,BCL2L11,DOHH,EIF5A2,FOS,LIN28A,MAP2K1,MAP2K3,MAP2K4,MAPK3,MTA1,MTOR,PPARG,RHOA,SLC22A16,SMS,TCF4,TCF7L2
PPAR Signaling	10.4	0.252	-0.6	CHUK,FOS,GRB2,IL18RAP,IL1A,IL1RAP,IL36B,IL36G,IL36RN,INS,MAP2K1,MAP4K4,MAPK3,NCOR2,NFKB2,NFKBIE,PDGFB,PDGFRB,PPARG,RALB,RAP1A,RAP1B,RAP2A,RAP2B,RASD1,RASD2,RRAS2
Melatonin Signaling	10.3	0.306	2.132	CAMK2A,CAMK2B,CAMK2G,GNAI2,GNAQ,MAP2K1,MAP2K3,MAP2K4,MAPK3,PLCB2,PLCB3,PLCL2,PRKACB,PRKAG2,PRKAR1A,PRKAR1B,PRKCE,PRKCH,PRKCI,PRKD1,RORA,RORB
Renal Cell Carcinoma Signaling	10.3	0.291	0.943	AKT2,AKT3,CRK,FOS,GRB2,MAP2K1,MAPK3,PDGFB,PIK3C2G,PIK3R1,PIK3R2,PIK3R3,PIK3R6,RALB,RAP1A,RAP1B,RAP2A,RAP2B,RASD1,RASD2,RRAS2,SLC2A1,TGFA
Glutamate Receptor Signaling	10.3	0.318	0.378	GLS,GNB1,GNB3,GNG11,GNG12,GNG13,GNG4,GNG5,GRIA1,GRIA4,GRIK1,GRIN1,GRIN2B,GRIN2D,GRM7,HOMER1,HOMER3,SLC17A1,SLC17A6,SLC1A1,SLC1A7
ERK5 Signaling	10.1	0.297	0.229	ATF2,CREB3L1,CTF1,FOS,FOXO3,GNA13,GNAQ,MAP3K8,MAPK7,MEF2A,RALB,RAP1A,RAP1B,RAP2A,RAP2B,RASD1,RASD2,RPS6KA5,RRAS2,SGK1,SRC,YWHAB
EGF Signaling	9.9	0.339	0.688	AKT2,AKT3,FOS,GRB2,ITPR1,ITPR3,MAP2K1,MAP2K4,MAPK14,MAPK3,MTOR,PIK3C2G,PIK3R1,PIK3R2,PIK3R3,PIK3R6,RASA1,SRC,STAT1
SNARE Signaling Pathway	9.86	0.221	2.556	ADCY3,ADCY6,CACNA1B,CACNB1,CACNB4,CAMK2A,CAMK2B,CAMK2G,CPLX1,CPLX3,GOSR1,HSPA8,MYL3,NAPA,NSF,PRKACB,PRKAG2,PRKAR1A,PRKAR1B,RAB27A,RAB39A,RAB6A,RAB9B,RIMS1,SNAP25,SNCB,SYT2,SYT5,SYT7,VAMP3
Tight Junction Signaling	9.84	0.196	#NUM!	ACTC1,AKT2,AKT3,ARHGEF2,CLDN11,CLDN15,CLDN20,CLDN8,CLDN9,CPSF4,CSTF1,FOS,GOSR1,MYL3,NAPA,NECTIN1,NECTIN2,NFKB2,NSF,OCLN,PPP2CA,PPP2CB,PPP2R2A,PPP2R3A,PPP2R5C,PRKACB,PRKAG2,PRKAR1A,PRKAR1B,PRKCI,PTEN,RHOA,SNAP25,TGFBR1,VAMP3
LPS/IL-1 Mediated Inhibition of RXR Function	9.79	0.169	0	ABCB9,ACOX2,ACSBG2,ACSF2,ALDH1L1,ALDH4A1,ALDH8A1,CHST1,CHST12,CHST4,CHST7,CPT1A,CPT2,CYP2C9,CYP2F1,CYP2J2,CYP2U1,CYP3A5,FABP5,FMO1,GSTA4,GSTK1,GSTM1,GSTM2,HS3ST1,HS3ST3B1,HS3ST4,HS3ST5,IL18RAP,IL1A,IL1RAP,IL36B,IL36G,IL36RN,LBP,MAP2K4,NDST1,NDST2,PLTP,SLC10A1,SLC27A3,SOD3,UST
RAC Signaling	9.78	0.219	1.225	ACTR3,CDK5R1,ITGA5,ITGAD,ITGAV,ITGB1,MAP2K1,MAP2K4,MAPK3,NCF1,NFKB2,PIK3C2G,PIK3R1,PIK3R2,PIK3R3,PIK3R6,PIP4K2B,PIP5K1A,PIP5K1C,PRKCI,PTK2,RALB,RAP1A,RAP1B,RAP2A,RAP2B,RASD1,RASD2,RHOA,RRAS2
p53 Signaling	9.75	0.255	0	AKT2,AKT3,BAX,BBC3,BCL2L1,CCND2,CCNG1,CDKN1A,CDKN2A,HIPK2,KAT2B,MAPK14,MDM4,PERP,PIK3C2G,PIK3R1,PIK3R2,PIK3R3,PIK3R6,PLAGL1,PMAIP1,PTEN,TIGAR,TP53AIP1,TP53BP2
Role of IL-17A in Arthritis	9.74	0.333	#NUM!	ATF2,CCL7,CXCL6,CXCL8,MAP2K1,MAP2K3,MAP2K4,MAPK10,MAPK14,MAPK3,MAPKAPK2,MMP1,NFKB2,NFKBIE,PIK3C2G,PIK3R1,PIK3R2,PIK3R3,PIK3R6
Role of MAPK Signaling in Promoting the Pathogenesis of Influenza	9.68	0.237	0.192	ATF2,ATP6V0C,ATP6V0E2,ATP6V1G1,ATP6V1G3,BAX,CASP3,MAP2K1,MAP2K3,MAP2K4,MAPK10,MAPK14,MAPK3,NFKB2,NFKBIE,PLA2G12A,PLA2G2D,PLA2G4A,PLA2G5,RALB,RAP1A,RAP1B,RAP2A,RAP2B,RASD1,RASD2,RRAS2
Paxillin Signaling	9.61	0.243	0.426	ACTC1,CRK,GRB2,ITGA5,ITGAD,ITGAV,ITGB1,MAP2K4,MAPK10,MAPK14,NCK2,PIK3C2G,PIK3R1,PIK3R2,PIK3R3,PIK3R6,PTK2,RALB,RAP1A,RAP1B,RAP2A,RAP2B,RASD1,RASD2,RRAS2,SRC
ILK Signaling	9.57	0.184	0.169	ACTC1,AKT2,AKT3,ATF2,CASP3,CREB3L1,DIRAS3,FBLIM1,FOS,IRS1,ITGB1,MAP2K4,MAPK10,MAPK3,MTOR,MYL3,NCK2,NFKB2,PIK3C2G,PIK3R1,PIK3R2,PIK3R3,PIK3R6,PPP2CA,PPP2CB,PPP2R2A,PPP2R3A,PPP2R5C,PTEN,PTK2,RHOA,RHOC,RHOJ,RND3,RPS6KA5,TMSB4Y,VEGFC
FGF Signaling	9.47	0.267	2.132	AKT2,AKT3,ATF2,CREB3L1,CRK,CRKL,FGF11,FGF20,FGF7,FRS2,GRB2,ITPR1,MAP2K1,MAP2K3,MAPK14,MAPK3,MAPKAPK2,PIK3C2G,PIK3R1,PIK3R2,PIK3R3,PIK3R6,RPS6KA5
Ephrin B Signaling	9.47	0.292	1.604	EFNB3,GNA11,GNA13,GNAI2,GNAQ,GNAT1,GNB1,GNB3,GNG11,GNG12,GNG13,GNG4,GNG5,ITSN1,MAPK3,NCK2,PTK2,RGS3,RHOA,ROCK1,ROCK2
Netrin Signaling	9.47	0.292	3.3	ABLIM2,CACNA1B,CACNB1,CACNB4,CACNG1,CACNG2,CACNG3,CACNG7,CACNG8,CATSPER2,CHP1,ITPR1,ITPR3,NCK2,NFATC2,PPP3CC,PPP3R1,PRKACB,PRKAG2,PRKAR1A,PRKAR1B
Gustation Pathway	9.44	0.182	2.137	ADCY3,ADCY6,CACNA1B,CACNB1,CACNB4,CACNG1,CACNG2,CACNG3,CACNG7,CACNG8,CATSPER2,GABRA1,GABRB3,GABRP,GCG,GNB3,GNG13,HTR1A,ITPR1,ITPR3,KCNH2,KCNJ12,LIPE,LPAR6,LRRC8A,P2RY1,P2RY11,PLCB2,PRKACB,PRKAG2,PRKAR1A,PRKAR1B,SCN3B,SCN4B,SCN7A,TAS2R30,TAS2R50
Fcγ Receptor-mediated Phagocytosis in Macrophages and Monocytes	9.4	0.255	2.449	ACTC1,ACTR3,AKT2,AKT3,CRK,EZR,FCGR1A,LYN,MAPK3,NCF1,NCK2,PIK3C2G,PIK3R1,PIK3R2,PIK3R3,PIP5K1A,PRKCE,PRKCH,PRKCI,PRKD1,PTEN,SRC,VAMP3,YES1
Apelin Muscle Signaling Pathway	9.26	0.354	1.342	AKT2,AKT3,APLN,GNA11,GNA13,GNAI2,GNAQ,GNAT1,GNB1,GNB3,GNG11,GNG12,GNG13,GNG4,GNG5,PRKAG2,TFAM
BEX2 Signaling Pathway	9.12	0.268	-0.655	AKT2,AKT3,BBC3,BEX1,CDH2,CDKN1A,HNF1A,MAP2K4,MAPK10,MTOR,NFKB2,NHLH2,PPP2CA,PPP2CB,PPP2R2A,PPP2R3A,PPP2R5C,PTEN,TCF4,TCF7L2,TSC1,VEGFC
Oncostatin M Signaling	9.12	0.372	-0.535	GRB2,JAK2,MAP2K1,MAPK3,MMP1,MT2A,RALB,RAP1A,RAP1B,RAP2A,RAP2B,RASD1,RASD2,RRAS2,STAT1,TIMP3
Regulation of Cellular Mechanics by Calpain Protease	9.04	0.256	-0.258	CAPN7,CCND2,CDK1,CDK6,CDKN1B,CNGB3,EZR,GRB2,ITGA5,ITGAD,ITGAV,ITGB1,MAPK3,PTK2,RALB,RAP1A,RAP1B,RAP2A,RAP2B,RASD1,RASD2,RRAS2,SRC
Hypoxia Signaling in the Cardiovascular System	8.99	0.276	-0.447	ATF2,CREB3L1,EPO,LDHA,NFKBIE,P4HB,PTEN,SUMO1,UBE2D1,UBE2D2,UBE2D3,UBE2D4,UBE2E1,UBE2E2,UBE2E3,UBE2G1,UBE2N,UBE2V1,UBE2V2,UBE2W,UBE2Z
Phagosome Maturation	8.83	0.196	#NUM!	ATP6V0C,ATP6V0E2,ATP6V1G1,ATP6V1G3,CTSB,CTSC,CTSD,CTSE,CTSH,CTSL,CTSW,DYNC2H1,DYNLL1,DYNLRB1,GOSR1,HLA-B,HLA-DRB5,HLA-E,HLA-F,HLA-G,LAMP2,MR1,NAPA,NCF1,NSF,RILP,SNAP25,TUBA1A,TUBA1C,TUBB2A,VAMP3
Bladder Cancer Signaling	8.8	0.224	0.577	CDKN1A,CDKN2A,CXCL8,E2F2,E2F5,FGF11,FGF20,FGF7,HDAC8,MAP2K1,MAPK3,MMP1,MMP10,MMP25,MMP7,RALB,RAP1A,RAP1B,RAP2A,RAP2B,RASD1,RASD2,RPS6KA5,RRAS2,TFDP1,VEGFC
VDR/RXR Activation	8.76	0.269	-0.277	CCNC,CDKN1A,CDKN1B,CYP24A1,FOXO1,HOXA10,IFNG,IGFBP5,IL12A,IL2,KLF4,NCOR2,PRKCE,PRKCH,PRKCI,PRKD1,PTH,SERPINB1,SP1,TNFSF11,TRPV6
Actin Nucleation by ARP-WASP Complex	8.74	0.247	-0.243	ACTR3,DIRAS3,GRB2,ITGA5,ITGAD,ITGAV,ITGB1,NCK2,RALB,RAP1A,RAP1B,RAP2A,RAP2B,RASD1,RASD2,RHOA,RHOC,RHOJ,RND3,ROCK1,ROCK2,RRAS2,WASL
Cancer Drug Resistance By Drug Efflux	8.69	0.31	1.698	AKT2,AKT3,FOXO1,FOXO3,MAP2K1,MAPK3,PIK3R1,PIK3R2,PIK3R3,PTEN,RALB,RAP1A,RAP1B,RAP2A,RAP2B,RASD1,RASD2,RRAS2
UVB-Induced MAPK Signaling	8.64	0.327	0.243	FOS,MAP2K1,MAP2K4,MAPK10,MAPK14,MAPK3,MTOR,PIK3C2G,PIK3R1,PIK3R2,PIK3R3,PIK3R6,PRKCE,PRKCH,PRKCI,PRKD1,RPS6KA5
HOTAIR Regulatory Pathway	8.48	0.19	-0.898	AGO3,AKT2,AKT3,ATXN1,CDKN1A,ESR1,HNF1A,HOXD10,IRF1,MEX3B,MMP1,MMP10,MMP25,MMP7,NFKB2,PIK3C2G,PIK3R1,PIK3R2,PIK3R3,PIK3R6,PTEN,RBM38,RHOC,ROCK1,ROCK2,TCF4,TCF7L2,TWIST1,WNT2B,WNT5A,WNT8B
p38 MAPK Signaling	8.46	0.217	0.2	ATF2,CREB3L1,DDIT3,DUSP10,FASLG,HSPB7,IL18RAP,IL1A,IL1RAP,IL36B,IL36G,IL36RN,IRAK4,MAP2K3,MAP2K4,MAPK14,MAPKAPK2,MAX,MEF2A,PLA2G12A,PLA2G2D,PLA2G4A,PLA2G5,RPS6KA5,STAT1,TGFBR1
DNA Methylation and Transcriptional Repression Signaling	8.44	0.223	-0.471	AICDA,CDK1,CDK12,CDK15,CDK16,CDK19,CDK5,CDK6,CDK8,E2F2,E2F5,GATAD2A,HOXB3,MBD2,MTA1,MTA2,SMUG1,SP1,TCF12,TCF15,TCF21,TCF4,TEAD1,TFAM,ZEB1
CD40 Signaling	8.4	0.284	0.229	CD40LG,CHUK,FOS,LTA,MAP2K1,MAP2K3,MAP2K4,MAPK10,MAPK14,MAPK3,MAPKAPK2,NFKB2,NFKBIE,PIK3C2G,PIK3R1,PIK3R2,PIK3R3,PIK3R6,TRAF5
IL-17A Signaling in Airway Cells	8.4	0.284	1.147	AKT2,AKT3,CHUK,CXCL6,IL6,JAK2,MAP2K1,MAP2K4,MAPK10,MAPK14,MAPK3,NFKB2,NFKBIE,PIK3C2G,PIK3R1,PIK3R2,PIK3R3,PIK3R6,PTEN
Hepatic Fibrosis / Hepatic Stellate Cell Activation	8.28	0.175	#NUM!	BAX,CD40LG,COL20A1,COL25A1,COL4A2,CSF1,CXCL8,ECE1,EDNRA,FASLG,IFNG,IGF1,IGFBP5,IL10RA,IL18RAP,IL1A,IL1RAP,IL4,IL6,KDR,LBP,LEP,MMP1,MYL3,NFKB2,PDGFB,PDGFRB,SERPINE1,SMAD2,SMAD7,STAT1,TGFA,TGFBR1,VEGFC
Lymphotoxin β Receptor Signaling	8.22	0.309	0.258	AKT2,AKT3,BCL2L1,CASP3,CHUK,CYCS,DIABLO,LTA,MAPK3,NFKB2,PIK3C2G,PIK3R1,PIK3R2,PIK3R3,PIK3R6,TNFSF14,TRAF5
Agrin Interactions at Neuromuscular Junction	8.17	0.275	0.728	ACTC1,AGRN,CTTN,ERBB4,ITGB1,MAP2K4,MAPK10,MAPK3,NRG1,PTK2,RALB,RAP1A,RAP1B,RAP2A,RAP2B,RASD1,RASD2,RRAS2,SRC
Cyclins and Cell Cycle Regulation	8.03	0.247	0.229	CCNB1,CCNB3,CCND2,CDC25A,CDK1,CDK6,CDKN1A,CDKN1B,CDKN2A,CDKN2B,E2F2,E2F5,HDAC8,PPP2CA,PPP2CB,PPP2R2A,PPP2R3A,PPP2R5C,SKP2,TFDP1,WEE1
Pyridoxal 5'-phosphate Salvage Pathway	7.82	0.277	0.943	AKT2,CDK1,CDK5,CDK6,CDK8,GRK6,MAP2K1,MAP2K3,MAP2K4,MAP3K8,MAPK3,MAPK6,MAPK7,NEK2,PRKCE,PRKCH,PRKX,SGK1
Death Receptor Signaling	7.73	0.229	1.091	ACTC1,CASP2,CASP3,CASP7,CASP8,CHUK,CYCS,DFFA,DFFB,DIABLO,FASLG,HSPB7,LMNA,MAP2K4,MAP4K4,NFKB2,NFKBIE,PARP11,ROCK1,TBK1,TNFSF10,TNFSF15
Coronavirus Pathogenesis Pathway	7.71	0.167	-0.707	BAX,BCL2L11,CASP3,CASP8,CHUK,CTSL,CXCL8,DDIT3,DPP9,E2F2,E2F5,FASLG,FOS,FURIN,HDAC8,IFNG,IL6,MAP2K4,MAPK10,MAPK14,MAPK3,NFKB2,NFKBIE,OAS2,PYCARD,RPS17,RPS23,SERPINE1,STAT1,STING1,TBK1,TFDP1,TGFBR1,TNPO2
Systemic Lupus Erythematosus In T Cell Signaling Pathway	7.7	0.114	1.434	AKT1S1,AKT2,AKT3,ATF2,CASP12,CASP2,CASP3,CASP7,CASP8,CD3E,CD40LG,CHP1,CREB3L1,DIRAS3,ESR1,EZR,FASLG,FOS,GNA13,GNAI2,GRB2,HLA-B,HLA-DMB,HLA-DPB1,HLA-DRB5,HLA-E,HLA-F,HLA-G,ICOS,IL12B,IL2,IL6,ITPR1,LEP,MAP2K1,MAP2K3,MAP2K4,MAPK3,MR1,MSN,MTOR,NFATC2,PIK3C2G,PIK3R1,PIK3R2,PIK3R3,PIK3R6,PPP2CA,PPP2CB,PPP2R2A,PPP2R3A,PPP2R5C,PPP3CC,PPP3R1,PTK2,RAB4A,RALB,RAP1A,RAP1B,RAP2A,RAP2B,RASD1,RASD2,RHOA,RHOC,RH…
Apelin Pancreas Signaling Pathway	7.68	0.326	0.258	APLN,DDIT3,INS,MAP2K4,MAPK10,NFKB2,PIK3C2G,PIK3R1,PIK3R2,PIK3R3,PIK3R6,PRKACB,PRKAG2,PRKAR1A,PRKAR1B
PCP (Planar Cell Polarity) Pathway	7.58	0.283	1.807	ATF2,DVL3,FZD10,FZD3,FZD6,JUNB,MAP2K4,MAPK10,NDP,PFN2,RHOA,ROCK1,ROCK2,VANGL1,WNT2B,WNT5A,WNT8B
RHOA Signaling	7.5	0.202	2.6	ACTC1,ACTR3,ARHGAP12,ARHGAP35,ARHGAP6,CDC42EP3,EZR,GNA13,IGF1,LPAR4,LPAR5,LPAR6,MSN,MYL3,PFN2,PIP4K2B,PIP5K1A,PIP5K1C,PTK2,RHOA,RHPN2,RND3,ROCK1,ROCK2,SEPTIN14
TR/RXR Activation	7.39	0.238	#NUM!	ADRB1,AKR1C3,AKT2,AKT3,APOA5,BCL3,DIO2,HP,LDLR,MTOR,NCOR2,PIK3C2G,PIK3R1,PIK3R2,PIK3R3,PIK3R6,SLC16A2,SLC2A1,SYT2,THRA
BAG2 Signaling Pathway	7.39	0.238	-0.775	ATXN3,BAG2,CASP3,CDKN1A,CTSB,HSPA2,HSPA4,HSPA8,MAPK14,MAPK3,MAPKAPK2,NFKB2,PSMA1,PSMA5,PSMB8,PSMC1,PSMD10,PSME3,SP1,UBE2D1
Sonic Hedgehog Signaling	7.21	0.387	0	ARRB2,CCNB1,CCNB3,CDK1,DYRK1B,GLIS2,GRK2,HHIP,PRKACB,PRKAG2,PRKAR1A,PRKAR1B
Role of JAK family kinases in IL-6-type Cytokine Signaling	7.13	0.241	-0.229	BCL2L1,CEBPD,CTF1,FOS,IL6,IRF1,JAK2,JUNB,LBP,LIFR,MAP2K4,MAPK10,MAPK14,MAPK3,MMP1,SOCS3,STAT1,VEGFC,VIP
Neuroprotective Role of THOP1 in Alzheimer's Disease	7.08	0.198	0	DPP4,ECE1,FAP,HLA-B,HLA-E,HLA-F,HLA-G,HPN,HTRA3,IFNG,MASP1,PRKACB,PRKAG2,PRKAR1A,PRKAR1B,PRSS38,PRSS8,PRTN3,TAC1,THOP1,TMPRSS11A,TMPRSS11E,TMPRSS4,TPSD1
Docosahexaenoic Acid (DHA) Signaling	7.01	0.342	#NUM!	AKT2,AKT3,BAX,BCL2A1,BCL2L1,CASP3,CYCS,FOXO1,PIK3C2G,PIK3R1,PIK3R2,PIK3R3,PIK3R6
Ferroptosis Signaling Pathway	6.94	0.189	1.225	ALOX12B,CDKN1A,CTSB,DPP4,EMP1,FTH1,H2AX,H2AZ2,MAP2K1,MAPK3,NFE2L2,PRKAG2,RALB,RAP1A,RAP1B,RAP2A,RAP2B,RASD1,RASD2,RRAS2,SLC1A5,SP1,TFAP2C,TFRC,WWTR1
Role of PI3K/AKT Signaling in the Pathogenesis of Influenza	6.91	0.258	1.069	AKT2,AKT3,CRK,CRKL,GNAI2,IFNA2,IFNG,MAP2K1,MAPK3,MLH1,NFKB2,NFKBIE,PIK3C2G,PIK3R1,PIK3R2,PIK3R3,PIK3R6
Unfolded protein response	6.85	0.222	0	CEBPD,CEBPE,DDIT3,DNAJB12,DNAJB2,DNAJB7,DNAJB8,DNAJB9,DNAJC12,DNAJC16,DNAJC5G,HSPA2,HSPA4,HSPA8,MBTPS1,NFE2L2,P4HB,PDIA6,PPARG,UBXN4
DNA damage-induced 14-3-3σ Signaling	6.78	0.304	-2.138	AKT2,AKT3,BCL2L1,CASP12,CASP2,CASP3,CASP7,CASP8,CCNB1,CCNB3,CDK1,CDKN1A,CDKN1B,WEE1
IL-23 Signaling Pathway	6.78	0.304	1.604	AKT2,AKT3,IL12B,JAK2,NFKB2,PIK3C2G,PIK3R1,PIK3R2,PIK3R3,PIK3R6,RORA,RUNX1,SOCS3,TNFSF11
nNOS Signaling in Neurons	6.65	0.298	1.414	CAMK2A,CAPN7,CHP1,DLG2,GRIN1,GRIN2B,GRIN2D,PPP3CC,PPP3R1,PRKCE,PRKCH,PRKCI,PRKD1,RASD1
Oxidative Phosphorylation	6.54	0.198	0	ATP5F1C,ATP5F1E,ATP5MC2,COX6B2,COX7A2L,COX7B,COX7C,COX8A,COX8C,CYCS,MT-ATP6,MT-ND4L,NDUFA1,NDUFA10,NDUFA11,NDUFA12,NDUFB1,NDUFB10,NDUFB4,NDUFS7,SDHD,UQCRH
IL-9 Signaling	6.53	0.343	-0.302	BCL3,CISH,IL9,IRS1,NFKB2,PIK3C2G,PIK3R1,PIK3R2,PIK3R3,PIK3R6,SOCS3,STAT1
HIPPO signaling	6.5	0.221	-0.277	CRB1,DLG2,DLG5,FRMD6,PPP1CC,PPP1R14D,PPP2CA,PPP2CB,PPP2R2A,PPP2R3A,PPP2R5C,SAV1,SKP2,SMAD2,STK3,TEAD1,TP53BP2,WWTR1,YWHAB
Adipogenesis pathway	6.49	0.18	-0.6	ACVR1,CDK5,CEBPD,CTBP1,DDIT3,EGR2,FBXW7,FOXC2,FOXO1,FZD10,FZD3,FZD6,GTF2H1,GTF2H5,HDAC8,KAT2B,LEP,NOCT,PER2,PLIN1,PPARG,SIN3B,SMAD9,WNT5A,ZNF423
Growth Hormone Signaling	6.41	0.239	0.5	FOS,IGF1,IRS1,JAK2,MAPK3,PIK3C2G,PIK3R1,PIK3R2,PIK3R3,PIK3R6,PRKCE,PRKCH,PRKCI,PRKD1,RPS6KA5,SOCS3,STAT1
Role of MAPK Signaling in Inhibiting the Pathogenesis of Influenza	6.41	0.228	0.471	ATF2,BAX,CASP3,CXCL8,IFNG,IL6,MAP2K1,MAP2K3,MAP2K4,MAPK10,MAPK14,MAPK3,NFKB2,NFKBIE,PLA2G12A,PLA2G2D,PLA2G4A,PLA2G5
IL-15 Production	6.33	0.187	0.626	ERBB4,IL6,IRF1,JAK2,KDR,KIT,LCK,LYN,MAP2K1,MAP2K3,MAP2K4,NFKB2,PDGFRB,PEAK1,PRKCI,PTK2,ROR1,RYK,SRC,STAT1,TEK,TNK2,YES1
Dopamine Receptor Signaling	6.32	0.225	1.89	ADCY3,ADCY6,COMT,PCBD1,PPP1CC,PPP1R14D,PPP2CA,PPP2CB,PPP2R2A,PPP2R3A,PPP2R5C,PRKACB,PRKAG2,PRKAR1A,PRKAR1B,PTH,PTS,SLC18A3
PXR/RXR Activation	6.25	0.246	0	ABCB9,AKT2,AKT3,CPT1A,CYP2C9,CYP3A5,FOXO1,GSTM1,GSTM2,IL6,INS,PCK2,PRKACB,PRKAG2,PRKAR1A,PRKAR1B
FXR/RXR Activation	6.14	0.183	#NUM!	ABCB4,AKT2,AKT3,CLU,FOXO1,G6PC3,HNF1A,HPR,IL1A,IL36B,IL36G,IL36RN,INS,MAP2K4,MAPK10,PCK2,PCYOX1,PLTP,PPARG,SDC1,SLC10A1,SLC10A2,VTN
Pyrimidine Ribonucleotides Interconversion	6.09	0.316	1.732	CTPS2,ENTPD4,ENTPD6,ENTPD7,NME1,NME3,NME6,NME7,NUDT15,NUDT18,NUDT5,SLC25A42
ATM Signaling	6.07	0.2	-0.471	ATF2,CBX3,CCNB1,CCNB3,CDC25A,CDK1,CDKN1A,CREB3L1,H2AX,MAP2K4,MAPK10,MAPK14,MDM4,PPP1CC,PPP2CA,PPP2CB,PPP2R2A,PPP2R3A,PPP2R5C,ZEB1
GPCR-Mediated Integration of Enteroendocrine Signaling Exemplified by an L Cell	6.05	0.227	-0.243	ADCY3,ADCY6,ADRB1,GCG,GNA11,GNAI2,GNAQ,ITPR1,ITPR3,PLCB2,PLCB3,PLCL2,PRKACB,PRKAG2,PRKAR1A,PRKAR1B,VIP
GADD45 Signaling	5.99	0.25	0.775	ACVR1,ACVR1B,CCNB1,CCND2,CDK1,CDKN1A,FOXO3,MAP2K3,MAP2K4,MAPK10,MAPK14,NFKB2,SMAD2,TGFBR1,ZNF350
Iron homeostasis signaling pathway	5.98	0.174	#NUM!	ACO2,ATP6V0C,ATP6V0E2,ATP6V1G1,ATP6V1G3,BMP8B,CD163,CYBRD1,EPO,FTH1,HP,IL6,ISCU,JAK2,MAPK3,NUBP1,PCBP1,PDGFB,PDGFRB,SKP2,SLC11A1,SLC46A1,SMAD2,TFRC
Cell Cycle: G1/S Checkpoint Regulation	5.96	0.235	-0.535	BMI1,CCND2,CDC25A,CDK6,CDKN1A,CDKN1B,CDKN2A,CDKN2B,E2F2,E2F5,FOXO1,HDAC8,MAX,NRG1,SKP2,TFDP1
Sumoylation Pathway	5.86	0.194	-2.065	ARHGDIA,CTBP1,DIRAS3,FASLG,FOS,MAP2K4,MAPK10,MYB,NFKB2,PIAS4,RHOA,RHOC,RHOJ,RND3,RNF4,SERBP1,SP1,SUMO1,ZEB1,ZNF217
Semaphorin Neuronal Repulsive Signaling Pathway	5.85	0.167	-1.225	AKT2,AKT3,CDK5,ITGA5,ITGAD,ITGAV,ITGB1,MAP2K1,MAP2K3,MAP2K4,MYL3,PIK3C2G,PIK3R1,PIK3R2,PIK3R3,PIK3R6,PIP5K1C,PRKACB,PRKAG2,PRKAR1A,PRKAR1B,RHOA,ROCK1,ROCK2,SEMA4D
Dermatan Sulfate Biosynthesis (Late Stages)	5.81	0.277	0.277	CHST1,CHST12,CHST14,CHST4,CHST7,DSE,HS3ST1,HS3ST3B1,HS3ST4,HS3ST5,NDST1,NDST2,UST
PFKFB4 Signaling Pathway	5.7	0.271	2.309	ATF2,CREB3L1,HK1,HK3,MAP2K1,MAP2K3,MAP2K4,MAPK3,PRKACB,PRKAG2,PRKAR1A,PRKAR1B,RPS6KA5
Pyrimidine Ribonucleotides De Novo Biosynthesis	5.69	0.293	1.732	CTPS2,ENTPD4,ENTPD6,ENTPD7,NME1,NME3,NME6,NME7,NUDT15,NUDT18,NUDT5,SLC25A42
Systemic Lupus Erythematosus In B Cell Signaling Pathway	5.67	0.101	0.819	AKT2,AKT3,BCL2L1,BCL2L11,CCND2,CD40LG,CHP1,CXCL8,FASLG,FOS,FOXO1,FOXO3,GRB2,IFIT2,IFNA2,IFNG,IL12A,IL12B,IL1A,IL2,IL36B,IL36G,IL4,IL6,IRAK4,IRF5,JAK2,LCK,LEP,LILRA6,LTA,LYN,MAP2K1,MAP4K4,MAPK3,MTOR,NFATC2,NFKB2,PDCD1,PIK3C2G,PIK3R1,PIK3R2,PIK3R3,PIK3R6,PIM2,PPP3CC,PPP3R1,PRKCE,PRKCH,PRKCI,PRKD1,RALB,RAP1A,RAP1B,RAP2A,RAP2B,RASD1,RASD2,RRAS2,SRC,STAT1,STING1,TBK1,TNFSF10,TNFSF11,TNFSF13,TNFSF14,TN…
CD27 Signaling in Lymphocytes	5.53	0.246	0.277	BCL2L1,CASP3,CASP8,CHUK,CYCS,FOS,MAP2K1,MAP2K3,MAP2K4,MAP3K8,MAPK10,NFKB2,NFKBIE,TRAF5
Induction of Apoptosis by HIV1	5.52	0.231	0	BAX,BBC3,BCL2L1,CASP3,CASP8,CHUK,CYCS,DFFA,DFFB,DIABLO,FASLG,MAP2K4,MAPK10,NFKB2,NFKBIE
IL-22 Signaling	5.41	0.375	0.333	AKT2,AKT3,IL10RB,MAP2K4,MAPK10,MAPK14,MAPK3,SOCS3,STAT1
Tumoricidal Function of Hepatic Natural Killer Cells	5.41	0.375	-0.333	BAX,CASP3,CASP7,CASP8,CYCS,DFFA,DFFB,FASLG,SRGN
Amyloid Processing	5.37	0.255	-0.816	AKT2,AKT3,CAPN7,CDK5,CDK5R1,MAPK14,MAPK3,PRKACB,PRKAG2,PRKAR1A,PRKAR1B,PRKCE,PSEN2
Caveolar-mediated Endocytosis Signaling	5.36	0.213	#NUM!	ACTC1,CD48,COPB1,COPZ1,HLA-B,HLA-E,HLA-F,HLA-G,INS,ITGA5,ITGAD,ITGAV,ITGB1,ITSN1,MR1,SRC
Pyroptosis Signaling Pathway	5.32	0.194	-1.886	BAX,CASP3,CASP8,FOXO3,GBP5,GSDMD,IL1A,IRF2,MAPK14,NFKB2,NLRP10,PRKACB,PRKAG2,PRKAR1A,PRKAR1B,PTGER4,PYCARD,RHOA
Cell Cycle Regulation by BTG Family Proteins	5.22	0.289	2	BTG1,BTG2,CNOT7,E2F2,E2F5,NOCT,PPP2CA,PPP2CB,PPP2R2A,PPP2R3A,PPP2R5C
Role of Hypercytokinemia/hyperchemokinemia in the Pathogenesis of Influenza	5.18	0.198	0.243	CXCL8,IFIT2,IFNA2,IFNG,IL12A,IL12B,IL1A,IL36B,IL36G,IL36RN,IL6,NFKB2,OAS2,PYCARD,RSAD2,S1PR1,STAT1
LXR/RXR Activation	5.18	0.171	0	APOA5,ARG2,CCL7,CLU,HADH,HPR,IL18RAP,IL1A,IL1RAP,IL36B,IL36G,IL36RN,IL6,LBP,LDLR,MYLIP,NCOR2,NFKB2,PCYOX1,PLTP,VTN
Role of Cytokines in Mediating Communication between Immune Cells	5.08	0.241	#NUM!	CXCL8,IFNA2,IFNG,IL12A,IL12B,IL1A,IL2,IL24,IL36B,IL36G,IL36RN,IL4,IL6
Estrogen-mediated S-phase Entry	5.08	0.346	0	CDC25A,CDK1,CDKN1A,CDKN1B,E2F2,E2F5,ESR1,SKP2,TFDP1
Role of JAK2 in Hormone-like Cytokine Signaling	5.07	0.226	0.277	BCL2L1,CCND2,CYP3A5,EPO,FOS,IGF1,IRS1,JAK2,LALBA,LEP,SIRPA,SOCS3,STAT1,VEGFC
Glycogen Biosynthesis II (from UDP-D-Glucose)	4.93	0.714	2	EPM2A,GBE1,GYG2,GYS1,UGP2
nNOS Signaling in Skeletal Muscle Cells	4.91	0.25	#NUM!	CACNA1B,CACNB1,CACNB4,CACNG1,CACNG2,CACNG3,CACNG7,CACNG8,CATSPER2,ITPR1,ITPR3,SNTB2
4-1BB Signaling in T Lymphocytes	4.86	0.294	-0.333	ATF2,CHUK,MAP2K1,MAP2K4,MAPK10,MAPK14,MAPK3,NFKB2,NFKBIE,TNFSF9
Cellular Effects of Sildenafil (Viagra)	4.81	0.153	#NUM!	ACTC1,ADCY3,ADCY6,CACNA1B,CACNB1,CACNB4,CACNG1,CACNG2,CACNG3,CACNG7,CACNG8,ITPR1,ITPR3,KCNH2,MYL3,PABPC4,PLCB2,PLCB3,PLCL2,PRKACB,PRKAG2,PRKAR1A,PRKAR1B
Kinetochore Metaphase Signaling Pathway	4.77	0.171	0	ANAPC10,ARPP19,BOD1,CCNB1,CDK1,ENSA,H2AX,H2AZ2,MIS12,NEK2,NSL1,PPP1CC,PPP1R14D,PPP2R5C,RAD21,SKA1,SPC24,SPC25,ZWILCH
NAD Signaling Pathway	4.77	0.152	1.528	ACADM,AKT2,AKT3,IDH2,IGF1,INS,LDHA,NFKB2,NKX2-1,PARP11,PDGFB,PIK3C2G,PIK3R1,PIK3R2,PIK3R3,PIK3R6,POLR2C,POLR2J,PRKAG2,SIRT6,SLC7A5,SOD2,TGFA
April Mediated Signaling	4.76	0.262	-0.302	CHUK,FOS,MAP2K4,MAPK10,MAPK14,NFATC2,NFKB2,NFKBIE,TNFRSF13B,TNFSF13,TRAF5
WNT/Ca+ pathway	4.74	0.212	1.941	ATF2,CAMK2A,CREB3L1,DVL3,FZD10,FZD3,FZD6,NFATC2,NFKB2,PLCB2,PLCB3,PLCL2,ROR1,WNT5A
Cell Cycle: G2/M DNA Damage Checkpoint Regulation	4.72	0.24	-1.155	CCNB1,CCNB3,CDK1,CDKN1A,CDKN2A,HIPK2,KAT2B,MDM4,PTPMT1,SKP2,WEE1,YWHAB
FAT10 Cancer Signaling Pathway	4.72	0.24	-0.632	ACVR1,ACVR1B,AKT2,AKT3,CHUK,IFNG,IL6,NFKB2,NFKBIE,SMAD2,TCF7L2,TGFBR1
Mitotic Roles of Polo-Like Kinase	4.66	0.209	0.707	ANAPC10,CCNB1,CCNB3,CDC25A,CDK1,PLK2,PLK3,PPP2CA,PPP2CB,PPP2R2A,PPP2R3A,PPP2R5C,RAD21,WEE1
Hematopoiesis from Multipotent Stem Cells	4.62	0.5	#NUM!	CSF1,EPO,IL2,IL4,IL7,KITLG
Chaperone Mediated Autophagy Signaling Pathway	4.61	0.098	-1.134	ATP6V0C,ATP6V0E2,ATP6V1G1,ATP6V1G3,BBC3,CD3E,CHP1,CHUK,HNF1A,HSPA2,HSPA4,HSPA8,IDH1,IDH2,INS,KAT2B,LAMP2,MAP2K4,MAPK14,MEF2A,MMP1,MMP10,MMP25,MMP7,MTOR,MTRNR2L1,MTRNR2L10,MTRNR2L13,MTRNR2L3,MTRNR2L4,MTRNR2L5,MTRNR2L6,MTRNR2L7,MTRNR2L8,NCOR2,NFATC2,NFE2L2,NFKB2,PAX2,PEA15,PIK3C2G,PIK3R1,PIK3R2,PIK3R3,PIK3R6,PLIN2,PLIN3,POU5F1,PPP3CC,PPP3R1,PRKAG2,PSMA1,PSMA5,PSMB8,PYCARD,RCAN1,RILP,RND3,STING1,TBK…
Antioxidant Action of Vitamin C	4.6	0.167	0.258	CHUK,JAK2,MAP2K4,MAPK10,MAPK14,MAPK3,NFKB2,NFKBIE,NXN,PLA2G12A,PLA2G2D,PLA2G4A,PLA2G5,PLCB2,PLCB3,PLCL2,SELENOT,SLC2A1,SLC2A5
MIF Regulation of Innate Immunity	4.55	0.25	-0.302	FOS,MAP2K4,MAPK10,MAPK3,MIF,NFKB2,NFKBIE,PLA2G12A,PLA2G2D,PLA2G4A,PLA2G5
Dermatan Sulfate Biosynthesis	4.55	0.217	0.277	CHST1,CHST12,CHST14,CHST4,CHST7,DSE,HS3ST1,HS3ST3B1,HS3ST4,HS3ST5,NDST1,NDST2,UST
Regulation of Actin-based Motility by Rho	4.54	0.165	1.698	ACTC1,ACTR3,ARHGDIA,DIRAS3,ITGA5,ITGAD,ITGAV,ITGB1,MYL3,PFN2,PIP4K2B,PIP5K1A,PIP5K1C,RHOA,RHOC,RHOJ,RND3,ROCK1,WASL
Regulation Of The Epithelial Mesenchymal Transition In Development Pathway	4.51	0.184	0.277	DVL3,FZD10,FZD3,FZD6,GLIS2,HNF1A,LOX,NFKB2,NOTCH1,PSEN2,TCF4,TCF7L2,TWIST1,WNT2B,WNT5A,WNT8B
Toll-like Receptor Signaling	4.5	0.192	0.632	CHUK,FOS,IL12A,IL12B,IL1A,IL36B,IL36G,IL36RN,IRAK4,LBP,MAP2K3,MAP2K4,MAP4K4,MAPK14,NFKB2
GP6 Signaling Pathway	4.44	0.157	0	AKT2,AKT3,COL20A1,COL25A1,COL4A2,GRB2,ITPR1,LAMB3,LYN,PIK3C2G,PIK3R1,PIK3R2,PIK3R3,PIK3R6,PRKCE,PRKCH,PRKCI,PRKD1,PTK2,RAP1B
Maturity Onset Diabetes of Young (MODY) Signaling	4.43	0.19	#NUM!	APOA5,APPL1,CACNA1B,CACNB1,CACNB4,CACNG1,CACNG2,CACNG3,CACNG7,CACNG8,HNF1A,HNF1B,INS,KLF11,NFKB2
IL-17A Signaling in Fibroblasts	4.4	0.263	#NUM!	CCL7,CEBPD,CHUK,FOS,IL6,MAPK14,MAPK3,MMP1,NFKB2,NFKBIE
Immunogenic Cell Death Signaling Pathway	4.32	0.178	0	ANXA1,ATG12,ATG16L1,BAX,CASP3,CASP8,DDIT3,HSPA2,HSPA4,HSPA8,IFNG,IL6,NFKB2,PYCARD,ROCK1,STING1
Heparan Sulfate Biosynthesis (Late Stages)	4.3	0.185	1.291	AADAC,AARS1,CHST1,CHST12,CHST4,CHST7,HS3ST1,HS3ST3B1,HS3ST4,HS3ST5,LIPE,NDST1,NDST2,PLA1A,UST
Antigen Presentation Pathway	4.29	0.256	#NUM!	HLA-B,HLA-DMB,HLA-DPB1,HLA-DRB5,HLA-E,HLA-F,HLA-G,IFNG,MR1,PSMB8
Triacylglycerol Biosynthesis	4.27	0.218	-0.302	AGPAT1,AGPAT3,AGPAT4,ELOVL2,GPAT3,LCLAT1,MOGAT3,PLPP1,PLPP3,PLPP5,PLPPR4,SIRT6
Role of IL-17F in Allergic Inflammatory Airway Diseases	4.26	0.234	0.333	ATF2,CCL7,CREB3L1,CXCL6,CXCL8,IGF1,IL6,MAP2K1,MAPK3,NFKB2,RPS6KA5
iNOS Signaling	4.26	0.234	-2.333	CHUK,FOS,IFNG,IRAK4,IRF1,JAK2,LBP,MAPK14,NFKB2,NFKBIE,STAT1
CSDE1 Signaling Pathway	4.19	0.214	1.508	AGO3,AKT2,AKT3,CTTN,DCP2,FOS,LSM14A,PABPC4,PAIP1,PTEN,PTH,SYNCRIP
Atherosclerosis Signaling	4.15	0.15	#NUM!	ALOX12B,CD40LG,CLU,CSF1,CXCL8,IFNG,IL1A,IL36B,IL36G,IL36RN,IL6,MMP1,NFKB2,PCYOX1,PDGFB,PLA2G12A,PLA2G2D,PLA2G4A,PLA2G5,TNFSF14
Mechanisms of Viral Exit from Host Cells	4.09	0.244	#NUM!	ACTC1,CHMP2B,PRKCE,PRKCH,PRKCI,PRKD1,SH3GL1,SH3GLB2,VPS25,VPS36
MSP-RON Signaling Pathway	4.04	0.207	#NUM!	ACTC1,CSF1,IFNG,IL12A,IL12B,IL3RA,JAK2,PIK3C2G,PIK3R1,PIK3R2,PIK3R3,PIK3R6
Inhibition of Angiogenesis by TSP1	4.03	0.265	-0.707	AKT2,AKT3,CASP3,KDR,MAP2K4,MAPK10,MAPK14,SDC1,TGFBR1
Chondroitin Sulfate Biosynthesis (Late Stages)	4	0.22	0.905	CHST1,CHST12,CHST4,CHST7,HS3ST1,HS3ST3B1,HS3ST4,HS3ST5,NDST1,NDST2,UST
TNFR1 Signaling	3.92	0.216	-0.905	CASP2,CASP3,CASP7,CASP8,CHUK,CYCS,FOS,MADD,MAP2K4,NFKB2,NFKBIE
B Cell Activating Factor Signaling	3.9	0.233	-0.707	CHUK,FOS,MAP2K4,MAPK10,MAPK14,NFATC2,NFKB2,NFKBIE,TNFRSF13B,TRAF5
Heparan Sulfate Biosynthesis	3.87	0.17	1.291	AADAC,AARS1,CHST1,CHST12,CHST4,CHST7,HS3ST1,HS3ST3B1,HS3ST4,HS3ST5,LIPE,NDST1,NDST2,PLA1A,UST
Semaphorin Signaling in Neurons	3.81	0.197	#NUM!	CDK5,DIRAS3,ITGB1,MAPK3,PTK2,RHOA,RHOC,RHOJ,RND3,ROCK1,ROCK2,SEMA4D
Role of BRCA1 in DNA Damage Response	3.78	0.175	-0.378	ABRAXAS1,ACTL6B,ARID2,BABAM2,BRCC3,CDKN1A,E2F2,E2F5,FANCC,IFNG,MLH1,MSH6,PHF10,STAT1
Basal Cell Carcinoma Signaling	3.69	0.181	1.508	BMP8B,DVL3,FZD10,FZD3,FZD6,GLIS2,HHIP,HNF1A,TCF4,TCF7L2,WNT2B,WNT5A,WNT8B
Transcriptional Regulatory Network in Embryonic Stem Cells	3.68	0.204	#NUM!	EOMES,GATA6,GBX2,GJD2,HAND1,ISL1,MEIS1,PAX6,POU5F1,SET,ZFHX3
Pyrimidine Deoxyribonucleotides De Novo Biosynthesis I	3.66	0.304	0.378	DUT,NME1,NME3,NME6,NME7,RRM1,TYMS
Necroptosis Signaling Pathway	3.62	0.135	0.218	CAMK2A,CAMK2B,CAMK2G,CAPN7,CASP8,CHP1,CHUK,FASLG,PAM16,PLA2G12A,PLA2G2D,PLA2G4A,PLA2G5,PPID,PPP3CC,PPP3R1,PYCARD,STAT1,TNFSF10,TNIP1,TOMM7
Activation of IRF by Cytosolic Pattern Recognition Receptors	3.54	0.185	0	ATF2,CHUK,IFIT2,IFNA2,IL6,LTA,MAP2K4,MAPK10,NFKB2,NFKBIE,STAT1,TBK1
Cell Cycle Control of Chromosomal Replication	3.54	0.196	-1.508	CDK1,CDK12,CDK15,CDK16,CDK19,CDK5,CDK6,CDK8,ORC5,ORC6,RPA4
T Cell Exhaustion Signaling Pathway	3.47	0.0935	0.707	ACVR1,ACVR1B,AKT2,AKT3,BATF,BTLA,CD3E,EOMES,FOS,FOXO1,HLA-B,HLA-DMB,HLA-DPB1,HLA-DRB5,HLA-E,HLA-F,HLA-G,IFNA2,IFNG,IL10RA,IL10RB,IL12A,IL12B,IL6,JAK2,KDR,MAP2K4,MAPK10,MAPK3,MTOR,NFATC2,PDCD1,PIK3C2G,PIK3R1,PIK3R2,PIK3R3,PIK3R6,PPP2CA,PPP2CB,PPP2R2A,PPP2R3A,PPP2R5C,RALB,RAP1A,RAP1B,RAP2A,RAP2B,RASD1,RASD2,RRAS2,SMAD2,STAT1,TGFBR1
Chondroitin Sulfate Biosynthesis	3.4	0.19	0.905	CHST1,CHST12,CHST4,CHST7,HS3ST1,HS3ST3B1,HS3ST4,HS3ST5,NDST1,NDST2,UST
Airway Inflammation in Asthma	3.36	0.242	#NUM!	CXCL8,IFNG,IL12A,IL12B,IL4,IL9,RNASE2,RNASE3
IL-17A Signaling in Gastric Cells	3.3	0.269	-0.816	CXCL11,CXCL8,FOS,MAP2K4,MAPK10,MAPK14,MAPK3
Retinoic acid Mediated Apoptosis Signaling	3.27	0.183	-0.905	CASP3,CASP8,CYCS,DAP3,IFNA2,IFNG,IRF1,PARP11,RARB,RARG,TNFSF10
MIF-mediated Glucocorticoid Regulation	3.09	0.222	0	MAPK3,MIF,NFKB2,NFKBIE,PLA2G12A,PLA2G2D,PLA2G4A,PLA2G5
Phototransduction Pathway	3.05	0.185	#NUM!	CNGB3,GNAT1,GNB1,GNB3,GNGT1,OPN4,PRKACB,PRKAG2,PRKAR1A,PRKAR1B
Serotonin Receptor Signaling	3.05	0.2	#NUM!	ADCY3,ADCY6,HTR1A,HTR2A,HTR2B,HTR7,PCBD1,PTS,SLC18A3
Glutathione Redox Reactions I	2.99	0.241	0.378	GPX1,GPX3,GPX5,GPX8,GSTK1,GSTM1,GSTM2
Leucine Degradation I	2.97	0.444	1	ACADM,BCAT2,HMGCLL1,MCCC2
Granzyme A Signaling	2.96	0.16	0	APEX1,MT-ND4L,NDUFA1,NDUFA10,NDUFA11,NDUFA12,NDUFB1,NDUFB10,NDUFB4,NDUFS7,NME1,SET
Ephrin A Signaling	2.91	0.191	#NUM!	PIK3C2G,PIK3R1,PIK3R2,PIK3R3,PIK3R6,PTK2,RHOA,ROCK1,ROCK2
Retinol Biosynthesis	2.91	0.191	1	AADAC,AKR1C3,LIPE,PNLIPRP3,RBP2,RBP5,RDH11,RDH12,RDH8
Role of p14/p19ARF in Tumor Suppression	2.89	0.233	-0.378	CDKN2A,PIK3C2G,PIK3R1,PIK3R2,PIK3R3,PIK3R6,POLR3D
T Cell Receptor Signaling	2.88	0.0877	0.137	AKT1S1,AKT2,AKT3,ATF2,CD3E,CDKN1B,CHP1,CHUK,DUSP5,FOS,FOXO3,GRB2,HLA-B,HLA-DMB,HLA-DPB1,HLA-DRB5,HLA-E,HLA-F,HLA-G,HNF1A,ICOS,IFNG,IL2,IL4,ITGB1,LCK,MAP2K1,MAP2K3,MAP2K4,MAPK14,MAPK3,MR1,MTOR,NFATC2,NFKB2,NFKBIE,PIK3C2G,PIK3R1,PIK3R2,PIK3R3,PIK3R6,PPP3CC,PPP3R1,RALB,RAP1A,RAP1B,RAP2A,RAP2B,RASA1,RASD1,RASD2,RRAS2,TCF4,TCF7L2
TREM1 Signaling	2.86	0.156	0	AKT2,AKT3,CCL7,CXCL8,GRB2,IL6,ITGA5,ITGB1,JAK2,MAPK3,NFKB2,NLRP10
Inhibition of Matrix Metalloproteases	2.84	0.205	-1.134	ADAM12,MMP1,MMP10,MMP25,MMP7,SDC1,TFPI2,TIMP3
The Visual Cycle	2.82	0.261	1.633	AKR1C3,RBP2,RBP5,RDH11,RDH12,RDH8
Apelin Cardiac Fibroblast Signaling Pathway	2.82	0.261	1.633	AKT2,AKT3,APLN,IL6,PRKAG2,SERPINE1
Role of WNT/GSK-3β Signaling in the Pathogenesis of Influenza	2.81	0.154	1.134	DVL3,FZD10,FZD3,FZD6,HNF1A,IFNA2,IFNG,TCF4,TCF7L2,WNT2B,WNT5A,WNT8B
Role of CHK Proteins in Cell Cycle Checkpoint Control	2.81	0.172	1	CDC25A,CDK1,CDKN1A,E2F2,E2F5,PPP2CA,PPP2CB,PPP2R2A,PPP2R3A,PPP2R5C
Granzyme B Signaling	2.8	0.312	0.447	CASP3,CASP8,CYCS,DFFA,DFFB
dTMP De Novo Biosynthesis	2.76	0.6	#NUM!	DHFR,DHFR2,TYMS
Primary Immunodeficiency Signaling	2.75	0.169	#NUM!	ADA,AICDA,CD3E,CD40LG,ICOS,IL7R,JCHAIN,LCK,RFXAP,TNFRSF13B
TNFR2 Signaling	2.72	0.219	-0.816	CHUK,FOS,LTA,MAP2K4,NFKB2,NFKBIE,TBK1
Bupropion Degradation	2.61	0.24	-0.816	CYP2C9,CYP2F1,CYP2J2,CYP2U1,CYP3A5,CYP4X1
Acetone Degradation I (to Methylglyoxal)	2.56	0.186	-0.816	CBR1,CYP2C9,CYP2F1,CYP2J2,CYP2U1,CYP3A5,CYP4X1,PTGR1
D-myo-inositol (1,4,5)-Trisphosphate Biosynthesis	2.52	0.231	1.633	CDIPT,PIP4K2B,PIP5K1A,PIP5K1C,PLCB2,PLCB3
BER (Base Excision Repair) Pathway	2.49	0.182	0	APEX1,CDKN2A,MAP2K1,MAP2K3,MAP2K4,MAPK3,SMUG1,SP1
Fatty Acid β-oxidation I	2.48	0.2	-0.816	ACADM,ACSBG2,ACSF2,HADH,HADHA,SCP2,SLC27A3
Flavin Biosynthesis IV (Mammalian)	2.48	1	#NUM!	FLAD1,RFK
Tryptophan Degradation to 2-amino-3-carboxymuconate Semialdehyde	2.48	0.5	#NUM!	KMO,KYNU,TDO2
Mitochondrial L-carnitine Shuttle Pathway	2.44	0.263	1	ACSBG2,ACSF2,CPT1A,CPT2,SLC27A3
Phosphatidylglycerol Biosynthesis II (Non-plastidic)	2.43	0.222	-0.816	AGPAT1,AGPAT3,AGPAT4,GPAT3,LCLAT1,PTPMT1
Estrogen Biosynthesis	2.43	0.178	-0.707	AKR1C3,CYP2C9,CYP2F1,CYP2J2,CYP2U1,CYP3A5,CYP4X1,HSD17B3
Coronavirus Replication Pathway	2.43	0.178	0	COPB1,COPZ1,CTSL,HNRNPA1,IFITM5,TUBA1A,TUBA1C,TUBB2A
Nicotine Degradation II	2.38	0.152	-1.897	CYP2C9,CYP2F1,CYP2J2,CYP2U1,CYP3A5,CYP4X1,FMO1,INMT,UGT2B10,UGT2B15
FAT10 Signaling Pathway	2.36	0.161	1	IFNG,MAP1LC3B,PSMA1,PSMA5,PSMB8,PSMC1,PSMD10,PSME3,UBE2Z
TWEAK Signaling	2.34	0.189	-1.134	CASP3,CASP7,CASP8,CHUK,CYCS,NFKB2,NFKBIE
UDP-N-acetyl-D-galactosamine Biosynthesis II	2.29	0.308	0	GNPDA2,GNPNAT1,HK1,HK3
Endoplasmic Reticulum Stress Pathway	2.24	0.238	-1	CASP12,CASP3,CASP7,DDIT3,MBTPS1
Differential Regulation of Cytokine Production in Intestinal Epithelial Cells by IL-17A and IL-17F	2.06	0.217	-0.447	IFNG,IL12A,IL12B,IL1A,IL9
PKCθ Signaling in T Lymphocytes	2.05	0.0824	1.061	CACNA1B,CACNB1,CACNB4,CACNG1,CACNG2,CACNG3,CACNG7,CACNG8,CAMK2A,CAMK2B,CAMK2G,CATSPER2,CD3E,CHP1,CHUK,FOS,GRB2,HLA-B,HLA-DMB,HLA-DPB1,HLA-DRB5,IL2,ITPR1,ITPR3,LCK,MAP2K4,MAP3K8,MAPK3,NFATC2,NFKB2,NFKBIE,PIK3C2G,PIK3R1,PIK3R2,PIK3R3,PIK3R6,PPP3CC,PPP3R1,RALB,RAP1A,RAP1B,RAP2A,RAP2B,RASD1,RASD2,RRAS2
Retinoate Biosynthesis I	2.03	0.167	1.89	AKR1C3,ALDH8A1,RBP2,RBP5,RDH11,RDH12,RDH8
Diphthamide Biosynthesis	2.02	0.667	#NUM!	DPH6,EEF2
Serine Biosynthesis	2.02	0.667	#NUM!	PHGDH,UBAC2

## Sheet: 3
Male Trained: Post Acute Exercise vs Resting
Ingenuity Canonical Pathways	-log(p-value)	Ratio	z-score	Molecules
S100 Family Signaling Pathway	24.3	0.105	6.556	ADGRD2,ADGRF5,ADGRL4,ADORA1,ADRA2B,ADRB3,AKT1,AKT2,ANXA2,APLNR,ARAF,CACNB1,CACNG7,CACNG8,CALML5,CCL3,CCR7,CDKN1A,CELSR2,CREB3L2,CREB5,CRHR1,CX3CR1,EREG,F2RL2,FCGR1A,FFAR3,FGFR4,FGFRL1,FPR1,GLP1R,GNA11,GPR108,GPR137,GPR153,GPR156,GPR173,GPR20,GPR37L1,GPRC5C,GRM3,HIF1A,HTR6,IL18,ILK,MAP2K3,MAP2K4,MAP2K6,MAPK4,MCAM,MLNR,MMP24,NGF,NMUR1,NPBWR1,NPFFR1,NTF4,NTSR1,PIK3CG,PIK3R2,PLA2G12B,PLA2G2D,PLA2G2F,…
G-Protein Coupled Receptor Signaling	22.3	0.105	5.501	ADGRD2,ADGRF5,ADGRL4,ADORA1,ADRA2B,ADRB3,AKT1,AKT2,APLNR,ARRB2,CALML5,CCR7,CELSR2,CREB3L2,CREB5,CRHR1,CX3CR1,DUSP9,F2RL2,FFAR3,FOXO4,FPR1,GLP1R,GNA11,GNA13,GNAI2,GNAT1,GNB3,GNG7,GPR108,GPR137,GPR153,GPR156,GPR173,GPR20,GPR37L1,GPRC5C,GRB2,GRM3,HTR6,KCNH2,KCNQ3,MAP2K3,MAP2K4,MAP2K6,MAP3K13,MLNR,MYL12A,MYL2,NMUR1,NPBWR1,NPFFR1,NTSR1,PAK4,PAK5,PDE1B,PDE4A,PDE6G,PIK3CG,PIK3R2,PLCB2,PRKACA,PRKAR1B,PRK…
Cardiac Hypertrophy Signaling (Enhanced)	21.9	0.118	5.715	ADRA2B,AKT1,AKT2,CACNB1,CACNG7,CACNG8,CALML5,CD40LG,CLCF1,CSF2RB,EDN1,ELK1,FGF1,FGF18,FGFR4,FGFRL1,GNA11,GNA13,GNAI2,GNB3,GNG7,GSK3A,H2BW2,HAND2,HDAC8,IFNAR1,IGF1,IGF1R,IL11,IL17C,IL18,IL2RA,IL2RB,IL33,IL6ST,ITGA3,ITGB7,LEP,MAP2K3,MAP2K4,MAP2K6,MAP3K13,MAPKAPK2,MKNK2,MYC,NGFR,PDE1B,PDE4A,PDE6G,PIK3CG,PIK3R2,PLCB2,PLCH2,PRKACA,PRKAR1B,PRKCA,RRAS,RYR2,SRF,TNFRSF1B,TNFSF12,WNT3,WNT7B,WNT9A
CREB Signaling in Neurons	20.6	0.109	5.859	ADGRD2,ADGRF5,ADGRL4,ADORA1,ADRA2B,ADRB3,AKT1,AKT2,APLNR,BMP6,CACNB1,CACNG7,CACNG8,CALML5,CCR7,CELSR2,CREB3L2,CREB5,CRHR1,CX3CR1,ELK1,F2RL2,FFAR3,FGFR4,FPR1,GLP1R,GNA11,GNA13,GNAI2,GNAT1,GNB3,GNG7,GPR108,GPR137,GPR153,GPR156,GPR173,GPR20,GPR37L1,GPRC5C,GRB2,GRIN1,GRIN2B,GRM3,HTR6,IGF1,IGF1R,MLNR,NGFR,NMUR1,NPBWR1,NPFFR1,NTSR1,PIK3CG,PIK3R2,PLCB2,PLCH2,PRKACA,PRKAR1B,PRKCA,RHO,RRAS,RXFP1,S1PR3,SST…
Opioid Signaling Pathway	19.1	0.154	4.667	AKT1,AKT2,AP2M1,ARRB2,CACNB1,CACNG7,CACNG8,CALML5,CAMK1D,CAMK1G,CREB3L2,CREB5,ELK1,GNA11,GNA13,GNAI2,GNAT1,GNB3,GNG7,GRIN1,GRIN2B,KCNJ5,KCNJ6,KCNJ9,MAP2K3,MAP2K4,MAP2K6,MAPK4,MYC,NOS1,NPBWR1,PDE1B,PIK3CG,POMC,PRKACA,PRKAR1B,PRKCA,RGS11,RRAS,RYR2,SRF,TCF7,TCF7L2
AMPK Signaling	19	0.165	2.524	ADRA2B,ADRB3,AK7,AKT1,AKT2,CDKN1A,CHRNA10,CHRNA4,CHRNB2,CHRND,CREB3L2,CREB5,DPF1,EPM2A,FOXO4,GNA11,GNA13,GNAI2,GNAT1,GNB3,GNG7,IRS2,LEP,MAP2K3,PHLPP1,PIK3CG,PIK3R2,PPM1E,PPP2CA,PPP2R1A,PPP2R2D,PPP2R5E,PRKACA,PRKAR1B,PTPA,RAB3A,SMARCC2,STIM1,STK11,TSC1
Hepatic Fibrosis Signaling Pathway	18.6	0.123	4.522	AKT1,AKT2,ARAF,BRD4,CACNB1,CACNG7,CACNG8,CALML5,CCL3,CCL5,CD40,CD40LG,COL1A2,COL5A3,CREB3L2,CREB5,EDN1,ELK1,FOXO4,GLIS2,GNAI2,HIF1A,IL18,IL1RN,IL33,IL36RN,IRS2,ITGA3,ITGB7,LEP,MAP2K3,MAP2K4,MAP2K6,MYC,MYL12A,MYL2,NGFR,PIK3CG,PIK3R2,PPARG,PRKACA,PRKAR1B,PRKCA,RHOG,RND3,RRAS,TCF7,TCF7L2,TNFRSF1B,WNT3,WNT7B,WNT9A
Molecular Mechanisms of Cancer	18.1	0.118	#NUM!	ABL1,AKT1,AKT2,BAK1,BCL2L1,BIRC2,BMP2,BMP6,CASP9,CDK18,CDKN1A,CTNND1,DHH,DIABLO,E2F6,ELK1,GNA11,GNA13,GNAI2,GNAT1,GNB3,GNG7,GRB2,GSK3A,H2BW2,HDAC8,HHAT,HIF1A,IHH,ITGA3,ITGB7,MAP2K3,MAP2K4,MAP2K6,MYC,PAK4,PAK5,PIK3CG,PIK3R2,PLCB2,PRKACA,PRKAR1B,PRKCA,RASA1,RHOG,RND3,RRAS,SUFU,SUV39H1,SYNGAP1,WNT3,WNT7B,WNT9A
Synaptogenesis Signaling Pathway	17.9	0.14	6.481	AKT1,AKT2,AP2M1,BET1L,CACNB1,CALML5,CDH15,CDH18,CDH22,CNTNAP1,CPLX1,CPLX2,CPLX3,CREB3L2,CREB5,CTNND1,DLG4,EPHA10,EPHA8,EPHB4,GRB2,GRIN1,GRIN2B,GRM3,LRP8,MAPT,NAPA,NECTIN1,NLGN2,NRXN2,PIK3CG,PIK3R2,PRKACA,PRKAR1B,RAB3A,RRAS,SNCG,SYN1,SYNGAP1,SYT11,SYT12,SYT4,SYT7,VAMP2
Huntington's Disease Signaling	17.3	0.145	1.706	AKT1,AKT2,BCL2L1,BET1L,CAPN11,CASP14,CASP9,CPLX2,CREB3L2,CREB5,DLG4,DNM1,GNA11,GNB3,GNG7,GRB2,GRIN2B,HAP1,HDAC8,IGF1,IGF1R,MAP2K4,NAPA,NCOR1,NCOR2,NGF,PACSIN1,PIK3CG,PIK3R2,PLCB2,PRKCA,PSMA1,PSMB11,PSMB8,PSMD3,RASA1,RPH3A,TAF9B,TBP,TGM2,VAMP2
Axonal Guidance Signaling	16.4	0.106	#NUM!	ABL1,ADAM29,ADAMDEC1,AKT1,AKT2,BMP2,BMP6,CXCL12,DPYSL5,EPHA10,EPHA8,EPHB4,GIT1,GLIS2,GNA11,GNA13,GNAI2,GNAT1,GNB3,GNG7,GRB2,IGF1,ITGA3,ITGB7,KCNJ12,L1CAM,MMP24,MYL12A,MYL2,NGF,NGFR,NTF4,PAK4,PAK5,PFN1,PIK3CG,PIK3R2,PLCB2,PLCH2,PRKACA,PRKAR1B,PRKCA,PXN,RASA1,RRAS,SEMA4G,SEMA6A,SEMA6B,SHANK2,SRGAP1,SUFU,WNT3,WNT7B,WNT9A
Breast Cancer Regulation by Stathmin1	16	0.0976	5.695	ADGRD2,ADGRF5,ADGRL4,ADORA1,ADRA2B,ADRB3,APLNR,BMP6,CAMK1D,CAMK1G,CCR7,CELSR2,CREB3L2,CREB5,CRHR1,CX3CR1,E2F6,F2RL2,FFAR3,FPR1,GLP1R,GNA13,GNB3,GNG7,GPR108,GPR137,GPR153,GPR156,GPR173,GPR20,GPR37L1,GPRC5C,GRB2,GRM3,HIF1A,HTR6,IGF1,MLNR,NMUR1,NPBWR1,NPFFR1,NTSR1,PIK3CG,PIK3R2,PLCB2,PPP2CA,PPP2R1A,PPP2R5E,PRKACA,PRKAR1B,PRKCA,PTPA,RHO,RRAS,RXFP1,S1PR3,SSTR5,STMN1
Phagosome Formation	15.7	0.0906	6.604	ADGRD2,ADGRF5,ADGRL4,ADORA1,ADRA2B,ADRB3,AKT1,AKT2,AP1S1,APLNR,CCR7,CELSR2,CRHR1,CX3CR1,F2RL2,FCGR1A,FFAR3,FPR1,GLP1R,GPR108,GPR137,GPR153,GPR156,GPR173,GPR20,GPR37L1,GPRC5C,GRB2,GRM3,HTR6,ITGA3,ITGB7,MAP2K3,MAP2K4,MAP2K6,MAPK4,MLNR,MYL12A,MYL2,MYO5C,NMUR1,NPBWR1,NPFFR1,NTSR1,PAK4,PAK5,PIK3CG,PIK3R2,PIP5K1C,PLA2G12B,PLA2G2D,PLA2G2F,PLA2G6,PLAAT4,PNPLA2,PNPLA3,PRKCA,RHO,RRAS,RXFP1,S1PR3,SSTR5,VAV2
Protein Kinase A Signaling	14.9	0.112	0.667	ACP1,AKAP3,AKAP4,CALML5,CREB3L2,CREB5,CREM,DHH,DUSP10,DUSP2,DUSP8,DUSP9,ELK1,EPM2A,EYA3,GNA13,GNAI2,GNB3,GNG7,GSK3A,H1-10,H2BW2,HHAT,IHH,MYL12A,MYL2,NGFR,PALM2AKAP2,PDE1B,PDE4A,PDE6G,PLCB2,PLCH2,PPP2CA,PRKACA,PRKAR1B,PRKCA,PXN,RHO,RYR2,SIRPA,TCF7,TCF7L2,TNNI1,YWHAE,YWHAH
Oxytocin Signaling Pathway	14.3	0.131	4.333	AKT1,AKT2,ARRB2,CACNB1,CACNG7,CACNG8,CALML5,CCDC51,CCL5,CREB3L2,CREB5,GNA11,GNA13,GNAI2,GNB3,GNG7,GRB2,LEP,MAP2K4,MAPK4,MYL2,MYO5C,PIK3CG,PIK3R2,PLA2G12B,PLA2G2D,PLA2G2F,PLA2G6,PLCB2,PNPLA2,PPARD,PPARG,PRKACA,PRKAR1B,PRKCA,RRAS,SMARCC2
ERK/MAPK Signaling	14	0.149	2.353	ARAF,CREB3L2,CREB5,DUSP2,DUSP9,ELK1,GRB2,ITGA3,ITGB7,MKNK2,MYC,PAK4,PAK5,PIK3CG,PIK3R2,PLA2G12B,PLA2G2D,PLA2G2F,PLA2G6,PPARG,PPP2CA,PPP2R1A,PPP2R5E,PRKACA,PRKAR1B,PRKCA,PTPA,PXN,RRAS,SRF,VRK2,YWHAH
Cardiac Hypertrophy Signaling	13.8	0.134	4.271	ADRA2B,ADRB3,AKT1,CACNB1,CACNG7,CACNG8,CALML5,ELK1,GNA11,GNA13,GNAI2,GNAT1,GNB3,GNG7,GRB2,HAND2,IGF1,IGF1R,MAP2K3,MAP2K4,MAP2K6,MAP3K13,MAPKAPK2,MYL12A,MYL2,PIK3CG,PIK3R2,PLCB2,PLCH2,PRKACA,PRKAR1B,RHOG,RND3,RRAS,SRF
Neurovascular Coupling Signaling Pathway	13.8	0.142	4.017	ADORA1,CACNB1,CACNG7,CACNG8,CALML5,ENTPD2,ENTPD8,GABRG2,GRIN1,GRIN2B,KCNJ10,KCNJ11,KCNJ12,KCNJ5,KCNJ6,KCNJ9,LRRC38,LRRC52,MAPT,NOS1,PLA2G12B,PLA2G2D,PLA2G2F,PLA2G6,PLAAT4,PLCB2,PNPLA2,PNPLA3,PRKACA,PRKAR1B,RYR2,SMARCC2,STIM1
CLEAR Signaling Pathway	13.4	0.126	0	AKT1,AKT2,ATP6AP2,ATP6V0E2,BLOC1S1,BMP6,CREB3L2,CREB5,CTSB,FGFR4,GLMP,GSK3A,H2BW2,HIF1A,IGF1,IGF1R,MAPK4,MID1,NGFR,PPP2CA,PPP2R1A,PPP2R2D,PPP2R5E,PRKCA,PSAP,PTPA,RRAS,SESN2,SLC36A1,STK11,TFE3,TNFRSF1B,TSC1,YWHAE,YWHAH,ZKSCAN3
Glucocorticoid Receptor Signaling	13.4	0.0911	#NUM!	AKT1,AKT2,BCL2L1,CAV1,CCL3,CCL5,CD3E,CDKN1A,CSF2RB,CYC1,DPF1,ELK1,FCGR1A,GRB2,HLA-DQB2,HLA-DRB5,HSP90AB1,IFNAR1,IGF1,IL1RN,IL2RA,IL2RB,IL6ST,KRT1,KRT13,KRT15,KRT23,KRT24,KRT71,KRT80,KRT85,MAP2K4,MYC,NCOR1,NCOR2,PIK3CG,PIK3R2,PLA2G12B,PLA2G2D,PLA2G2F,PLA2G6,POMC,PPARG,PRKACA,PTGES3,RARA,RARG,RRAS,RXRB,SMARCC2,TAF9B,TBP,YWHAH
Synaptic Long Term Depression	13.4	0.152	3.138	CACNB1,CACNG7,CACNG8,CRHR1,GNA11,GNA13,GNAI2,GNAT1,GRM3,IGF1,IGF1R,NOS1,PLA2G12B,PLA2G2D,PLA2G2F,PLA2G6,PLAAT4,PLCB2,PLCH2,PNPLA2,PNPLA3,PPP2CA,PPP2R1A,PPP2R2D,PPP2R5E,PRKCA,PTPA,RRAS,RYR2,SMARCC2
Adrenomedullin signaling pathway	13.3	0.151	3.9	AKT1,AKT2,ARAF,CALML5,ELK1,GNA11,GRB2,GSK3A,H2BW2,HIF1A,IL18,IL1RN,IL33,IL36RN,KCNH2,KCNQ3,MAP2K3,MAP2K4,MAP2K6,MAPK4,PIK3CG,PIK3R2,PLCB2,PLCH2,PPARG,PRKACA,PRKAR1B,RRAS,RXRB,SMARCC2
WNT/β-catenin Signaling	13.2	0.161	-1.279	AKT1,AKT2,APPL2,GSK3A,H2BW2,ILK,MAP4K1,MARK2,MYC,PPARD,PPP2CA,PPP2R1A,PPP2R2D,PPP2R5E,PTPA,RARA,RARG,SFRP5,SOX1,SOX12,SOX13,SOX4,TCF7,TCF7L2,TLE3,WNT3,WNT7B,WNT9A
Ephrin Receptor Signaling	13.1	0.149	4.379	ABL1,ACP1,AKT1,AKT2,CREB3L2,CREB5,CXCL12,DOK1,EPHA10,EPHA8,EPHB4,FGF1,GNA11,GNA13,GNAI2,GNAT1,GNB3,GNG7,GRB2,GRIN1,GRIN2B,ITGA3,ITGB7,PAK4,PAK5,PIK3CG,PXN,RASA1,RRAS,SORBS1
Myelination Signaling Pathway	12.9	0.116	4.218	AKT1,AKT2,ARAF,ARHGAP1,BMP2,BMP6,CALML5,CREB3L2,CREB5,FGFR4,FGFRL1,GLIS2,GRB2,HDAC8,ID4,IGF1,IGF1R,ILK,ITGA3,ITGB7,LAMC3,MPZ,MYRF,NGF,NGFR,NRG1,PIK3CG,PIK3R2,PRKACA,PRKAR1B,RAB35,RRAS,SREBF2,TCF7L2,TSC1,WNT3,WNT7B,WNT9A
Sperm Motility	12.5	0.128	3.207	ABL1,CALML5,CSF1R,DYRK1A,EPHA8,EPHB4,FGFR4,GNA11,GNA13,GNAI2,GNAT1,GNB3,GNG7,IGF1R,LMTK3,MAP2K3,MAP2K4,MAP2K6,PDE1B,PDE4A,PLA2G12B,PLA2G2D,PLA2G2F,PLA2G6,PLAAT4,PLCB2,PLCH2,PNPLA2,PNPLA3,PRKACA,PRKAR1B,PRKCA,TIE1
Estrogen Receptor Signaling	12.4	0.103	4	AKT1,AKT2,CACNB1,CACNG7,CACNG8,CAV1,CDKN1A,CREB3L2,CREB5,CYC1,DLG4,FOXO4,GNA11,GNA13,GNAI2,GNAT1,GNB3,GNG7,GRB2,GSK3A,H2BW2,HIF1A,HSP90AB1,IGF1,IGF1R,IGF2,LEP,MDK,MMP24,MYC,MYL12A,MYL2,NCOR1,NCOR2,PIK3CG,PIK3R2,PLCB2,PLCH2,PRKACA,PRKAR1B,PRKCA,RRAS
Human Embryonic Stem Cell Pluripotency	12.4	0.144	5.385	AKT1,AKT2,ARAF,BMP2,BMP6,DPPA4,DUSP9,ELK1,FGFR4,FGFRL1,GRB2,HSP90AB1,ID1,ID4,LIFR,MAP2K3,MAP2K4,MAP2K6,MYC,NGF,NTF4,PIK3CG,PIK3R2,PRKCA,RRAS,SALL4,WNT3,WNT7B,WNT9A
Inhibition of ARE-Mediated mRNA Degradation Pathway	12.3	0.16	1.706	AKT1,AKT2,CD40LG,DIS3L,EXOSC3,MAPK4,MAPKAPK2,NGFR,PABPN1,POMC,PPP2CA,PPP2R1A,PPP2R2D,PPP2R5E,PRKACA,PRKAR1B,PSMA1,PSMB11,PSMB8,PSMD3,PTPA,TNFRSF1B,TNFSF12,YWHAE,YWHAH,ZFP36
Circadian Rhythm Signaling	12	0.123	#NUM!	ARAF,BMAL1,CACNB1,CACNG7,CACNG8,CREB3L2,CREB5,GNA11,GNAI2,GNB3,GNG7,GRIN1,GRIN2B,GSK3A,H2BW2,HIF1A,MAP2K3,MAP2K4,MAP2K6,MKNK2,MYC,NGF,NGFR,NOS1,NR1D1,PLCB2,PLCH2,PRKACA,PRKAR1B,PRKCA,RRAS,RYR2,SMARCC2
Telomerase Signaling	11.7	0.194	1.604	ABL1,AKT1,AKT2,CDKN1A,GRB2,HDAC8,HSP90AB1,IL2RA,IL2RB,MYC,PIK3CG,PIK3R2,PPP2CA,PPP2R1A,PPP2R2D,PPP2R5E,PTGES3,PTPA,RRAS,TERF1,TINF2
p38 MAPK Signaling	11.7	0.183	3.13	CREB3L2,CREB5,DUSP10,ELK1,IL18,IL1RN,IL33,IL36RN,MAP2K3,MAP2K4,MAP2K6,MAP4K1,MAPKAPK2,MAPT,MKNK2,MYC,PLA2G12B,PLA2G2D,PLA2G2F,PLA2G6,SRF,TNFRSF1B
PI3K/AKT Signaling	11.6	0.14	0.229	AKT1,AKT2,BCL2L1,CDKN1A,CSF2RB,EPM2A,GRB2,GSK3A,H2BW2,HSP90AB1,IFNAR1,IL2RA,IL2RB,IL6ST,ILK,ITGA3,ITGB7,PIK3CG,PIK3R2,PPP2CA,PPP2R1A,PPP2R2D,PPP2R5E,PTPA,RRAS,TSC1,YWHAE,YWHAH
Dopamine-DARPP32 Feedback in cAMP Signaling	11.6	0.145	3.207	CACNB1,CACNG7,CACNG8,CALML5,CREB3L2,CREB5,CREM,GNAI2,GRIN1,GRIN2B,KCNJ10,KCNJ11,KCNJ12,KCNJ5,KCNJ6,KCNJ9,NOS1,PLCB2,PLCH2,PPP2CA,PPP2R1A,PPP2R2D,PPP2R5E,PRKACA,PRKAR1B,PRKCA,PTPA
Atherosclerosis Signaling	11.6	0.173	#NUM!	ALOX12,APOC2,APOC4,CD40,CD40LG,COL1A2,COL5A3,CXCL12,F3,IL18,IL1RN,IL33,IL36RN,PLA2G12B,PLA2G2D,PLA2G2F,PLA2G6,PLAAT4,PNPLA2,PNPLA3,SAA4,SELPLG,TNFSF12
Semaphorin Neuronal Repulsive Signaling Pathway	11.3	0.16	-1.043	AKT1,AKT2,DPYSL5,ITGA3,ITGB7,MAP2K3,MAP2K4,MAP2K6,MAPT,MYL12A,MYL2,NCAN,PAK4,PAK5,PDE4A,PIK3CG,PIK3R2,PIP5K1C,PRKACA,PRKAR1B,RRAS,SEMA6A,SEMA6B,STK11
Role of NFAT in Cardiac Hypertrophy	11.2	0.129	4.158	AKT1,AKT2,CACNB1,CACNG7,CACNG8,CALML5,CAMK1D,CAMK1G,GNAI2,GNB3,GNG7,GRB2,HDAC8,IGF1,IGF1R,IL11,IL6ST,MAP2K3,MAP2K4,MAP2K6,PIK3CG,PIK3R2,PLCB2,PLCH2,PRKACA,PRKAR1B,PRKCA,RRAS,SLC8A2
BEX2 Signaling Pathway	11	0.22	-0.243	AKT1,AKT2,BAK1,BEX2,CDKN1A,HIF1A,LDB1,MAP2K4,NGF,NGFR,PPP2CA,PPP2R1A,PPP2R2D,PPP2R5E,PTPA,TCF7,TCF7L2,TSC1
G Beta Gamma Signaling	11	0.171	3.838	AKT1,AKT2,CACNB1,CACNG7,CACNG8,CAV1,CAV3,GNA11,GNA13,GNAI2,GNAT1,GNB3,GNG7,GRB2,KCNJ5,KCNJ6,KCNJ9,PIK3CG,PRKACA,PRKAR1B,PRKCA,RRAS
ID1 Signaling Pathway	10.8	0.134	3.657	AKT1,AKT2,ARAF,BCL2L1,BMP2,CAV1,CDKN1A,CHRNA10,CHRNA4,CHRNB2,CHRND,FGFR4,FGFRL1,HIF1A,ID1,IGF1R,IGF2,LIFR,MCAM,MYC,NGFR,PIK3CG,PIK3R2,RRAS,STMN3,TGM2,TNFRSF1B
ILK Signaling	10.8	0.134	2.524	AKT1,AKT2,BMP2,CREB3L2,CREB5,FBLIM1,GSK3A,H2BW2,HIF1A,ILK,IRS2,ITGB7,MAP2K4,MAP2K6,MYC,MYL2,MYO5C,PIK3CG,PIK3R2,PPP2CA,PPP2R1A,PPP2R2D,PPP2R5E,PTPA,PXN,RHOG,RND3
Role of Macrophages, Fibroblasts and Endothelial Cells in Rheumatoid Arthritis	10.8	0.105	#NUM!	AKT1,AKT2,CALML5,CCL5,CREB3L2,CREB5,CXCL12,FCGR1A,IL18,IL1RN,IL33,IL36RN,IL6ST,MAP2K3,MAP2K4,MAP2K6,MAPKAPK2,MYC,NGFR,PIK3CG,PIK3R2,PLCB2,PLCH2,PRKCA,RRAS,SFRP5,SOCS3,SOST,TCF7,TCF7L2,TNFRSF1B,TRAF4,WNT3,WNT7B,WNT9A
Role of Osteoblasts, Osteoclasts and Chondrocytes in Rheumatoid Arthritis	10.3	0.123	#NUM!	AKT1,AKT2,BIRC2,BMP2,BMP6,CALML5,CASP9,CSF1R,IGF1,IL11,IL18,IL1RN,IL33,IL36RN,MAP2K3,MAP2K4,MAP2K6,NGFR,PIK3CG,PIK3R2,SFRP5,SOST,TCF7,TCF7L2,TNFRSF1B,WNT3,WNT7B,WNT9A
IGF-1 Signaling	10.1	0.181	2.668	AKT1,AKT2,CASP9,ELK1,GRB2,IGF1,IGF1R,IRS2,PIK3CG,PIK3R2,PRKACA,PRKAR1B,PXN,RASA1,RRAS,SOCS3,SRF,YWHAE,YWHAH
Neuroinflammation Signaling Pathway	10	0.104	3.286	AKT1,AKT2,BIRC2,CALB2,CCL3,CCL5,CD40,CD80,CREB3L2,CREB5,CSF1R,CX3CL1,CX3CR1,CXCL12,GABRG2,GRIN1,GRIN2B,HLA-DQB2,HLA-DRB5,IL18,KCNJ5,KCNJ6,KCNJ9,MAP2K4,MAPK4,MAPT,NGF,PIK3CG,PIK3R2,PLA2G12B,PLA2G2D,PLA2G2F,PLA2G6
Signaling by Rho Family GTPases	9.98	0.112	2.294	CDH15,CDH18,CDH22,DES,ELK1,GNA11,GNA13,GNAI2,GNAT1,GNB3,GNG7,ITGA3,ITGB7,MAP2K4,MYL12A,MYL2,PAK4,PAK5,PIK3CG,PIK3R2,PIP5K1C,PPP1R12C,RHOG,RND3,SEPTIN4,SEPTIN5,SEPTIN6,SEPTIN9,SLC9A1,STMN1
FAK Signaling	9.75	0.0644	5.498	ADGRD2,ADGRF5,ADGRL4,ADORA1,ADRA2B,ADRB3,AKT1,AKT2,APLNR,CAPN11,CCR7,CD3E,CELSR2,COL1A2,COL5A3,CRHR1,CSF2RB,CX3CR1,F2RL2,FFAR3,FPR1,GIT1,GLP1R,GPR108,GPR137,GPR153,GPR156,GPR173,GPR20,GPR37L1,GPRC5C,GRB2,GRM3,GSK3A,H2BW2,HTR6,IFNAR1,IGF1R,IL2RA,IL2RB,IL33,IL6ST,ITGA3,ITGB7,MAP2K4,MAPK4,MLNR,MYC,NMUR1,NPBWR1,NPFFR1,NTSR1,PAK4,PAK5,PIK3CG,PIK3R2,PXN,RASA1,RHO,RRAS,RXFP1,S1PR3,SH3GL1,SOCS3,SSTR5,TCF…
Pulmonary Fibrosis Idiopathic Signaling Pathway	9.71	0.101	4.7	AKT1,AKT2,ARAF,CAV1,COL1A2,COL5A3,COL8A2,COL9A2,CXCL12,EDN1,EPHB4,FGF18,FGFR4,FGFRL1,FOXO4,GNA13,GRB2,IL11,IL6ST,ILK,MAP2K3,MAP2K4,MAP2K6,MMP24,PIK3CG,PIK3R2,RRAS,SRF,TCF7,TCF7L2,WNT3,WNT7B,WNT9A
Role Of Osteoclasts In Rheumatoid Arthritis Signaling Pathway	9.68	0.104	4.131	ADAM29,AKT1,AKT2,ARAF,BIRC2,CALML5,CASP9,COL1A2,COL5A3,COL8A2,COL9A2,CREB3L2,CREB5,CSF1R,ELK1,FCGR1A,FOXO4,GRB2,IL18,MAP2K3,MAP2K4,MAP2K6,MMP24,NGFR,PIK3CG,PIK3R2,RHOG,RND3,RRAS,SFRP5,SRF,TNFRSF1B
Endothelin-1 Signaling	9.68	0.129	4.491	ARAF,CASP14,CASP9,EDN1,GNA11,GNA13,GNAI2,GNAT1,GRB2,MAPK4,MYC,NOS1,PIK3CG,PIK3R2,PLA2G12B,PLA2G2D,PLA2G2F,PLA2G6,PLAAT4,PLCB2,PLCH2,PNPLA2,PNPLA3,PRKCA,RRAS
Cardiac β-adrenergic Signaling	9.63	0.133	0.707	AKAP3,AKAP4,CACNB1,CACNG7,CACNG8,GNA11,GNA13,GNAI2,GNAT1,GNB3,GNG7,PALM2AKAP2,PDE1B,PDE4A,PDE6G,PPP2CA,PPP2R1A,PPP2R2D,PPP2R5E,PRKACA,PRKAR1B,PTPA,RYR2,SLC8A2
Apelin Cardiomyocyte Signaling Pathway	9.6	0.182	4.243	AKT1,AKT2,APLN,APLNR,GNA11,GNAI2,HIF1A,MAPK4,MYL12A,MYL2,PIK3CG,PIK3R2,PLCB2,PLCH2,PRKCA,SLC8A2,SLC9A1,SLC9A8
Integrin Signaling	9.56	0.123	3.545	ABL1,AKT1,AKT2,ARF1,ARF5,CAPN11,CAV1,GIT1,GRB2,ILK,ITGA3,ITGB7,MAP2K4,MYL12A,MYL2,PAK4,PAK5,PFN1,PIK3CG,PIK3R2,PXN,RHOG,RND3,RRAS,TSPAN3,ZYX
CXCR4 Signaling	9.48	0.137	4.146	AKT1,AKT2,CXCL12,ELK1,GNA11,GNA13,GNAI2,GNAT1,GNB3,GNG7,MAP2K4,MYL12A,MYL2,PAK4,PAK5,PIK3CG,PIK3R2,PLCB2,PRKCA,PXN,RHOG,RND3,RRAS
IL-10 Signaling	9.46	0.143	0	AKT1,AKT2,BCL2L1,BMP2,CD80,CDKN1A,CREB3L2,CREB5,ELK1,HIF1A,HLA-DQB2,HLA-DRB5,IHH,IL18,IL1RN,IL33,IL36RN,IL6ST,MAP2K3,MAP2K4,MAP2K6,SOCS3
MSP-RON Signaling In Cancer Cells Pathway	9.46	0.15	3.578	AKT1,AKT2,ARAF,CREB3L2,CREB5,CSF2RB,GRB2,HIF1A,KLK10,KLK4,KLK7,KLK9,KLKB1,MYC,PIK3CG,PIK3R2,RRAS,TCF7,TCF7L2,YWHAE,YWHAH
Pathogen Induced Cytokine Storm Signaling Pathway	9.42	0.0943	4.564	CCL22,CCL3,CCL5,CCL8,CD40LG,CLCF1,COL1A2,COL5A3,COL8A2,COL9A2,CSF2RB,CX3CL1,CXCL12,CXCL16,DHX58,GPR15LG,GZMB,HLA-DQB2,HLA-DRB5,IFNAR1,IL11,IL17C,IL18,IL1RN,IL33,IL36RN,IL6ST,LEP,MAPK4,MYC,NGFR,RYR2,SOCS3,TNFRSF1B,TNFSF12
Autophagy	9.38	0.12	1.633	AKT1,AKT2,BMP6,CALML5,CREB3L2,CREB5,GSK3A,H2BW2,HIF1A,IGF1,IRS2,MAP2K4,MYC,NGFR,PIK3CG,PIK3R2,PPP2CA,PPP2R1A,PPP2R2D,PPP2R5E,PRKACA,PRKAR1B,PTPA,STK11,TNFRSF1B,TSC1
IL-6 Signaling	9.3	0.155	3.578	AKT1,AKT2,ELK1,GRB2,IL18,IL1RN,IL33,IL36RN,IL6ST,MAP2K3,MAP2K4,MAP2K6,MAPKAPK2,NGFR,PIK3CG,PIK3R2,RRAS,SOCS3,SRF,TNFRSF1B
Epithelial Adherens Junction Signaling	9.3	0.14	-0.655	AKT1,AKT2,CTNND1,FGF1,IGF1R,MYL12A,NECTIN1,NF2,PAK4,PAK5,PPP2CA,PPP2R1A,PPP2R2D,PPP2R5E,PTPA,RRAS,STK11,TCF7,TCF7L2,VAV2,YWHAE,YWHAH
Acute Myeloid Leukemia Signaling	9.29	0.187	2.138	AKT1,AKT2,ARAF,CSF1R,CSF2RB,GRB2,IDH3B,MAP2K3,MAP2K4,MAP2K6,MYC,PIK3CG,PIK3R2,RARA,RRAS,TCF7,TCF7L2
cAMP-mediated signaling	9.22	0.114	2.711	ADORA1,ADRA2B,ADRB3,AKAP3,AKAP4,APLNR,CALML5,CAMK1D,CAMK1G,CREB3L2,CREB5,CREM,CRHR1,DUSP9,FFAR3,FPR1,GLP1R,GNAI2,GRM3,HTR6,PALM2AKAP2,PDE1B,PDE4A,PDE6G,PRKACA,PRKAR1B,S1PR3
Calcium Signaling	9.21	0.118	2.982	CACNB1,CACNG7,CACNG8,CALML5,CALR,CAMK1D,CAMK1G,CASQ2,CHRNA10,CHRNA4,CHRNB2,CHRND,CREB3L2,CREB5,GRIN1,GRIN2B,HDAC8,MYL2,MYO5C,PNCK,PRKACA,PRKAR1B,RYR2,SLC8A2,TNNI1,TNNT2
GNRH Signaling	9.09	0.126	3.9	CACNB1,CACNG7,CACNG8,CALML5,CREB3L2,CREB5,ELK1,GNA11,GNAI2,GNB3,GNG7,GRB2,MAP2K3,MAP2K4,MAP2K6,MAP3K13,PAK4,PAK5,PLCB2,PRKACA,PRKAR1B,PRKCA,PXN,RRAS
Endocannabinoid Cancer Inhibition Pathway	9.06	0.143	-0.688	AKT1,AKT2,CASP14,CASP9,CDKN1A,CREB3L2,CREB5,GNA13,GNAI2,HIF1A,MAP2K3,MAP2K4,MAP2K6,MYC,NOS1,PIK3CG,PIK3R2,PRKACA,PRKAR1B,TCF7,TCF7L2
HIF1α Signaling	9.03	0.12	3.4	AKT1,AKT2,ARAF,BMP6,CAMK1D,CAMK1G,CDKN1A,EDN1,ELOB,EPO,FOXP3,GPI,HIF1A,IGF1,IGF2,MAP2K3,MAP2K4,MAP2K6,MKNK2,MMP24,PIK3CG,PIK3R2,PRKCA,RBX1,RRAS
Tight Junction Signaling	8.93	0.128	#NUM!	AKT1,AKT2,BET1L,CLDN11,CLDN2,CLDN9,CSTF1,F2RL2,MARK2,MYL2,MYO5C,NAPA,NECTIN1,NGFR,PPP2CA,PPP2R1A,PPP2R2D,PPP2R5E,PRKACA,PRKAR1B,PTPA,TNFRSF1B,VAMP2
Small Cell Lung Cancer Signaling	8.92	0.177	2.333	ABL1,AKT1,AKT2,BCL2L1,BIRC2,CASP9,CKS1B,CYC1,E2F6,HDAC8,MYC,NOS1,PIK3CG,PIK3R2,RXRB,SUV39H1,TRAF4
Role Of Osteoblasts In Rheumatoid Arthritis Signaling Pathway	8.9	0.111	1.347	AKT1,AKT2,BMP2,CD40LG,CLCF1,CTSB,CXCL12,IGF1,IGF1R,IL11,IL17C,IL18,IL33,IL6ST,LEP,MMP24,PIK3CG,PIK3R2,SFRP5,SOST,STAT2,TCF7,TCF7L2,TNFSF12,WNT3,WNT7B,WNT9A
Glioma Signaling	8.72	0.152	3.051	ABL1,AKT1,AKT2,CALML5,CAMK1D,CAMK1G,CDKN1A,E2F6,GRB2,HDAC8,IDH3B,IGF1,IGF1R,IGF2,PIK3CG,PIK3R2,PRKCA,RRAS,SUV39H1
14-3-3-mediated Signaling	8.6	0.15	1.147	AKT1,AKT2,ELK1,GRB2,GSK3A,H2BW2,MAP2K4,MAPT,PIK3CG,PIK3R2,PLCB2,PLCH2,PRKCA,RRAS,STK11,TP73,TSC1,YWHAE,YWHAH
Granulocyte Adhesion and Diapedesis	8.47	0.122	#NUM!	CCL22,CCL3,CCL5,CCL8,CCR7,CLDN11,CLDN2,CLDN9,CX3CL1,CXCL12,CXCL16,FPR1,GNAI2,GPR15LG,IL18,IL1RN,IL33,IL36RN,MMP24,NGFR,SELPLG,THY1,TNFRSF1B
Xenobiotic Metabolism Signaling	8.45	0.0997	#NUM!	ALDH1A3,ALDH3B1,ALDH3B2,CAMK1D,CAMK1G,CES3,CES4A,CHST2,CYP2B6,CYP3A5,GSTA4,GSTM1,HSP90AB1,MAP2K3,MAP2K4,MAP2K6,MAP3K13,NCOR2,PIK3CG,PIK3R2,PPP2CA,PPP2R1A,PPP2R2D,PPP2R5E,PRKCA,PTGES3,PTPA,RBX1,RRAS
Ceramide Signaling	8.38	0.176	1.387	AKT1,AKT2,CNKSR1,DIABLO,MAP2K4,NGFR,PIK3CG,PIK3R2,PPP2CA,PPP2R1A,PPP2R2D,PPP2R5E,PTPA,RRAS,S1PR3,TNFRSF1B
Erythropoietin Signaling Pathway	8.3	0.124	1.706	AKT1,AKT2,BCL2L1,BIRC2,CD40LG,CLCF1,CSF2RB,ELK1,EPO,GRB2,HIF1A,IL11,IL17C,IL18,IL33,IRS2,LEP,PIK3CG,PIK3R2,PRKCA,RRAS,TNFSF12
Chronic Myeloid Leukemia Signaling	8.28	0.101	3.78	ABL1,AKT1,AKT2,ALOX12,BCL2L1,CALML5,CASP9,CDKN1A,E2F6,GLIS2,GRB2,HDAC8,HNRNPA1,HSP90AB1,MYC,PAX5,PIK3CG,PIK3R2,PLCB2,PLCH2,PLK1,RRAS,SUV39H1,TCF7,TCF7L2,WNT3,WNT7B,WNT9A
Cholecystokinin/Gastrin-mediated Signaling	8.26	0.151	2.828	CREM,ELK1,GNA13,GRB2,IL18,IL1RN,IL33,IL36RN,MAP2K3,MAP2K4,MAP2K6,PLCB2,PRKCA,PXN,RHOG,RND3,RRAS,SRF
Neutrophil Extracellular Trap Signaling Pathway	8.19	0.0847	1.859	AKT1,AKT2,C1QA,CASP14,CASP9,CCL5,COL1A2,COL5A3,COL8A2,COL9A2,CYC1,FPR1,HIF1A,IFNAR1,ITGA3,MAP2K3,MAP2K4,MAP2K6,PIK3CG,PIK3R2,PLA2G12B,PLA2G2D,PLA2G2F,PLA2G6,PLAAT4,PLCB2,PLCH2,PNPLA2,PNPLA3,PRKCA,SELPLG,SLC25A6,STIM1,TIMM22,TIMM23
Senescence Pathway	8.18	0.097	3.8	AKT1,AKT2,ARAF,CACNB1,CACNG7,CACNG8,CALML5,CAPN11,CBX7,CBX8,CDKN1A,DLAT,E2F6,FOXO4,MAP2K3,MAP2K4,MAP2K6,MAPK4,MAPKAPK2,PIK3CG,PIK3R2,PPP2CA,PPP2R1A,PPP2R2D,PPP2R5E,PTPA,RRAS,SAA4,YPEL3
Polyamine Regulation in Colon Cancer	8.17	0.22	2.496	AKT1,AKT2,ARAF,DOHH,EIF5A2,MAP2K3,MAP2K4,MAP2K6,MXD1,MYC,PPARG,STIM1,TCF7L2
SNARE Signaling Pathway	8.09	0.14	3.9	BET1L,CACNB1,CALML5,CPLX1,CPLX2,CPLX3,MYL2,MYO5C,NAPA,PRKACA,PRKAR1B,RAB3A,SNCG,SYN1,SYT11,SYT12,SYT4,SYT7,VAMP2
HMGB1 Signaling	8.04	0.126	3	AKT1,AKT2,CD40LG,CLCF1,ELK1,IL11,IL17C,IL18,IL33,LEP,MAP2K3,MAP2K4,MAP2K6,NGFR,PIK3CG,PIK3R2,RHOG,RND3,RRAS,TNFRSF1B,TNFSF12
Oxytocin In Brain Signaling Pathway	8.03	0.116	3.71	AKT1,AKT2,CACNB1,CACNG7,CACNG8,CALML5,CREB3L2,CREB5,GNA11,GNAI2,GNB3,GNG7,PIK3CG,PIK3R2,PLA2G12B,PLA2G2D,PLA2G2F,PLA2G6,PLAAT4,PNPLA2,PNPLA3,PRKCA,RRAS
Role of MAPK Signaling in the Pathogenesis of Influenza	7.99	0.179	#NUM!	AKT1,AKT2,CCL5,MAP2K3,MAP2K4,MAP2K6,PLA2G12B,PLA2G2D,PLA2G2F,PLA2G6,PLAAT4,PNPLA2,PNPLA3,PRKCA,RRAS
Superpathway of Inositol Phosphate Compounds	7.97	0.107	3.71	ACP1,DUSP10,DUSP2,DUSP8,DUSP9,NUDT1,PALD1,PDXP,PHOSPHO1,PIK3CG,PIK3R2,PIP5K1C,PLCB2,PLCH2,PPP1R12C,PPP2CA,PPP2R1A,PPP2R5E,PPP5C,PTPA,RASA1,SIRPA,SOCS3,TPTE2,WBP11
Wound Healing Signaling Pathway	7.95	0.103	4.315	CCL5,CD40LG,CLCF1,COL1A2,COL5A3,COL8A2,COL9A2,GRB2,IL11,IL17C,IL18,IL1RN,IL33,IL36RN,ITGA3,KRT71,KRT84,LEP,MAP2K3,MAP2K4,MAP2K6,NGFR,PRKCA,RRAS,TNFRSF1B,TNFSF12
Acute Phase Response Signaling	7.94	0.119	2.828	AKT1,AKT2,C1QA,CRABP1,ELK1,GRB2,IL18,IL1RN,IL33,IL36RN,IL6ST,KLKB1,MAP2K3,MAP2K4,MAP2K6,NGFR,PIK3CG,PIK3R2,RRAS,SAA4,SOCS3,TNFRSF1B
Macrophage Alternative Activation Signaling Pathway	7.91	0.114	2.711	AKT2,CCL22,CLEC10A,CREB3L2,CREB5,CSF1R,FPR1,GRB2,HLA-DQB2,HLA-DRB5,IL18,IL1RN,IL33,IL36RN,IRS2,KDM6B,MYC,PIK3CG,PIK3R2,PPARD,PPARG,RXRB,SOCS3
Colorectal Cancer Metastasis Signaling	7.91	0.0996	3.411	AKT1,AKT2,BCL2L1,CASP9,GNA11,GNA13,GNAI2,GNAT1,GNB3,GNG7,GRB2,IL6ST,MAP2K4,MMP24,MYC,PIK3CG,PIK3R2,PRKACA,PRKAR1B,RHOG,RND3,RRAS,TCF7,TCF7L2,WNT3,WNT7B,WNT9A
Insulin Secretion Signaling Pathway	7.87	0.0993	4.264	ASIC1,BET1L,CACNB1,CACNG7,CACNG8,CREB3L2,CREB5,DLAT,EIF4G3,GLP1R,GNA11,KCNJ11,NAPA,PDX1,PIK3CG,PIK3R2,PLCB2,PLCH2,PRKACA,PRKAR1B,PRKCA,RYR2,SSR1,SSR2,SSR4,STAT2,VAMP2
FXR/RXR Activation	7.86	0.143	#NUM!	AKT1,AKT2,APOC2,APOC4,BAAT,CYP8B1,FGFR4,IL18,IL1RN,IL33,IL36RN,MAP2K4,MLXIPL,PPARG,RARA,SAA4,SLC27A5,SLC4A2
Glioblastoma Multiforme Signaling	7.86	0.123	3.13	AKT1,AKT2,CDKN1A,E2F6,GRB2,IGF1,IGF1R,IGF2,MYC,NF2,PIK3CG,PIK3R2,PLCB2,PLCH2,RHOG,RND3,RRAS,TSC1,WNT3,WNT7B,WNT9A
FGF Signaling	7.85	0.174	3.742	AKT1,AKT2,CREB3L2,CREB5,FGF1,FGF18,FGFR4,FGFRL1,GRB2,MAP2K3,MAP2K6,MAPKAPK2,PIK3CG,PIK3R2,PRKCA
3-phosphoinositide Biosynthesis	7.79	0.112	3.441	ACP1,DUSP10,DUSP2,DUSP8,DUSP9,NUDT1,PALD1,PDXP,PHOSPHO1,PIK3CG,PIK3R2,PIP5K1C,PPP1R12C,PPP2CA,PPP2R1A,PPP2R5E,PPP5C,PTPA,RASA1,SIRPA,SOCS3,TPTE2,WBP11
Hepatic Cholestasis	7.68	0.115	#NUM!	CD40LG,CLCF1,CYP3A5,CYP8B1,FGFR4,IL11,IL17C,IL18,IL1RN,IL33,IL36RN,LEP,MAP2K4,MAP4K2,NGFR,PRKACA,PRKAR1B,PRKCA,RARA,SLC4A2,TNFRSF1B,TNFSF12
Thrombin Signaling	7.67	0.107	2.828	AKT1,AKT2,CAMK1D,CAMK1G,ELK1,F2RL2,GNA11,GNA13,GNAI2,GNAT1,GNB3,GNG7,GRB2,MYL12A,MYL2,PIK3CG,PIK3R2,PLCB2,PLCH2,PRKCA,RHOG,RND3,RRAS,TBP
Agranulocyte Adhesion and Diapedesis	7.59	0.11	#NUM!	CCL22,CCL3,CCL5,CCL8,CCR7,CD34,CLDN11,CLDN2,CLDN9,CX3CL1,CXCL12,CXCL16,GNAI2,GPR15LG,IL18,IL1RN,IL33,IL36RN,ITGB7,MMP24,MYL2,MYO5C,SELPLG
D-myo-inositol-5-phosphate Metabolism	7.52	0.113	3.3	ACP1,DUSP10,DUSP2,DUSP8,DUSP9,NUDT1,PALD1,PDXP,PHOSPHO1,PLCB2,PLCH2,PPP1R12C,PPP2CA,PPP2R1A,PPP2R5E,PPP5C,PTPA,RASA1,SIRPA,SOCS3,TPTE2,WBP11
CCR3 Signaling in Eosinophils	7.43	0.134	2.714	CALML5,GNA11,GNA13,GNAI2,GNAT1,GNB3,GNG7,PAK4,PAK5,PIK3CG,PIK3R2,PLA2G12B,PLA2G2D,PLA2G2F,PLA2G6,PLCB2,PRKCA,RRAS
Dilated Cardiomyopathy Signaling Pathway	7.39	0.127	-1	AKT1,AKT2,CACNB1,CACNG7,CACNG8,CAMK1D,CAMK1G,CASP9,CNN1,DES,ILK,MYL2,MYO5C,PRKACA,PRKAR1B,RYR2,SGCD,TNNI1,TNNT2
PTEN Signaling	7.34	0.126	-1.698	AKT1,AKT2,BCL2L1,CASP9,CDKN1A,FGFR4,FOXO4,GRB2,GSK3A,H2BW2,IGF1R,ILK,ITGA3,ITGB7,NGFR,PIK3CG,PIK3R2,RRAS,YWHAH
IL-12 Signaling and Production in Macrophages	7.27	0.102	-0.408	AKT1,AKT2,ALOX12,APOC2,APOC4,CALML5,CD40,CD40LG,COL1A2,COL5A3,DHX58,FCGR1A,IL18,IL6ST,MAP2K3,MAP2K6,PIK3CG,PIK3R2,POU2F2,PPARG,PRKCA,SAA4,SOCS3,VDR
RHOGDI Signaling	7.21	0.105	-2.324	ARHGAP1,ARHGDIA,CDH15,CDH18,CDH22,GNA11,GNA13,GNAI2,GNAT1,GNB3,GNG7,ITGA3,ITGB7,MYL12A,MYL2,MYO5C,PAK4,PAK5,PIP5K1C,PPP1R12C,PRKCA,RHOG,RND3
Gustation Pathway	7.2	0.108	1.279	ASIC1,CACNB1,CACNG7,CACNG8,ENTPD2,GABRG2,GLP1R,GNB3,KCNH2,KCNJ11,KCNJ12,KCNQ3,LRRC8E,P2RX6,P2RY8,PLCB2,PRKACA,PRKAR1B,SCN3B,SCN4A,SCN4B,STIM1
Gαi Signaling	7.13	0.129	1.604	ADORA1,ADRA2B,APLNR,CAV1,FFAR3,FPR1,GNA11,GNA13,GNAI2,GNAT1,GNB3,GNG7,GRB2,GRM3,PRKACA,PRKAR1B,RRAS,S1PR3
RAR Activation	7.13	0.107	#NUM!	AKT1,AKT2,ALDH1A3,CRABP1,CSF2RB,DPF1,MAP2K4,MAPKAPK2,NCOR1,NCOR2,PIK3CG,PIK3R2,PRKACA,PRKAR1B,PRKCA,RARA,RARG,RDH8,RXRB,SMARCC2,SORBS3,ZBTB16
Macrophage Classical Activation Signaling Pathway	7.09	0.111	2.683	ACOD1,CCL5,CD40,CD40LG,CD80,CLCF1,DLAT,GBP2,HIF1A,HLA-DQB2,HLA-DRB5,IFNAR1,IL11,IL17C,IL18,IL33,LEP,PPARG,SOCS3,STAT2,TNFSF12
Apelin Endothelial Signaling Pathway	7.08	0.128	3.873	AKT1,AKT2,APLN,APLNR,CALML5,GNA11,GNA13,GNAI2,GNAT1,GNB3,GNG7,HIF1A,MAP2K4,PIK3CG,PIK3R2,PLCB2,PRKCA,RRAS
Endocannabinoid Developing Neuron Pathway	7.03	0.134	3.742	AKT1,AKT2,ARAF,CREB3L2,CREB5,GNAI2,GNB3,GNG7,MAP2K3,MAP2K4,MAP2K6,MAPK4,PIK3CG,PIK3R2,PRKACA,PRKAR1B,RRAS
Aryl Hydrocarbon Receptor Signaling	6.98	0.119	-0.277	ALDH1A3,ALDH3B1,ALDH3B2,CDKN1A,CYP3A5,DHFR,GSTA4,GSTM1,HSP90AB1,MYC,NCOR2,NFIC,NFIX,PTGES3,RARA,RARG,RXRB,TGM2,TP73
Prostate Cancer Signaling	6.94	0.14	#NUM!	ABL1,AKT1,AKT2,CASP9,CDKN1A,CREB3L2,CREB5,E2F6,GRB2,HDAC8,HSP90AB1,NKX3-1,PIK3CG,PIK3R2,RRAS,SUV39H1
IL-8 Signaling	6.94	0.105	3.9	AKT1,AKT2,ARAF,ARRB2,BCL2L1,GNA11,GNA13,GNAI2,GNAT1,GNB3,GNG7,LASP1,MAP2K4,MYL2,PIK3CG,PIK3R2,PLCB2,PRKCA,RAB11FIP2,RHOG,RND3,RRAS
PDGF Signaling	6.91	0.161	1.604	ABL1,ACP1,CAV1,CAV3,ELK1,GRB2,MAP2K4,MYC,PIK3CG,PIK3R2,PRKCA,RASA1,RRAS,SRF
Neuropathic Pain Signaling In Dorsal Horn Neurons	6.88	0.149	3.357	CAMK1D,CAMK1G,ELK1,GRIN1,GRIN2B,GRM3,KCNH2,KCNQ3,PIK3CG,PIK3R2,PLCB2,PLCH2,PRKACA,PRKAR1B,PRKCA
Regulation of the Epithelial-Mesenchymal Transition Pathway	6.86	0.108	#NUM!	AKT1,AKT2,ARAF,FGF1,FGF18,FGFR4,FGFRL1,GRB2,HIF1A,HMGA2,MAP2K3,MAP2K4,MAP2K6,PIK3CG,PIK3R2,RRAS,TCF7,TCF7L2,WNT3,WNT7B,WNT9A
D-myo-inositol (1,4,5,6)-Tetrakisphosphate Biosynthesis	6.82	0.112	3	ACP1,DUSP10,DUSP2,DUSP8,DUSP9,NUDT1,PALD1,PDXP,PHOSPHO1,PPP1R12C,PPP2CA,PPP2R1A,PPP2R5E,PPP5C,PTPA,RASA1,SIRPA,SOCS3,TPTE2,WBP11
D-myo-inositol (3,4,5,6)-tetrakisphosphate Biosynthesis	6.82	0.112	3	ACP1,DUSP10,DUSP2,DUSP8,DUSP9,NUDT1,PALD1,PDXP,PHOSPHO1,PPP1R12C,PPP2CA,PPP2R1A,PPP2R5E,PPP5C,PTPA,RASA1,SIRPA,SOCS3,TPTE2,WBP11
Gα12/13 Signaling	6.73	0.128	1.698	AKT1,AKT2,CDH15,CDH18,CDH22,ELK1,F2RL2,GNA13,MAP2K4,MYL12A,MYL2,PIK3CG,PIK3R2,PXN,RASA1,RRAS,VAV2
Endocannabinoid Neuronal Synapse Pathway	6.72	0.121	2.183	CACNB1,CACNG7,CACNG8,FAAH,GNA11,GNAI2,GNB3,GNG7,GRIN1,GRIN2B,KCNJ5,KCNJ6,KCNJ9,MAPK4,PLCB2,PLCH2,PRKACA,PRKAR1B
Neurotrophin/TRK Signaling	6.64	0.167	3.464	AKT1,CREB3L2,CREB5,GRB2,MAP2K3,MAP2K4,MAP2K6,NGF,NGFR,NTF4,PIK3CG,PIK3R2,RRAS
Nitric Oxide Signaling in the Cardiovascular System	6.63	0.133	2.887	ADRB3,AKT1,AKT2,CACNB1,CACNG7,CACNG8,CALML5,CAV1,HSP90AB1,PDE1B,PIK3CG,PIK3R2,PRKACA,PRKAR1B,PRKCA,RYR2
CDX Gastrointestinal Cancer Signaling Pathway	6.6	0.104	-1.964	AKT1,AKT2,BMP2,BMP6,CD40LG,CDHR5,CLCF1,IL11,IL17C,IL18,IL33,LEP,PIK3CG,PIK3R2,SALL4,TCF7,TCF7L2,TNFSF12,WNT3,WNT7B,WNT9A
Thyroid Cancer Signaling	6.58	0.165	3.051	AKT1,AKT2,ELK1,IGF1,IRS2,MYC,NGF,NTF4,PIK3CG,PIK3R2,RRAS,TCF7,TCF7L2
PD-1, PD-L1 cancer immunotherapy pathway	6.54	0.14	-2.138	AKT1,AKT2,BCL2L1,CD28,CD80,ELK1,FOXP3,HLA-DQB2,HLA-DRB5,IL2RA,IL2RB,NGFR,PIK3CG,PIK3R2,TNFRSF1B
ERBB Signaling	6.54	0.151	3.742	AKT1,ELK1,EREG,GRB2,MAP2K3,MAP2K4,MAP2K6,NRG1,PAK4,PAK5,PIK3CG,PIK3R2,PRKCA,RRAS
Germ Cell-Sertoli Cell Junction Signaling	6.52	0.112	#NUM!	AKT1,CTNND1,ILK,ITGA3,LAMC3,MAP2K3,MAP2K4,MAP2K6,MAP3K13,PAK4,PAK5,PIK3CG,PIK3R2,PXN,RHOG,RND3,RRAS,SORBS1,ZYX
White Adipose Tissue Browning Pathway	6.5	0.123	3	ADRB3,CACNB1,CACNG7,CACNG8,CREB3L2,CREB5,FGFR4,FGFRL1,LDHD,LEP,PPARG,PRKACA,PRKAR1B,RARA,RARG,RXRB,THRA
Relaxin Signaling	6.46	0.116	2.53	AKT1,AKT2,ELK1,GNA11,GNA13,GNAI2,GNAT1,GNB3,GNG7,PDE1B,PDE4A,PDE6G,PIK3CG,PIK3R2,PRKACA,PRKAR1B,RXFP1,SMARCC2
Th1 and Th2 Activation Pathway	6.44	0.11	#NUM!	CD28,CD3E,CD40,CD40LG,CD80,GRB2,HLA-DQB2,HLA-DRB5,IFNAR1,IL18,IL2RA,IL2RB,IL33,MAP2K6,PIK3CG,PIK3R2,RUNX3,SOCS3,TSLP
Insulin Receptor Signaling	6.41	0.121	0.775	AKT1,AKT2,ASIC1,EPM2A,FOXO4,GRB2,GSK3A,H2BW2,IRS2,PIK3CG,PIK3R2,PRKACA,PRKAR1B,RRAS,SOCS3,TSC1,VAMP2
3-phosphoinositide Degradation	6.36	0.105	3	ACP1,DUSP10,DUSP2,DUSP8,DUSP9,NUDT1,PALD1,PDXP,PHOSPHO1,PPP1R12C,PPP2CA,PPP2R1A,PPP2R5E,PPP5C,PTPA,RASA1,SIRPA,SOCS3,TPTE2,WBP11
Gαs Signaling	6.34	0.127	3.317	ADRB3,CREB3L2,CREB5,CRHR1,ELK1,GLP1R,GNA11,GNA13,GNAI2,GNAT1,GNB3,GNG7,HTR6,PRKACA,PRKAR1B,RYR2
Apelin Liver Signaling Pathway	6.31	0.296	2.828	APLN,APLNR,COL1A2,COL5A3,EDN1,GSK3A,H2BW2,MAP2K4
GP6 Signaling Pathway	6.29	0.126	2.84	AKT1,AKT2,CALML5,COL1A2,COL5A3,COL8A2,COL9A2,GRB2,GSK3A,H2BW2,LAMC3,PIK3CG,PIK3R2,PRKCA,RHOG,VAV2
Hepatic Fibrosis / Hepatic Stellate Cell Activation	6.26	0.103	#NUM!	CCL5,CCR7,CD40,CD40LG,COL1A2,COL5A3,COL8A2,COL9A2,EDN1,FGF1,IFNAR1,IGF1,IGF1R,IGF2,LEP,MYL2,MYO5C,NGFR,TIMP2,TNFRSF1B
PEDF Signaling	6.26	0.155	1.941	AKT1,AKT2,BCL2L1,ELK1,NGF,PIK3CG,PIK3R2,PNPLA2,PPARG,RRAS,SRF,TCF7,TCF7L2
Role of MAPK Signaling in Promoting the Pathogenesis of Influenza	6.18	0.132	2.496	ARAF,ATP6AP2,ATP6V0E2,MAP2K3,MAP2K4,MAP2K6,PLA2G12B,PLA2G2D,PLA2G2F,PLA2G6,PLAAT4,PNPLA2,PNPLA3,PRKCA,RRAS
Apelin Muscle Signaling Pathway	6.18	0.208	2	AKT1,AKT2,APLN,APLNR,GNA11,GNA13,GNAI2,GNAT1,GNB3,GNG7
Docosahexaenoic Acid (DHA) Signaling	6.12	0.237	#NUM!	AKT1,AKT2,BCL2L1,CASP9,GSK3A,H2BW2,PIK3CG,PIK3R2,PNPLA2
P2Y Purigenic Receptor Signaling Pathway	6.01	0.12	3.357	AKT1,AKT2,CREB3L2,CREB5,GNAI2,GNB3,GNG7,MYC,PIK3CG,PIK3R2,PLCB2,PLCH2,PRKACA,PRKAR1B,PRKCA,RRAS
Fc Epsilon RI Signaling	5.98	0.127	3.357	AKT1,AKT2,GRB2,MAP2K3,MAP2K4,MAP2K6,PIK3CG,PIK3R2,PLA2G12B,PLA2G2D,PLA2G2F,PLA2G6,PRKCA,RRAS,VAV2
MSP-RON Signaling In Macrophages Pathway	5.94	0.126	2.673	CREB3L2,CREB5,ETV3,GRB2,HLA-DQB2,HLA-DRB5,KLK10,KLK4,KLK7,KLK9,KLKB1,PIK3CG,PIK3R2,RRAS,SOCS3
Angiopoietin Signaling	5.92	0.158	2.333	AKT1,AKT2,ANGPT4,CASP9,GRB2,PAK4,PAK5,PIK3CG,PIK3R2,RASA1,RRAS,TIE1
Leptin Signaling in Obesity	5.92	0.158	2.121	AKT1,AKT2,GRB2,LEP,PIK3CG,PIK3R2,PLCB2,PLCH2,POMC,PRKACA,PRKAR1B,SOCS3
IL-33 Signaling Pathway	5.91	0.102	2.524	AKT1,AKT2,BCL2L1,CASP14,CASP9,CCL5,CREB3L2,CREB5,FOXP3,IL18,IL1RN,IL33,IL36RN,MAP2K4,MAPKAPK2,PIK3CG,PIK3R2,PRKACA,PRKAR1B
Corticotropin Releasing Hormone Signaling	5.9	0.112	2.673	CACNB1,CACNG7,CACNG8,CALML5,CREB3L2,CREB5,CRHR1,ELK1,GNAI2,JUND,KRT1,NOS1,POMC,PRKACA,PRKAR1B,PRKCA,SMARCC2
NGF Signaling	5.89	0.125	3.051	AKT1,AKT2,CREB3L2,CREB5,ELK1,GRB2,MAP2K4,MAP3K13,NGF,NGFR,PIK3CG,PIK3R2,RHOG,RRAS,TRAF4
IL-17 Signaling	5.88	0.102	3.9	AKT1,AKT2,CCL22,CD40LG,CLCF1,ELK1,HSP90AB1,IL11,IL17C,IL18,IL33,LEP,MAP2K3,MAP2K4,MAP2K6,PIK3CG,PIK3R2,RRAS,TNFSF12
Type II Diabetes Mellitus Signaling	5.86	0.111	2.111	AKT1,AKT2,CACNB1,CACNG7,CACNG8,IRS2,KCNJ11,MAP2K4,NGFR,PDX1,PIK3CG,PIK3R2,PPARG,PRKCA,SLC27A5,SOCS3,TNFRSF1B
Sertoli Cell-Sertoli Cell Junction Signaling	5.84	0.0971	#NUM!	AKT1,AKT2,CLDN11,CLDN2,CLDN9,ELK1,GSK3A,H2BW2,ILK,ITGA3,ITGB7,MAP2K3,MAP2K4,MAP3K13,NECTIN1,NOS1,PRKACA,PRKAR1B,RRAS,SORBS1
Th1 Pathway	5.8	0.123	1.604	CD28,CD3E,CD40,CD40LG,CD80,GRB2,HLA-DQB2,HLA-DRB5,IFNAR1,IL18,MAP2K6,PIK3CG,PIK3R2,RUNX3,SOCS3
IL-7 Signaling Pathway	5.79	0.154	1.667	AKT1,AKT2,BAK1,BCL6,FOXO4,GRB2,GSK3A,H2BW2,MYC,PAX5,PIK3CG,PIK3R2
Production of Nitric Oxide and Reactive Oxygen Species in Macrophages	5.74	0.0995	1.886	AKT1,AKT2,APOC2,APOC4,MAP2K4,MAP3K13,NGFR,PIK3CG,PIK3R2,PPP2CA,PPP2R1A,PPP2R5E,PRKCA,PTPA,RHOG,RND3,SAA4,SIRPA,TNFRSF1B
Role of MAPK Signaling in Inhibiting the Pathogenesis of Influenza	5.73	0.152	2.111	ARAF,CCL5,MAP2K3,MAP2K4,MAP2K6,PLA2G12B,PLA2G2D,PLA2G2F,PLA2G6,PLAAT4,PNPLA2,PNPLA3
Regulation Of The Epithelial Mesenchymal Transition By Growth Factors Pathway	5.71	0.099	4.123	AKT1,AKT2,ARAF,CD40LG,FGF1,FGF18,FGFR4,FGFRL1,GRB2,HMGA2,MAP2K3,MAP2K4,MAP2K6,NGFR,PIK3CG,PIK3R2,RRAS,TNFRSF1B,TNFSF12
Non-Small Cell Lung Cancer Signaling	5.68	0.138	2.121	ABL1,AKT1,AKT2,CASP9,E2F6,GRB2,HDAC8,PIK3CG,PIK3R2,PRKCA,RRAS,RXRB,SUV39H1
Leukocyte Extravasation Signaling	5.67	0.0984	2.84	ABL1,ARHGAP1,CLDN11,CLDN2,CLDN9,CTNND1,CXCL12,GNAI2,ITGA3,MAP2K4,MMP24,PIK3CG,PIK3R2,PRKCA,PXN,SELPLG,THY1,TIMP2,VAV2
Ovarian Cancer Signaling	5.67	0.108	2.828	ABL1,AKT1,AKT2,E2F6,EDN1,HDAC8,PIK3CG,PIK3R2,PRKACA,PRKAR1B,RRAS,SUV39H1,TCF7,TCF7L2,WNT3,WNT7B,WNT9A
Lymphotoxin β Receptor Signaling	5.6	0.182	2.646	AKT1,AKT2,BCL2L1,BIRC2,CASP9,CYC1,DIABLO,PIK3CG,PIK3R2,TRAF4
Tumor Microenvironment Pathway	5.54	0.101	3.3	AKT1,AKT2,ARAF,COL1A2,CXCL12,FGF1,FGF18,FOXO4,HIF1A,IGF1,IGF2,LEP,MMP24,MYC,PIK3CG,PIK3R2,RRAS,TSLP
EGF Signaling	5.53	0.179	2.53	AKT1,AKT2,ELK1,GRB2,MAP2K4,PIK3CG,PIK3R2,PRKCA,RASA1,SRF
Salvage Pathways of Pyrimidine Ribonucleotides	5.53	0.134	3.606	AK7,AKT2,ARAF,CDADC1,CDK18,DYRK1A,MAP2K3,MAP2K4,MAP2K6,NME4,PAK5,PLK1,UCK2
TR/RXR Activation	5.44	0.143	#NUM!	AKT1,AKT2,HIF1A,NCOR1,NCOR2,PIK3CG,PIK3R2,RXRB,SREBF2,SYT12,THRA,THRSP
CDK5 Signaling	5.4	0.122	2.714	ABL1,ITGA3,MAPK4,MAPT,NGF,NGFR,PPP2CA,PPP2R1A,PPP2R2D,PPP2R5E,PRKACA,PRKAR1B,PTPA,RRAS
ATM Signaling	5.38	0.13	0	ABL1,CDKN1A,CREB3L2,CREB5,MAP2K4,PPP2CA,PPP2R1A,PPP2R2D,PPP2R5E,PTPA,RNF168,SUV39H1,TP73
Amyotrophic Lateral Sclerosis Signaling	5.36	0.121	0.905	BCL2L1,BIRC2,CACNB1,CACNG7,CACNG8,CAPN11,CASP9,GRIN1,GRIN2B,IGF1,NOS1,PIK3CG,PIK3R2,SSR4
Role of Tissue Factor in Cancer	5.36	0.121	#NUM!	AKT1,AKT2,ARRB2,BCL2L1,F3,F7,GNA11,GNA13,ITGA3,PDXP,PIK3CG,PIK3R2,PRKCA,RRAS
Multiple Sclerosis Signaling Pathway	5.34	0.0901	3.578	ASIC1,C1QA,CAPN11,CD40LG,CLCF1,GRIN1,GRIN2B,HLA-DQB2,HLA-DRB5,IL11,IL17C,IL18,IL2RA,IL33,LEP,PPARD,PPARG,SLC4A1,SLC8A2,TNFSF12
Melatonin Signaling	5.33	0.153	3.162	ARAF,CALML5,GNAI2,MAP2K3,MAP2K4,MAP2K6,PLCB2,PLCH2,PRKACA,PRKAR1B,PRKCA
Ephrin B Signaling	5.33	0.153	3	ACP1,CXCL12,EPHB4,GNA11,GNA13,GNAI2,GNAT1,GNB3,GNG7,PXN,VAV2
Neuregulin Signaling	5.31	0.12	3.317	AKT1,AKT2,DLG4,ELK1,EREG,GRB2,HSP90AB1,ITGA3,ITGB7,MYC,NRG1,PIK3R2,PRKCA,RRAS
Androgen Signaling	5.27	0.101	1.414	CACNB1,CACNG7,CACNG8,CALML5,CALR,GNA11,GNA13,GNAI2,GNAT1,GNB3,GNG7,PRKACA,PRKAR1B,PRKCA,SRY,TAF9B,TBP
Endometrial Cancer Signaling	5.25	0.167	2.53	AKT1,AKT2,CASP9,ELK1,GRB2,ILK,MYC,PIK3CG,PIK3R2,RRAS
STAT3 Pathway	5.24	0.111	2.111	BMP6,CDKN1A,CSF2RB,FGFR4,IFNAR1,IGF1,IGF1R,IL2RA,IL2RB,IL6ST,MAP2K4,MYC,NGFR,RRAS,SOCS3
Gαq Signaling	5.23	0.1	3.051	AKT1,AKT2,CALML5,ELK1,EPM2A,GNA11,GNA13,GNAI2,GNAT1,GNB3,GNG7,PIK3CG,PIK3R2,PLCB2,PRKCA,RHOG,RND3
HER-2 Signaling in Breast Cancer	5.2	0.0881	1.789	AKT1,AKT2,ARAF,ARF1,ARF5,CASP9,CDKN1A,COX6A1,ELK1,GRB2,GSK3A,H2BW2,ITGB7,MYC,NRG1,PIK3CG,PIK3R2,PRKCA,RRAS,TSC1
Mouse Embryonic Stem Cell Pluripotency	5.19	0.125	2.887	AKT1,AKT2,GRB2,ID1,ID4,IL6ST,LIFR,MYC,PIK3CG,PIK3R2,RRAS,TCF7,TCF7L2
Th2 Pathway	5.17	0.109	2.111	CD28,CD3E,CD40,CD80,GRB2,HLA-DQB2,HLA-DRB5,IL2RA,IL2RB,IL33,PIK3CG,PIK3R2,RUNX3,SOCS3,TSLP
Xenobiotic Metabolism CAR Signaling Pathway	5.14	0.0942	1.698	ALDH1A3,ALDH3B1,ALDH3B2,CHST2,CYP2B6,CYP3A5,GSTA4,GSTM1,HSP90AB1,MAP2K3,MAP2K4,MAP2K6,PPP2CA,PPP2R1A,PPP2R2D,PPP2R5E,PRKCA,PTPA
Role of JAK2 in Hormone-like Cytokine Signaling	5.11	0.161	2.333	BCL2L1,CYP3A5,EPO,IGF1,IRS2,LEP,POMC,SH2B1,SIRPA,SOCS3
eNOS Signaling	5.1	0.103	3.207	AKT1,AKT2,AQP10,CALML5,CASP9,CAV1,CHRNA10,CHRNA4,CHRNB2,CHRND,HSP90AB1,PIK3CG,PIK3R2,PRKACA,PRKAR1B,PRKCA
Hypoxia Signaling in the Cardiovascular System	5.09	0.145	2	AKT1,CREB3L2,CREB5,EDN1,EPO,HIF1A,HSP90AB1,UBE2E3,UBE2G2,UBE2V1,UBE2Z
LXR/RXR Activation	5.06	0.114	0	ABCG4,APOC2,APOC4,IL18,IL1RN,IL33,IL36RN,MLXIPL,NCOR1,NCOR2,NGFR,RXRB,SAA4,TNFRSF1B
PPAR Signaling	5.05	0.121	-2.496	GRB2,HSP90AB1,IL18,IL1RN,IL33,IL36RN,NCOR1,NCOR2,NGFR,PPARD,PPARG,RRAS,TNFRSF1B
mTOR Signaling	5.02	0.0888	0.535	AKT1,AKT2,EIF4G3,HIF1A,PIK3CG,PIK3R2,PPP2CA,PPP2R1A,PPP2R2D,PPP2R5E,PRKCA,PRR5L,PTPA,RHOG,RND3,RPS15A,RRAS,STK11,TSC1
Role of NANOG in Mammalian Embryonic Stem Cell Pluripotency	5.02	0.113	3	AKT1,AKT2,BMP2,BMP6,GRB2,IL6ST,LIFR,PIK3CG,PIK3R2,RRAS,SALL4,WNT3,WNT7B,WNT9A
LPS/IL-1 Mediated Inhibition of RXR Function	5	0.0827	0	ALDH1A3,ALDH3B1,ALDH3B2,APOC2,APOC4,CHST2,CYP2B6,CYP3A5,FABP1,FABP7,GSTA4,GSTM1,IL18,IL1RN,IL33,IL36RN,MAP2K4,NGFR,RARA,SLC27A5,TNFRSF1B
α-Adrenergic Signaling	4.96	0.119	2.236	CALML5,EPM2A,GNA11,GNA13,GNAI2,GNAT1,GNB3,GNG7,PRKACA,PRKAR1B,PRKCA,RRAS,SLC8A2
Osteoarthritis Pathway	4.95	0.0847	1.069	ANXA2,BMP2,CASP14,CASP9,CREB3L2,CREB5,FGF18,GLIS2,HIF1A,IHH,ITGA3,ITGB7,LEP,PPARD,PPARG,PTHLH,S1PR3,TCF7,TCF7L2,TNFRSF1B
Pancreatic Adenocarcinoma Signaling	4.93	0.111	2.53	ABL1,AKT1,AKT2,BCL2L1,CASP9,CDKN1A,E2F6,ELK1,GRB2,HDAC8,MAP2K4,PIK3CG,PIK3R2,SUV39H1
Renal Cell Carcinoma Signaling	4.93	0.139	2.828	AKT1,AKT2,ELOB,GRB2,HIF1A,PAK4,PAK5,PIK3CG,PIK3R2,RBX1,RRAS
Induction of Apoptosis by HIV1	4.92	0.154	1.667	BAK1,BCL2L1,BIRC2,CASP9,CYC1,DIABLO,MAP2K4,NGFR,SLC25A6,TNFRSF1B
ERB2-ERBB3 Signaling	4.92	0.154	1.897	AKT1,ELK1,GRB2,GSK3A,H2BW2,MYC,NRG1,PIK3CG,PIK3R2,RRAS
Natural Killer Cell Signaling	4.92	0.0909	2.357	AKT1,AKT2,CD226,COL1A2,COL5A3,GRB2,IL18,IL2RB,LILRB1,MAP2K3,MAP3K13,PAK4,PAK5,PIK3CG,PIK3R2,PXN,RRAS,VAV2
NRF2-mediated Oxidative Stress Response	4.92	0.0844	2.333	AKT1,CBR1,CYP2B6,CYP3A5,DNAJC14,GSTA4,GSTM1,HERPUD1,HSP90AB1,JUND,MAFF,MAP2K3,MAP2K4,MAP2K6,PIK3CG,PIK3R2,PRKCA,RBX1,RRAS,UBE2E3
Estrogen-Dependent Breast Cancer Signaling	4.82	0.136	3	AKT1,AKT2,CREB3L2,CREB5,DHRS11,ELK1,IGF1,IGF1R,PIK3CG,PIK3R2,RRAS
Chemokine Signaling	4.82	0.136	2.111	CALML5,CAMK1D,CAMK1G,CCL5,CXCL12,GNAI2,MYL2,PIK3CG,PLCB2,PRKCA,RRAS
Mitotic Roles of Polo-Like Kinase	4.8	0.149	#NUM!	HSP90AB1,PLK1,PLK5,PPP2CA,PPP2R1A,PPP2R2D,PPP2R5E,PRC1,PTPA,WEE1
Antioxidant Action of Vitamin C	4.75	0.114	-2.53	CSF2RB,MAP2K4,PLA2G12B,PLA2G2D,PLA2G2F,PLA2G6,PLAAT4,PLCB2,PLCH2,PNPLA2,PNPLA3,SLC23A3,TXNDC2
fMLP Signaling in Neutrophils	4.74	0.107	3.162	CALML5,ELK1,FPR1,GNA11,GNA13,GNAI2,GNAT1,GNB3,GNG7,PIK3CG,PIK3R2,PLCB2,PRKCA,RRAS
Actin Cytoskeleton Signaling	4.73	0.082	4	FGF1,FGF18,GIT1,GNA13,GRB2,ITGA3,ITGB7,MYL12A,MYL2,MYO5C,PAK4,PAK5,PFN1,PIK3CG,PIK3R2,PIP5K1C,PXN,RRAS,SLC9A1,VAV2
Sonic Hedgehog Signaling	4.73	0.226	0	ARRB2,DYRK1A,DYRK1B,GLIS2,PRKACA,PRKAR1B,SUFU
HGF Signaling	4.7	0.106	2.496	AKT1,AKT2,CDKN1A,ELK1,GRB2,ITGA3,ITGB7,MAP2K4,MAP3K13,PIK3CG,PIK3R2,PRKCA,PXN,RRAS
GABA Receptor Signaling	4.7	0.106	#NUM!	AP2M1,CACNB1,CACNG7,CACNG8,DNM1,GABRG2,GNA11,GNA13,GNAI2,GNAT1,GNB3,GNG7,KCNH2,KCNQ3
Cellular Effects of Sildenafil (Viagra)	4.69	0.1	#NUM!	CACNB1,CACNG7,CACNG8,CALML5,KCNH2,KCNQ3,MYL12A,MYL2,MYO5C,PDE1B,PDE4A,PLCB2,PLCH2,PRKACA,PRKAR1B
MicroRNA Biogenesis Signaling Pathway	4.68	0.0909	3.153	ABL1,AKT1,AKT2,BMP6,DDX17,DIS3L,EXOSC3,HNRNPA1,HSP90AB1,IGF1,KHSRP,MYC,PIK3CG,PIK3R2,PTGES3,RRAS,ST13
VEGF Family Ligand-Receptor Interactions	4.67	0.131	2.714	AKT1,AKT2,GRB2,PIK3CG,PIK3R2,PLA2G12B,PLA2G2D,PLA2G2F,PLA2G6,PRKCA,RRAS
PAK Signaling	4.63	0.111	2.887	GIT1,GRB2,ITGA3,ITGB7,MAP2K4,MYL12A,MYL2,PAK4,PAK5,PIK3CG,PIK3R2,PXN,RRAS
Cyclins and Cell Cycle Regulation	4.62	0.129	-1.633	ABL1,CDKN1A,E2F6,HDAC8,PPP2CA,PPP2R1A,PPP2R2D,PPP2R5E,PTPA,SUV39H1,WEE1
Factors Promoting Cardiogenesis in Vertebrates	4.59	0.098	3.207	BMP2,BMP6,CREB3L2,CREB5,MAP2K4,MYC,MYL2,PLCB2,PLCH2,PRKCA,TCF7,TCF7L2,WNT3,WNT7B,WNT9A
Sirtuin Signaling Pathway	4.55	0.0751	-0.258	AGTRAP,AKT1,BMAL1,CPS1,CYC1,EPO,FOXO4,H1-10,HIF1A,LDHD,MAPK4,MYC,PGAM2,POLR1D,PPARG,SIRT2,SLC25A6,STK11,SUV39H1,TIMM22,TIMM23,TP73
Sphingosine-1-phosphate Signaling	4.51	0.108	1.941	AKT1,AKT2,CASP14,CASP9,GNA13,GNAI2,PIK3CG,PIK3R2,PLCB2,PLCH2,RHOG,RND3,S1PR3
Reelin Signaling in Neurons	4.49	0.101	3.742	AKT1,AKT2,GRIN1,GRIN2B,ITGA3,LRP8,MAP2K3,MAP2K4,MAP2K6,MAP4K1,MAPT,NDEL1,PIK3CG,PIK3R2
Apoptosis Signaling	4.48	0.115	0.302	BAK1,BCL2L1,BCL2L10,BIRC2,CAPN11,CASP9,CYC1,DIABLO,MAP2K4,PRKCA,RRAS,TNFRSF1B
PPARα/RXRα Activation	4.45	0.0872	-0.277	GNA11,GPD1,GRB2,HELZ2,HSP90AB1,MAP2K3,MAP2K4,MAP2K6,NCOR1,NCOR2,NR2C2,PLCB2,PLCH2,PRKACA,PRKAR1B,PRKCA,RRAS
Adipogenesis pathway	4.45	0.101	0	AGPAT2,AKT1,BMAL1,BMP2,FGF1,FGFR4,FGFRL1,HDAC8,HIF1A,LEP,NR1D1,PPARG,SIRT2,TCF7
DNA damage-induced 14-3-3σ Signaling	4.45	0.174	0.707	AKT1,AKT2,BCL2L1,CASP14,CASP9,CDKN1A,TP73,WEE1
ERK5 Signaling	4.42	0.135	2.333	AKT1,CREB3L2,CREB5,GNA13,IL6ST,MYC,NGF,RRAS,YWHAE,YWHAH
Mitochondrial Dysfunction	4.37	0.0696	1.225	ADRB3,ATP1A3,CACNB1,CACNG7,CACNG8,CALML5,CAPN11,CASP9,COX6A1,CREB3L2,CREB5,CYC1,DLAT,FIS1,GSTM1,HAP1,MAP2K4,MAPT,NOS1,PIK3CG,PIK3R2,PPARG,PRKACA,PRKAR1B
RHOA Signaling	4.36	0.105	1.941	ARHGAP1,GNA13,IGF1,IGF1R,MYL12A,MYL2,PFN1,PIP5K1C,RND3,SEPTIN4,SEPTIN5,SEPTIN6,SEPTIN9
Crosstalk between Dendritic Cells and Natural Killer Cells	4.34	0.121	2.111	CCR7,CD226,CD28,CD40,CD40LG,CD80,CSF2RB,HLA-DRB5,IL18,IL2RB,TNFRSF1B
PFKFB4 Signaling Pathway	4.31	0.167	1.89	CREB3L2,CREB5,GPI,MAP2K3,MAP2K4,MAP2K6,PRKACA,PRKAR1B
IL-2 Signaling	4.28	0.145	3	AKT1,AKT2,ELK1,GRB2,IL2RA,IL2RB,PIK3CG,PIK3R2,RRAS
HOTAIR Regulatory Pathway	4.27	0.092	2.84	AKT1,AKT2,BRD4,CDKN1A,COL1A2,MMP24,MYC,PIK3CG,PIK3R2,SRF,TCF7,TCF7L2,WNT3,WNT7B,WNT9A
VDR/RXR Activation	4.22	0.128	0.333	CCL5,CDKN1A,HR,MXD1,NCOR1,NCOR2,PPARD,PRKCA,RXRB,VDR
Systemic Lupus Erythematosus In T Cell Signaling Pathway	4.18	0.056	2.121	AKT1,AKT2,BCL6,CASP14,CASP9,CD28,CD3E,CD40LG,CD80,CREB3L2,CREB5,CREM,FOXP3,GNA13,GNAI2,GRB2,HLA-DQB2,HLA-DRB5,LEP,MAP2K3,MAP2K4,MAP2K6,NOS1,PIK3CG,PIK3R2,PPP2CA,PPP2R1A,PPP2R2D,PPP2R5E,PTPA,RHOG,RND3,RRAS,S1PR3,SELPLG,STIM1
MYC Mediated Apoptosis Signaling	4.18	0.16	2.121	ADRB3,BCL2L1,CASP9,MYC,NGFR,PRKACA,PRKAR1B,TNFRSF1B
Role of JAK family kinases in IL-6-type Cytokine Signaling	4.17	0.127	2.53	BCL2L1,CLCF1,HSP90AB1,IL11,IL6ST,LIFR,MAP2K4,MYC,POMC,SOCS3
Prolactin Signaling	4.17	0.116	2.121	CCDC51,GRB2,LRRC38,LRRC52,MYC,PIK3CG,PIK3R2,PRKCA,RRAS,SOCS3,TCF7
IL-1 Signaling	4.13	0.115	2.236	GNA11,GNA13,GNAI2,GNAT1,GNB3,GNG7,MAP2K3,MAP2K4,MAP2K6,PRKACA,PRKAR1B
Cell Cycle Regulation by BTG Family Proteins	4.12	0.184	#NUM!	BTG2,E2F6,PPP2CA,PPP2R1A,PPP2R2D,PPP2R5E,PTPA
Pyrimidine Ribonucleotides Interconversion	4.12	0.184	1.89	AK7,CANT1,ENTPD2,ENTPD8,NME4,NUDT18,SLC25A42
Pyridoxal 5'-phosphate Salvage Pathway	4.12	0.138	3	AKT2,ARAF,CDK18,DYRK1A,MAP2K3,MAP2K4,MAP2K6,PAK5,PLK1
Clathrin-mediated Endocytosis Signaling	4.1	0.0817	#NUM!	AP1S1,AP2M1,AP3B2,APOC2,APOC4,ARRB2,DNM1,FGF1,FGF18,GRB2,IGF1,ITGB7,PIK3CG,PIK3R2,PIP5K1C,SAA4,SH3GL1
Synaptic Long Term Potentiation	4.07	0.0985	3.464	CALML5,CREB3L2,CREB5,GNA11,GRIN1,GRIN2B,GRM3,PLCB2,PLCH2,PRKACA,PRKAR1B,PRKCA,RRAS
Ribonucleotide Reductase Signaling Pathway	4.06	0.0882	2.84	AKT1,AKT2,CASP9,CDKN1A,CREB3L2,CREB5,DPF1,E2F6,HIF1A,MAP2K4,MYC,PIK3CG,PIK3R2,SMARCC2,WEE1
FLT3 Signaling in Hematopoietic Progenitor Cells	4.03	0.122	3	AKT1,AKT2,CREB3L2,CREB5,ELK1,GRB2,PIK3CG,PIK3R2,RRAS,STAT2
JAK/STAT Signaling	4.03	0.122	1.897	AKT1,AKT2,BCL2L1,CDKN1A,GRB2,PIK3CG,PIK3R2,RRAS,SOCS3,STAT2
VEGF Signaling	4	0.111	2.53	AKT1,AKT2,BCL2L1,GRB2,HIF1A,PIK3CG,PIK3R2,PRKCA,PXN,RRAS,YWHAE
Aldosterone Signaling in Epithelial Cells	4	0.0872	2.828	ASIC1,CCDC51,DNAJC14,HSP90AB1,HSPB6,LRRC38,LRRC52,PIK3CG,PIK3R2,PIP5K1C,PLCB2,PLCH2,PRKCA,SASS6,SLC9A1
Xenobiotic Metabolism PXR Signaling Pathway	3.99	0.0833	2	ALDH1A3,ALDH3B1,ALDH3B2,CES3,CES4A,CHST2,CYP2B6,CYP3A5,GSTA4,GSTM1,HSP90AB1,NCOR1,NCOR2,PRKACA,PRKAR1B,PRKCA
BAG2 Signaling Pathway	3.94	0.119	0.378	ANXA2,CDKN1A,CTSB,MAPKAPK2,MAPT,MYC,PSMA1,PSMB11,PSMB8,PSMD3
Airway Pathology in Chronic Obstructive Pulmonary Disease	3.94	0.102	#NUM!	CD40LG,CLCF1,FGF1,FGF18,GZMB,IL11,IL17C,IL18,IL33,LEP,TNFSF12,TSLP
Virus Entry via Endocytic Pathways	3.94	0.102	#NUM!	ABL1,AP1S1,AP2M1,AP3B2,CAV1,CXADR,DNM1,ITGB7,PIK3CG,PIK3R2,PRKCA,RRAS
GPCR-Mediated Nutrient Sensing in Enteroendocrine Cells	3.94	0.102	2.309	CACNB1,CACNG7,CACNG8,FFAR3,GNA11,GNAI2,GNG7,PLCB2,PLCH2,PRKACA,PRKAR1B,PRKCA
Role of JAK1 and JAK3 in γc Cytokine Signaling	3.91	0.13	#NUM!	GRB2,IL2RA,IL2RB,IRS2,PIK3CG,PIK3R2,RRAS,SOCS3,TSLP
Phospholipases	3.91	0.13	2.121	PLA2G12B,PLA2G2D,PLA2G2F,PLA2G6,PLAAT4,PLCB2,PLCH2,PNPLA2,PNPLA3
Role of Pattern Recognition Receptors in Recognition of Bacteria and Viruses	3.9	0.0897	1.633	C1QA,CCL5,CD40LG,CLCF1,IL11,IL17C,IL18,IL33,LEP,MAP2K4,PIK3CG,PIK3R2,PRKCA,TNFSF12
Pyrimidine Ribonucleotides De Novo Biosynthesis	3.9	0.171	1.89	AK7,CANT1,ENTPD2,ENTPD8,NME4,NUDT18,SLC25A42
GM-CSF Signaling	3.86	0.129	3	AKT1,AKT2,BCL2L1,CSF2RB,ELK1,GRB2,PIK3CG,PIK3R2,RRAS
Eicosanoid Signaling	3.86	0.129	1.633	ALOX12,HPGDS,PLA2G12B,PLA2G2D,PLA2G2F,PLA2G6,PLAAT4,PNPLA2,PNPLA3
HIPPO signaling	3.86	0.116	-1.89	DLG4,NF2,PPP2CA,PPP2R1A,PPP2R2D,PPP2R5E,PTPA,TEAD2,YWHAE,YWHAH
Intrinsic Prothrombin Activation Pathway	3.83	0.167	2.646	COL1A2,COL5A3,KLK10,KLK4,KLK7,KLK9,KLKB1
Renin-Angiotensin Signaling	3.83	0.0992	2.887	CCL5,ELK1,GRB2,MAP2K4,PAK4,PAK5,PIK3CG,PIK3R2,PRKACA,PRKAR1B,PRKCA,RRAS
Neuroprotective Role of THOP1 in Alzheimer's Disease	3.83	0.0992	1	F7,GZMB,KLK10,KLK4,KLK7,MAPT,PRKACA,PRKAR1B,PRSS45P,SRY,TMPRSS11D,YWHAE
Growth Hormone Signaling	3.81	0.127	1.633	ELK1,IGF1,IGF1R,IGF2,PIK3CG,PIK3R2,PRKCA,SOCS3,SRF
Pulmonary Healing Signaling Pathway	3.81	0.0804	3.5	ARAF,CXCL12,GRB2,HIF1A,MAP2K4,MMP24,MYC,NGFR,PRKCA,RRAS,TCF7,TCF7L2,TNFRSF1B,WNT3,WNT7B,WNT9A
Basal Cell Carcinoma Signaling	3.77	0.125	0.816	BMP2,BMP6,GLIS2,SUFU,TCF7,TCF7L2,WNT3,WNT7B,WNT9A
IL-15 Production	3.77	0.0976	3.464	ABL1,CSF1R,DYRK1A,EPHA8,EPHB4,FGFR4,IGF1R,LMTK3,MAP2K3,MAP2K4,MAP2K6,TIE1
Regulation of eIF4 and p70S6K Signaling	3.75	0.0829	1.265	AKT1,AKT2,EIF4G3,GRB2,ITGA3,ITGB7,PIK3CG,PIK3R2,PPP2CA,PPP2R1A,PPP2R2D,PPP2R5E,PTPA,RPS15A,RRAS
Xenobiotic Metabolism General Signaling Pathway	3.72	0.0909	2.496	AKT1,AKT2,GSTA4,GSTM1,MAP2K3,MAP2K4,MAP2K6,MAP3K13,PIK3CG,PIK3R2,PRKCA,RBX1,RRAS
Role of CHK Proteins in Cell Cycle Checkpoint Control	3.71	0.138	0.816	CDKN1A,E2F6,PLK1,PPP2CA,PPP2R1A,PPP2R2D,PPP2R5E,PTPA
MSP-RON Signaling Pathway	3.71	0.138	#NUM!	CSF2RB,KLK10,KLK4,KLK7,KLK9,KLKB1,PIK3CG,PIK3R2
Paxillin Signaling	3.7	0.103	3.162	ARF1,GRB2,ITGA3,ITGB7,MAP2K4,PAK4,PAK5,PIK3CG,PIK3R2,PXN,RRAS
RANK Signaling in Osteoclasts	3.65	0.11	2.53	AKT1,AKT2,BIRC2,CALML5,ELK1,MAP2K4,MAP2K6,MAP3K13,PIK3CG,PIK3R2
GPCR-Mediated Integration of Enteroendocrine Signaling Exemplified by an L Cell	3.63	0.12	-0.333	ADRB3,GLP1R,GNA11,GNAI2,PLCB2,PLCH2,PRKACA,PRKAR1B,SSTR5
PCP (Planar Cell Polarity) Pathway	3.6	0.133	2.449	JUND,MAP2K4,NDP,PFN1,VANGL1,WNT3,WNT7B,WNT9A
Apelin Pancreas Signaling Pathway	3.58	0.152	0.378	APLN,APLNR,MAP2K4,PIK3CG,PIK3R2,PRKACA,PRKAR1B
IL-23 Signaling Pathway	3.58	0.152	1.134	AKT1,AKT2,FOXP3,HIF1A,PIK3CG,PIK3R2,SOCS3
NOD1/2 Signaling Pathway	3.55	0.0794	2.84	BIRC2,CD40LG,CLCF1,HSP90AB1,IFNAR1,IL11,IL17C,IL18,IL33,LEP,MAP2K3,MAP2K4,MAP2K6,MAPKAPK2,TNFSF12
Antiproliferative Role of Somatostatin Receptor 2	3.54	0.117	2.121	CDKN1A,ELK1,GNB3,GNG7,NOS1,PIK3CG,PIK3R2,RRAS,SMARCC2
nNOS Signaling in Neurons	3.52	0.149	2.236	CALML5,CAPN11,DLG4,GRIN1,GRIN2B,NOS1,PRKCA
Toll-like Receptor Signaling	3.5	0.115	1.667	ELK1,IL18,IL1RN,IL33,IL36RN,MAP2K3,MAP2K4,MAP2K6,TRAF4
NAD Signaling Pathway	3.49	0.0861	2.496	AKT1,AKT2,BMAL1,BMP6,H1-10,HIF1A,IGF1,LDHD,NMNAT1,PIK3CG,PIK3R2,RYR2,SIRT2
TGF-β Signaling	3.46	0.104	2.646	BMP2,GRB2,MAP2K3,MAP2K4,MAP2K6,MAP4K1,RRAS,RUNX3,TFE3,VDR
IL-3 Signaling	3.46	0.114	3	AKT1,AKT2,CSF2RB,ELK1,GRB2,PIK3CG,PIK3R2,PRKCA,RRAS
Regulation of Actin-based Motility by Rho	3.43	0.0957	2.53	ARHGDIA,ITGA3,ITGB7,MYL12A,MYL2,PAK4,PAK5,PFN1,PIP5K1C,RHOG,RND3
PXR/RXR Activation	3.36	0.123	2.828	AKT1,AKT2,CES3,CYP2B6,CYP3A5,GSTM1,PRKACA,PRKAR1B
Necroptosis Signaling Pathway	3.35	0.0833	2.496	BIRC2,CAPN11,IFNAR1,NGFR,PLA2G12B,PLA2G2D,PLA2G2F,PLA2G6,SLC25A6,STAT2,TIMM22,TIMM23,TNFRSF1B
Cell Cycle: G2/M DNA Damage Checkpoint Regulation	3.35	0.14	1.633	ABL1,CDKN1A,CKS1B,PLK1,WEE1,YWHAE,YWHAH
Gap Junction Signaling	3.33	0.0758	#NUM!	AKT1,AKT2,CAV1,GJD2,GNAI2,GRB2,PIK3CG,PIK3R2,PLCB2,PLCH2,PRKACA,PRKAR1B,PRKCA,RRAS,SMARCC2
Role of PI3K/AKT Signaling in the Pathogenesis of Influenza	3.32	0.121	1.134	AKT1,AKT2,CASP9,CCL5,GNAI2,IFNAR1,PIK3CG,PIK3R2
Glutamate Receptor Signaling	3.32	0.121	#NUM!	CALML5,DLG4,GNB3,GNG7,GRIN1,GRIN2B,GRM3,SLC17A7
CD40 Signaling	3.27	0.119	2.121	CD40,CD40LG,MAP2K3,MAP2K4,MAP2K6,MAPKAPK2,PIK3CG,PIK3R2
LPS-stimulated MAPK Signaling	3.22	0.106	3	ELK1,MAP2K3,MAP2K4,MAP2K6,PIK3CG,PIK3R2,PRKCA,RRAS,SRF
Role Of Chondrocytes In Rheumatoid Arthritis Signaling Pathway	3.22	0.0851	2.887	ASIC1,CASP9,CXCL12,IL18,IL1RN,IL33,IL36RN,IL6ST,MAP2K4,MMP24,NGFR,TNFRSF1B
Triacylglycerol Biosynthesis	3.09	0.127	2.236	AGPAT1,AGPAT2,LPCAT3,LPIN3,PLPPR2,PNPLA3,SIRT2
Immunogenic Cell Death Signaling Pathway	3.04	0.1	1.667	BAK1,CALR,CASP9,FPR1,GZMB,HSP90AB1,IFNAR1,NGFR,TNFRSF1B
CD27 Signaling in Lymphocytes	3	0.123	0.816	BCL2L1,CASP9,CYC1,MAP2K3,MAP2K4,MAP2K6,MAP3K13
CNTF Signaling	3	0.123	2.646	AKT1,GRB2,IL6ST,LIFR,PIK3CG,PIK3R2,RRAS
Role of IL-17A in Arthritis	3	0.123	#NUM!	CCL5,MAP2K3,MAP2K4,MAP2K6,MAPKAPK2,PIK3CG,PIK3R2
Apelin Adipocyte Signaling Pathway	2.97	0.0978	1.667	APLN,APLNR,GNA11,GNAI2,GSTM1,HIF1A,MAPK4,PRKACA,PRKAR1B
Cancer Drug Resistance By Drug Efflux	2.95	0.121	2.646	AKT1,AKT2,ARAF,FOXO4,PIK3CG,PIK3R2,RRAS
Ferroptosis Signaling Pathway	2.92	0.0833	2.111	ALOX12,ANGPTL4,ARAF,ARF1,ARF5,CDKN1A,CTSB,LPCAT3,PEBP1,RRAS,SREBF2
GDNF Family Ligand-Receptor Interactions	2.91	0.105	2.646	DOK1,GRB2,IRS2,MAP2K4,PIK3CG,PIK3R2,RASA1,RRAS
Macropinocytosis Signaling	2.91	0.105	2.449	ANKFY1,CSF1R,ITGB7,NGF,PIK3CG,PIK3R2,PRKCA,RRAS
Fcγ Receptor-mediated Phagocytosis in Macrophages and Monocytes	2.9	0.0957	3	AKT1,AKT2,FCGR1A,PIK3CG,PIK3R2,PLA2G6,PRKCA,PXN,VAV2
MIF Regulation of Innate Immunity	2.88	0.136	1.633	CD74,MAP2K4,PLA2G12B,PLA2G2D,PLA2G2F,PLA2G6
NF-κB Activation by Viruses	2.83	0.103	2.828	AKT1,AKT2,ITGA3,PIK3CG,PIK3R2,PRKCA,RRAS,TBP
Bladder Cancer Signaling	2.82	0.0862	2	ABL1,CDKN1A,E2F6,FGF1,FGF18,HDAC8,MMP24,MYC,RRAS,SUV39H1
Maturity Onset Diabetes of Young (MODY) Signaling	2.8	0.101	#NUM!	APOC2,APOC4,CACNB1,CACNG7,CACNG8,FABP1,KCNJ11,PDX1
Phagosome Maturation	2.79	0.0759	#NUM!	ATP6AP2,ATP6V0E2,BET1L,CALR,CTSB,DYNLRB1,HLA-DRB5,NAPA,NOS1,PRDX2,VAMP2,VPS37B
p53 Signaling	2.78	0.0918	-1.414	AKT1,AKT2,BCL2L1,CDKN1A,HIF1A,PIK3CG,PIK3R2,ST13,TP73
Melanocyte Development and Pigmentation Signaling	2.78	0.0918	2.828	CREB3L2,CREB5,GRB2,PIK3CG,PIK3R2,POMC,PRKACA,PRKAR1B,RRAS
UVA-Induced MAPK Signaling	2.78	0.0918	2.449	BCL2L1,CASP9,MAP2K4,PIK3CG,PIK3R2,PLCB2,PLCH2,PRKCA,RRAS
Dopamine Receptor Signaling	2.76	0.1	#NUM!	PPP2CA,PPP2R1A,PPP2R2D,PPP2R5E,PRKACA,PRKAR1B,PTPA,SPR
Protein Ubiquitination Pathway	2.74	0.0623	#NUM!	BIRC2,DNAJC14,ELOB,HSP90AB1,HSPB6,PSMA1,PSMB8,PSMD3,RBX1,SASS6,UBE2E3,UBE2G2,UBE2V1,UBE2Z,USP22,USP25,USP5
Thrombopoietin Signaling	2.74	0.111	2.646	GRB2,IRS2,MYC,PIK3CG,PIK3R2,PRKCA,RRAS
Ephrin A Signaling	2.73	0.128	#NUM!	EPHA10,EPHA8,NGFR,PIK3CG,PIK3R2,VAV2
nNOS Signaling in Skeletal Muscle Cells	2.68	0.125	#NUM!	CACNB1,CACNG7,CACNG8,CALML5,NOS1,RYR2
Ketolysis	2.65	0.3	#NUM!	ACAT2,BDH2,OXCT1
Melanoma Signaling	2.59	0.12	1.633	AKT1,AKT2,CDKN1A,PIK3CG,PIK3R2,RRAS
FAT10 Cancer Signaling Pathway	2.59	0.12	1.342	AKT1,AKT2,MAD2L2,NGFR,TCF7L2,TNFRSF1B
Role of Hypercytokinemia/hyperchemokinemia in the Pathogenesis of Influenza	2.56	0.093	0.707	CCL3,CCL5,IFNAR1,IL18,IL1RN,IL33,IL36RN,STAT2
ERBB4 Signaling	2.55	0.103	2.646	AKT1,GRB2,NRG1,PIK3CG,PIK3R2,PRKCA,RRAS
Cell Cycle: G1/S Checkpoint Regulation	2.55	0.103	-0.378	ABL1,CDKN1A,E2F6,HDAC8,MYC,NRG1,SUV39H1
Dendritic Cell Maturation	2.55	0.0487	3.657	AKT1,AKT2,CCR7,CD1C,CD3E,CD40,CD40LG,CD80,COL1A2,COL5A3,CREB3L2,CREB5,FCGR1A,HLA-DQB2,HLA-DRB5,IFNAR1,IL18,IL1RN,IL33,IL36RN,LEP,MAP2K4,NGFR,PIK3CG,PIK3R2,PLCB2,PLCH2,STAT2,TNFRSF1B
TNFR1 Signaling	2.55	0.118	1.633	BIRC2,CASP9,MAP2K4,MAP4K2,PAK4,PAK5
Amyloid Processing	2.55	0.118	#NUM!	AKT1,AKT2,CAPN11,MAPT,PRKACA,PRKAR1B
Regulation Of The Epithelial Mesenchymal Transition In Development Pathway	2.53	0.092	1.633	GLIS2,HIF1A,SUFU,TCF7,TCF7L2,WNT3,WNT7B,WNT9A
MIF-mediated Glucocorticoid Regulation	2.51	0.139	1.342	CD74,PLA2G12B,PLA2G2D,PLA2G2F,PLA2G6
Interferon Signaling	2.51	0.139	1.342	BAK1,IFI6,IFNAR1,PSMB8,STAT2
Apelin Cardiac Fibroblast Signaling Pathway	2.46	0.174	2	AKT1,AKT2,APLN,APLNR
Phototransduction Pathway	2.42	0.111	#NUM!	GNAT1,GNB3,PDE6G,PRKACA,PRKAR1B,RHO
Assembly of RNA Polymerase I Complex	2.41	0.25	#NUM!	POLR1D,TBP,UBTF
IL-22 Signaling	2.39	0.167	1	AKT1,AKT2,MAP2K4,SOCS3
Antigen Presentation Pathway	2.36	0.128	#NUM!	CALR,CD74,HLA-DQB2,HLA-DRB5,PSMB8
Chaperone Mediated Autophagy Signaling Pathway	2.35	0.0467	-1.826	AKT1,ATP6AP2,ATP6V0E2,BMAL1,CD3E,HIF1A,HSP90AB1,IGF1R,IL18,MAP2K4,MAPT,MMP24,MTRNR2L13,MTRNR2L4,MTRNR2L5,MTRNR2L7,MYC,NCOR1,NCOR2,PAX2,PEA15,PHLPP1,PIK3CG,PIK3R2,PRR5L,PSMA1,PSMB11,PSMB8,RARA,RND3
Pyroptosis Signaling Pathway	2.35	0.086	0.707	CASP9,GBP2,IL18,MEFV,NGFR,PRKACA,PRKAR1B,TNFRSF1B
Molybdenum Cofactor Biosynthesis	2.35	0.5	#NUM!	MOCS2,MOCS3
CDP-diacylglycerol Biosynthesis I	2.32	0.16	#NUM!	AGPAT1,AGPAT2,LPCAT3,PNPLA3
Role of PKR in Interferon Induction and Antiviral Response	2.31	0.0735	1	CASP9,CYC1,FCGR1A,HSP90AB1,IFNAR1,IL18,MAP2K3,MAP2K4,MAP2K6,STAT2
NAD biosynthesis II (from tryptophan)	2.3	0.231	#NUM!	AFMID,KMO,NMNAT1
RAC Signaling	2.29	0.073	3	ELK1,ITGA3,ITGB7,MAP2K4,PAK4,PAK5,PIK3CG,PIK3R2,PIP5K1C,RRAS
IL-13 Signaling Pathway	2.28	0.0776	1	AKT1,AKT2,BCL2L1,FOSL2,IL33,PIK3CG,PIK3R2,SOCS3,TSLP
Tryptophan Degradation III (Eukaryotic)	2.26	0.154	2	ACAT2,AFMID,GCDH,KMO
TREM1 Signaling	2.25	0.0909	0.378	AKT1,AKT2,CCL3,CD40,GRB2,IL18,LAT2
Phosphatidylglycerol Biosynthesis II (Non-plastidic)	2.2	0.148	#NUM!	AGPAT1,AGPAT2,LPCAT3,PNPLA3
Retinoic acid Mediated Apoptosis Signaling	2.19	0.1	1	CASP9,CRABP1,IFNAR1,RARA,RARG,RXRB
SPINK1 Pancreatic Cancer Pathway	2.19	0.1	-2.449	CTSB,KLK10,KLK4,KLK7,KLK9,KLKB1
Hereditary Breast Cancer Signaling	2.18	0.0704	#NUM!	AKT1,AKT2,CDKN1A,DPF1,HDAC8,PIK3CG,PIK3R2,RRAS,SMARCC2,WEE1
Semaphorin Signaling in Neurons	2.16	0.0984	#NUM!	ARHGAP1,DPYSL5,PAK4,PAK5,RHOG,RND3
Protein Citrullination	2.13	0.4	#NUM!	PADI1,PADI3
Telomere Extension by Telomerase	2.12	0.2	#NUM!	HNRNPA1,TERF1,TINF2
Role of OCT4 in Mammalian Embryonic Stem Cell Pluripotency	2.05	0.109	#NUM!	HOXB1,IGF2BP1,RARA,RXRB,SALL4
Extrinsic Prothrombin Activation Pathway	2.04	0.188	#NUM!	F3,F7,TFPI
Retinol Biosynthesis	2.01	0.106	2.236	CES3,CES4A,PNPLA2,PNPLA3,RDH8

## Sheet: 4
Female Trained: Post Acute Exercise vs Resting
Ingenuity Canonical Pathways	-log(p-value)	Ratio	z-score	Molecules
G-Protein Coupled Receptor Signaling	42.2	0.201	5.642	ADCY6,ADGRA2,ADGRB2,ADGRB3,ADGRE3,ADGRF5,ADORA1,ADRA1A,AGTR2,AKT2,AKT3,APEX1,ARRB2,ATF2,AVPR2,BRS3,CAMK2D,CCR8,CHP1,CHRM2,CNR1,CREB3L3,CRK,DUSP4,DUSP9,F2R,F2RL1,FOXO1,FZD3,FZD6,GDE1,GDPD1,GHRHR,GNA11,GNA13,GNAI2,GNAQ,GNG12,GNG13,GNG4,GNG5,GPR12,GPR135,GPR139,GPR17,GPR173,GPR183,GPR21,GPR34,GPR52,GPR6,GPR84,GPRC5A,GRK2,GRK6,GRM7,GUCY1B1,HCN1,HRH4,HTR1F,HTR2A,HTR2B,IKBKB,KCNH2,KCNN3,LATS2,LHCGR,LPA…
S100 Family Signaling Pathway	41.9	0.192	6.74	ADGRA2,ADGRB2,ADGRB3,ADGRE3,ADGRF5,ADORA1,ADRA1A,AGTR2,AKT2,AKT3,ANXA1,ANXA2,ATF2,ATP2A2,ATP5F1E,AVPR2,BDNF,BRS3,CACNA1B,CACNB1,CACNB2,CACNB4,CACNG2,CACNG4,CACNG7,CACNG8,CACYBP,CAMK2D,CCR8,CDKN1A,CHRM2,CNR1,CREB3L3,EREG,ETV4,EZR,F2R,F2RL1,FZD3,FZD6,GHRHR,GNA11,GPR12,GPR135,GPR139,GPR17,GPR173,GPR183,GPR21,GPR34,GPR52,GPR6,GPR84,GPRC5A,GRM7,HBEGF,HRH4,HTR1F,HTR2A,HTR2B,IFNA4,IKBKB,IL6,ITPR1,LEF1,L…
Cardiac Hypertrophy Signaling (Enhanced)	41.1	0.223	6.74	ACVR1,ADCY6,ADRA1A,AKT2,AKT3,APEX1,ATF2,ATP2A2,CACNA1B,CACNB1,CACNB2,CACNB4,CACNG2,CACNG4,CACNG7,CACNG8,CAMK2D,CD40LG,CHP1,CLCF1,CTF1,DVL3,EDN1,FGF10,FGF11,FGF14,FGF20,FGF23,FZD3,FZD6,GDE1,GDPD1,GNA11,GNA13,GNAI2,GNAQ,GNG12,GNG13,GNG4,GNG5,GUCY1B1,HAND1,HDAC8,IGF1,IKBKB,IL11,IL17F,IL18RAP,IL1A,IL1RL1,IL2,IL20RB,IL36G,IL6,IL7R,ITGA10,ITGAD,ITGB1,ITPR1,JAK2,LEP,MAP2K1,MAP2K3,MAP3K1,MAP3K13,MAP3K8,M…
CREB Signaling in Neurons	34.5	0.196	6.543	ADCY6,ADGRA2,ADGRB2,ADGRB3,ADGRE3,ADGRF5,ADORA1,ADRA1A,AGTR2,AKT2,AKT3,ATF2,AVPR2,BRS3,CACNA1B,CACNB1,CACNB2,CACNB4,CACNG2,CACNG4,CACNG7,CACNG8,CAMK2D,CCR8,CHRM2,CNR1,CREB3L3,F2R,F2RL1,FZD3,FZD6,GHRHR,GNA11,GNA13,GNAI2,GNAQ,GNG12,GNG13,GNG4,GNG5,GPR12,GPR135,GPR139,GPR17,GPR173,GPR183,GPR21,GPR34,GPR52,GPR6,GPR84,GPRC5A,GRIA1,GRIK1,GRIK5,GRIN1,GRIN2B,GRM7,GUCY1B1,HRH4,HTR1F,HTR2A,HTR2B,IGF1,ITPR1…
Molecular Mechanisms of Cancer	33.7	0.222	#NUM!	ACVR1,ADCY6,AKT2,AKT3,APH1A,ARHGEF19,ARHGEF2,ATR,BAK1,BAX,BBC3,BCL2L11,BIRC2,BMP8B,CAMK2D,CDK11A,CDK15,CDK17,CDK8,CDKN1A,CDKN1B,CDKN2B,CRK,CYCS,DHH,DIABLO,E2F1,E2F2,E2F5,FOXO1,FZD3,FZD6,GNA11,GNA13,GNAI2,GNAQ,GNG12,GNG13,GNG4,GNG5,GUCY1B1,HDAC8,HHAT,IRS1,ITGA10,ITGAD,ITGB1,JAK2,LEF1,LRP6,MAP2K1,MAP2K3,MAPK1,MAPK11,MAPK3,NCSTN,NRAS,PA2G4,PAK3,PIK3C2A,PIK3C2G,PIK3CB,PIK3R2,PIK3R3,PLCB3,PMAIP1,PRKAC…
Synaptogenesis Signaling Pathway	32.1	0.257	5.196	ADCY6,AKT2,AKT3,AP2A2,ARPC1A,ARPC5,ATF2,BDNF,CACNA1B,CACNB1,CACNB2,CACNB4,CAMK2D,CDH19,CDH20,CDH5,CDH7,CREB3L3,CRK,CRKL,DAB1,EFNB1,EFNB2,EFNB3,EIF4EBP2,EIF4EBP3,EPHA4,EPHA5,EPHA7,EPHB1,EPHB6,GOSR1,GRIA1,GRIN1,GRIN2B,GRM7,GUCY1B1,ITPR1,ITSN1,LCK,MAPK1,MAPK3,MARCKS,MTOR,NAPG,NLGN1,NRAS,NRXN1,NSF,PAFAH1B1,PIK3C2A,PIK3C2G,PIK3CB,PIK3R2,PIK3R3,PLCG1,PRKACA,PRKACB,PRKAG2,PRKAR1A,PRKAR1B,PRKAR2A,PRKCE,R…
Breast Cancer Regulation by Stathmin1	31.5	0.19	5.911	ADGRA2,ADGRB2,ADGRB3,ADGRE3,ADGRF5,ADORA1,ADRA1A,AGTR2,ARHGEF19,ARHGEF2,ATF2,AVPR2,BRS3,CAMK1,CAMK2D,CCR8,CDKN1B,CHRM2,CNR1,CREB3L3,E2F1,E2F2,E2F5,F2R,F2RL1,FZD3,FZD6,GHRHR,GNA13,GNAQ,GNG12,GNG13,GNG4,GNG5,GPR12,GPR135,GPR139,GPR17,GPR173,GPR183,GPR21,GPR34,GPR52,GPR6,GPR84,GPRC5A,GRM7,HRH4,HTR1F,HTR2A,HTR2B,IGF1,LHCGR,LPAR1,LPAR2,LPAR5,LPAR6,MAP2K1,MAPK1,MAPK3,MMP2,MTOR,NMBR,NMUR1,NPFFR1,NPY1R,N…
Oxytocin Signaling Pathway	30.8	0.266	6.12	AKT2,AKT3,ARRB2,ATF2,ATP2B4,CACNA1B,CACNB1,CACNB2,CACNB4,CACNG2,CACNG4,CACNG7,CACNG8,CHP1,CREB3L3,EEF2,GNA11,GNA13,GNAI2,GNAQ,GNG12,GNG13,GNG4,GNG5,GUCY1A2,GUCY1B1,GUCY2C,IL6,ITPR1,LEP,LIPE,MAPK1,MAPK11,MAPK3,MAPK6,MAPK7,MYH6,MYL3,NFE2L2,NPR3,NRAS,PIK3C2A,PIK3C2G,PIK3CB,PIK3R2,PIK3R3,PLA2G12A,PLA2G12B,PLA2G2D,PLA2G4A,PLCB3,PPP1R12B,PPP3R1,PPP3R2,PRKAB2,PRKACA,PRKACB,PRKAG2,PRKAR1A,PRKAR1B,PRKAR2A…
AMPK Signaling	30.4	0.285	2.236	ACTL6B,ADRA1A,AK3,AK4,AKT2,AKT3,ARID2,ATF2,CDKN1A,CFTR,CHRNB2,CKM,CPT1A,CPT2,CREB3L3,DPF1,EEF2,ELAVL1,FOXO1,GNA11,GNA13,GNAI2,GNAQ,GNG12,GNG13,GNG4,GNG5,GYS1,GYS2,INS,IRS1,LEP,LIPE,MAP2K3,MAPK1,MAPK11,MTOR,PCK2,PFKFB3,PHF10,PIK3C2A,PIK3C2G,PIK3CB,PIK3R2,PIK3R3,PPARGC1A,PPM1B,PPM1E,PPM1F,PPM1K,PPP2CA,PPP2CB,PPP2R2A,PPP2R2D,PPP2R5C,PRKAB2,PRKACA,PRKACB,PRKAG2,PRKAR1A,PRKAR1B,PRKAR2A,RAB11A,RAB22A,R…
Opioid Signaling Pathway	30.2	0.264	3.414	ADCY6,AKT2,AKT3,AP2A2,ARRB2,ATF2,CACNA1B,CACNB1,CACNB2,CACNB4,CACNG2,CACNG4,CACNG7,CACNG8,CAMK1,CAMK2D,CDKN1B,CREB3L3,EGR4,FOSB,GNA11,GNA13,GNAI2,GNAQ,GNG12,GNG13,GNG4,GNG5,GRIN1,GRIN2B,GRK2,GRK6,GUCY1B1,ITPR1,KCNJ3,KCNJ6,LCK,LEF1,MAP2K1,MAP2K3,MAPK1,MAPK3,MAPK6,MAPK7,NRAS,OPRD1,PIK3C2G,PNOC,PPP3R1,PPP3R2,PRKACA,PRKACB,PRKAG2,PRKAR1A,PRKAR1B,PRKAR2A,PRKCA,PRKCE,PRKCI,RALB,RAP1B,RAP2A,RAP2B,RASD1,…
Estrogen Receptor Signaling	30	0.22	5.259	ADCY6,AKT2,AKT3,ARG2,ATF2,ATP5F1E,CACNA1B,CACNB1,CACNB2,CACNB4,CACNG2,CACNG4,CACNG7,CACNG8,CDK8,CDKN1A,CFL2,CREB3L3,CYC1,FOXO1,GNA11,GNA13,GNAI2,GNAQ,GNG12,GNG13,GNG4,GNG5,GUCY1B1,IGF1,JAK2,LEP,MAP2K1,MAPK1,MAPK3,MED16,MED20,MED24,MED30,MED4,MED6,MMP2,MMP25,MMP27,MMP8,MT-ATP6,MT-ND4L,MTOR,MYL3,NCOR2,NDUFA11,NDUFB10,NDUFB4,NDUFS7,NDUFV1,NDUFV3,NRAS,PIK3C2A,PIK3C2G,PIK3CB,PIK3R2,PIK3R3,PLCB3,PLCG1,…
Phagosome Formation	29.9	0.174	7.364	ADGRA2,ADGRB2,ADGRB3,ADGRE3,ADGRF5,ADORA1,ADRA1A,AGTR2,AKT2,AKT3,AP1S1,AP1S2,AP1S3,ARPC1A,ARPC5,AVPR2,BCL10,BRS3,CCR8,CD209,CFL2,CHRM2,CNR1,COLEC12,CRKL,F2R,F2RL1,FCAMR,FCER2,FZD3,FZD6,GHRHR,GPR12,GPR135,GPR139,GPR17,GPR173,GPR183,GPR21,GPR34,GPR52,GPR6,GPR84,GPRC5A,GRM7,HRH4,HTR1F,HTR2A,HTR2B,ITGA10,ITGAD,ITGB1,ITPR1,LBP,LCK,LHCGR,LPAR1,LPAR2,LPAR5,LPAR6,MAP2K1,MAP2K3,MAPK1,MAPK3,MAPK6,MAPK7,MAR…
Axonal Guidance Signaling	29.1	0.196	#NUM!	ACE2,ADAM2,ADAMDEC1,AKT2,AKT3,ARPC1A,ARPC5,BDNF,BMP8B,CFL2,CHMP1A,CHP1,CRK,CRKL,CXCL12,EFNB1,EFNB2,EFNB3,EPHA4,EPHA5,EPHA7,EPHB1,EPHB6,FZD3,FZD6,GNA11,GNA13,GNAI2,GNAQ,GNG12,GNG13,GNG4,GNG5,HHIP,IGF1,ITGA10,ITGAD,ITGB1,ITSN1,LRRC4C,MAP2K1,MAPK1,MAPK3,MMP2,MMP25,MMP27,MMP8,MYL3,NCK2,NRAS,NTF3,NTN4,NTNG2,PAK3,PFN2,PIK3C2A,PIK3C2G,PIK3CB,PIK3R2,PIK3R3,PLCB3,PLCG1,PLCZ1,PMPCB,PPP3R1,PPP3R2,PRKACA,PRK…
Hepatic Fibrosis Signaling Pathway	28.1	0.21	4.272	ACVR1,AKT2,AKT3,ATF2,CACNA1B,CACNB1,CACNB2,CACNB4,CACNG2,CACNG4,CACNG7,CACNG8,CD40LG,CDKN1B,CNR1,COL1A1,CREB3L3,DVL3,EDN1,FOXO1,FZD3,FZD6,GNAI2,IKBKB,IL18RAP,IL1A,IL1RAP,IL1RL1,IL1RN,IL36G,IL36RN,INS,ITGA10,ITGAD,ITGB1,JAK2,LEF1,LEP,LRP6,MAP2K1,MAP2K3,MAPK1,MAPK11,MAPK3,MTOR,MYL3,NRAS,PDCD4,PIK3C2A,PIK3C2G,PIK3CB,PIK3R2,PIK3R3,PLCG1,PRKACA,PRKACB,PRKAG2,PRKAR1A,PRKAR1B,PRKAR2A,PRKCA,PRKCE,PRKCI,P…
Role of NFAT in Cardiac Hypertrophy	27.4	0.281	4.627	ADCY6,AKT2,AKT3,CACNA1B,CACNB1,CACNB2,CACNB4,CACNG2,CACNG4,CACNG7,CACNG8,CAMK1,CAMK2D,CHP1,CTF1,GNAI2,GNAQ,GNG12,GNG13,GNG4,GNG5,GUCY1B1,HAND1,HDAC8,IGF1,IL11,IL6,ITPR1,MAP2K1,MAP2K3,MAP3K1,MAPK1,MAPK11,MAPK3,MEF2A,NKX2-5,NRAS,PIK3C2A,PIK3C2G,PIK3CB,PIK3R2,PIK3R3,PLCB3,PLCG1,PLCZ1,PPP3R1,PPP3R2,PRKACA,PRKACB,PRKAG2,PRKAR1A,PRKAR1B,PRKAR2A,PRKCA,PRKCE,PRKCI,RALB,RAP1B,RAP2A,RAP2B,RASD1,RCAN1,TGFBR2
Glucocorticoid Receptor Signaling	27.3	0.18	#NUM!	ACTL6B,AKT2,AKT3,ANXA1,ARG2,ARID2,ATP5F1E,BAG1,BCL2L11,CD3E,CDKN1A,CEBPA,CHP1,CSN2,CYC1,DCAF6,DPF1,GABPB1,GTF2E1,GTF2H1,HLA-DMB,HLA-DRB5,HLA-E,HLA-F,HP,HSPA2,HSPA4,IFNA4,IGF1,IKBKB,IL10,IL18RAP,IL1A,IL1RL1,IL1RN,IL2,IL20RB,IL6,IL7R,JAK2,KRT12,KRT13,KRT5,KRT72,KRT79,KRT80,KRT82,KRT86,MAP2K1,MAP3K1,MAPK1,MAPK11,MAPK3,MMP2,MMP8,MT-ATP6,MT-ND4L,NCOR2,NDUFA11,NDUFB10,NDUFB4,NDUFS7,NDUFV1,NDUFV3,NR3C2,…
Regulation Of The Epithelial Mesenchymal Transition By Growth Factors Pathway	27.1	0.302	3.328	AKT2,AKT3,CD40LG,EGR1,ETS1,FGF10,FGF11,FGF14,FGF20,FGF23,FOXC2,FOXO1,FRS2,HMGA2,IKBKB,IL6,JAK2,LATS2,MAP2K1,MAP2K3,MAP3K1,MAPK1,MAPK11,MAPK3,MEST,MMP2,MTOR,NRAS,OCLN,PARD6B,PIK3C2A,PIK3C2G,PIK3CB,PIK3R2,PIK3R3,RALB,RAP1B,RAP2A,RAP2B,RASD1,RELA,RELB,RHOA,SMAD2,TGFBR2,TNFSF10,TNFSF11,TNFSF12-TNFSF13,TNFSF13,TNFSF13B,TNFSF15,TNFSF18,TNFSF4,TNFSF8,TWIST1,VIM,ZEB1,ZEB2
Insulin Secretion Signaling Pathway	27	0.254	5.598	ADCY6,AGO3,ATF2,CACNA1B,CACNB1,CACNB2,CACNB4,CACNG2,CACNG4,CACNG7,CACNG8,CAMK2D,CLCN3,CREB3L3,DLAT,EIF4EBP2,EIF4EBP3,EIF4G2,FURIN,GNA11,GNAQ,GOSR1,GUCY1B1,INS,ITPR1,JAK2,KCNA4,KLF11,LCK,MAPK1,MAPK11,MAPK3,MTOR,NAPG,NEUROD1,NSF,PC,PIK3C2A,PIK3C2G,PIK3CB,PIK3R2,PIK3R3,PLCB3,PLCG1,PLCZ1,PRKACA,PRKACB,PRKAG2,PRKAR1A,PRKAR1B,PRKAR2A,PRKCA,PRKCE,PRKCI,RAP1B,RAPGEF4,SCNN1A,SEC11C,SEC61A2,SLC2A1,SNAP25,S…
Huntington's Disease Signaling	26.6	0.247	2.137	AKT2,AKT3,AP2A2,ATF2,ATP5F1E,ATP5PF,BAX,BDNF,CACNA1B,CAPN6,CAPN7,CASP2,CDK5R1,CREB3L3,CYCS,DNM1,DNM2,DNM3,GNA11,GNAQ,GNG12,GNG13,GNG4,GNG5,GOSR1,GRIN2B,HAP1,HDAC8,HSPA2,HSPA4,IGF1,ITPR1,MAPK1,MAPK3,MTOR,NAPG,NCOR2,NEUROD1,NSF,PDPK1,PIK3C2A,PIK3C2G,PIK3CB,PIK3R2,PIK3R3,PLCB3,POLR2C,POLR2D,POLR2K,PRKCA,PRKCE,PRKCI,PSMA2,PSMA8,PSMB11,PSMB8,PSMC1,PSMD11,PSMD6,PSME1,PSME3,PSMF1,RASA1,SGK1,SNAP25,STX1B…
Protein Kinase A Signaling	25	0.202	1.588	ACP1,ADCY6,ADD3,AKAP12,AKAP6,AKAP7,ANAPC11,APEX1,ATF2,CAMK2D,CHP1,CREB3L3,DHH,DUSP10,DUSP18,DUSP2,DUSP22,DUSP4,DUSP9,EYA1,GDE1,GDPD1,GNA13,GNAI2,GNAQ,GNG12,GNG13,GNG4,GNG5,GUCY1B1,GYS1,GYS2,HHAT,ITPR1,KDELR3,LEF1,LIPE,MAP2K1,MAP3K1,MAPK1,MAPK3,MYL3,PDE3A,PLCB3,PLCG1,PLCZ1,PLN,PPP1R3D,PPP1R7,PPP2CA,PPP3R1,PPP3R2,PRKACA,PRKACB,PRKAG2,PRKAR1A,PRKAR1B,PRKAR2A,PRKCA,PRKCE,PRKCI,PTEN,PTK2,PTPN12,PTPN18…
Cardiac Hypertrophy Signaling	25	0.249	5.196	ADCY6,ADRA1A,ADSS2,ATF2,CACNA1B,CACNB1,CACNB2,CACNB4,CACNG2,CACNG4,CACNG7,CACNG8,CHP1,GNA11,GNA13,GNAI2,GNAQ,GNG12,GNG13,GNG4,GNG5,GUCY1B1,HAND1,IGF1,IL6,IRS1,MAP2K1,MAP2K3,MAP3K1,MAP3K13,MAP3K8,MAPK1,MAPK11,MAPK3,MAPKAPK2,MEF2A,MTOR,MYL3,NKX2-5,NRAS,PIK3C2A,PIK3C2G,PIK3CB,PIK3R2,PIK3R3,PLCB3,PLCG1,PLCZ1,PPP3R1,PPP3R2,PRKACA,PRKACB,PRKAG2,PRKAR1A,PRKAR1B,PRKAR2A,RALB,RAP1B,RAP2A,RAP2B,RASD1,RHOA,…
Myelination Signaling Pathway	24.8	0.223	3.628	ACVR1,AKT2,AKT3,APH1A,ARHGAP12,ARHGAP6,ATF2,BDNF,BMP8B,CHP1,CREB3L3,CYTH1,DAG1,EGR2,FKBP1A,FZD3,FZD6,GPR17,HDAC8,ID4,IGF1,IRS1,ITGB1,LCK,MAP2K1,MAPK1,MAPK3,MPZ,MTOR,NCSTN,NRAS,NTF3,PIK3C2A,PIK3C2G,PIK3CB,PIK3R2,PIK3R3,PLCG1,PMP2,POU3F1,PPP3R1,PPP3R2,PRKACA,PRKACB,PRKAG2,PRKAR1A,PRKAR1B,PRKAR2A,PSEN2,PTEN,PTK2,RAB35,RALB,RAP1B,RAP2A,RAP2B,RASD1,RHOA,ROCK1,SLC2A1,SMAD2,SMAD7,SMAD9,TCF4,TCF7L2,TSC1,…
Ephrin Receptor Signaling	24.1	0.277	3.592	ACP1,AKT2,AKT3,ARPC1A,ARPC5,ATF2,CFL2,CREB3L3,CRK,CRKL,CXCL12,DOK1,EFNB1,EFNB2,EFNB3,EPHA4,EPHA5,EPHA7,EPHB1,EPHB6,GNA11,GNA13,GNAI2,GNAQ,GNG12,GNG13,GNG4,GNG5,GRIN1,GRIN2B,ITGA10,ITGAD,ITGB1,ITSN1,JAK2,MAP2K1,MAP4K4,MAPK1,MAPK3,NCK2,NRAS,PAK3,PIK3C2G,PTK2,RALB,RAP1B,RAP2A,RAP2B,RASA1,RASD1,RHOA,ROCK1,SDCBP,VEGFB,VEGFD,WASL
Mitochondrial Dysfunction	24	0.214	-2.79	APH1A,ARG2,ATF2,ATP1A2,ATP5F1E,ATP5MC2,ATP5PF,BAX,BBC3,C9orf72,CACNA1B,CACNB1,CACNB2,CACNB4,CACNG2,CACNG4,CACNG7,CACNG8,CAMK2D,CAPN6,CAPN7,CHP1,COX4I1,COX5A,COX7C,CREB3L3,CYB5B,CYC1,CYCS,DLAT,FIS1,GPX1,GPX2,GPX3,GPX5,GPX6,GPX7,GSTA1,GSTM1,HAP1,IDH2,ITPR1,MAPK7,MT-ATP6,MT-ND4L,MTOR,NCSTN,NDUFA11,NDUFB10,NDUFB4,NDUFS7,NDUFV1,NDUFV3,NFE2L2,PIK3C2A,PIK3C2G,PIK3CB,PIK3R2,PIK3R3,PPARGC1A,PPP3R1,PPP3R2,…
GNRH Signaling	23.7	0.283	4.003	ADCY6,ATF2,CACNA1B,CACNB1,CACNB2,CACNB4,CACNG2,CACNG4,CACNG7,CACNG8,CAMK2D,CREB3L3,EGR1,FSHB,GNA11,GNAI2,GNAQ,GNG12,GNG13,GNG4,GNG5,GUCY1B1,HBEGF,ITPR1,MAP2K1,MAP2K3,MAP3K1,MAP3K13,MAP3K8,MAPK1,MAPK11,MAPK3,MAPK7,MMP2,NRAS,PAK3,PLCB3,PRKACA,PRKACB,PRKAG2,PRKAR1A,PRKAR1B,PRKAR2A,PRKCA,PRKCE,PRKCI,PTK2,RALB,RAP1B,RAP2A,RAP2B,RASD1,RELA,RELB
Senescence Pathway	22.9	0.224	4.106	ACVR1,AKT2,AKT3,ANAPC11,ATR,CACNA1B,CACNB1,CACNB2,CACNB4,CACNG2,CACNG4,CACNG7,CACNG8,CAPN6,CAPN7,CAT,CBX7,CCNB1,CCNB3,CDKN1A,CDKN1B,CDKN2B,CHP1,DLAT,E2F1,E2F2,E2F5,ETS1,IFNA4,IKBKB,IL1A,IL6,MAP2K1,MAP2K3,MAPK1,MAPK3,MAPK6,MAPK7,MAPKAPK2,MTOR,NRAS,PCGF6,PDK4,PIK3C2A,PIK3C2G,PIK3CB,PIK3R2,PIK3R3,PML,PPP2CA,PPP2CB,PPP2R2A,PPP2R2D,PPP2R5C,PPP3R1,PPP3R2,PTEN,RALB,RAP1B,RAP2A,RAP2B,RASD1,SMAD2,SMAD7,SM…
Regulation of the Epithelial-Mesenchymal Transition Pathway	22.4	0.272	#NUM!	AKT2,AKT3,APH1A,BCL9,DVL3,EGR1,ETS1,FGF10,FGF11,FGF14,FGF20,FGF23,FOXC2,FRS2,FZD3,FZD6,HMGA2,JAK2,LEF1,MAP2K1,MAP2K3,MAPK1,MAPK3,MMP2,NCSTN,NRAS,PARD6B,PIK3C2A,PIK3C2G,PIK3CB,PIK3R2,PIK3R3,PSEN2,RALB,RAP1B,RAP2A,RAP2B,RASD1,RELA,RELB,RHOA,SMAD2,TCF4,TCF7L2,TGFBR2,TWIST1,TWIST2,WNT16,WNT5A,WNT5B,WNT9A,ZEB1,ZEB2
G Beta Gamma Signaling	22.1	0.333	4.529	AKT2,AKT3,CACNA1B,CACNB1,CACNB2,CACNB4,CACNG2,CACNG4,CACNG7,CACNG8,CAV2,DNM2,GNA11,GNA13,GNAI2,GNAQ,GNG12,GNG13,GNG4,GNG5,HBEGF,ITPR1,KCNJ3,KCNJ6,MAPK1,MAPK3,NRAS,PDPK1,PLCG1,PRKACA,PRKACB,PRKAG2,PRKAR1A,PRKAR1B,PRKAR2A,PRKCA,PRKCE,PRKCI,RALB,RAP1B,RAP2A,RAP2B,RASD1
Adrenomedullin signaling pathway	21.9	0.266	3.96	ADCY6,ADM,AKT2,AKT3,BAX,GNA11,GNAQ,GUCY1A2,GUCY1B1,GUCY2C,IL1A,IL1RN,IL36G,IL36RN,ITPR1,KCNH2,KCNN3,MAP2K1,MAP2K3,MAPK1,MAPK11,MAPK3,MAPK6,MAPK7,MMP2,NPR3,NRAS,PIK3C2A,PIK3C2G,PIK3CB,PIK3R2,PIK3R3,PLCB3,PLCG1,PLCZ1,PRKACA,PRKACB,PRKAG2,PRKAR1A,PRKAR1B,PRKAR2A,PRKG1,PTK2,RALB,RAP1B,RAP2A,RAP2B,RASD1,RELA,RELB,TFAP2A,TFAP2C,TFAP2D
Autophagy	21.7	0.255	2.885	AKT2,AKT3,ARL8B,ATF2,ATG12,ATG16L1,ATG3,ATG9A,ATR,CDKN1B,CHP1,CREB3L3,DDIT3,E2F1,FOXO1,GABARAPL2,IGF1,INS,IRS1,LAMP2,MAP1LC3A,MAP1LC3B,MAP1LC3B2,MAP2K1,MAPK1,MAPK3,MTOR,NRBF2,PIK3C2A,PIK3C2G,PIK3CB,PIK3R2,PIK3R3,PPP2CA,PPP2CB,PPP2R2A,PPP2R2D,PPP2R5C,PPP3R1,PPP3R2,PRKAB2,PRKACA,PRKACB,PRKAG2,PRKAR1A,PRKAR1B,PRKAR2A,PTEN,RALB,SESN1,SLC1A5,SLC7A5,TBK1,TSC1,WIPI2
Pulmonary Fibrosis Idiopathic Signaling Pathway	21.4	0.209	5.093	ACVR1,AKT2,AKT3,ATF2,BAX,BBC3,COL11A1,COL1A1,COL25A1,COL4A2,CXCL12,EDN1,EFNB2,EGR1,EIF4EBP2,EIF4EBP3,F2R,FOXO1,FZD3,FZD6,GNA13,IL11,IL6,ITGB1,JAK2,LATS2,LEF1,LPAR1,MAP2K1,MAP2K3,MAPK1,MAPK11,MAPK3,MMP2,MMP25,MMP27,MMP8,MTOR,NRAS,PIK3C2A,PIK3C2G,PIK3CB,PIK3R2,PIK3R3,PLG,PMAIP1,PTEN,PTK2,RALB,RAP1B,RAP2A,RAP2B,RASD1,RELA,RELB,RHOA,ROCK1,SFTPA2,SMAD2,TCF4,TCF7L2,TGFBR2,THBS1,VIM,WNT16,WNT5A,WNT5B,WN…
Inhibition of ARE-Mediated mRNA Degradation Pathway	21.2	0.29	1.718	AGO3,AKT2,AKT3,CD40LG,CNOT9,DCP2,MAPK1,MAPK11,MAPK3,MAPK6,MAPK7,MAPKAPK2,PPP2CA,PPP2CB,PPP2R2A,PPP2R2D,PPP2R5C,PRKACA,PRKACB,PRKAG2,PRKAR1A,PRKAR1B,PRKAR2A,PSMA2,PSMA8,PSMB11,PSMB8,PSMC1,PSMD11,PSMD6,PSME1,PSME3,PSMF1,SFN,TNFSF10,TNFSF11,TNFSF12-TNFSF13,TNFSF13,TNFSF13B,TNFSF15,TNFSF18,TNFSF4,TNFSF8,XRN1,YWHAB,YWHAG,YWHAH
Chronic Myeloid Leukemia Signaling	21.1	0.223	3.302	AKT2,AKT3,BCL2L11,CDKN1A,CDKN1B,CEBPA,CHP1,CRK,CRKL,DVL3,E2F1,E2F2,E2F5,FZD3,FZD6,HDAC8,IKBKB,ITGB1,JAK2,LEF1,LIN28B,MAP2K1,MAPK1,MAPK3,MSI2,MTOR,NRAS,NUMB,PA2G4,PAX5,PCBP2,PIK3C2A,PIK3C2G,PIK3CB,PIK3R2,PIK3R3,PLCB3,PLCG1,PLCZ1,PPP3R1,PPP3R2,PRKAB2,PRKAG2,PTEN,RALB,RAP1B,RAP2A,RAP2B,RASD1,RELA,RELB,SUV39H1,TCF4,TCF7L2,TFDP1,TGFBR2,TNFSF10,WNT16,WNT5A,WNT5B,WNT9A,ZNF875
Ovarian Cancer Signaling	20.8	0.291	3.402	AKT2,AKT3,E2F1,E2F2,E2F5,EDN1,FSHB,FZD3,FZD6,HDAC8,LEF1,LHCGR,MAP2K1,MAPK1,MAPK3,MMP2,MTOR,NRAS,PA2G4,PIK3C2A,PIK3C2G,PIK3CB,PIK3R2,PIK3R3,PRKACA,PRKACB,PRKAG2,PRKAR1A,PRKAR1B,PRKAR2A,PTEN,RALB,RAP1B,RAP2A,RAP2B,RASD1,SUV39H1,TCF4,TCF7L2,TFDP1,VEGFB,VEGFD,WNT16,WNT5A,WNT5B,WNT9A
Insulin Receptor Signaling	20.5	0.307	2.655	AKT2,AKT3,CRK,CRKL,FOXO1,GYS1,GYS2,INS,IRS1,JAK2,LIPE,MAP2K1,MAPK1,MAPK3,MTOR,NRAS,OCRL,PDPK1,PIK3C2A,PIK3C2G,PIK3CB,PIK3R2,PIK3R3,PPP1R3D,PPP1R7,PRKACA,PRKACB,PRKAG2,PRKAR1A,PRKAR1B,PRKAR2A,PRKCI,PTEN,PTPRF,RALB,RAP1B,RAP2A,RAP2B,RASD1,SCNN1A,SGK1,TSC1,VAMP2
Endocannabinoid Cancer Inhibition Pathway	20.5	0.299	-1.982	ADCY6,AKT2,AKT3,ATF2,CASP2,CDKN1A,CDKN1B,CNR1,CREB3L3,DDIT3,GNA13,GNAI2,GNAQ,GUCY1B1,LEF1,MAP2K1,MAP2K3,MAPK1,MAPK3,MMP2,MTOR,PIK3C2A,PIK3C2G,PIK3CB,PIK3R2,PIK3R3,PRKAB2,PRKACA,PRKACB,PRKAG2,PRKAR1A,PRKAR1B,PRKAR2A,PTK2,RHOA,ROCK1,TCF4,TCF7L2,TRIB3,TWIST1,TWIST2,VEGFB,VEGFD,VIM
Colorectal Cancer Metastasis Signaling	20.3	0.221	4.423	ADCY6,AKT2,AKT3,APPL1,BAX,FZD3,FZD6,GNA11,GNA13,GNAI2,GNAQ,GNG12,GNG13,GNG4,GNG5,GRK2,GUCY1B1,IL6,JAK2,LEF1,LRP6,MAP2K1,MAPK1,MAPK3,MMP2,MMP25,MMP27,MMP8,NRAS,PIK3C2A,PIK3C2G,PIK3CB,PIK3R2,PIK3R3,PRKACA,PRKACB,PRKAG2,PRKAR1A,PRKAR1B,PRKAR2A,PTGER3,RALB,RAP1B,RAP2A,RAP2B,RASD1,RELA,RELB,RHOA,RHOJ,SMAD2,TCF4,TCF7L2,TGFBR2,VEGFB,VEGFD,WNT16,WNT5A,WNT5B,WNT9A
ERK/MAPK Signaling	20.2	0.247	2.48	ATF2,CREB3L3,CRK,CRKL,DUSP2,DUSP4,DUSP9,ETS1,ITGA10,ITGAD,ITGB1,MAP2K1,MAPK1,MAPK3,MYCN,NRAS,PAK3,PIK3C2A,PIK3C2G,PIK3CB,PIK3R2,PIK3R3,PLA2G12A,PLA2G12B,PLA2G2D,PLA2G4A,PLCG1,PPP1R3D,PPP1R7,PPP2CA,PPP2CB,PPP2R2A,PPP2R5C,PRKACA,PRKACB,PRKAG2,PRKAR1A,PRKAR1B,PRKAR2A,PRKCA,PRKCE,PRKCI,PTK2,RALB,RAP1B,RAP2A,RAP2B,RAPGEF4,RASD1,TLN1,YWHAB,YWHAG,YWHAH
Neurovascular Coupling Signaling Pathway	20.1	0.237	1.905	ADORA1,CACNA1B,CACNB1,CACNB2,CACNB4,CACNG2,CACNG4,CACNG7,CACNG8,CHRM2,CYP2C9,ENTPD2,ENTPD4,ENTPD7,GABRA1,GABRB1,GABRG1,GNAQ,GRIA1,GRIN1,GRIN2B,GUCY1A2,GUCY1B1,GUCY2C,ITPR1,KCNJ1,KCNJ10,KCNJ2,KCNJ3,KCNJ6,KCNMB1,KCNN3,KNG1,LRRC55,NPR3,P2RX1,P2RY1,PLA2G12A,PLA2G12B,PLA2G2D,PLA2G4A,PLCB3,PPP1R12B,PRKACA,PRKACB,PRKAG2,PRKAR1A,PRKAR1B,PRKAR2A,PRKG1,RHOA,ROCK1,SLC1A2,TBXA2R,TRPC3
Circadian Rhythm Signaling	19.8	0.22	#NUM!	ADCY6,ATF2,BDNF,CACNA1B,CACNB1,CACNB2,CACNB4,CACNG2,CACNG4,CACNG7,CACNG8,CAMK2D,CREB3L3,CRY1,EIF4EBP2,EIF4EBP3,GNA11,GNAI2,GNAQ,GNG12,GNG13,GNG4,GNG5,GRIA1,GRIN1,GRIN2B,GUCY1A2,GUCY1B1,GUCY2C,ITPR1,LCK,MAP2K1,MAP2K3,MAPK1,MAPK3,MTOR,NPR3,NRAS,OPN4,PLCB3,PLCG1,PLCZ1,PRKAB2,PRKACA,PRKACB,PRKAG2,PRKAR1A,PRKAR1B,PRKAR2A,PRKCA,PRKCE,PRKCI,PRKG1,RALB,RAP1B,RAP2A,RAP2B,RASD1,RORA
RAR Activation	19.7	0.249	#NUM!	ACTL6B,ADCY6,AKR1C3,AKT2,AKT3,ALDH8A1,ARID2,DPF1,GTF2H1,GUCY1B1,HSD17B6,JAK2,MAP2K1,MAP3K1,MAPK1,MAPK11,MAPKAPK2,NCOR2,NRIP2,PDPK1,PHF10,PIK3CB,PIK3R2,PIK3R3,PML,PNRC1,PPARGC1A,PRKACA,PRKACB,PRKAG2,PRKAR1A,PRKAR1B,PRKAR2A,PRKCA,PRKCE,PRKCI,PRMT2,PTEN,RARB,RARG,RBP5,RDH11,RDH12,RDH8,RELA,RELB,SDR9C7,SMAD2,SMAD7,SMAD9,SNW1
P2Y Purigenic Receptor Signaling Pathway	19.7	0.308	3.888	ADCY6,AKT2,AKT3,ATF2,CREB3L3,GNAI2,GNAQ,GNG12,GNG13,GNG4,GNG5,GUCY1B1,MAP2K1,MAPK1,MAPK3,NRAS,P2RY1,PIK3C2A,PIK3C2G,PIK3CB,PIK3R2,PIK3R3,PLCB3,PLCG1,PLCZ1,PRKACA,PRKACB,PRKAG2,PRKAR1A,PRKAR1B,PRKAR2A,PRKCA,PRKCE,PRKCI,RALB,RAP1B,RAP2A,RAP2B,RASD1,RELA,RELB
Nitric Oxide Signaling in the Cardiovascular System	19.7	0.325	2.785	AKT2,AKT3,ARG2,ATP2A2,CACNA1B,CACNB1,CACNB2,CACNB4,CACNG2,CACNG4,CACNG7,CACNG8,GUCY1A2,GUCY1B1,GUCY2C,ITPR1,KNG1,MAP2K1,MAPK1,MAPK3,PIK3C2A,PIK3C2G,PIK3CB,PIK3R2,PIK3R3,PLN,PRKACA,PRKACB,PRKAG2,PRKAR1A,PRKAR1B,PRKAR2A,PRKCA,PRKCE,PRKCI,PRKG1,SLC7A1,VEGFB,VEGFD
Gap Junction Signaling	19.6	0.253	#NUM!	ADCY6,AKT2,AKT3,GJC1,GJD2,GNAI2,GNAQ,GRIA1,GRIK1,GUCY1A2,GUCY1B1,GUCY2C,HTR2A,HTR2B,ITPR1,LPAR1,MAP2K1,MAPK1,MAPK3,MAPK7,NPR3,NRAS,PIK3C2A,PIK3C2G,PIK3CB,PIK3R2,PIK3R3,PLCB3,PLCG1,PLCZ1,PPP3R1,PPP3R2,PRKACA,PRKACB,PRKAG2,PRKAR1A,PRKAR1B,PRKAR2A,PRKCA,PRKCE,PRKCI,PRKG1,RALB,RAP1B,RAP2A,RAP2B,RASD1,TUBA1C,TUBB2A,TUBB4A
Endocannabinoid Developing Neuron Pathway	19.6	0.315	3.402	ADCY6,AKT2,AKT3,ATF2,CDKN1B,CNR1,CREB3L3,GNAI2,GNG12,GNG13,GNG4,GNG5,GUCY1B1,MAP2K1,MAP2K3,MAPK1,MAPK11,MAPK3,MAPK6,MAPK7,MTOR,NRAS,PAX6,PIK3C2A,PIK3C2G,PIK3CB,PIK3R2,PIK3R3,PRKACA,PRKACB,PRKAG2,PRKAR1A,PRKAR1B,PRKAR2A,RALB,RAP1B,RAP2A,RAP2B,RASD1,RHOA
Role of Macrophages, Fibroblasts and Endothelial Cells in Rheumatoid Arthritis	19.6	0.199	#NUM!	AKT2,AKT3,ATF2,CAMK2D,CEBPA,CEBPG,CHP1,CREB3L3,CXCL12,F2RL1,FZD3,FZD6,GNAQ,IKBKB,IL10,IL18RAP,IL1A,IL1RAP,IL1RL1,IL1RN,IL36G,IL36RN,IL6,IL7,JAK2,LEF1,LRP6,MAP2K1,MAP2K3,MAPK1,MAPK3,MAPKAPK2,MIF,NRAS,PIK3C2A,PIK3C2G,PIK3CB,PIK3R2,PIK3R3,PLCB3,PLCG1,PLCZ1,PPP3R1,PPP3R2,PRKCA,PRKCE,PRKCI,RALB,RAP1B,RAP2A,RAP2B,RASD1,RELA,RHOA,ROCK1,RYK,TCF4,TCF7L2,TNFSF11,TNFSF13B,VEGFB,VEGFD,WNT16,WNT5A,WNT5B,WNT9A
Oxytocin In Brain Signaling Pathway	19.5	0.251	5.091	AKT2,AKT3,ATF2,CACNA1B,CACNB1,CACNB2,CACNB4,CACNG2,CACNG4,CACNG7,CACNG8,CREB3L3,DDIT3,GNA11,GNAI2,GNAQ,GNG12,GNG13,GNG4,GNG5,IL6,ITPR1,MAP2K1,MAPK1,MAPK3,MAPK7,MEF2A,MTOR,NLRP14,NRAS,PIK3C2A,PIK3C2G,PIK3CB,PIK3R2,PIK3R3,PLA2G12A,PLA2G12B,PLA2G2D,PLA2G4A,PLCB3,PRKCA,PRKCE,PRKCI,RALB,RAP1B,RAP2A,RAP2B,RASD1,RGS2,SLC12A5
Erythropoietin Signaling Pathway	19.4	0.266	1.18	AKT2,AKT3,BIRC2,CD40LG,CLCF1,EPO,HBD,HBG1,IL11,IL17F,IL1A,IL2,IL36G,IL6,ITPR1,JAK2,LEP,MAP2K1,MAPK1,MAPK3,MTOR,NRAS,PDPK1,PIK3C2A,PIK3C2G,PIK3CB,PIK3R2,PIK3R3,PLCG1,PRKCA,PRKCE,PRKCI,RALB,RAP1B,RAP2A,RAP2B,RASD1,RELA,RELB,TNFSF10,TNFSF11,TNFSF13,TNFSF13B,TNFSF15,TNFSF4,TNFSF8,TRPC3
HIF1α Signaling	19.4	0.245	4.341	ADM,AKT2,AKT3,APEX1,CAMK1,CAMK2D,CCNG2,CDKN1A,CHP1,EDN1,EGLN1,EGLN3,ELOC,EPO,FOXP3,HIF1AN,HK3,HSPA2,HSPA4,IGF1,IL6,MAP2K1,MAP2K3,MAPK1,MAPK3,MMP2,MMP25,MMP27,MMP8,MTOR,NRAS,PIK3C2A,PIK3C2G,PIK3CB,PIK3R2,PIK3R3,PLCG1,PPP3R1,PPP3R2,PRKCA,PRKCE,PRKCI,RALB,RAP1B,RAP2A,RAP2B,RASD1,SLC2A1,VEGFB,VEGFD,VIM
IGF-1 Signaling	19.1	0.343	2.785	AKT2,AKT3,FOXO1,IGF1,IGFBP7,IRS1,JAK2,MAP2K1,MAPK1,MAPK3,NRAS,PDPK1,PIK3C2A,PIK3C2G,PIK3CB,PIK3R2,PIK3R3,PRKACA,PRKACB,PRKAG2,PRKAR1A,PRKAR1B,PRKAR2A,PRKCI,PTK2,RALB,RAP1B,RAP2A,RAP2B,RASA1,RASD1,SFN,SOCS5,YWHAB,YWHAG,YWHAH
Gαi Signaling	18.7	0.293	0.87	ADCY6,ADORA1,AGTR2,CHRM2,CNR1,GNA11,GNA13,GNAI2,GNAQ,GNG12,GNG13,GNG4,GNG5,GPR17,GRM7,GUCY1B1,HTR1F,LPAR1,MAPK1,MAPK3,NPR3,NPY1R,NRAS,OPRD1,PRKACA,PRKACB,PRKAG2,PRKAR1A,PRKAR1B,PRKAR2A,PTGER3,RALB,RAP1B,RAP2A,RAP2B,RASD1,RGS14,RGS4,S1PR1,S1PR3,TBXA2R
Endocannabinoid Neuronal Synapse Pathway	18.5	0.282	2.137	ADCY6,CACNA1B,CACNB1,CACNB2,CACNB4,CACNG2,CACNG4,CACNG7,CACNG8,CHP1,CNR1,GNA11,GNAI2,GNAQ,GNG12,GNG13,GNG4,GNG5,GRIA1,GRIN1,GRIN2B,GUCY1B1,ITPR1,KCNJ3,KCNJ6,MAPK1,MAPK11,MAPK3,MAPK6,MAPK7,PLCB3,PLCG1,PLCZ1,PPP3R1,PPP3R2,PRKACA,PRKACB,PRKAG2,PRKAR1A,PRKAR1B,PRKAR2A,RIMS1
Dopamine-DARPP32 Feedback in cAMP Signaling	18.5	0.253	3.182	ADCY6,ATF2,ATP2A2,CACNA1B,CACNB1,CACNB2,CACNB4,CACNG2,CACNG4,CACNG7,CACNG8,CHP1,CREB3L3,GNAI2,GNAQ,GRIN1,GRIN2B,GUCY1A2,GUCY1B1,ITPR1,KCNJ1,KCNJ10,KCNJ2,KCNJ3,KCNJ6,PLCB3,PLCG1,PLCZ1,PPP1R3D,PPP1R7,PPP2CA,PPP2CB,PPP2R2A,PPP2R2D,PPP2R5C,PPP3R1,PPP3R2,PRKACA,PRKACB,PRKAG2,PRKAR1A,PRKAR1B,PRKAR2A,PRKCA,PRKCE,PRKCI,PRKG1
Natural Killer Cell Signaling	18.1	0.242	4.128	AKT2,AKT3,CD226,CFL2,COL1A1,HLA-E,HLA-F,HSPA2,HSPA4,IL18RAP,IL2,ITGB1,JAK2,KLRB1,KLRD1,LCK,MAP2K1,MAP2K3,MAP3K1,MAP3K13,MAP3K8,MAPK1,MAPK11,MAPK3,MICB,MTOR,NCR1,NRAS,PAK3,PIK3C2A,PIK3C2G,PIK3CB,PIK3R2,PIK3R3,PLCG1,PVR,RALB,RAP1B,RAP2A,RAP2B,RASD1,RELA,RELB,ROCK1,SH2D1A,TNFSF10,ULBP1,WASL
Neuroinflammation Signaling Pathway	18	0.196	2.661	ACVR1,AKT2,AKT3,APH1A,ATF2,BDNF,BIRC2,CD200,CHP1,CREB3L3,CX3CL1,CXCL10,CXCL12,GABRA1,GABRB1,GABRG1,GAD2,GDNF,GRIA1,GRIN1,GRIN2B,HLA-DMB,HLA-DRB5,HLA-E,HLA-F,IDE,IFNA4,IKBKB,IL10,IL34,IL6,JAK2,KCNJ3,KCNJ6,MAPK1,MAPK11,MAPK3,MAPK6,MAPK7,NCSTN,NFE2L2,NTF3,PIK3C2A,PIK3C2G,PIK3CB,PIK3R2,PIK3R3,PLA2G12A,PLA2G12B,PLA2G2D,PLA2G4A,PLCG1,PPP3R1,PPP3R2,PSEN2,RELA,RELB,S100B,SLC1A2,SLC6A1,TBK1,TGFBR2
Gα12/13 Signaling	17.9	0.293	2.137	AKT2,AKT3,CDH19,CDH20,CDH5,CDH7,F2R,F2RL1,GNA13,IKBKB,LPAR1,LPAR2,LPAR5,LPAR6,MAP2K1,MAP3K1,MAPK1,MAPK3,MAPK7,MEF2A,MYL3,NRAS,PIK3C2A,PIK3C2G,PIK3CB,PIK3R2,PIK3R3,PTK2,RALB,RAP1B,RAP2A,RAP2B,RASA1,RASD1,RELA,RELB,RHOA,ROCK1,TBXA2R
Thrombin Signaling	17.8	0.227	4.218	ADCY6,AKT2,AKT3,ARHGEF19,ARHGEF2,CAMK1,CAMK2D,F2R,GATA2,GATA6,GNA11,GNA13,GNAI2,GNAQ,GNG12,GNG13,GNG4,GNG5,GUCY1B1,IKBKB,ITPR1,MAP2K1,MAPK1,MAPK11,MAPK3,MYL3,NRAS,PDPK1,PIK3C2A,PIK3C2G,PIK3CB,PIK3R2,PIK3R3,PLCB3,PLCG1,PLCZ1,PPP1R12B,PRKCA,PRKCE,PRKCI,PTK2,RALB,RAP1B,RAP2A,RAP2B,RASD1,RELA,RELB,RHOA,RHOJ,ROCK1
Superpathway of Inositol Phosphate Compounds	17.7	0.222	4.11	ACP1,ALPL,ATP1A2,CDIPT,DUSP10,DUSP14,DUSP2,DUSP4,DUSP9,G6PC3,HACD2,INPP5A,IP6K2,MTMR2,MTMR6,NOCT,NUDT2,NUDT3,NUDT4,OCRL,PDCD1,PGAM4,PI4KB,PIK3C2A,PIK3C2G,PIK3CB,PIK3R2,PIK3R3,PIP5K1A,PIP5K1C,PLCB3,PLCG1,PLCZ1,PLPPR4,PPM1K,PPP1R12B,PPP1R13B,PPP1R1A,PPP1R3D,PPP1R7,PPP2CA,PPP2CB,PPP2R2A,PPP2R5C,PPP3R1,PPP3R2,PTEN,PTPN12,PTPN22,PTPRF,RASA1,SSH1
eNOS Signaling	17.7	0.269	3.43	ADCY6,AKT2,AKT3,AQP2,AQP3,AQP5,AQP9,CHRNB2,DNM2,GNAQ,GUCY1A2,GUCY1B1,HSPA2,HSPA4,ITPR1,KNG1,LPAR1,LPAR2,LPAR5,LPAR6,NOSTRIN,PDPK1,PIK3C2A,PIK3C2G,PIK3CB,PIK3R2,PIK3R3,PLCG1,PRKAB2,PRKACA,PRKACB,PRKAG2,PRKAR1A,PRKAR1B,PRKAR2A,PRKCA,PRKCE,PRKCI,PRKG1,SLC7A1,VEGFB,VEGFD
Renin-Angiotensin Signaling	17.7	0.306	3.536	ADCY6,AGTR2,ATF2,GNAQ,GUCY1B1,ITPR1,JAK2,MAP2K1,MAP3K1,MAPK1,MAPK11,MAPK3,NRAS,PAK3,PIK3C2A,PIK3C2G,PIK3CB,PIK3R2,PIK3R3,PLCG1,PRKACA,PRKACB,PRKAG2,PRKAR1A,PRKAR1B,PRKAR2A,PRKCA,PRKCE,PRKCI,PTK2,RALB,RAP1B,RAP2A,RAP2B,RASD1,RELA,RELB
Role Of Osteoblasts In Rheumatoid Arthritis Signaling Pathway	17.6	0.217	0.555	ACVR1,AKT2,AKT3,ALPL,CD40LG,CLCF1,COL1A1,CTSB,CTSL,CTSO,CTSV,CXCL12,FZD3,FZD6,IGF1,IL11,IL17F,IL1A,IL2,IL36G,IL6,JAK2,LEF1,LEP,LRP6,MAPK1,MAPK3,MMP2,MMP25,MMP27,MMP8,PIK3C2A,PIK3C2G,PIK3CB,PIK3R2,PIK3R3,PTH,SMAD9,TCF4,TCF7L2,TNFSF10,TNFSF11,TNFSF13,TNFSF13B,TNFSF15,TNFSF4,TNFSF8,VEGFB,VEGFD,WNT16,WNT5A,WNT5B,WNT9A
PPARα/RXRα Activation	17.6	0.241	-0.493	ACVR1,ADCY6,ADIPOR1,ADIPOR2,AP2A2,CHD5,CYP2C9,GNA11,GNAQ,GUCY1B1,IKBKB,IL18RAP,IL1RAP,IL1RL1,IL6,INS,IRS1,JAK2,MAP2K1,MAP2K3,MAP4K4,MAPK1,MAPK3,MED24,NCOR2,NRAS,PLCB3,PLCG1,PLCZ1,PPARGC1A,PRKAB2,PRKACA,PRKACB,PRKAG2,PRKAR1A,PRKAR1B,PRKAR2A,PRKCA,RALB,RAP1B,RAP2A,RAP2B,RASD1,RELA,RELB,SMAD2,TGFBR2
CDX Gastrointestinal Cancer Signaling Pathway	16.9	0.233	-3.539	AKT2,AKT3,BMP8B,CD40LG,CDX4,CLCF1,EFNB1,FZD3,FZD6,GATA6,GUCY2C,HBEGF,IKBKB,IL11,IL17F,IL1A,IL2,IL36G,IL6,JAK2,LEF1,LEP,MAP2K1,MAPK1,MAPK11,MAPK3,PIK3C2A,PIK3C2G,PIK3CB,PIK3R2,PIK3R3,PTEN,RELA,RELB,TCF4,TCF7L2,TNFSF10,TNFSF11,TNFSF13,TNFSF13B,TNFSF15,TNFSF4,TNFSF8,WNT16,WNT5A,WNT5B,WNT9A
Prostate Cancer Signaling	16.8	0.307	#NUM!	AKT2,AKT3,ATF2,CDKN1A,CDKN1B,CREB3L3,E2F1,E2F2,E2F5,FOXO1,HDAC8,LEF1,MAP2K1,MAPK1,MAPK3,MTOR,NRAS,PA2G4,PDPK1,PIK3C2A,PIK3C2G,PIK3CB,PIK3R2,PIK3R3,PTEN,RALB,RAP1B,RAP2A,RAP2B,RASD1,RELA,RELB,SRD5A1,SUV39H1,TFDP1
Dilated Cardiomyopathy Signaling Pathway	16.7	0.267	0.186	ADCY6,AKT2,AKT3,ATP2A2,BAX,CACNA1B,CACNB1,CACNB2,CACNB4,CACNG2,CACNG4,CACNG7,CACNG8,CAMK1,CAMK2D,CNN1,DAG1,DES,GUCY1B1,ITPR1,LMNA,MAPK1,MAPK11,MAPK3,MTOR,MYH6,MYL3,PDE3A,PLN,PRKACA,PRKACB,PRKAG2,PRKAR1A,PRKAR1B,PRKAR2A,PRKCE,TNNC1,TNNI1,TNNT2,TPM1
Xenobiotic Metabolism Signaling	16.7	0.196	#NUM!	ALDH3B1,ALDH8A1,ANKRA2,CAMK1,CAMK2D,CAT,CHST1,CHST12,CHST4,CYP2C9,CYP3A5,FMO4,GSTA1,GSTA4,GSTM1,HS3ST1,IL1A,IL6,MAP2K1,MAP2K3,MAP3K1,MAP3K13,MAP3K8,MAPK1,MAPK11,MAPK3,MAPK7,NCOR2,NFE2L2,NRAS,PIK3C2A,PIK3C2G,PIK3CB,PIK3R2,PIK3R3,PPARGC1A,PPP2CA,PPP2CB,PPP2R2A,PPP2R2D,PPP2R5C,PRKCA,PRKCE,PRKCI,PTGES3,RALB,RAP1B,RAP2A,RAP2B,RASD1,RELA,RELB,SNW1,SULT1C4,UGT2B10,UGT2B17,UGT2B28
3-phosphoinositide Biosynthesis	16.7	0.229	3.889	ACP1,ALPL,ATP1A2,CDIPT,DUSP10,DUSP14,DUSP2,DUSP4,DUSP9,G6PC3,HACD2,MTMR2,MTMR6,NOCT,NUDT2,NUDT3,NUDT4,OCRL,PDCD1,PGAM4,PI4KB,PIK3C2A,PIK3C2G,PIK3CB,PIK3R2,PIK3R3,PIP5K1A,PIP5K1C,PLPPR4,PPM1K,PPP1R12B,PPP1R13B,PPP1R1A,PPP1R3D,PPP1R7,PPP2CA,PPP2CB,PPP2R2A,PPP2R5C,PPP3R1,PPP3R2,PTEN,PTPN12,PTPN22,PTPRF,RASA1,SSH1
PI3K/AKT Signaling	16.4	0.23	0.333	AKT2,AKT3,CDKN1A,CDKN1B,FOXO1,GYS1,GYS2,IKBKB,IL18RAP,IL1RL1,IL20RB,IL7R,ITGA10,ITGAD,ITGB1,JAK2,MAP2K1,MAP3K8,MAPK1,MAPK3,MAPK8IP1,MTOR,NRAS,OCRL,PDPK1,PIK3CB,PIK3R2,PIK3R3,PPP2CA,PPP2CB,PPP2R2A,PPP2R2D,PPP2R5C,PTEN,RALB,RAP1B,RAP2A,RAP2B,RASD1,RELA,RELB,SFN,TSC1,YWHAB,YWHAG,YWHAH
Synaptic Long Term Potentiation	16.3	0.28	3.667	ATF2,CAMK2D,CHP1,CREB3L3,GNA11,GNAQ,GRIA1,GRIN1,GRIN2B,GRM7,ITPR1,MAP2K1,MAPK1,MAPK3,NRAS,PLCB3,PLCG1,PLCZ1,PPP1R1A,PPP1R3D,PPP1R7,PPP3R1,PPP3R2,PRKACA,PRKACB,PRKAG2,PRKAR1A,PRKAR1B,PRKAR2A,PRKCA,PRKCE,PRKCI,RALB,RAP1B,RAP2A,RAP2B,RASD1
Gαq Signaling	16.2	0.247	3.333	ADRA1A,AKT2,AKT3,CHP1,GNA11,GNA13,GNAI2,GNAQ,GNG12,GNG13,GNG4,GNG5,GRK2,GYS1,GYS2,HTR2A,HTR2B,IKBKB,ITPR1,MAP2K1,MAPK1,MAPK3,PIK3C2A,PIK3C2G,PIK3CB,PIK3R2,PIK3R3,PLCB3,PLCG1,PLD1,PPP3R1,PPP3R2,PRKCA,PRKCE,PRKCI,RELA,RELB,RGS2,RGS4,RHOA,RHOJ,ROCK1
MSP-RON Signaling In Cancer Cells Pathway	16.2	0.271	4.439	AKT2,AKT3,ATF2,CREB3L3,ETS1,ITGB1,KLK10,KLK12,KLK4,LEF1,MAP2K1,MAPK1,MAPK3,MTOR,NRAS,PIK3C2A,PIK3C2G,PIK3CB,PIK3R2,PIK3R3,PTK2,RALB,RAP1B,RAP2A,RAP2B,RASD1,RELA,RELB,SFN,SMAD2,TCF4,TCF7L2,VEGFB,VEGFD,VIM,YWHAB,YWHAG,YWHAH
Tumor Microenvironment Pathway	16.1	0.24	4.938	AKT2,AKT3,COL1A1,CXCL12,FGF10,FGF11,FGF14,FGF20,FGF23,FOXO1,HLA-E,HLA-F,IDO2,IGF1,IL10,IL6,JAK2,LEP,MAP2K1,MAPK1,MAPK3,MMP2,MMP25,MMP27,MMP8,NRAS,PIK3C2A,PIK3C2G,PIK3CB,PIK3R2,PIK3R3,RALB,RAP1B,RAP2A,RAP2B,RASD1,RELA,RELB,SLC1A4,SLC2A1,TNC,VEGFB,VEGFD
Apelin Endothelial Signaling Pathway	16.1	0.27	3.651	ADCY6,AKT2,AKT3,AQP2,GNA11,GNA13,GNAI2,GNAQ,GNG12,GNG13,GNG4,GNG5,GUCY1B1,MAP2K1,MAPK1,MAPK3,MEF2A,MTOR,NRAS,PIK3C2A,PIK3C2G,PIK3CB,PIK3R2,PIK3R3,PLCB3,PRKAB2,PRKAG2,PRKCA,PRKCE,PRKCI,RALB,RAP1B,RAP2A,RAP2B,RASD1,RELA,RELB,TEK
Calcium Signaling	16.1	0.218	4.333	ASPH,ATF2,ATP2A2,ATP2B4,ATP2C1,CACNA1B,CACNB1,CACNB2,CACNB4,CACNG2,CACNG4,CACNG7,CACNG8,CAMK1,CAMK2D,CHP1,CHRNB2,CREB3L3,GRIA1,GRIK1,GRIN1,GRIN2B,HDAC8,ITPR1,MAPK1,MAPK3,MEF2A,MYH6,MYL3,PPP3R1,PPP3R2,PRKACA,PRKACB,PRKAG2,PRKAR1A,PRKAR1B,PRKAR2A,RAP1B,RAP2A,RAP2B,RCAN1,TNNC1,TNNI1,TNNT2,TPM1,TRPC1,TRPC3,TRPV6
CCR3 Signaling in Eosinophils	16	0.276	3.838	CFL2,GNA11,GNA13,GNAI2,GNAQ,GNG12,GNG13,GNG4,GNG5,ITPR1,MAP2K1,MAPK1,MAPK11,MAPK3,NRAS,PAK3,PIK3C2A,PIK3C2G,PIK3CB,PIK3R2,PIK3R3,PLA2G12A,PLA2G12B,PLA2G2D,PLA2G4A,PLCB3,PPP1R12B,PRKCA,PRKCE,PRKCI,RALB,RAP1B,RAP2A,RAP2B,RASD1,RHOA,ROCK1
Sirtuin Signaling Pathway	15.9	0.191	0.762	APEX1,ARG2,ATG12,ATG16L1,ATG3,ATG9A,ATP5F1E,ATP5PF,BAX,BCL2L11,CPT1A,CYC1,E2F1,EPO,ESRRA,FOXO1,GABARAPL2,GABPB1,IDH2,MAP1LC3A,MAP1LC3B,MAP1LC3B2,MAPK1,MAPK3,MAPK6,MAPK7,MT-ATP6,MT-ND4L,MTOR,MYCN,NDUFA11,NDUFB10,NDUFB4,NDUFS7,NDUFV1,NDUFV3,NFE2L2,OTC,PAM16,PCK2,PFKFB3,PGAM4,POLR3D,PPARGC1A,RARB,RELA,RELB,SCNN1A,SIRT3,SIRT6,SLC2A1,SUV39H1,TOMM5,TP73,TUBA1C,VDAC1
Synaptic Long Term Depression	15.8	0.227	3.507	CACNA1B,CACNB1,CACNB2,CACNB4,CACNG2,CACNG4,CACNG7,CACNG8,GNA11,GNA13,GNAI2,GNAQ,GRIA1,GRM7,GUCY1A2,GUCY1B1,GUCY2C,IGF1,ITPR1,MAP2K1,MAPK1,MAPK3,NPR3,NRAS,PLA2G12A,PLA2G12B,PLA2G2D,PLA2G4A,PLCB3,PLCG1,PLCZ1,PPP2CA,PPP2CB,PPP2R2A,PPP2R2D,PPP2R5C,PRKCA,PRKCE,PRKCI,PRKG1,RALB,RAP1B,RAP2A,RAP2B,RASD1
CLEAR Signaling Pathway	15.8	0.193	1.905	AKT2,AKT3,ATF2,ATP6V1B1,CHP1,CREB3L3,CTSB,GAA,GALNS,IGF1,IKBKB,ITPR1,MAPK1,MAPK11,MAPK3,MAPK6,MAPK7,MCOLN1,MITF,MTOR,NRAS,NRBF2,PLBD2,PLCG1,PML,PPARGC1A,PPP2CA,PPP2CB,PPP2R2A,PPP2R2D,PPP2R5C,PPP3R1,PPP3R2,PRKAB2,PRKAG2,PRKCA,PRKCE,PRKCI,RALB,RAP1B,RAP2A,RAP2B,RASD1,RRAGD,SCPEP1,SFN,TGFBR2,TNFRSF11A,TNFSF11,TPP1,TSC1,VPS26A,YWHAB,YWHAG,YWHAH
α-Adrenergic Signaling	15.7	0.303	2.5	ADCY6,ADRA1A,GNA11,GNA13,GNAI2,GNAQ,GNG12,GNG13,GNG4,GNG5,GUCY1B1,GYS1,GYS2,ITPR1,MAP2K1,MAPK1,MAPK3,NRAS,PLCG1,PRKACA,PRKACB,PRKAG2,PRKAR1A,PRKAR1B,PRKAR2A,PRKCA,PRKCE,PRKCI,RALB,RAP1B,RAP2A,RAP2B,RASD1
Actin Cytoskeleton Signaling	15.5	0.205	4.323	ARPC1A,ARPC5,CFL2,CRK,CRKL,EZR,F2R,FGF10,FGF11,FGF14,FGF20,FGF23,GNA13,GNG12,INS,ITGA10,ITGAD,ITGB1,KNG1,LBP,MAP2K1,MAPK1,MAPK3,MSN,MYH6,MYL3,NRAS,PAK3,PFN2,PIK3C2A,PIK3C2G,PIK3CB,PIK3R2,PIK3R3,PIP5K1A,PIP5K1C,PPP1R12B,PTK2,RALB,RAP1B,RAP2A,RAP2B,RASD1,RHOA,ROCK1,SLC9A1,SSH1,TLN1,TMSB4Y,WASL
Glioma Signaling	15.4	0.28	2.858	AKT2,AKT3,CAMK1,CAMK2D,CDKN1A,CDKN2B,E2F1,E2F2,E2F5,HDAC8,IDH2,IGF1,MAP2K1,MAPK1,MAPK3,MTOR,NRAS,PA2G4,PIK3C2A,PIK3C2G,PIK3CB,PIK3R2,PIK3R3,PLCG1,PRKCA,PRKCE,PRKCI,PTEN,RALB,RAP1B,RAP2A,RAP2B,RASD1,SUV39H1,TFDP1
Thyroid Cancer Signaling	15.4	0.354	3.402	AKT2,AKT3,BDNF,FOXO1,GDNF,IGF1,INS,IRS1,LEF1,MAP2K1,MAPK1,MAPK3,MTOR,NRAS,NTF3,PIK3C2A,PIK3C2G,PIK3CB,PIK3R2,PIK3R3,PTEN,RALB,RAP1B,RAP2A,RAP2B,RASD1,TCF4,TCF7L2
Role of Osteoblasts, Osteoclasts and Chondrocytes in Rheumatoid Arthritis	15.4	0.211	#NUM!	ACVR1,AKT2,AKT3,ALPL,BIRC2,BMP8B,CHP1,COL1A1,FOXO1,FZD3,FZD6,IGF1,IKBKB,IL10,IL11,IL18RAP,IL1A,IL1RAP,IL1RL1,IL1RN,IL36G,IL36RN,IL6,IL7,LEF1,LRP6,MAP2K3,MAPK1,MAPK3,MMP8,PIK3C2A,PIK3C2G,PIK3CB,PIK3R2,PIK3R3,PPP3R1,PPP3R2,PTH,RELA,SMAD9,TCF4,TCF7L2,TNFRSF11A,TNFSF11,WNT16,WNT5A,WNT5B,WNT9A
Apelin Adipocyte Signaling Pathway	15.3	0.326	1.732	ADCY6,CAT,GNA11,GNAI2,GPX1,GPX2,GPX3,GPX5,GPX6,GPX7,GSTA1,GSTM1,GUCY1B1,INS,LIPE,MAPK1,MAPK11,MAPK3,MAPK6,MAPK7,PLIN1,PPARGC1A,PRKAB2,PRKACA,PRKACB,PRKAG2,PRKAR1A,PRKAR1B,PRKAR2A,PTGES
Cardiac β-adrenergic Signaling	15.2	0.233	1.342	ADCY6,AKAP12,AKAP6,AKAP7,APEX1,ATP2A2,CACNA1B,CACNB1,CACNB2,CACNB4,CACNG2,CACNG4,CACNG7,CACNG8,GDE1,GDPD1,GNA11,GNA13,GNAI2,GNAQ,GNG12,GNG13,GNG4,GNG5,GRK2,GUCY1B1,PDE3A,PLN,PPP1R1A,PPP1R3D,PPP1R7,PPP2CA,PPP2CB,PPP2R2A,PPP2R2D,PPP2R5C,PRKACA,PRKACB,PRKAG2,PRKAR1A,PRKAR1B,PRKAR2A
14-3-3-mediated Signaling	15.2	0.276	2.785	AKT2,AKT3,BAX,CDKN1B,FOXO1,MAP2K1,MAPK1,MAPK3,NRAS,PIK3C2A,PIK3C2G,PIK3CB,PIK3R2,PIK3R3,PLCB3,PLCG1,PLCZ1,PRKCA,PRKCE,PRKCI,RALB,RAP1B,RAP2A,RAP2B,RASD1,SFN,TP73,TSC1,TUBA1C,TUBB2A,TUBB4A,VIM,YWHAB,YWHAG,YWHAH
Corticotropin Releasing Hormone Signaling	14.9	0.25	2.197	ADCY6,ARPC5,ATF2,BDNF,CACNA1B,CACNB1,CACNB2,CACNB4,CACNG2,CACNG4,CACNG7,CACNG8,CNR1,CREB3L3,GNAI2,GNAQ,GUCY1A2,GUCY1B1,GUCY2C,ITPR1,MAP2K1,MAPK1,MAPK11,MAPK3,MEF2A,NPR3,PLCG1,PRKACA,PRKACB,PRKAG2,PRKAR1A,PRKAR1B,PRKAR2A,PRKCA,PRKCE,PRKCI,RAP1B,UCN
CXCR4 Signaling	14.9	0.238	4.004	ADCY6,AKT2,AKT3,CRK,CXCL12,EGR1,GNA11,GNA13,GNAI2,GNAQ,GNG12,GNG13,GNG4,GNG5,GUCY1B1,ITPR1,MAP2K1,MAPK1,MAPK3,MYL3,NRAS,PAK3,PIK3C2A,PIK3C2G,PIK3CB,PIK3R2,PIK3R3,PLCB3,PRKCA,PRKCE,PRKCI,PTK2,RALB,RAP1B,RAP2A,RAP2B,RASD1,RHOA,RHOJ,ROCK1
FAK Signaling	14.8	0.116	5.909	ACVR1,ADGRA2,ADGRB2,ADGRB3,ADGRE3,ADGRF5,ADORA1,ADRA1A,AGTR2,AKT2,AKT3,ARPC1A,ARPC5,AVPR2,BRS3,CAPN6,CAPN7,CCR8,CD3E,CDH5,CHRM2,CNR1,COL1A1,CRK,CRKL,EFNB1,EFNB2,EFNB3,ETS1,ETV4,F2R,F2RL1,FZD3,FZD6,GHRHR,GIT2,GPR12,GPR135,GPR139,GPR17,GPR173,GPR183,GPR21,GPR34,GPR52,GPR6,GPR84,GPRC5A,GRM7,HRH4,HTR1F,HTR2A,HTR2B,IL18RAP,IL1RL1,IL20RB,IL7R,ITGA10,ITGAD,ITGB1,LCK,LEF1,LHCGR,LPAR1,LPAR2,LPAR5,LPAR6,MA…
cAMP-mediated signaling	14.8	0.203	1.809	ADCY6,ADORA1,AGTR2,AKAP12,AKAP6,AKAP7,APEX1,ATF2,AVPR2,CAMK1,CAMK2D,CHRM2,CNR1,CREB3L3,DUSP4,DUSP9,GDE1,GDPD1,GNAI2,GPR17,GRK2,GRM7,GUCY1B1,HTR1F,LHCGR,LPAR1,MAP2K1,MAPK1,MAPK3,NPR3,NPY1R,OPRD1,PDE3A,PPP3R1,PPP3R2,PRKACA,PRKACB,PRKAR1A,PRKAR1B,PRKAR2A,PTGER3,RAPGEF4,RGS14,RGS2,RGS4,S1PR1,S1PR3,TBXA2R
White Adipose Tissue Browning Pathway	14.8	0.261	3.43	ADCY6,ATF2,BDNF,CACNA1B,CACNB1,CACNB2,CACNB4,CACNG2,CACNG4,CACNG7,CACNG8,CREB3L3,FOXC2,GPBAR1,GUCY1A2,GUCY1B1,HIF1AN,ITPR1,LEP,LIPE,MAPK1,MAPK11,MS4A2,PLIN1,PPARGC1A,PRDM16,PRKAB2,PRKACA,PRKACB,PRKAG2,PRKAR1A,PRKAR1B,PRKAR2A,PRKG1,RARB,RARG
Apoptosis Signaling	14.6	0.298	0.192	BAK1,BAX,BCL2A1,BCL2L11,BIRC2,CAPN6,CAPN7,CASP2,CYC1,CYCS,DFFA,DFFB,DIABLO,IKBKB,LMNA,MAP2K1,MAP4K4,MAPK1,MAPK3,NRAS,PLCG1,PRKCA,PRKCE,RALB,RAP1B,RAP2A,RAP2B,RASD1,RELA,RELB,ROCK1
GPCR-Mediated Nutrient Sensing in Enteroendocrine Cells	14.6	0.28	4.243	ADCY6,CACNA1B,CACNB1,CACNB2,CACNB4,CACNG2,CACNG4,CACNG7,CACNG8,GNA11,GNAI2,GNAQ,GNG12,GNG13,GNG4,GNG5,GPBAR1,GUCY1B1,ITPR1,LPAR5,PLCB3,PLCG1,PLCZ1,PRKACA,PRKACB,PRKAG2,PRKAR1A,PRKAR1B,PRKAR2A,PRKCA,PRKCE,PRKCI,RAPGEF4
BMP signaling pathway	14.5	0.319	2.711	ACVR1,ATF2,BMP8B,FST,GREM1,MAP2K1,MAPK1,MAPK11,MAPK3,NKX2-5,NOG,NRAS,PRKACA,PRKACB,PRKAG2,PRKAR1A,PRKAR1B,PRKAR2A,RALB,RAP1B,RAP2A,RAP2B,RASD1,RELA,RELB,SMAD7,SMAD9,TLX2,ZNF423
Hepatic Cholestasis	14.3	0.22	#NUM!	ABCB4,ADCY6,CD40LG,CLCF1,CYP3A5,CYP7B1,GUCY1B1,IKBKB,IL11,IL17F,IL18RAP,IL1A,IL1RAP,IL1RL1,IL1RN,IL2,IL36G,IL36RN,IL6,INS,LBP,LEP,NR5A2,PRKACA,PRKACB,PRKAG2,PRKAR1A,PRKAR1B,PRKAR2A,PRKCA,PRKCE,PRKCI,RELA,RELB,SLC22A7,TNFSF10,TNFSF11,TNFSF13,TNFSF13B,TNFSF15,TNFSF4,TNFSF8
Clathrin-mediated Endocytosis Signaling	14.3	0.212	#NUM!	AMPH,AP1S1,AP1S2,AP1S3,AP2A2,AP3B1,AP3S1,APOC1,APOC2,ARPC1A,ARPC5,ARRB2,CHP1,CTTN,DNM1,DNM2,DNM3,F2R,FGF10,FGF11,FGF14,FGF20,FGF23,IGF1,INS,ITGB1,NUMB,PCYOX1,PIK3C2A,PIK3C2G,PIK3CB,PIK3R2,PIK3R3,PIP5K1C,PPP3R1,PPP3R2,RAB11A,SH3BP4,SH3GLB2,SH3KBP1,TFRC,VEGFB,VEGFD,WASL
HMGB1 Signaling	14.2	0.234	3.4	AKT2,AKT3,CD40LG,CLCF1,IL11,IL17F,IL1A,IL2,IL36G,IL6,LEP,MAP2K1,MAP2K3,MAPK1,MAPK11,MAPK3,NRAS,PIK3C2A,PIK3C2G,PIK3CB,PIK3R2,PIK3R3,PLAT,RALB,RAP1B,RAP2A,RAP2B,RASD1,RELA,RELB,RHOA,RHOJ,TNFSF10,TNFSF11,TNFSF13,TNFSF13B,TNFSF15,TNFSF4,TNFSF8
IL-6 Signaling	14.1	0.264	3.651	AKT2,AKT3,COL1A1,IKBKB,IL18RAP,IL1A,IL1RAP,IL1RL1,IL1RN,IL36G,IL36RN,IL6,JAK2,LBP,MAP2K1,MAP2K3,MAP4K4,MAPK1,MAPK11,MAPK3,MAPKAPK2,NRAS,PIK3C2A,PIK3C2G,PIK3CB,PIK3R2,PIK3R3,RALB,RAP1B,RAP2A,RAP2B,RASD1,RELA,RELB
Human Embryonic Stem Cell Pluripotency	14.1	0.214	3.812	ACVR1,AKT2,AKT3,BDNF,BMP8B,DPPA4,DUSP9,FOXO1,FZD3,FZD6,ID4,JAK2,LIFR,MAP2K1,MAP2K3,MAPK1,NODAL,NOG,NR5A2,NRAS,NTF3,PDPK1,PIK3C2A,PIK3C2G,PIK3CB,PIK3R2,PIK3R3,PRKCA,PRKCE,PRKCI,RALB,RAP1B,RAP2A,RAP2B,RASD1,SMAD2,SMAD7,SMAD9,TGFBR2,WNT16,WNT5A,WNT5B,WNT9A
IL-8 Signaling	14.1	0.21	4.218	AKT2,AKT3,ARRB2,BAX,CSTB,GNA11,GNA13,GNAI2,GNAQ,GNG12,GNG13,GNG4,GNG5,HBEGF,IKBKB,MAP2K1,MAP4K4,MAPK1,MAPK3,MMP2,MTOR,NRAS,PIK3C2A,PIK3C2G,PIK3CB,PIK3R2,PIK3R3,PLD1,PRKCA,PRKCE,PRKCI,PTK2,RALB,RAP1B,RAP2A,RAP2B,RASD1,RELA,RHOA,RHOJ,ROCK1,TEK,VEGFB,VEGFD
Protein Ubiquitination Pathway	14.1	0.187	#NUM!	ANAPC11,BAG1,BAP1,BIRC2,DNAJB5,DNAJB7,DNAJB8,DNAJC12,DNAJC13,DNAJC19,DNAJC2,DNAJC30,DNAJC4,ELOC,HLA-E,HLA-F,HSPA2,HSPA4,HSPB6,MED20,PSMA2,PSMB8,PSMC1,PSMD11,PSMD6,PSME1,SACS,THOP1,UBA1,UBE2B,UBE2D1,UBE2D2,UBE2D3,UBE2D4,UBE2E1,UBE2E3,UBE2G1,UBE2K,UBE2Q1,UBE2V1,UBE2W,UCHL1,USO1,USP1,USP2,USP27X,USP33,USP45,USP46,USP48,USP6
Neuropathic Pain Signaling In Dorsal Horn Neurons	14.1	0.297	4.017	BDNF,CAMK1,CAMK2D,GRIA1,GRIN1,GRIN2B,GRM7,ITPR1,KCNH2,KCNN3,MAPK1,MAPK3,PIK3C2A,PIK3C2G,PIK3CB,PIK3R2,PIK3R3,PLCB3,PLCG1,PLCZ1,PRKACA,PRKACB,PRKAG2,PRKAR1A,PRKAR1B,PRKAR2A,PRKCA,PRKCE,PRKCI,TAC1
CDK5 Signaling	14.1	0.278	2.502	ADCY6,BDNF,CDK5R1,EGR1,FOSB,GUCY1B1,ITGB1,MAP2K1,MAPK1,MAPK11,MAPK3,MAPK6,MAPK7,NRAS,PPP1R3D,PPP1R7,PPP2CA,PPP2CB,PPP2R2A,PPP2R2D,PPP2R5C,PRKACA,PRKACB,PRKAG2,PRKAR1A,PRKAR1B,PRKAR2A,RALB,RAP1B,RAP2A,RAP2B,RASD1
Pathogen Induced Cytokine Storm Signaling Pathway	14.1	0.164	5.25	ADRA1A,AP3B1,CCL18,CCL23,CCL28,CD40LG,CLCF1,COL11A1,COL1A1,COL25A1,COL4A2,CX3CL1,CXCL10,CXCL11,CXCL12,CXCL14,CXCL16,CXCL6,CXCL9,EOMES,GPR15LG,GSDMD,HLA-DMB,HLA-DRB5,IFNA4,IL10,IL11,IL17F,IL18RAP,IL1A,IL1RAP,IL1RL1,IL1RN,IL2,IL22,IL36G,IL36RN,IL6,JAK2,LEP,MAPK1,MAPK11,MAPK3,MAPK6,MAPK7,MLKL,NLRP14,PPBP,RAB27A,RIGI,SLC2A1,TBK1,TNFSF10,TNFSF11,TNFSF13,TNFSF13B,TNFSF15,TNFSF4,TNFSF8,VEGFB,VEGFD
Type II Diabetes Mellitus Signaling	14	0.242	1.46	ACSL6,ACSM1,ADIPOR1,ADIPOR2,AKT2,AKT3,CACNA1B,CACNB1,CACNB2,CACNB4,CACNG2,CACNG4,CACNG7,CACNG8,IKBKB,INS,IRS1,ITPR1,MAP3K1,MAPK1,MAPK3,MTOR,PDPK1,PIK3C2A,PIK3C2G,PIK3CB,PIK3R2,PIK3R3,PRKAB2,PRKAG2,PRKCA,PRKCE,PRKCI,RELA,RELB,SLC27A3,SOCS5
Androgen Signaling	14	0.231	3.13	CACNA1B,CACNB1,CACNB2,CACNB4,CACNG2,CACNG4,CACNG7,CACNG8,GNA11,GNA13,GNAI2,GNAQ,GNG12,GNG13,GNG4,GNG5,GTF2E1,GTF2H1,HSPA4,ITPR1,MAPK1,MAPK3,POLR2C,POLR2D,POLR2K,PRKACA,PRKACB,PRKAG2,PRKAR1A,PRKAR1B,PRKAR2A,PRKCA,PRKCE,PRKCI,RELA,RELB,TAF15,TAF7L,TAF9B
Amyotrophic Lateral Sclerosis Signaling	14	0.276	1.877	AKT3,ALS2,BAX,BIRC2,CACNA1B,CACNB1,CACNB2,CACNB4,CACNG2,CACNG4,CACNG7,CACNG8,CAPN6,CAPN7,CAT,CYCS,GDNF,GPX1,GRIA1,GRIK1,GRIK5,GRIN1,GRIN2B,IGF1,PIK3C2A,PIK3C2G,PIK3CB,PIK3R2,PIK3R3,SLC1A2,VEGFB,VEGFD
Leptin Signaling in Obesity	13.9	0.342	2.84	ADCY6,AKT2,AKT3,FOXO1,GUCY1B1,INS,JAK2,LEP,MAP2K1,MAPK1,MAPK3,PDE3A,PIK3C2A,PIK3C2G,PIK3CB,PIK3R2,PIK3R3,PLCB3,PLCG1,PLCZ1,PRKACA,PRKACB,PRKAG2,PRKAR1A,PRKAR1B,PRKAR2A
fMLP Signaling in Neutrophils	13.9	0.26	4.315	ARPC1A,ARPC5,CHP1,GNA11,GNA13,GNAI2,GNAQ,GNG12,GNG13,GNG4,GNG5,ITPR1,MAP2K1,MAPK1,MAPK3,NRAS,PIK3C2A,PIK3C2G,PIK3CB,PIK3R2,PIK3R3,PLCB3,PPP3R1,PPP3R2,PRKCA,PRKCE,PRKCI,RALB,RAP1B,RAP2A,RAP2B,RASD1,RELA,RELB
Signaling by Rho Family GTPases	13.9	0.187	4.768	ARHGEF19,ARHGEF2,ARPC1A,ARPC5,CDC42EP3,CDH19,CDH20,CDH5,CDH7,CFL2,DES,EZR,GNA11,GNA13,GNAI2,GNAQ,GNG12,GNG13,GNG4,GNG5,ITGA10,ITGAD,ITGB1,MAP2K1,MAPK1,MAPK3,MSN,MYL3,PAK3,PIK3C2A,PIK3C2G,PIK3CB,PIK3R2,PIK3R3,PIP5K1A,PIP5K1C,PLD1,PPP1R12B,PRKCI,PTK2,RELA,RELB,RHOA,RHOJ,ROCK1,SEPTIN3,SLC9A1,VIM,WASF3,WASL
Glioblastoma Multiforme Signaling	13.8	0.228	3.43	AKT2,AKT3,CDKN1A,CDKN1B,E2F1,E2F2,E2F5,FOXO1,FZD3,FZD6,IGF1,ITPR1,LEF1,MAP2K1,MAPK1,MAPK3,MTOR,NRAS,PIK3C2A,PIK3C2G,PIK3CB,PIK3R2,PIK3R3,PLCB3,PLCG1,PLCZ1,PTEN,RALB,RAP1B,RAP2A,RAP2B,RASD1,RHOA,RHOJ,TSC1,WNT16,WNT5A,WNT5B,WNT9A
Relaxin Signaling	13.8	0.239	3.4	ADCY6,AKT2,AKT3,APEX1,GDE1,GDPD1,GNA11,GNA13,GNAI2,GNAQ,GNG12,GNG13,GNG4,GNG5,GUCY1A2,GUCY1B1,GUCY2C,MAP2K1,MAPK1,MAPK3,NPR3,PDE3A,PIK3C2A,PIK3C2G,PIK3CB,PIK3R2,PIK3R3,PRKACA,PRKACB,PRKAG2,PRKAR1A,PRKAR1B,PRKAR2A,RAP1B,RELA,RELB,RLN1
Wound Healing Signaling Pathway	13.6	0.19	4.33	ACVR1,CD40LG,CLCF1,COL11A1,COL1A1,COL25A1,COL4A2,HBEGF,IKBKB,IL11,IL17F,IL18RAP,IL1A,IL1RAP,IL1RL1,IL1RN,IL2,IL36G,IL36RN,IL6,ITGB1,JAK2,LEP,MAP2K1,MAP2K3,MAPK1,MAPK3,MMP8,NRAS,PRKCA,RALB,RAP1B,RAP2A,RAP2B,RASD1,TAC1,TGFBR2,TNFSF10,TNFSF11,TNFSF13,TNFSF13B,TNFSF15,TNFSF4,TNFSF8,TRPA1,VEGFB,VEGFD,VIM
Apelin Cardiomyocyte Signaling Pathway	13.5	0.293	3.157	AKT2,AKT3,ATP2A2,CAT,GNA11,GNAI2,ITPR1,MAPK1,MAPK11,MAPK3,MAPK6,MAPK7,MYL3,PIK3C2A,PIK3C2G,PIK3CB,PIK3R2,PIK3R3,PLCB3,PLCG1,PLCZ1,PLN,PRKCA,PRKCE,PRKCI,SLC9A1,SLC9A2,SLC9A3,SLC9A6
ID1 Signaling Pathway	13.5	0.209	4.012	ACVR1,AKT2,AKT3,BAX,CDKN1A,CDKN1B,CHRNB2,E2F1,EGR1,ETS1,IL6,LCK,LIFR,MAPK1,MAPK11,MAPK3,MCAM,MMP2,NRAS,PIK3C2A,PIK3C2G,PIK3CB,PIK3R2,PIK3R3,PLAC8,PTEN,RALB,RAP1B,RAP2A,RAP2B,RASD1,RNF125,S100A9,SEMA4C,SMAD2,SMAD9,TFAP2A,TGFBR2,USP1,VEGFB,VEGFD,VIM
NRF2-mediated Oxidative Stress Response	13.4	0.194	2.858	BACH1,CAT,CCT7,CYP2C9,CYP2F1,CYP2S1,CYP2U1,CYP3A5,DNAJB5,DNAJB7,DNAJB8,DNAJC12,DNAJC13,DNAJC19,DNAJC4,ERP29,GPX2,GSTA1,GSTA4,GSTM1,HACD3,JUNB,MAFG,MAP2K1,MAP2K3,MAP3K1,MAPK1,MAPK3,MAPK7,NFE2L2,NRAS,PIK3C2A,PIK3C2G,PIK3CB,PIK3R2,PIK3R3,PRKCA,PRKCE,PRKCI,RALB,RAP1B,RAP2A,RAP2B,RASD1,UBE2E3,UBE2K
FGF Signaling	13.4	0.314	3.138	AKT2,AKT3,ATF2,CREB3L3,CRK,CRKL,FGF10,FGF11,FGF14,FGF20,FGF23,FRS2,ITPR1,MAP2K1,MAP2K3,MAP3K1,MAPK1,MAPK11,MAPK3,MAPKAPK2,PIK3C2A,PIK3C2G,PIK3CB,PIK3R2,PIK3R3,PLCG1,PRKCA
D-myo-inositol-5-phosphate Metabolism	13.2	0.21	3.138	ACP1,ALPL,ATP1A2,DUSP10,DUSP14,DUSP2,DUSP4,DUSP9,G6PC3,HACD2,MTMR2,MTMR6,NOCT,NUDT2,NUDT3,NUDT4,OCRL,PDCD1,PGAM4,PLCB3,PLCG1,PLCZ1,PLPPR4,PPM1K,PPP1R12B,PPP1R13B,PPP1R1A,PPP1R3D,PPP1R7,PPP2CA,PPP2CB,PPP2R2A,PPP2R5C,PPP3R1,PPP3R2,PTEN,PTPN12,PTPN22,PTPRF,RASA1,SSH1
Non-Small Cell Lung Cancer Signaling	13.2	0.298	2.683	AKT2,AKT3,E2F1,E2F2,E2F5,HDAC8,ITPR1,MAP2K1,MAPK1,MAPK3,NRAS,PA2G4,PDPK1,PIK3C2A,PIK3C2G,PIK3CB,PIK3R2,PIK3R3,PLCG1,PRKCA,RALB,RAP1B,RAP2A,RAP2B,RARB,RASD1,SUV39H1,TFDP1
Telomerase Signaling	13.2	0.278	1.706	AKT2,AKT3,CDKN1A,E2F1,ETS1,HDAC8,IL2,MAP2K1,MAPK1,MAPK3,NRAS,PDPK1,PIK3C2A,PIK3C2G,PIK3CB,PIK3R2,PIK3R3,PPP2CA,PPP2CB,PPP2R2A,PPP2R2D,PPP2R5C,PTGES3,RALB,RAP1B,RAP2A,RAP2B,RASD1,TINF2,TPP1
IL-17 Signaling	13.2	0.214	4.427	AKT2,AKT3,ATF2,CD40LG,CLCF1,DEFB118,IL11,IL17F,IL1A,IL2,IL36G,IL6,JAK2,LEP,MAP2K3,MAPK1,MAPK11,MAPK3,MMP2,NRAS,PIK3C2A,PIK3C2G,PIK3CB,PIK3R2,PIK3R3,RALB,RAP1B,RAP2A,RAP2B,RASD1,RELA,TNFSF10,TNFSF11,TNFSF13,TNFSF13B,TNFSF15,TNFSF4,TNFSF8,VEGFB,VEGFD
Tight Junction Signaling	13.2	0.218	#NUM!	AKT2,AKT3,ARHGEF2,CASK,CEBPA,CLDN2,CLDN20,CLDN8,CSTF1,GOSR1,MYH6,MYL3,NAPG,NSF,OCLN,PPP2CA,PPP2CB,PPP2R2A,PPP2R2D,PPP2R5C,PRKACA,PRKACB,PRKAG2,PRKAR1A,PRKAR1B,PRKAR2A,PRKCI,PTEN,RAB13,RELA,RELB,RHOA,SNAP25,STX1B,TGFBR2,VAMP2,VAMP3,YBX3,YKT6
Role of Tissue Factor in Cancer	13.1	0.267	#NUM!	AKT2,AKT3,ARRB2,CFL2,EGR1,F2RL1,GNA11,GNA13,GNAQ,HBEGF,ITGB1,JAK2,LCK,MAPK1,MAPK11,MAPK3,MTOR,NRAS,P4HB,PIK3C2A,PIK3C2G,PIK3CB,PIK3R2,PIK3R3,PRKCA,PTEN,RALB,RAP1B,RAP2A,RAP2B,RASD1
Neuregulin Signaling	13	0.265	2.6	AKT2,AKT3,CDK5R1,CDKN1B,CRK,CRKL,EREG,ERRFI1,HBEGF,ITGA10,ITGAD,ITGB1,MAP2K1,MAPK1,MAPK3,MTOR,NRAS,PDPK1,PIK3R2,PIK3R3,PLCG1,PRKCA,PRKCE,PRKCI,PTEN,RALB,RAP1B,RAP2A,RAP2B,RASD1,TMEFF2
HER-2 Signaling in Breast Cancer	12.8	0.194	2.897	AKT2,AKT3,BCL2L11,CDKN1A,CDKN1B,COX4I1,COX5A,COX7C,DDX19B,ETS1,FOXO1,HBEGF,IKBKB,IL1A,ITGB1,KPNB1,LCK,MAP2K1,MAPK1,MAPK3,MMP2,MS4A2,MTOR,NRAS,PARD6B,PIK3C2A,PIK3C2G,PIK3CB,PIK3R2,PIK3R3,PLCG1,PRKCA,PRKCE,PRKCI,PTEN,RALB,RAP1B,RAP2A,RAP2B,RASD1,RELA,RELB,SURF1,TSC1
VEGF Family Ligand-Receptor Interactions	12.8	0.31	3.4	AKT2,AKT3,MAP2K1,MAPK1,MAPK3,NRAS,PIK3C2A,PIK3C2G,PIK3CB,PIK3R2,PIK3R3,PLA2G12A,PLA2G12B,PLA2G2D,PLA2G4A,PLCG1,PRKCA,PRKCE,PRKCI,RALB,RAP1B,RAP2A,RAP2B,RASD1,VEGFB,VEGFD
PEDF Signaling	12.8	0.31	2.294	AKT2,AKT3,BDNF,GDNF,IKBKB,MAPK1,MAPK11,MAPK3,NRAS,PIK3C2A,PIK3C2G,PIK3CB,PIK3R2,PIK3R3,RALB,RAP1B,RAP2A,RAP2B,RASD1,RELA,RELB,RHOA,ROCK1,TCF4,TCF7L2,ZEB1
Ceramide Signaling	12.7	0.297	1.225	AKT2,AKT3,CYCS,DIABLO,MAP2K1,MAP3K1,MAPK3,NRAS,PIK3C2A,PIK3C2G,PIK3CB,PIK3R2,PIK3R3,PPP2CA,PPP2CB,PPP2R2A,PPP2R2D,PPP2R5C,RALB,RAP1B,RAP2A,RAP2B,RASD1,RELA,RELB,S1PR1,S1PR3
Acute Myeloid Leukemia Signaling	12.7	0.297	2.711	AKT2,AKT3,CEBPA,IDH2,LEF1,MAP2K1,MAP2K3,MAPK1,MAPK3,MTOR,NRAS,PIK3C2A,PIK3C2G,PIK3CB,PIK3R2,PIK3R3,PML,RALB,RAP1B,RAP2A,RAP2B,RASD1,RELA,RELB,RUNX1,TCF4,TCF7L2
NGF Signaling	12.7	0.258	3.024	AKT2,AKT3,ATF2,BAX,CREB3L3,CRK,IKBKB,MAP2K1,MAP3K1,MAP3K13,MAP3K8,MAPK1,MAPK3,MAPK7,NRAS,PDPK1,PIK3C2A,PIK3C2G,PIK3CB,PIK3R2,PIK3R3,PLCG1,RALB,RAP1B,RAP2A,RAP2B,RASD1,RELA,RELB,RHOA,ROCK1
IL-33 Signaling Pathway	12.6	0.21	4.11	AKT2,AKT3,ATF2,CASP2,CREB3L3,FOXP3,H2AX,H2AZ2,ICAM4,IKBKB,IL17F,IL1A,IL1RAP,IL1RL1,IL1RN,IL36G,IL36RN,IL6,JAK2,MAP2K1,MAP3K8,MAPK1,MAPK11,MAPK3,MAPKAPK2,MMP2,MTOR,PIK3C2A,PIK3C2G,PIK3CB,PIK3R2,PIK3R3,PRKACA,PRKACB,PRKAG2,PRKAR1A,PRKAR1B,PRKAR2A,TBK1
IL-3 Signaling	12.5	0.316	3.266	AKT2,AKT3,CHP1,CRKL,FOXO1,JAK2,MAP2K1,MAPK1,MAPK3,NRAS,PIK3C2A,PIK3C2G,PIK3CB,PIK3R2,PIK3R3,PPP3R1,PPP3R2,PRKCA,PRKCE,PRKCI,RALB,RAP1B,RAP2A,RAP2B,RASD1
mTOR Signaling	12.5	0.196	2.121	AKT2,AKT3,EIF4EBP2,EIF4EBP3,EIF4G2,FKBP1A,INS,IRS1,MAPK1,MAPK3,MTOR,NRAS,PDPK1,PIK3C2A,PIK3C2G,PIK3CB,PIK3R2,PIK3R3,PLD1,PPP2CA,PPP2CB,PPP2R2A,PPP2R2D,PPP2R5C,PRKAB2,PRKAG2,PRKCA,PRKCE,PRKCI,RALB,RAP1B,RAP2A,RAP2B,RASD1,RHOA,RHOJ,RPS2,RPS20,RPS27,TSC1,VEGFB,VEGFD
ERBB Signaling	12.5	0.29	3.8	EREG,FOXO1,HBEGF,MAP2K1,MAP2K3,MAPK1,MAPK11,MAPK3,MTOR,NCK2,NRAS,PAK3,PDPK1,PIK3C2A,PIK3C2G,PIK3CB,PIK3R2,PIK3R3,PLCG1,PRKCA,PRKCE,PRKCI,RALB,RAP1B,RAP2A,RAP2B,RASD1
D-myo-inositol (1,4,5,6)-Tetrakisphosphate Biosynthesis	12.5	0.212	3.128	ACP1,ALPL,ATP1A2,DUSP10,DUSP14,DUSP2,DUSP4,DUSP9,G6PC3,HACD2,MTMR2,MTMR6,NOCT,NUDT2,NUDT3,NUDT4,OCRL,PDCD1,PGAM4,PLPPR4,PPM1K,PPP1R12B,PPP1R13B,PPP1R1A,PPP1R3D,PPP1R7,PPP2CA,PPP2CB,PPP2R2A,PPP2R5C,PPP3R1,PPP3R2,PTEN,PTPN12,PTPN22,PTPRF,RASA1,SSH1
D-myo-inositol (3,4,5,6)-tetrakisphosphate Biosynthesis	12.5	0.212	3.128	ACP1,ALPL,ATP1A2,DUSP10,DUSP14,DUSP2,DUSP4,DUSP9,G6PC3,HACD2,MTMR2,MTMR6,NOCT,NUDT2,NUDT3,NUDT4,OCRL,PDCD1,PGAM4,PLPPR4,PPM1K,PPP1R12B,PPP1R13B,PPP1R1A,PPP1R3D,PPP1R7,PPP2CA,PPP2CB,PPP2R2A,PPP2R5C,PPP3R1,PPP3R2,PTEN,PTPN12,PTPN22,PTPRF,RASA1,SSH1
Reelin Signaling in Neurons	12.4	0.239	3.772	AKT2,AKT3,APBB1,ARHGEF19,ARHGEF2,ARPC1A,ARPC5,CAMK2D,CDK5R1,CNR1,CRK,CRKL,DAB1,GRIN1,GRIN2B,ITGB1,LCK,MAP2K1,MAP2K3,MAPK1,MAPK3,MAPK8IP1,MTOR,PAFAH1B1,PDK4,PIK3C2A,PIK3C2G,PIK3CB,PIK3R2,PIK3R3,RAP1B,RHOA,WASL
Sertoli Cell-Sertoli Cell Junction Signaling	12.4	0.199	#NUM!	AKT2,AKT3,ATF2,CLDN2,CLDN20,CLDN8,GUCY1A2,GUCY1B1,ITGA10,ITGAD,ITGB1,MAP2K1,MAP2K3,MAP3K1,MAP3K13,MAP3K8,MAPK1,MAPK11,MAPK3,MTMR2,NRAS,OCLN,PRKACA,PRKACB,PRKAG2,PRKAR1A,PRKAR1B,PRKAR2A,PRKG1,PTEN,RAB8B,RALB,RAP1B,RAP2A,RAP2B,RASD1,TJAP1,TUBA1C,TUBB2A,TUBB4A,YBX3
Melanoma Signaling	12.4	0.4	2.183	AKT2,AKT3,CDKN1A,E2F1,MAP2K1,MAPK1,MAPK3,MITF,NRAS,PIK3C2A,PIK3C2G,PIK3CB,PIK3R2,PIK3R3,PTEN,RALB,RAP1B,RAP2A,RAP2B,RASD1
Aldosterone Signaling in Epithelial Cells	12.3	0.215	3.838	DNAJB5,DNAJB7,DNAJB8,DNAJC12,DNAJC13,DNAJC19,DNAJC2,DNAJC30,DNAJC4,HSPA2,HSPA4,HSPB6,ITPR1,KCNMB1,LRRC55,MAP2K1,MAPK1,MAPK3,NR3C2,PDPK1,PIK3C2A,PIK3C2G,PIK3CB,PIK3R2,PIK3R3,PIP5K1A,PIP5K1C,PLCB3,PLCG1,PLCZ1,PRKCA,PRKCE,PRKCI,SACS,SCNN1A,SGK1,SLC9A1
HGF Signaling	12.3	0.242	2.268	AKT2,AKT3,ATF2,CDKN1A,CRKL,ETS1,IL6,ITGA10,ITGAD,ITGB1,MAP2K1,MAP3K1,MAP3K13,MAP3K8,MAPK1,MAPK3,NRAS,PIK3C2A,PIK3C2G,PIK3CB,PIK3R2,PIK3R3,PLCG1,PRKCA,PRKCE,PRKCI,PTK2,RALB,RAP1B,RAP2A,RAP2B,RASD1
3-phosphoinositide Degradation	12.2	0.204	3.266	ACP1,ALPL,ATP1A2,DUSP10,DUSP14,DUSP2,DUSP4,DUSP9,G6PC3,HACD2,MTMR2,MTMR6,NOCT,NUDT2,NUDT3,NUDT4,OCRL,PDCD1,PGAM4,PLPPR4,PPM1K,PPP1R12B,PPP1R13B,PPP1R1A,PPP1R3D,PPP1R7,PPP2CA,PPP2CB,PPP2R2A,PPP2R5C,PPP3R1,PPP3R2,PTEN,PTPMT1,PTPN12,PTPN22,PTPRF,RASA1,SSH1
Epithelial Adherens Junction Signaling	12.2	0.223	0.343	ACVR1,AKT2,AKT3,ARPC1A,ARPC5,CFL2,CRK,FRMD6,LATS2,LEF1,NANOS1,NRAS,PAK3,PPP2CA,PPP2CB,PPP2R2A,PPP2R2D,PPP2R5C,PRKAB2,PRKAG2,PTEN,RALB,RAP1B,RAP2A,RAP2B,RASD1,RHOA,ROCK1,SFN,TCF4,TCF7L2,TGFBR2,YWHAB,YWHAG,YWHAH
JAK/STAT Signaling	12.1	0.305	2.294	AKT2,AKT3,CDKN1A,GNAQ,IL6,JAK2,MAP2K1,MAPK1,MAPK3,MTOR,NRAS,PIAS4,PIK3C2A,PIK3C2G,PIK3CB,PIK3R2,PIK3R3,RALB,RAP1B,RAP2A,RAP2B,RASD1,RELA,RELB,SOCS5
Angiopoietin Signaling	12	0.316	0.728	AKT2,AKT3,ANGPTL1,CRK,DOK2,FOXO1,IKBKB,NRAS,PAK3,PIK3C2A,PIK3C2G,PIK3CB,PIK3R2,PIK3R3,PTK2,RALB,RAP1B,RAP2A,RAP2B,RASA1,RASD1,RELA,RELB,TEK
GDNF Family Ligand-Receptor Interactions	12	0.316	2.236	DOK1,DOK2,DOK7,FRS2,GDNF,GFRA4,IRS1,ITPR1,MAP2K1,MAPK1,MAPK3,NRAS,PIK3C2A,PIK3C2G,PIK3CB,PIK3R2,PIK3R3,PLCG1,RALB,RAP1B,RAP2A,RAP2B,RASA1,RASD1
Mouse Embryonic Stem Cell Pluripotency	12	0.269	3.53	AKT2,AKT3,DVL3,FZD3,FZD6,ID4,JAK2,LEF1,LIFR,MAP2K1,MAPK1,MAPK11,MAPK3,NRAS,PIK3C2A,PIK3C2G,PIK3CB,PIK3R2,PIK3R3,RALB,RAP1B,RAP2A,RAP2B,RASD1,SMAD9,TCF4,TCF7L2,ZFP42
GM-CSF Signaling	12	0.329	2.683	AKT2,AKT3,BCL2A1,CAMK2D,ETS1,JAK2,MAP2K1,MAPK1,MAPK3,NRAS,PIK3C2A,PIK3C2G,PIK3CB,PIK3R2,PIK3R3,PPP3R1,PPP3R2,RALB,RAP1B,RAP2A,RAP2B,RASD1,RUNX1
Integrin Signaling	12	0.193	3	AKT2,AKT3,ARPC1A,ARPC5,CAPN6,CAPN7,CRK,CRKL,CTTN,ITGA10,ITGAD,ITGB1,MAP2K1,MAPK1,MAPK3,NCK2,NEDD9,NRAS,PAK3,PFN2,PIK3C2A,PIK3C2G,PIK3CB,PIK3R2,PIK3R3,PLCG1,PPP1R12B,PTEN,PTK2,RALB,RAP1B,RAP2A,RAP2B,RASD1,RHOA,RHOJ,ROCK1,TLN1,TSPAN1,TSPAN4,WASL
Antiproliferative Role of Somatostatin Receptor 2	11.9	0.312	2.5	CDKN1A,CDKN1B,GNG12,GNG13,GNG4,GNG5,GUCY1A2,GUCY1B1,GUCY2C,MAP2K1,MAPK1,MAPK3,NPR3,NRAS,PIK3C2A,PIK3C2G,PIK3CB,PIK3R2,PIK3R3,RALB,RAP1B,RAP2A,RAP2B,RASD1
SNARE Signaling Pathway	11.9	0.235	4.596	ADCY6,CACNA1B,CACNB1,CACNB2,CACNB4,CAMK2D,GOSR1,GUCY1B1,MYH6,MYL3,NAPG,NSF,PRKACA,PRKACB,PRKAG2,PRKAR1A,PRKAR1B,PRKAR2A,RAB11A,RAB22A,RAB27A,RAB39A,RAB9B,RIMS1,SNAP25,STX1B,STXBP6,SYT2,SYT5,VAMP2,VAMP3,YKT6
Melanocyte Development and Pigmentation Signaling	11.9	0.276	3.4	ADCY6,ATF2,CREB3L3,CRK,GUCY1B1,MAP2K1,MAPK1,MAPK3,MITF,NRAS,PIK3C2A,PIK3C2G,PIK3CB,PIK3R2,PIK3R3,PLCG1,PRKACA,PRKACB,PRKAG2,PRKAR1A,PRKAR1B,PRKAR2A,RALB,RAP1B,RAP2A,RAP2B,RASD1
RAC Signaling	11.8	0.234	3.138	ANK1,ARPC1A,ARPC5,CDK5R1,CFL2,ITGA10,ITGAD,ITGB1,MAP2K1,MAP3K1,MAPK1,MAPK3,NRAS,PAK3,PIK3C2A,PIK3C2G,PIK3CB,PIK3R2,PIK3R3,PIP5K1A,PIP5K1C,PLD1,PRKCI,PTK2,RALB,RAP1B,RAP2A,RAP2B,RASD1,RELA,RELB,RHOA
NF-κB Activation by Viruses	11.8	0.308	2.985	AKT2,AKT3,IKBKB,ITGB1,LCK,MAP3K1,MAPK1,MAPK3,NRAS,PIK3C2A,PIK3C2G,PIK3CB,PIK3R2,PIK3R3,PRKCA,PRKCE,PRKCI,RALB,RAP1B,RAP2A,RAP2B,RASD1,RELA,RELB
Ephrin B Signaling	11.7	0.319	2.357	ACP1,CFL2,CXCL12,EFNB1,EFNB2,EFNB3,EPHB1,EPHB6,GNA11,GNA13,GNAI2,GNAQ,GNG12,GNG13,GNG4,GNG5,ITSN1,MAPK1,MAPK3,NCK2,PTK2,RHOA,ROCK1
HOTAIR Regulatory Pathway	11.7	0.215	2.058	AGO3,AKT2,AKT3,ATG3,ATXN1,CDKN1A,COL1A1,ELAVL1,HOXD10,LEF1,MEX3B,MMP2,MMP25,MMP27,MMP8,PIK3C2A,PIK3C2G,PIK3CB,PIK3R2,PIK3R3,PTEN,RBM38,RELA,RELB,ROCK1,SNUPN,TCF4,TCF7L2,TWIST1,TWIST2,VIM,WNT16,WNT5A,WNT5B,WNT9A
Role of Pattern Recognition Receptors in Recognition of Bacteria and Viruses	11.6	0.218	2.668	C1QB,CD40LG,CLCF1,IFNA4,IL10,IL11,IL17F,IL1A,IL2,IL36G,IL6,LEP,MAPK1,MAPK3,OAS1,OAS2,PIK3C2A,PIK3C2G,PIK3CB,PIK3R2,PIK3R3,PRKCA,PRKCE,PRKCI,RELA,RELB,RIGI,TNFSF10,TNFSF11,TNFSF13,TNFSF13B,TNFSF15,TNFSF4,TNFSF8
Bladder Cancer Signaling	11.5	0.25	2.496	CDKN1A,E2F1,E2F2,E2F5,FGF10,FGF11,FGF14,FGF20,FGF23,HDAC8,MAP2K1,MAPK1,MAPK3,MMP2,MMP25,MMP27,MMP8,NRAS,PA2G4,RALB,RAP1B,RAP2A,RAP2B,RASD1,SUV39H1,TFDP1,THBS1,VEGFB,VEGFD
GABA Receptor Signaling	11.5	0.235	#NUM!	ADCY6,AP2A2,CACNA1B,CACNB1,CACNB2,CACNB4,CACNG2,CACNG4,CACNG7,CACNG8,DNM1,GABRA1,GABRB1,GABRG1,GAD2,GNA11,GNA13,GNAI2,GNAQ,GNG12,GNG13,GNG4,GNG5,GPHN,GUCY1B1,ITPR1,KCNH2,KCNN3,NSF,SLC32A1,SLC6A1
Neutrophil Extracellular Trap Signaling Pathway	11.4	0.145	3.873	AKT2,AKT3,ARG2,ATP5F1E,BPI,C1QB,CASP2,CD209,CHP1,COL11A1,COL1A1,COL25A1,COL4A2,CYC1,GSDMD,IFNA4,IL10,ITGB1,ITPR1,KCNN3,LCK,MAP2K1,MAP2K3,MAPK1,MAPK11,MAPK3,MLKL,MMP2,MT-ATP6,MT-ND4L,MTOR,NDUFA11,NDUFB10,NDUFB4,NDUFS7,NDUFV1,NDUFV3,PAM16,PIK3C2A,PIK3C2G,PIK3CB,PIK3R2,PIK3R3,PLA2G12A,PLA2G12B,PLA2G2D,PLA2G4A,PLCB3,PLCG1,PLCZ1,PPP3R1,PPP3R2,PRKCA,PRKCE,PRKCI,SIGLEC5,SLC2A1,TOMM5,VDAC1,VSTM1
Semaphorin Neuronal Repulsive Signaling Pathway	11.4	0.22	-0.898	AKT2,AKT3,CFL2,DPYSL3,GUCY1A2,GUCY1B1,ITGA10,ITGAD,ITGB1,MAP2K1,MAP2K3,MYL3,PAK3,PIK3C2A,PIK3C2G,PIK3CB,PIK3R2,PIK3R3,PIP5K1C,PLCG1,PPP1R12B,PRKACA,PRKACB,PRKAG2,PRKAR1A,PRKAR1B,PRKAR2A,PRKG1,RHOA,ROCK1,SEMA4D,SEMA6D,SMC3
ERBB4 Signaling	11.3	0.324	2.828	APH1A,MAP2K1,MAPK1,MAPK3,NCSTN,NRAS,PDPK1,PIK3C2A,PIK3C2G,PIK3CB,PIK3R2,PIK3R3,PLCG1,PRKCA,PRKCE,PRKCI,PSEN2,RALB,RAP1B,RAP2A,RAP2B,RASD1
Fc Epsilon RI Signaling	11.3	0.246	3.272	AKT2,AKT3,MAP2K1,MAP2K3,MAPK1,MAPK11,MAPK3,MS4A2,NRAS,OCRL,PDPK1,PIK3C2A,PIK3C2G,PIK3CB,PIK3R2,PIK3R3,PLA2G12A,PLA2G12B,PLA2G2D,PLA2G4A,PLCG1,PRKCA,PRKCE,PRKCI,RALB,RAP1B,RAP2A,RAP2B,RASD1
Acute Phase Response Signaling	11.3	0.2	2.335	AKT2,AKT3,C1QB,HP,IKBKB,IL1A,IL1RAP,IL1RN,IL36G,IL36RN,IL6,JAK2,LBP,MAP2K1,MAP2K3,MAP3K1,MAPK1,MAPK11,MAPK3,MTOR,NRAS,PDPK1,PIK3CB,PIK3R2,PIK3R3,PLG,RALB,RAP1B,RAP2A,RAP2B,RASD1,RBP5,RELA,RELB,SERPINF2,SOCS5,TCF4
Endothelin-1 Signaling	11.3	0.196	3.667	ADCY6,CASP2,EDN1,GNA11,GNA13,GNAI2,GNAQ,GUCY1A2,GUCY1B1,GUCY2C,ITPR1,MAPK1,MAPK11,MAPK3,MAPK6,MAPK7,NRAS,PIK3C2A,PIK3C2G,PIK3CB,PIK3R2,PIK3R3,PLA2G12A,PLA2G12B,PLA2G2D,PLA2G4A,PLCB3,PLCG1,PLCZ1,PLD1,PRKCA,PRKCE,PRKCI,RALB,RAP1B,RAP2A,RAP2B,RASD1
PTEN Signaling	11.3	0.219	-1.569	AKT2,AKT3,BCL2L11,CDKN1A,CDKN1B,FOXO1,IKBKB,ITGA10,ITGAD,ITGB1,MAP2K1,MAPK1,MAPK3,NRAS,OCRL,PDPK1,PIK3CB,PIK3R2,PIK3R3,PTEN,PTK2,RALB,RAP1B,RAP2A,RAP2B,RASD1,RELA,RELB,SHARPIN,SIRT6,TGFBR2,TNFRSF11A,YWHAH
Xenobiotic Metabolism General Signaling Pathway	11.2	0.224	2.475	AKT2,AKT3,GSTA1,GSTA4,GSTM1,MAP2K1,MAP2K3,MAP3K1,MAP3K13,MAP3K8,MAPK1,MAPK11,MAPK3,MAPK7,NFE2L2,NRAS,PIK3C2A,PIK3C2G,PIK3CB,PIK3R2,PIK3R3,PRKCA,PRKCE,PRKCI,RALB,RAP1B,RAP2A,RAP2B,RASD1,UGT2B10,UGT2B17,UGT2B28
Cholecystokinin/Gastrin-mediated Signaling	11.2	0.244	3.402	ATF2,EPHA4,GNA13,GNAQ,IL1A,IL1RN,IL36G,IL36RN,ITPR1,MAP2K1,MAP2K3,MAPK1,MAPK3,MAPK7,MEF2A,NRAS,PLCB3,PRKCA,PRKCE,PRKCI,PTK2,RALB,RAP1B,RAP2A,RAP2B,RASD1,RHOA,RHOJ,ROCK1
Thrombopoietin Signaling	11.1	0.333	3.13	JAK2,MAP2K1,MAPK1,MAPK3,MPL,NRAS,PIK3C2A,PIK3C2G,PIK3CB,PIK3R2,PIK3R3,PLCG1,PRKCA,PRKCE,PRKCI,RALB,RAP1B,RAP2A,RAP2B,RASD1,THPO
Pulmonary Healing Signaling Pathway	11	0.191	3.569	CCNB1,CFL2,CXCL12,FGF10,FZD3,FZD6,HBEGF,IDH2,LCK,LEF1,MAPK1,MAPK11,MAPK3,MMP2,MMP25,MMP27,MMP8,NRAS,PRKAB2,PRKAG2,PRKCA,PRKCE,PRKCI,RALB,RAP1B,RAP2A,RAP2B,RASD1,SMAD9,TCF4,TCF7L2,THBS1,VEGFB,VEGFD,WNT16,WNT5A,WNT5B,WNT9A
Regulation of eIF4 and p70S6K Signaling	11	0.199	1.877	AGO3,AKT2,AKT3,EIF4EBP2,EIF4EBP3,EIF4G2,IRS1,ITGA10,ITGAD,ITGB1,MAP2K1,MAPK1,MAPK11,MAPK3,MTOR,NRAS,PAIP2,PDPK1,PIK3C2A,PIK3C2G,PIK3CB,PIK3R2,PIK3R3,PPP2CA,PPP2CB,PPP2R2A,PPP2R2D,PPP2R5C,RALB,RAP1B,RAP2A,RAP2B,RASD1,RPS2,RPS20,RPS27
Neurotrophin/TRK Signaling	10.9	0.295	2.4	ATF2,BDNF,CREB3L3,FRS2,MAP2K1,MAP2K3,MAPK1,MAPK3,NRAS,NTF3,PDPK1,PIK3C2A,PIK3C2G,PIK3CB,PIK3R2,PIK3R3,PLCG1,RALB,RAP1B,RAP2A,RAP2B,RASD1,SPRY2
LPS-stimulated MAPK Signaling	10.9	0.282	3.578	ATF2,IKBKB,LBP,MAP2K1,MAP2K3,MAPK1,MAPK11,MAPK3,NRAS,PIK3C2A,PIK3C2G,PIK3CB,PIK3R2,PIK3R3,PRKCA,PRKCE,PRKCI,RALB,RAP1B,RAP2A,RAP2B,RASD1,RELA,RELB
Role Of Osteoclasts In Rheumatoid Arthritis Signaling Pathway	10.8	0.159	4.33	ADAM2,AKT2,AKT3,ATF2,BIRC2,CHP1,COL11A1,COL1A1,COL25A1,COL4A2,CREB3L3,FOXO1,IKBKB,IL10,IL18RAP,IL1RAP,IL1RL1,IL7,MAP2K1,MAP2K3,MAPK1,MAPK11,MAPK3,MITF,MMP2,MMP25,MMP27,MMP8,NRAS,OSCAR,PIK3C2A,PIK3C2G,PIK3CB,PIK3R2,PIK3R3,PLCG1,PPP3R1,PPP3R2,PTH,RALB,RAP1B,RAP2A,RAP2B,RASD1,RELA,RHOA,RHOJ,TNFRSF11A,TNFSF11
Role of NANOG in Mammalian Embryonic Stem Cell Pluripotency	10.8	0.234	2.357	ACVR1,AKT2,AKT3,BMP8B,FZD3,FZD6,GATA6,JAK2,LIFR,MAP2K1,MAPK1,MAPK3,NRAS,PIK3C2A,PIK3C2G,PIK3CB,PIK3R2,PIK3R3,RALB,RAP1B,RAP2A,RAP2B,RASD1,SMAD9,WNT16,WNT5A,WNT5B,WNT9A,ZFP42
PDGF Signaling	10.6	0.276	1.877	ABL2,ACP1,CRK,CRKL,JAK2,MAP2K1,MAP3K1,MAPK1,MAPK3,NRAS,OCRL,PIK3C2A,PIK3C2G,PIK3CB,PIK3R2,PIK3R3,PLCG1,PRKCA,RALB,RAP1B,RAP2A,RAP2B,RASA1,RASD1
Pancreatic Adenocarcinoma Signaling	10.6	0.23	3.153	AKT2,AKT3,CDKN1A,CDKN1B,CDKN2B,E2F1,E2F2,E2F5,HBEGF,HDAC8,JAK2,MAP2K1,MAPK1,MAPK3,PA2G4,PIK3C2A,PIK3C2G,PIK3CB,PIK3R2,PIK3R3,PLD1,RELA,RELB,SMAD2,SUV39H1,TFDP1,TGFBR2,VEGFB,VEGFD
Virus Entry via Endocytic Pathways	10.6	0.237	#NUM!	AP1S1,AP1S2,AP1S3,AP2A2,AP3B1,AP3S1,DNM1,DNM2,HLA-E,HLA-F,ITGB1,ITSN1,NRAS,PIK3C2A,PIK3C2G,PIK3CB,PIK3R2,PIK3R3,PLCG1,PRKCA,PRKCE,PRKCI,RALB,RAP1B,RAP2A,RAP2B,RASD1,TFRC
Prolactin Signaling	10.6	0.263	2.837	CSN2,IRS1,JAK2,KCNMB1,LRRC55,MAP2K1,MAPK1,MAPK3,NRAS,PDPK1,PIK3C2A,PIK3C2G,PIK3CB,PIK3R2,PIK3R3,PLCG1,PRKCA,PRKCE,PRKCI,RALB,RAP1B,RAP2A,RAP2B,RASD1,SOCS5
MicroRNA Biogenesis Signaling Pathway	10.5	0.193	2	AGO3,AKT2,AKT3,DDX17,DDX19B,IFNA4,IGF1,LIN28A,MAPK1,MAPK11,MAPK3,MTOR,NRAS,PIK3C2A,PIK3C2G,PIK3CB,PIK3R2,PIK3R3,PNPT1,POLR2C,POLR2D,POLR2K,POLR3D,PRKRA,PTGES3,QKI,RALB,RAP1B,RAP2A,RAP2B,RASD1,SMAD2,SMAD9,SRSF3,TUT4,XRN1
Small Cell Lung Cancer Signaling	10.5	0.26	1.604	AKT2,AKT3,BIRC2,CDKN1B,CDKN2B,CYC1,CYCS,E2F1,E2F2,E2F5,HDAC8,IKBKB,PA2G4,PIK3C2A,PIK3C2G,PIK3CB,PIK3R2,PIK3R3,PTEN,PTK2,RARB,RELA,RELB,SUV39H1,TFDP1
IL-1 Signaling	10.5	0.26	1.941	ADCY6,GNA11,GNA13,GNAI2,GNAQ,GNG12,GNG13,GNG4,GNG5,GUCY1B1,IKBKB,IL1A,IL1RAP,MAP2K3,MAP3K1,MAPK1,MAPK11,PRKACA,PRKACB,PRKAG2,PRKAR1A,PRKAR1B,PRKAR2A,RELA,RELB
Osteoarthritis Pathway	10.4	0.174	2.058	ALPI,ALPL,ANXA2,ATF2,CASP2,CNMD,CREB3L3,FZD3,FZD6,GREM1,HTRA1,IL18RAP,IL1RAP,IL1RL1,ITGA10,ITGAD,ITGB1,ITLN1,LEF1,LEP,MTOR,OCRL,PPARGC1A,PRKAB2,PRKAG2,PTHLH,RELA,RELB,S100A9,S1PR3,SMAD2,SMAD7,SMAD9,TCF4,TCF7L2,TGFBR2,TIMP3,VEGFB,VEGFD,WNT16,ZNF875
NOD1/2 Signaling Pathway	10.4	0.19	4.333	ATG16L1,BIRC2,CD40LG,CLCF1,HSPA2,HSPA4,IFNA4,IKBKB,IL11,IL17F,IL1A,IL2,IL36G,IL6,LEP,MAP2K1,MAP2K3,MAP3K8,MAP4K4,MAPK1,MAPK11,MAPK3,MAPKAPK2,RELA,RIGI,SHARPIN,TBK1,TNFSF10,TNFSF11,TNFSF12-TNFSF13,TNFSF13,TNFSF13B,TNFSF15,TNFSF18,TNFSF4,TNFSF8
Production of Nitric Oxide and Reactive Oxygen Species in Macrophages	10.3	0.188	1.567	AKT2,AKT3,APOC1,APOC2,ARG2,CAT,IKBKB,JAK2,MAP2K1,MAP3K1,MAP3K13,MAP3K8,MAPK1,MAPK11,MAPK3,PCYOX1,PIK3C2A,PIK3C2G,PIK3CB,PIK3R2,PIK3R3,PLCG1,PPP1R3D,PPP1R7,PPP2CA,PPP2CB,PPP2R2A,PPP2R5C,PRKCA,PRKCE,PRKCI,RAP1B,RELA,RELB,RHOA,RHOJ
p53 Signaling	10.2	0.255	0.894	AKT2,AKT3,ATR,BAX,BBC3,CCNG1,CDKN1A,E2F1,MDM4,PERP,PIK3C2A,PIK3C2G,PIK3CB,PIK3R2,PIK3R3,PLAGL1,PMAIP1,PML,PPP1R13B,PTEN,SFN,THBS1,TIGAR,TP53INP1,TP73
RANK Signaling in Osteoclasts	10.2	0.264	3.411	AKT2,AKT3,BIRC2,CHP1,IKBKB,MAP2K1,MAP3K1,MAP3K13,MAP3K8,MAPK1,MAPK11,MAPK3,MITF,PIK3C2A,PIK3C2G,PIK3CB,PIK3R2,PIK3R3,PPP3R1,PPP3R2,RELA,RELB,TNFRSF11A,TNFSF11
BAG2 Signaling Pathway	10.2	0.274	0.243	ANXA2,ATXN3,CDKN1A,CTSB,HSPA2,HSPA4,MAPK1,MAPK3,MAPKAPK2,PSMA2,PSMA8,PSMB11,PSMB8,PSMC1,PSMD11,PSMD6,PSME1,PSME3,PSMF1,RELA,RELB,SIRT3,UBE2D1
VEGF Signaling	10.1	0.253	2.132	AKT2,AKT3,ELAVL1,FOXO1,MAP2K1,MAPK1,MAPK3,NRAS,PIK3C2A,PIK3C2G,PIK3CB,PIK3R2,PIK3R3,PLCG1,PRKCA,PTK2,RALB,RAP1B,RAP2A,RAP2B,RASD1,ROCK1,SFN,VEGFB,VEGFD
Leukocyte Extravasation Signaling	10.1	0.187	1.976	ARHGAP12,ARHGAP6,CDH5,CLDN2,CLDN20,CLDN8,CRK,CRKL,CTTN,CXCL12,EZR,GNAI2,ITGB1,MAPK1,MAPK11,MMP2,MMP25,MMP27,MMP8,MSN,PIK3C2A,PIK3C2G,PIK3CB,PIK3R2,PIK3R3,PLCG1,PRKCA,PRKCE,PRKCI,PTK2,RAP1B,RAPGEF4,RHOA,ROCK1,TIMP3,WASL
Amyloid Processing	10.1	0.353	0	AKT2,AKT3,APH1A,CAPN6,CAPN7,CDK5R1,MAPK1,MAPK11,MAPK3,NCSTN,PRKACA,PRKACB,PRKAG2,PRKAR1A,PRKAR1B,PRKAR2A,PRKCE,PSEN2
Role Of Chondrocytes In Rheumatoid Arthritis Signaling Pathway	10	0.213	3.286	CEBPA,CEBPG,CHP1,CXCL12,EGR1,IL18RAP,IL1A,IL1RAP,IL1RL1,IL1RN,IL36G,IL36RN,IL6,ITGB1,JAK2,MAPK1,MAPK11,MAPK3,MLKL,MMP2,MMP25,MMP27,MMP8,MTOR,PPP3R1,PPP3R2,PRKAB2,PRKAG2,VEGFB,VEGFD
Hereditary Breast Cancer Signaling	9.93	0.211	#NUM!	ACTL6B,AKT2,AKT3,ARID2,ATR,CCNB1,CDKN1A,DPF1,E2F1,FANCA,FANCL,H2AX,HDAC8,NRAS,PHF10,PIK3C2A,PIK3C2G,PIK3CB,PIK3R2,PIK3R3,POLR2C,POLR2D,POLR2K,PTEN,RALB,RAP1B,RAP2A,RAP2B,RASD1,SFN
Renal Cell Carcinoma Signaling	9.9	0.278	2.828	AKT2,AKT3,CRK,EGLN3,ELOC,ETS1,MAP2K1,MAPK1,MAPK3,NRAS,PAK3,PIK3C2A,PIK3C2G,PIK3CB,PIK3R2,PIK3R3,RALB,RAP1B,RAP2A,RAP2B,RASD1,SLC2A1
Granulocyte Adhesion and Diapedesis	9.78	0.185	#NUM!	CCL18,CCL23,CCL28,CCR8,CDH5,CLDN2,CLDN20,CLDN8,CX3CL1,CXCL10,CXCL11,CXCL12,CXCL14,CXCL16,CXCL6,CXCL9,EZR,GNAI2,GPR15LG,HRH4,IL18RAP,IL1A,IL1RAP,IL1RL1,IL1RN,IL36G,IL36RN,ITGB1,MMP2,MMP25,MMP27,MMP8,MSN,PPBP,SDC1
Endometrial Cancer Signaling	9.7	0.317	2.5	AKT2,AKT3,LEF1,MAP2K1,MAPK1,MAPK3,NRAS,PDPK1,PIK3C2A,PIK3C2G,PIK3CB,PIK3R2,PIK3R3,PTEN,RALB,RAP1B,RAP2A,RAP2B,RASD1
Estrogen-Dependent Breast Cancer Signaling	9.66	0.272	2.828	AKT2,AKT3,ATF2,CREB3L3,HSD17B2,HSD17B6,IGF1,MAPK1,MAPK3,NRAS,PIK3C2A,PIK3C2G,PIK3CB,PIK3R2,PIK3R3,RALB,RAP1B,RAP2A,RAP2B,RASD1,RELA,RELB
Chemokine Signaling	9.66	0.272	2.683	CAMK1,CAMK2D,CXCL12,GNAI2,GNAQ,MAP2K1,MAPK1,MAPK11,MAPK3,NRAS,PIK3C2G,PLCB3,PLCG1,PPP1R12B,PRKCA,PTK2,RALB,RAP1B,RAP2A,RAP2B,RASD1,RHOA
BEX2 Signaling Pathway	9.55	0.268	0.229	AKT2,AKT3,BAK1,BBC3,CDKN1A,LEF1,MMP2,MTOR,NHLH2,PPP2CA,PPP2CB,PPP2R2A,PPP2R2D,PPP2R5C,PTEN,RELA,RELB,TCF4,TCF7L2,TSC1,VEGFB,VEGFD
Gustation Pathway	9.49	0.177	3.55	ADCY6,CACNA1B,CACNB1,CACNB2,CACNB4,CACNG2,CACNG4,CACNG7,CACNG8,ENTPD2,GABRA1,GABRB1,GABRG1,GNG13,GUCY1B1,ITPR1,KCNH2,KCNN3,LIPE,LPAR6,LRRC8B,P2RX1,P2RX6,P2RY1,PDE3A,PNLIPRP1,PRKACA,PRKACB,PRKAG2,PRKAR1A,PRKAR1B,PRKAR2A,SCN2A,SCN8A,SCNN1A,TAS2R14
SPINK1 General Cancer Pathway	9.4	0.29	2.065	AKT2,AKT3,IL6,JAK2,MAP2K1,MAPK1,MAPK3,MT1H,MT1X,NRAS,PIK3C2A,PIK3C2G,PIK3CB,PIK3R2,PIK3R3,RALB,RAP1B,RAP2A,RAP2B,RASD1
IL-12 Signaling and Production in Macrophages	9.29	0.165	-0.48	AKT2,AKT3,APOC1,APOC2,CD40LG,CEBPA,COL1A1,IFNA4,IKBKB,IL10,JAK2,JMJD6,LCK,MAP2K1,MAP2K3,MAP3K8,MAPK1,MAPK11,MAPK3,MTOR,PCYOX1,PIK3C2A,PIK3C2G,PIK3CB,PIK3R2,PIK3R3,POU2F1,POU2F2,PRKAB2,PRKAG2,PRKCA,PRKCE,PRKCI,RELA,RELB,RIGI,THBS1,TNFRSF11A,TNFSF11
Sperm Motility	9.25	0.16	2.837	ABL2,EPHA4,EPHA5,EPHB1,GNA11,GNA13,GNAI2,GNAQ,GNG12,GNG13,GNG4,GNG5,GUCY1A2,GUCY1B1,ITPR1,JAK2,LCK,MAP2K1,MAP2K3,PEAK1,PLA2G12A,PLA2G12B,PLA2G2D,PLA2G4A,PLCB3,PLCG1,PLCZ1,PRKACA,PRKACB,PRKAG2,PRKAR1A,PRKAR1B,PRKAR2A,PRKCA,PRKCE,PRKCI,PRKG1,PTK2,ROR1,RYK,TEK
CNTF Signaling	9.2	0.316	3.153	CNTFR,JAK2,LIFR,MAP2K1,MAPK1,MAPK3,MTOR,NRAS,PIK3C2A,PIK3C2G,PIK3CB,PIK3R2,PIK3R3,RALB,RAP1B,RAP2A,RAP2B,RASD1
Germ Cell-Sertoli Cell Junction Signaling	9.19	0.188	#NUM!	CFL2,ITGB1,MAP2K1,MAP2K3,MAP3K1,MAP3K13,MAP3K8,MAPK1,MAPK3,MTMR2,NRAS,PAK3,PDPK1,PIK3C2A,PIK3C2G,PIK3CB,PIK3R2,PIK3R3,PTK2,RAB8B,RALB,RAP1B,RAP2A,RAP2B,RASD1,RHOA,RHOJ,TGFBR2,TUBA1C,TUBB2A,TUBB4A,WASL
Gαs Signaling	9.15	0.214	2.065	ADCY6,ADD3,ATF2,AVPR2,CNR1,CREB3L3,GNA11,GNA13,GNAI2,GNAQ,GNG12,GNG13,GNG4,GNG5,GUCY1B1,LHCGR,MAP2K1,MAPK1,MAPK3,PRKACA,PRKACB,PRKAG2,PRKAR1A,PRKAR1B,PRKAR2A,RAPGEF4,RGS2
Airway Pathology in Chronic Obstructive Pulmonary Disease	9.11	0.22	#NUM!	CD40LG,CLCF1,FGF10,FGF11,FGF14,FGF20,FGF23,IL11,IL17F,IL1A,IL2,IL22,IL36G,IL6,LCN15,LEP,MMP2,MMP8,PAEP,TNFSF10,TNFSF11,TNFSF13,TNFSF13B,TNFSF15,TNFSF4,TNFSF8
Factors Promoting Cardiogenesis in Vertebrates	9.1	0.196	4.271	ACVR1,ATF2,BMP8B,CAMK2D,CREB3L3,FZD3,FZD6,LEF1,LRP6,MYH6,NKX2-5,NODAL,NOG,PLCB3,PLCG1,PLCZ1,PRKCA,PRKCE,PRKCI,RHOA,ROCK1,SMAD2,SMAD9,TCF4,TCF7L2,TGFBR2,WNT16,WNT5A,WNT5B,WNT9A
Fcγ Receptor-mediated Phagocytosis in Macrophages and Monocytes	9.09	0.245	2.711	AKT2,AKT3,ARPC1A,ARPC5,CRK,DGKB,EZR,MAPK1,MAPK3,NCK2,PIK3C2G,PIK3R2,PIK3R3,PIP5K1A,PLCG1,PLD1,PRKCA,PRKCE,PRKCI,PTEN,RAB11A,TLN1,VAMP3
RHOGDI Signaling	9.06	0.168	-3.922	ARHGAP12,ARHGAP6,ARHGDIA,ARHGDIB,ARHGEF19,ARHGEF2,ARPC1A,ARPC5,CDH19,CDH20,CDH5,CDH7,CFL2,EZR,GNA11,GNA13,GNAI2,GNAQ,GNG12,GNG13,GNG4,GNG5,ITGA10,ITGAD,ITGB1,MSN,MYH6,MYL3,PAK3,PIP5K1A,PIP5K1C,PPP1R12B,PRKCA,RHOA,RHOJ,ROCK1,WASL
Melatonin Signaling	9.04	0.278	2.683	CAMK2D,GNAI2,GNAQ,MAP2K1,MAP2K3,MAPK1,MAPK3,PLCB3,PLCG1,PLCZ1,PRKACA,PRKACB,PRKAG2,PRKAR1A,PRKAR1B,PRKAR2A,PRKCA,PRKCE,PRKCI,RORA
Netrin Signaling	9.04	0.278	3.441	CACNA1B,CACNB1,CACNB2,CACNB4,CACNG2,CACNG4,CACNG7,CACNG8,CHP1,ITPR1,NCK2,PPP3R1,PPP3R2,PRKACA,PRKACB,PRKAG2,PRKAR1A,PRKAR1B,PRKAR2A,PRKG1
PXR/RXR Activation	9.03	0.292	0.688	AKT2,AKT3,CPT1A,CYP2C9,CYP3A5,FOXO1,GSTA1,GSTM1,IL6,INS,PCK2,PPARGC1A,PRKACA,PRKACB,PRKAG2,PRKAR1A,PRKAR1B,PRKAR2A,RELA
ERB2-ERBB3 Signaling	9.03	0.292	2.668	CDKN1B,ETV4,FOXO1,MAP2K1,MAPK1,MAPK3,NRAS,PDPK1,PIK3C2A,PIK3C2G,PIK3CB,PIK3R2,PIK3R3,PTEN,RALB,RAP1B,RAP2A,RAP2B,RASD1
MSP-RON Signaling In Macrophages Pathway	9.03	0.218	2.2	ATF2,CREB3L3,ETV3,HLA-DMB,HLA-DRB5,IKBKB,IL10,JAK2,KLK10,KLK12,KLK4,MAPK1,MAPK3,NRAS,PIK3C2A,PIK3C2G,PIK3CB,PIK3R2,PIK3R3,RALB,RAP1B,RAP2A,RAP2B,RASD1,RELA,RELB
ILK Signaling	9.03	0.174	2.475	AKT2,AKT3,ATF2,CFL2,CREB3L3,IRS1,ITGB1,LEF1,MAPK1,MAPK3,MTOR,MYH6,MYL3,NCK2,PDPK1,PIK3C2A,PIK3C2G,PIK3CB,PIK3R2,PIK3R3,PPP2CA,PPP2CB,PPP2R2A,PPP2R2D,PPP2R5C,PTEN,PTK2,RELA,RELB,RHOA,RHOJ,TMSB4Y,VEGFB,VEGFD,VIM
Multiple Sclerosis Signaling Pathway	8.95	0.167	2.795	BAX,C1QB,CAPN6,CAPN7,CD40LG,CLCF1,CYP27B1,GRIN1,GRIN2B,HLA-DMB,HLA-DRB5,HLA-E,HLA-F,IL10,IL11,IL17F,IL1A,IL2,IL22,IL36G,IL6,IL7R,KCNG4,LEP,MAPK1,MAPK11,MAPK3,MASP1,MGAT1,PARP2,TNFSF10,TNFSF11,TNFSF13,TNFSF13B,TNFSF15,TNFSF4,TNFSF8
Apelin Pancreas Signaling Pathway	8.95	0.348	0.258	DDIT3,INS,PIK3C2A,PIK3C2G,PIK3CB,PIK3R2,PIK3R3,PRKAB2,PRKACA,PRKACB,PRKAG2,PRKAR1A,PRKAR1B,PRKAR2A,RELA,RELB
IL-23 Signaling Pathway	8.95	0.348	2.84	AKT2,AKT3,FOXP3,IL17F,IL22,JAK2,PIK3C2A,PIK3C2G,PIK3CB,PIK3R2,PIK3R3,RELA,RELB,RORA,RUNX1,TNFSF11
Glioma Invasiveness Signaling	8.92	0.274	2.524	F2R,MAPK1,MAPK3,MMP2,NRAS,PIK3C2A,PIK3C2G,PIK3CB,PIK3R2,PIK3R3,PLG,PTK2,RALB,RAP1B,RAP2A,RAP2B,RASD1,RHOA,RHOJ,TIMP3
Neuroprotective Role of THOP1 in Alzheimer's Disease	8.86	0.215	2.236	CTRL,DPP4,GZMK,HLA-E,HLA-F,HTRA1,IDE,KLK10,KLK12,KLK4,KNG1,MASP1,PLG,PNOC,PRKACA,PRKACB,PRKAG2,PRKAR1A,PRKAR1B,PRKAR2A,PRSS38,TAC1,THOP1,TMPRSS11E,TMPRSS15,TPP1
FLT3 Signaling in Hematopoietic Progenitor Cells	8.74	0.256	2.982	AKT2,AKT3,ATF2,CREB3L3,MAP2K1,MAPK1,MAPK11,MAPK3,MTOR,NRAS,PDPK1,PIK3C2A,PIK3C2G,PIK3CB,PIK3R2,PIK3R3,RALB,RAP1B,RAP2A,RAP2B,RASD1
Cellular Effects of Sildenafil (Viagra)	8.67	0.193	#NUM!	ADCY6,CACNA1B,CACNB1,CACNB2,CACNB4,CACNG2,CACNG4,CACNG7,CACNG8,GUCY1A2,GUCY1B1,GUCY2C,ITPR1,KCNH2,KCNN3,MYH6,MYL3,PDE3A,PLCB3,PLCG1,PLCZ1,PPP1R12B,PRKACA,PRKACB,PRKAG2,PRKAR1A,PRKAR1B,PRKAR2A,PRKG1
PPAR Signaling	8.63	0.224	-2.132	IKBKB,IL18RAP,IL1A,IL1RAP,IL1RL1,IL1RN,IL36G,IL36RN,INS,MAP2K1,MAP4K4,MAPK1,MAPK3,NCOR2,NRAS,PPARGC1A,RALB,RAP1B,RAP2A,RAP2B,RASD1,RELA,RELB,SNW1
RHOA Signaling	8.62	0.21	2.6	ABL2,ARHGAP12,ARHGAP6,ARPC1A,ARPC5,CDC42EP3,CFL2,EZR,GNA13,IGF1,LPAR1,LPAR2,LPAR5,LPAR6,MSN,MYL3,PFN2,PIP5K1A,PIP5K1C,PLD1,PPP1R12B,PTK2,RHOA,RHPN2,ROCK1,SEPTIN3
Lymphotoxin β Receptor Signaling	8.56	0.309	2.496	AKT2,AKT3,BIRC2,CYC1,CYCS,DIABLO,IKBKB,MAPK1,MAPK3,PDPK1,PIK3C2A,PIK3C2G,PIK3CB,PIK3R2,PIK3R3,RELA,RELB
Sonic Hedgehog Signaling	8.55	0.419	0	ARRB2,CCNB1,CCNB3,GRK2,HHIP,PRKACA,PRKACB,PRKAG2,PRKAR1A,PRKAR1B,PRKAR2A,STK36,ZNF875
Role of MAPK Signaling in the Pathogenesis of Influenza	8.54	0.25	#NUM!	AKT2,AKT3,ATF2,BAX,CXCL10,MAP2K1,MAP2K3,MAPK1,MAPK11,MAPK3,NRAS,PLA2G12A,PLA2G12B,PLA2G2D,PLA2G4A,PRKCA,RALB,RAP1B,RAP2A,RAP2B,RASD1
IL-2 Signaling	8.54	0.29	2.668	AKT2,AKT3,IL2,LCK,MAP2K1,MAPK1,MAPK3,NRAS,PIK3C2A,PIK3C2G,PIK3CB,PIK3R2,PIK3R3,RALB,RAP1B,RAP2A,RAP2B,RASD1
EGF Signaling	8.43	0.304	1.5	AKT2,AKT3,ITPR1,MAP2K1,MAP3K1,MAPK1,MAPK11,MAPK3,MTOR,PIK3C2A,PIK3C2G,PIK3CB,PIK3R2,PIK3R3,PLCG1,PRKCA,RASA1
IL-10 Signaling	8.39	0.188	0.186	AKT2,AKT3,ARG2,ATF2,CDKN1A,CREB3L3,HLA-DMB,HLA-DRB5,HLA-E,HLA-F,IKBKB,IL10,IL18RAP,IL1A,IL1RAP,IL1RL1,IL1RN,IL36G,IL36RN,IL6,MAP2K3,MAP4K4,MAPK1,MAPK11,MTOR,PRKAB2,PRKAG2,RELA,RELB
IL-7 Signaling Pathway	8.37	0.256	2.183	AKT2,AKT3,BAK1,BAX,CDKN1B,FOXO1,IL7,IL7R,MAPK1,MAPK11,MAPK3,PAX5,PDPK1,PIK3C2A,PIK3C2G,PIK3CB,PIK3R2,PIK3R3,PTK2,SLC2A1
WNT/β-catenin Signaling	8.32	0.178	0.557	ACVR1,AKT2,AKT3,APPL1,BCL9,CDH5,DVL3,FZD3,FZD6,GNAQ,LEF1,LRP6,NR5A2,PPP2CA,PPP2CB,PPP2R2A,PPP2R2D,PPP2R5C,RARB,RARG,SOX12,SOX17,SOX21,SOX4,TCF4,TCF7L2,TGFBR2,WNT16,WNT5A,WNT5B,WNT9A
Dopamine Receptor Signaling	8.16	0.25	2.333	ADCY6,GUCY1B1,NCS1,PCBD1,PPP1R3D,PPP1R7,PPP2CA,PPP2CB,PPP2R2A,PPP2R2D,PPP2R5C,PRKACA,PRKACB,PRKAG2,PRKAR1A,PRKAR1B,PRKAR2A,PTH,PTS,SLC18A3
TGF-β Signaling	8.15	0.229	2.183	ACVR1,MAP2K1,MAP2K3,MAPK1,MAPK11,MAPK3,NKX2-5,NODAL,NRAS,PIAS4,PMEPA1,RALB,RAP1B,RAP2A,RAP2B,RASD1,SMAD2,SMAD7,SMAD9,TGFBR2,TLX2,ZNF423
EIF2 Signaling	8.13	0.159	2.556	AGO3,AKT2,AKT3,CDK11A,DDIT3,EIF4G2,INS,MAP2K1,MAPK1,MAPK3,MYCN,NRAS,PDPK1,PIK3C2A,PIK3C2G,PIK3CB,PIK3R2,PIK3R3,RALB,RAP1B,RAP2A,RAP2B,RASD1,RPL13A,RPL14,RPL23,RPL31,RPL34,RPL38,RPL3L,RPL7,RPS2,RPS20,RPS27,TRIB3,WARS1
Salvage Pathways of Pyrimidine Ribonucleotides	8.06	0.227	2.985	AICDA,AK4,AKT2,CDA,CDK8,GRK6,MAP2K1,MAP2K3,MAP3K8,MAPK1,MAPK3,MAPK6,MAPK7,NME1,NME3,NME4,NME6,PAK3,PRKCE,SGK1,UCK2,UPRT
ERK5 Signaling	7.99	0.257	2.357	ATF2,CREB3L3,CTF1,GNA13,GNAQ,MAP3K8,MAPK7,MEF2A,NRAS,RALB,RAP1B,RAP2A,RAP2B,RASD1,SFN,SGK1,YWHAB,YWHAG,YWHAH
IL-17A Signaling in Airway Cells	7.94	0.269	2.5	AKT2,AKT3,CXCL6,IKBKB,IL6,JAK2,MAP2K1,MAPK1,MAPK11,MAPK3,PIK3C2A,PIK3C2G,PIK3CB,PIK3R2,PIK3R3,PTEN,RELA,RELB
Paxillin Signaling	7.92	0.215	2.982	CRK,GIT2,ITGA10,ITGAD,ITGB1,MAPK1,MAPK11,NCK2,NRAS,PAK3,PIK3C2A,PIK3C2G,PIK3CB,PIK3R2,PIK3R3,PTK2,PTPN12,RALB,RAP1B,RAP2A,RAP2B,RASD1,TLN1
Th1 and Th2 Activation Pathway	7.85	0.174	#NUM!	ACVR1,APH1A,CCR8,CD28,CD3E,CD40LG,CD8A,HLA-DMB,HLA-DRB5,ICOS,IL10,IL1RL1,IL2,IL24,IL6,JAK2,KLRD1,NCSTN,PIK3C2A,PIK3C2G,PIK3CB,PIK3R2,PIK3R3,PSEN2,PTGDR2,S1PR1,TGFBR2,TIMD4,TNFSF11,TNFSF4
Hypoxia Signaling in the Cardiovascular System	7.79	0.25	0.447	ATF2,CREB3L3,EDN1,EPO,HIF1AN,P4HB,PTEN,UBE2B,UBE2D1,UBE2D2,UBE2D3,UBE2D4,UBE2E1,UBE2E3,UBE2G1,UBE2K,UBE2Q1,UBE2V1,UBE2W
Role of JAK1 and JAK3 in γc Cytokine Signaling	7.72	0.261	#NUM!	IL2,IL7,IL7R,IRS1,JAK2,MAPK1,MAPK3,NRAS,PIK3C2A,PIK3C2G,PIK3CB,PIK3R2,PIK3R3,RALB,RAP1B,RAP2A,RAP2B,RASD1
Agranulocyte Adhesion and Diapedesis	7.41	0.157	#NUM!	CCL18,CCL23,CCL28,CCR8,CD34,CDH5,CLDN2,CLDN20,CLDN8,CX3CL1,CXCL10,CXCL11,CXCL12,CXCL14,CXCL16,CXCL6,CXCL9,EZR,GNAI2,GPR15LG,IL1A,IL1RN,IL36G,IL36RN,ITGB1,MMP2,MMP25,MMP27,MMP8,MSN,MYH6,MYL3,PPBP
LPS/IL-1 Mediated Inhibition of RXR Function	7.34	0.146	-2.138	ACSL6,ACSM1,ALDH3B1,ALDH8A1,APOC1,APOC2,CAT,CHST1,CHST12,CHST4,CPT1A,CPT2,CYP2C9,CYP2F1,CYP2S1,CYP2U1,CYP3A5,FABP5,FMO4,GSTA1,GSTA4,GSTM1,HS3ST1,IL18RAP,IL1A,IL1RAP,IL1RL1,IL1RN,IL36G,IL36RN,LBP,MAP3K1,NR5A2,PPARGC1A,PPARGC1B,SLC27A3,SULT1C4
Cancer Drug Resistance By Drug Efflux	7.31	0.276	1.807	AKT2,AKT3,FOXO1,MAP2K1,MAPK1,MAPK3,NRAS,PIK3CB,PIK3R2,PIK3R3,PTEN,RALB,RAP1B,RAP2A,RAP2B,RASD1
Xenobiotic Metabolism PXR Signaling Pathway	7.28	0.161	2.335	ALDH3B1,ALDH8A1,CAMK2D,CAT,CHST1,CHST12,CHST4,CYP2C9,CYP3A5,GSTA1,GSTA4,GSTM1,HS3ST1,NCOR2,PPARGC1A,PPP1R3D,PPP1R7,PRKACA,PRKACB,PRKAG2,PRKAR1A,PRKAR1B,PRKAR2A,PRKCA,PRKCE,PRKCI,SNW1,SULT1C4,UGT2B10,UGT2B17,UGT2B28
UVA-Induced MAPK Signaling	7.26	0.214	2.5	CYCS,MAPK1,MAPK11,MAPK3,MTOR,NRAS,PARP2,PIK3C2A,PIK3C2G,PIK3CB,PIK3R2,PIK3R3,PLCB3,PLCG1,PLCZ1,PRKCA,RALB,RAP1B,RAP2A,RAP2B,RASD1
Role of PI3K/AKT Signaling in the Pathogenesis of Influenza	7.24	0.258	2.496	AKT2,AKT3,CRK,CRKL,GNAI2,IFNA4,MAP2K1,MAPK1,MAPK3,PIK3C2A,PIK3C2G,PIK3CB,PIK3R2,PIK3R3,PLAC8,RELA,RELB
PD-1, PD-L1 cancer immunotherapy pathway	7.24	0.206	-1.528	AKT2,AKT3,CD28,CDKN1B,FOXP3,HLA-DMB,HLA-DRB5,HLA-E,HLA-F,IL2,JAK2,LATS2,LCK,PDCD1,PDCD4,PIK3C2A,PIK3C2G,PIK3CB,PIK3R2,PIK3R3,PLCG1,PTEN
Coronavirus Pathogenesis Pathway	7.19	0.157	-1.095	ACE2,BAX,BCL2L11,CTSL,DDIT3,E2F1,E2F2,E2F5,FURIN,HDAC8,IFNA4,IKBKB,IL6,KNG1,KPNB1,MAPK1,MAPK11,MAPK3,OAS1,OAS2,PA2G4,RELA,RELB,RIGI,RPS2,RPS20,RPS27,SIGMAR1,SUV39H1,TBK1,TFDP1,TGFBR2
PAK Signaling	7.15	0.197	2.982	CFL2,ITGA10,ITGAD,ITGB1,MAP2K1,MAPK1,MAPK3,MYL3,NCK2,NRAS,PAK3,PIK3C2A,PIK3C2G,PIK3CB,PIK3R2,PIK3R3,PTK2,RALB,RAP1B,RAP2A,RAP2B,RASD1,WASL
Th2 Pathway	7.05	0.182	1.528	ACVR1,APH1A,CCR8,CD28,CD3E,HLA-DMB,HLA-DRB5,ICOS,IL10,IL1RL1,IL2,IL24,JAK2,NCSTN,PIK3C2A,PIK3C2G,PIK3CB,PIK3R2,PIK3R3,PSEN2,PTGDR2,S1PR1,TGFBR2,TIMD4,TNFSF4
Macropinocytosis Signaling	7.02	0.237	2.673	INS,ITGB1,NRAS,PIK3C2A,PIK3C2G,PIK3CB,PIK3R2,PIK3R3,PLCG1,PRKCA,PRKCE,PRKCI,RALB,RAP1B,RAP2A,RAP2B,RASD1,RHOA
Sphingosine-1-phosphate Signaling	6.94	0.192	1.706	ADCY6,AKT2,AKT3,CASP2,GNA13,GNAI2,GNAQ,GUCY1B1,MAPK1,MAPK3,PIK3C2A,PIK3C2G,PIK3CB,PIK3R2,PIK3R3,PLCB3,PLCG1,PLCZ1,PTK2,RHOA,RHOJ,S1PR1,S1PR3
Aryl Hydrocarbon Receptor Signaling	6.89	0.17	2.065	ALDH3B1,ALDH8A1,ATR,BAX,CDKN1A,CDKN1B,CYP2C9,CYP3A5,E2F1,GSTA1,GSTA4,GSTM1,IL1A,IL6,MAPK1,MAPK3,NCOA7,NCOR2,NFE2L2,NFIB,PTGES3,RARB,RARG,RELA,RELB,TFDP1,TP73
Ribonucleotide Reductase Signaling Pathway	6.83	0.165	2.646	ACTL6B,AKT2,AKT3,ARID2,ATF2,ATR,CDKN1A,CREB3L3,DPF1,E2F1,E2F2,E2F5,IL6,MAPK1,MAPK11,MAPK3,MMP2,MTOR,NRAS,PARP2,PHF10,PIK3C2A,PIK3C2G,PIK3CB,PIK3R2,PIK3R3,THBS1,VASH2
PFKFB4 Signaling Pathway	6.81	0.292	2.673	ATF2,CREB3L3,HK3,MAP2K1,MAP2K3,MAPK1,MAPK3,PRKACA,PRKACB,PRKAG2,PRKAR1A,PRKAR1B,PRKAR2A,XDH
Xenobiotic Metabolism CAR Signaling Pathway	6.8	0.157	2.043	ALDH3B1,ALDH8A1,CHST1,CHST12,CHST4,CYP2C9,CYP3A5,FMO4,GSTA1,GSTA4,GSTM1,HS3ST1,MAP2K1,MAP2K3,MAPK1,MAPK3,PPARGC1A,PPP2CA,PPP2CB,PPP2R2A,PPP2R2D,PPP2R5C,PRKCA,PRKCE,PRKCI,SNW1,SULT1C4,UGT2B10,UGT2B17,UGT2B28
Ferroptosis Signaling Pathway	6.76	0.182	1.877	ALOX12B,BAP1,CARS1,CDKN1A,CTSB,DPP4,H2AX,H2AZ2,MAP2K1,MAPK1,MAPK3,NFE2L2,NFS1,NRAS,PRKAB2,PRKAG2,RALB,RAP1B,RAP2A,RAP2B,RASD1,SLC1A5,TFAP2C,TFRC
Growth Hormone Signaling	6.74	0.239	2.5	CEBPA,IGF1,IRS1,JAK2,MAPK1,MAPK3,PDPK1,PIK3C2A,PIK3C2G,PIK3CB,PIK3R2,PIK3R3,PLCG1,PRKCA,PRKCE,PRKCI,SOCS5
Role of IL-17A in Arthritis	6.6	0.263	#NUM!	ATF2,CXCL6,MAP2K1,MAP2K3,MAPK1,MAPK11,MAPK3,MAPKAPK2,PIK3C2A,PIK3C2G,PIK3CB,PIK3R2,PIK3R3,RELA,RELB
UVC-Induced MAPK Signaling	6.44	0.275	2.111	ATR,MAP2K1,MAPK1,MAPK11,MAPK3,NRAS,PRKCA,PRKCE,PRKCI,RALB,RAP1B,RAP2A,RAP2B,RASD1
ATM Signaling	6.43	0.2	-1.698	ATF2,ATR,CBX3,CCNB1,CCNB3,CDKN1A,CREB3L3,H2AX,MAPK11,MDM4,PPP2CA,PPP2CB,PPP2R2A,PPP2R2D,PPP2R5C,SMC3,SUV39H1,TP73,ZEB1,ZNF420
Polyamine Regulation in Colon Cancer	6.38	0.254	2.324	AKT2,AKT3,BCL2L11,LIN28A,MAP2K1,MAP2K3,MAPK1,MAPK3,MTA1,MTOR,RHOA,SMS,TCF4,TCF7L2,TRPC1
Macrophage Classical Activation Signaling Pathway	6.37	0.153	3.528	BPI,CD40LG,CLCF1,CXCL10,CXCL11,CXCL9,DLAT,HLA-DMB,HLA-DRB5,IFNA4,IKBKB,IL10,IL11,IL17F,IL1A,IL2,IL36G,IL6,JAK2,LBP,LEP,RELA,TNFSF10,TNFSF11,TNFSF13,TNFSF13B,TNFSF15,TNFSF4,TNFSF8
GPCR-Mediated Integration of Enteroendocrine Signaling Exemplified by an L Cell	6.37	0.227	0.5	ADCY6,CHRM2,GNA11,GNAI2,GNAQ,GUCY1B1,ITPR1,NPY2R,PLCB3,PLCG1,PLCZ1,PRKACA,PRKACB,PRKAG2,PRKAR1A,PRKAR1B,PRKAR2A
CD40 Signaling	6.36	0.239	3.051	CD40LG,FCER2,IKBKB,MAP2K1,MAP2K3,MAPK1,MAPK11,MAPK3,MAPKAPK2,PIK3C2A,PIK3C2G,PIK3CB,PIK3R2,PIK3R3,RELA,RELB
Docosahexaenoic Acid (DHA) Signaling	6.34	0.316	#NUM!	AKT2,AKT3,BAX,BCL2A1,CYCS,FOXO1,PDPK1,PIK3C2A,PIK3C2G,PIK3CB,PIK3R2,PIK3R3
Cyclins and Cell Cycle Regulation	6.24	0.212	-0.535	ATR,CCNB1,CCNB3,CDKN1A,CDKN1B,CDKN2B,E2F1,E2F2,E2F5,HDAC8,PA2G4,PPP2CA,PPP2CB,PPP2R2A,PPP2R2D,PPP2R5C,SUV39H1,TFDP1
LXR/RXR Activation	6.13	0.179	-0.243	APOC1,APOC2,ARG2,HADH,HPR,IL18RAP,IL1A,IL1RAP,IL1RL1,IL1RN,IL36G,IL36RN,IL6,KNG1,LBP,MLXIPL,MSR1,NCOR2,PCYOX1,RELA,RELB,SERPINF2
VDR/RXR Activation	6.11	0.218	0	CDKN1A,CDKN1B,CEBPA,CXCL10,CYP24A1,CYP27B1,FOXO1,HSD17B2,IL1RL1,IL2,NCOR2,PRKCA,PRKCE,PRKCI,PTH,TNFSF11,TRPV6
Regulation Of The Epithelial Mesenchymal Transition In Development Pathway	6.08	0.207	2.673	APH1A,BCL9,DVL3,FZD3,FZD6,LEF1,NCSTN,PSEN2,RELA,RELB,TCF4,TCF7L2,TWIST1,WNT16,WNT5A,WNT5B,WNT9A,ZNF875
Death Receptor Signaling	6.07	0.198	3.5	ARHGDIB,BIRC2,CASP2,CYC1,CYCS,DFFA,DFFB,DIABLO,IKBKB,LMNA,MAP4K4,PARP2,RELA,RELB,ROCK1,TBK1,TNFRSF21,TNFSF10,TNFSF15
Role of IL-17F in Allergic Inflammatory Airway Diseases	6.07	0.277	2.333	ATF2,CREB3L3,CXCL10,CXCL6,IGF1,IL11,IL17F,IL6,MAP2K1,MAPK1,MAPK3,RELA,RELB
Apelin Muscle Signaling Pathway	5.95	0.271	1.342	AKT2,AKT3,GNA11,GNA13,GNAI2,GNAQ,GNG12,GNG13,GNG4,GNG5,PPARGC1A,PRKAB2,PRKAG2
FXR/RXR Activation	5.94	0.175	#NUM!	ABCB4,AKT2,AKT3,APOC1,APOC2,FOXO1,G6PC3,HPR,IL1A,IL1RN,IL36G,IL36RN,INS,KNG1,MLXIPL,NR5A2,PCK2,PCYOX1,PPARGC1A,SDC1,SERPINF2,SLC22A7
MYC Mediated Apoptosis Signaling	5.73	0.26	2.496	BAX,BBC3,BCL2L11,CASP2,CYCS,IKBKB,PMAIP1,PRKACA,PRKACB,PRKAG2,PRKAR1A,PRKAR1B,PRKAR2A
TR/RXR Activation	5.64	0.202	#NUM!	AKR1C3,AKT2,AKT3,HP,MTOR,NCOR2,PIK3C2A,PIK3C2G,PIK3CB,PIK3R2,PIK3R3,PPARGC1A,SLC16A2,SLC2A1,STRBP,SYT2,THRSP
Hepatic Fibrosis / Hepatic Stellate Cell Activation	5.63	0.144	#NUM!	BAX,CD40LG,COL11A1,COL1A1,COL25A1,COL4A2,CXCL9,EDN1,IGF1,IL10,IL18RAP,IL1A,IL1RAP,IL1RL1,IL6,KLF6,LBP,LEP,MMP2,MYH6,MYL3,RELA,RELB,SMAD2,SMAD7,TGFBR2,VEGFB,VEGFD
Th1 Pathway	5.6	0.172	2.982	APH1A,CD28,CD3E,CD40LG,CD8A,HLA-DMB,HLA-DRB5,ICOS,IL10,IL2,IL6,JAK2,KLRD1,NCSTN,PIK3C2A,PIK3C2G,PIK3CB,PIK3R2,PIK3R3,PSEN2,TNFSF11
UVB-Induced MAPK Signaling	5.52	0.25	2.887	MAP2K1,MAPK1,MAPK11,MAPK3,MTOR,PIK3C2A,PIK3C2G,PIK3CB,PIK3R2,PIK3R3,PRKCA,PRKCE,PRKCI
Pyrimidine Ribonucleotides Interconversion	5.44	0.289	2.53	AK4,ENTPD2,ENTPD4,ENTPD7,NME1,NME3,NME4,NME6,NTPCR,NUDT18,SLC25A42
IL-13 Signaling Pathway	5.37	0.172	2.683	AKT2,AKT3,CXCL6,DEFB118,HBEGF,IL10,IL24,JAK2,LCK,MAPK1,MAPK11,MAPK3,MTOR,PIK3C2A,PIK3C2G,PIK3CB,PIK3R2,PIK3R3,RHOA,ROCK1
Role of PKR in Interferon Induction and Antiviral Response	5.37	0.162	1.807	ATF2,BAX,COLEC12,CYC1,CYCS,E2F1,HSPA2,HSPA4,IFNA4,IKBKB,IL24,MAP2K3,MAPK1,MAPK11,MAPK3,MSR1,NLRP14,PRKRA,RELA,RELB,RIGI,SCARA5
Role of JAK family kinases in IL-6-type Cytokine Signaling	5.35	0.203	2.5	CLCF1,CNTFR,CTF1,IL10,IL11,IL6,JAK2,JUNB,LBP,LIFR,MAPK1,MAPK11,MAPK3,SERPINA6,VEGFB,VEGFD
Transcriptional Regulatory Network in Embryonic Stem Cells	5.33	0.241	#NUM!	CDYL,EOMES,FOXC1,GATA6,GJD2,HAND1,ISL1,MEIS1,MYF5,OTX1,PAX6,SIX3,ZFHX3
Ephrin A Signaling	5.25	0.255	#NUM!	CFL2,EPHA4,EPHA5,EPHA7,PIK3C2A,PIK3C2G,PIK3CB,PIK3R2,PIK3R3,PTK2,RHOA,ROCK1
Regulation of Cellular Mechanics by Calpain Protease	5.21	0.189	0.577	CAPN6,CAPN7,CDKN1B,EZR,ITGA10,ITGAD,ITGB1,MAPK1,MAPK3,NRAS,PTK2,RALB,RAP1B,RAP2A,RAP2B,RASD1,TLN1
p38 MAPK Signaling	5.14	0.167	2.982	ATF2,CREB3L3,DDIT3,DUSP10,IL18RAP,IL1A,IL1RAP,IL1RL1,IL1RN,IL36G,IL36RN,MAP2K3,MAPK11,MAPKAPK2,MEF2A,PLA2G12A,PLA2G12B,PLA2G2D,PLA2G4A,TGFBR2
Crosstalk between Dendritic Cells and Natural Killer Cells	5.14	0.187	2.496	CAMK2D,CD209,CD226,CD28,CD40LG,CD69,HLA-DRB5,HLA-E,HLA-F,IL2,IL6,KLRD1,MICB,RELA,RELB,TLN1,TNFSF10
NAD Signaling Pathway	5.14	0.152	3.13	AKT2,AKT3,IDH2,IGF1,INS,NKX2-1,NMNAT1,NMNAT2,PARP2,PIK3C2A,PIK3C2G,PIK3CB,PIK3R2,PIK3R3,POLR2C,POLR2D,POLR2K,PPARGC1A,PRKAB2,PRKAG2,SIRT3,SIRT6,SLC7A5
Pyrimidine Ribonucleotides De Novo Biosynthesis	5.08	0.268	2.53	AK4,ENTPD2,ENTPD4,ENTPD7,NME1,NME3,NME4,NME6,NTPCR,NUDT18,SLC25A42
Glycogen Biosynthesis II (from UDP-D-Glucose)	5.04	0.714	2.236	GBE1,GYG1,GYG2,GYS1,GYS2
DNA Methylation and Transcriptional Repression Signaling	5.03	0.17	2	AICDA,CDK11A,CDK15,CDK17,CDK8,CHD5,E2F1,E2F2,E2F5,HOXB3,MBD1,MBD3,MTA1,MTA2,RELA,SMUG1,SUV39H1,TCF4,ZEB1
Pyroptosis Signaling Pathway	5.01	0.183	-1.213	BAX,ELAVL1,GBP3,GBP5,GSDMD,IL1A,MAPK1,MAPK11,NLRP14,NOL3,PRKACA,PRKACB,PRKAG2,PRKAR1A,PRKAR1B,PRKAR2A,RHOA
Actin Nucleation by ARP-WASP Complex	5.01	0.183	3.051	ARPC1A,ARPC5,ITGA10,ITGAD,ITGB1,NCK2,NRAS,PPP1R12B,RALB,RAP1B,RAP2A,RAP2B,RASD1,RHOA,RHOJ,ROCK1,WASL
Nicotine Degradation II	5	0.212	1.941	B4GAT1,CYP2C9,CYP2F1,CYP2S1,CYP2U1,CYP3A5,CYP4X1,FMO4,INMT,UGT2A2,UGT2A3,UGT2B10,UGT2B17,UGT2B28
WNT/Ca+ pathway	5	0.212	2.496	ATF2,CREB3L3,DVL3,FZD3,FZD6,PLCB3,PLCG1,PLCZ1,PRKCA,RELA,RELB,ROR1,WNT5A,WNT5B
Glutamate Receptor Signaling	5	0.212	1.633	GNG12,GNG13,GNG4,GNG5,GRIA1,GRIK1,GRIK5,GRIN1,GRIN2B,GRM7,HOMER1,SLC1A1,SLC1A2,SLC1A4
Role of MAPK Signaling in Promoting the Pathogenesis of Influenza	4.92	0.167	2.982	ATF2,ATP6V1B1,BAX,MAP2K1,MAP2K3,MAPK1,MAPK11,MAPK3,NRAS,PLA2G12A,PLA2G12B,PLA2G2D,PLA2G4A,PRKCA,RALB,RAP1B,RAP2A,RAP2B,RASD1
STAT3 Pathway	4.89	0.156	2.138	CDKN1A,IGF1,IL18RAP,IL1A,IL1RL1,IL20RB,IL7R,JAK2,MAP2K1,MAPK1,MAPK11,MAPK3,NRAS,RALB,RAP1B,RAP2A,RAP2B,RASD1,SOCS5,TGFBR2,TNFRSF11A
Oncostatin M Signaling	4.87	0.256	1.897	JAK2,MAP2K1,MAPK1,MAPK3,NRAS,RALB,RAP1B,RAP2A,RAP2B,RASD1,TIMP3
Macrophage Alternative Activation Signaling Pathway	4.83	0.134	2.502	AKT2,ATF2,CREB3L3,FCER2,HLA-DMB,HLA-DRB5,IL10,IL1A,IL1RN,IL36G,IL36RN,IL6,IRS1,JAK2,MAPK1,MAPK11,MAPK3,MTOR,PIK3C2A,PIK3C2G,PIK3CB,PIK3R2,PIK3R3,PPARGC1A,RELA,RELB,THBS1
Glutathione Redox Reactions I	4.82	0.31	2.121	GPX1,GPX2,GPX3,GPX5,GPX6,GPX7,GSTA1,GSTM1,PTGES
PCP (Planar Cell Polarity) Pathway	4.79	0.217	3.051	ATF2,DVL3,EFNB1,FZD3,FZD6,JUNB,PFN2,RHOA,ROCK1,WNT16,WNT5A,WNT5B,WNT9A
GP6 Signaling Pathway	4.77	0.157	2.982	AKT2,AKT3,COL11A1,COL1A1,COL25A1,COL4A2,ITPR1,PDPK1,PIK3C2A,PIK3C2G,PIK3CB,PIK3R2,PIK3R3,PLCG1,PRKCA,PRKCE,PRKCI,PTK2,RAP1B,TLN1
Agrin Interactions at Neuromuscular Junction	4.77	0.203	1.155	CTTN,DAG1,GABPB1,ITGB1,MAPK1,MAPK3,NRAS,PAK3,PTK2,RALB,RAP1B,RAP2A,RAP2B,RASD1
Maturity Onset Diabetes of Young (MODY) Signaling	4.7	0.19	#NUM!	APOC1,APOC2,APOO,APPL1,CACNA1B,CACNB1,CACNB2,CACNB4,CACNG2,CACNG4,CACNG7,CACNG8,INS,KLF11,NEUROD1
Role of JAK2 in Hormone-like Cytokine Signaling	4.63	0.21	3.606	CSN2,CYP3A5,EPO,IGF1,IRS1,JAK2,LALBA,LEP,MPL,PAEP,THPO,VEGFB,VEGFD
Melatonin Degradation I	4.63	0.21	2.309	B4GAT1,CYP2C9,CYP2F1,CYP2S1,CYP2U1,CYP3A5,CYP4X1,SULT1C4,UGT2A2,UGT2A3,UGT2B10,UGT2B17,UGT2B28
Cell Cycle Regulation by BTG Family Proteins	4.59	0.263	1	BTG1,E2F1,E2F2,E2F5,NOCT,PPP2CA,PPP2CB,PPP2R2A,PPP2R2D,PPP2R5C
Phototransduction Pathway	4.58	0.222	#NUM!	GNGT2,GUCY1A2,GUCY1B1,GUCY2C,OPN4,PRKACA,PRKACB,PRKAG2,PRKAR1A,PRKAR1B,PRKAR2A,RHO
DNA damage-induced 14-3-3σ Signaling	4.57	0.239	0.905	AKT2,AKT3,ATR,CASP2,CCNB1,CCNB3,CDKN1A,CDKN1B,E2F1,SFN,TP73
Basal Cell Carcinoma Signaling	4.55	0.194	2.309	BMP8B,DVL3,FZD3,FZD6,HHIP,LEF1,STK36,TCF4,TCF7L2,WNT16,WNT5A,WNT5B,WNT9A,ZNF875
Oxidative Phosphorylation	4.53	0.162	3.638	ATP5F1E,ATP5MC2,ATP5PF,COX4I1,COX5A,COX7C,CYB5B,CYC1,CYCS,MT-ATP6,MT-ND4L,NDUFA11,NDUFB10,NDUFB4,NDUFS7,NDUFV1,NDUFV3,SURF1
nNOS Signaling in Neurons	4.47	0.234	1.633	CAPN6,CAPN7,CHP1,GRIN1,GRIN2B,PPP3R1,PPP3R2,PRKCA,PRKCE,PRKCI,RASD1
CSDE1 Signaling Pathway	4.42	0.214	1.508	AGO3,AKT2,AKT3,CDK11A,CTTN,DCP2,LSM14A,PTEN,PTH,SYNCRIP,TNC,VIM
FAT10 Signaling Pathway	4.42	0.214	1.89	MAP1LC3B,PSMA2,PSMA8,PSMB11,PSMB8,PSMC1,PSMD11,PSMD6,PSME1,PSME3,PSMF1,UBA1
Pyridoxal 5'-phosphate Salvage Pathway	4.4	0.2	1.941	AKT2,CDK8,GRK6,MAP2K1,MAP2K3,MAP3K8,MAPK1,MAPK3,MAPK6,MAPK7,PAK3,PRKCE,SGK1
Antioxidant Action of Vitamin C	4.37	0.158	-2.496	GLRX,IKBKB,JAK2,MAPK1,MAPK11,MAPK3,PLA2G12A,PLA2G12B,PLA2G2D,PLA2G4A,PLCB3,PLCG1,PLCZ1,PLD1,RELA,RELB,SELENOT,SLC2A1
Phagosome Maturation	4.32	0.139	#NUM!	ATP6V1B1,CTSB,CTSL,CTSO,CTSV,DYNLL1,DYNLRB2,GOSR1,HLA-DRB5,HLA-E,HLA-F,LAMP2,NAPG,NSF,SNAP25,STX1B,TUBA1C,TUBB2A,TUBB4A,VAMP2,VAMP3,YKT6
Tryptophan Degradation III (Eukaryotic)	4.31	0.308	0.816	ACAA2,CDYL,CYP2S1,EHHADH,HAAO,HACD2,HADH,KYNU
Nicotine Degradation III	4.26	0.207	2.111	B4GAT1,CYP2C9,CYP2F1,CYP2S1,CYP2U1,CYP3A5,CYP4X1,UGT2A2,UGT2A3,UGT2B10,UGT2B17,UGT2B28
Superpathway of Melatonin Degradation	4.25	0.194	2.309	B4GAT1,CYP2C9,CYP2F1,CYP2S1,CYP2U1,CYP3A5,CYP4X1,SULT1C4,UGT2A2,UGT2A3,UGT2B10,UGT2B17,UGT2B28
HIPPO signaling	4.25	0.174	-1.265	DLG5,FRMD6,LATS2,PPP1R3D,PPP1R7,PPP2CA,PPP2CB,PPP2R2A,PPP2R2D,PPP2R5C,SFN,SMAD2,YWHAB,YWHAG,YWHAH
Inhibition of Angiogenesis by TSP1	4.21	0.265	0.447	AKT2,AKT3,GUCY1A2,GUCY1B1,MAPK1,MAPK11,SDC1,TGFBR2,THBS1
Cell Cycle: G2/M DNA Damage Checkpoint Regulation	4.21	0.22	0.333	ATR,BORA,CCNB1,CCNB3,CDKN1A,MDM4,PTPMT1,SFN,YWHAB,YWHAG,YWHAH
FAT10 Cancer Signaling Pathway	4.21	0.22	1.667	ACVR1,AKT2,AKT3,IKBKB,IL6,MAD2L1,RELA,RELB,SMAD2,TCF7L2,TGFBR2
Toll-like Receptor Signaling	4.14	0.179	1.265	IKBKB,IL1A,IL1RL1,IL1RN,IL36G,IL36RN,LBP,MAP2K3,MAP3K1,MAP4K4,MAPK1,MAPK11,RELA,RELB
GADD45 Signaling	4.1	0.2	0.577	ACVR1,ATR,CCNB1,CDKN1A,MAP2K3,MAPK1,MAPK11,POU2F1,RELA,RELB,SMAD2,TGFBR2
Immunogenic Cell Death Signaling Pathway	4.01	0.167	3.357	ANXA1,ATG12,ATG16L1,BAK1,BAX,BCAP31,CXCL10,DDIT3,GZMK,HSPA2,HSPA4,IFNA4,IL6,MLKL,ROCK1
Unfolded protein response	4.01	0.167	2.828	CEBPA,CEBPG,DDIT3,DNAJB5,DNAJB7,DNAJB8,DNAJC12,DNAJC13,DNAJC19,DNAJC4,HSPA2,HSPA4,MBTPS1,NFE2L2,P4HB
MIF-mediated Glucocorticoid Regulation	4	0.25	2.121	MAPK1,MAPK3,MIF,PLA2G12A,PLA2G12B,PLA2G2D,PLA2G4A,RELA,RELB
Atherosclerosis Signaling	3.97	0.143	#NUM!	ALOX12B,APOC1,APOC2,CD40LG,COL1A1,CXCL12,IL1A,IL1RN,IL36G,IL36RN,IL6,MSR1,PCYOX1,PLA2G12A,PLA2G12B,PLA2G2D,PLA2G4A,RELA,RELB
Role of Cytokines in Mediating Communication between Immune Cells	3.88	0.204	#NUM!	IFNA4,IL10,IL17F,IL1A,IL1RN,IL2,IL22,IL24,IL36G,IL36RN,IL6
Induction of Apoptosis by HIV1	3.75	0.185	2.333	BAK1,BAX,BBC3,BIRC2,CYC1,CYCS,DFFA,DFFB,DIABLO,IKBKB,RELA,RELB
nNOS Signaling in Skeletal Muscle Cells	3.67	0.208	#NUM!	CACNA1B,CACNB1,CACNB2,CACNB4,CACNG2,CACNG4,CACNG7,CACNG8,DAG1,ITPR1
CD27 Signaling in Lymphocytes	3.66	0.193	1.667	CD27,CYC1,CYCS,IKBKB,MAP2K1,MAP2K3,MAP3K1,MAP3K13,MAP3K8,RELA,RELB
TREM1 Signaling	3.61	0.169	1.155	AKT2,AKT3,IL10,IL1RL1,IL6,ITGB1,JAK2,MAPK1,MAPK3,NLRP14,PLCG1,RELA,RELB
Cell Cycle: G1/S Checkpoint Regulation	3.56	0.176	0	ATR,CDKN1A,CDKN1B,CDKN2B,E2F1,E2F2,E2F5,FOXO1,HDAC8,PA2G4,SUV39H1,TFDP1
Role of MAPK Signaling in Inhibiting the Pathogenesis of Influenza	3.5	0.165	2.496	ATF2,BAX,CXCL10,IL6,MAP2K1,MAP2K3,MAPK1,MAPK11,MAPK3,PLA2G12A,PLA2G12B,PLA2G2D,PLA2G4A
Necroptosis Signaling Pathway	3.5	0.128	4.025	BIRC2,CAMK2D,CAPN6,CAPN7,CHP1,FKBP1A,IFNA4,IKBKB,MLKL,PAM16,PLA2G12A,PLA2G12B,PLA2G2D,PLA2G4A,PPP3R1,PPP3R2,SHARPIN,TNFSF10,TOMM5,VDAC1
Kinetochore Metaphase Signaling Pathway	3.48	0.144	0.258	ANAPC11,ARPP19,CCNB1,ENSA,H2AX,H2AZ2,MAD2L1,NSL1,PPP1R3D,PPP1R7,PPP2R5C,PTTG1,SKA1,SMC3,SPC25,ZWINT
SPINK1 Pancreatic Cancer Pathway	3.46	0.183	-3.317	CPA4,CPM,CTRL,CTSB,F2RL1,KLK10,KLK12,KLK4,SMAD2,TGFBR2,TMPRSS15
Role of BRCA1 in DNA Damage Response	3.44	0.163	0	ABRAXAS1,ACTL6B,ARID2,ATR,CDKN1A,DPF1,E2F1,E2F2,E2F5,FANCA,FANCL,PHF10,POU2F1
IL-15 Production	3.44	0.138	3	ABL2,EPHA4,EPHA5,EPHB1,IL6,JAK2,LCK,MAP2K1,MAP2K3,PEAK1,PRKCI,PTK2,RELA,RELB,ROR1,RYK,TEK
Chaperone Mediated Autophagy Signaling Pathway	3.44	0.0871	-0.802	ATP6V1B1,BAG1,BBC3,CD3E,CHP1,EPS8,HSPA2,HSPA4,IDH2,IKBKB,INS,LAMP2,MAPK1,MAPK11,MEF2A,MMP2,MMP25,MMP27,MMP8,MTOR,MTRNR2L1,MTRNR2L10,MTRNR2L13,MTRNR2L3,MTRNR2L4,MTRNR2L5,MTRNR2L7,MTRNR2L8,NCOR2,NFE2L2,PAX2,PDPK1,PEA15,PIK3C2A,PIK3C2G,PIK3CB,PIK3R2,PIK3R3,PLIN3,PPP3R1,PPP3R2,PRKAB2,PRKAG2,PSMA2,PSMA8,PSMB11,PSMB8,PSME1,RAB11A,RCAN1,RELA,SIRT3,TBK1,TPD52,TPT1,UCHL1
D-myo-inositol (1,4,5)-Trisphosphate Biosynthesis	3.44	0.269	1.134	CDIPT,PI4KB,PIP5K1A,PIP5K1C,PLCB3,PLCG1,PLCZ1
Glutaryl-CoA Degradation	3.42	0.316	1	ACAA2,CDYL,CYP2S1,EHHADH,HACD2,HADH
4-1BB Signaling in T Lymphocytes	3.42	0.235	1.633	ATF2,IKBKB,MAP2K1,MAPK1,MAPK11,MAPK3,RELA,RELB
Semaphorin Signaling in Neurons	3.4	0.18	#NUM!	CFL2,DPYSL3,ITGB1,MAPK1,MAPK3,PAK3,PTK2,RHOA,RHOJ,ROCK1,SEMA4D
IL-9 Signaling	3.33	0.229	2.646	IRS1,PIK3C2A,PIK3C2G,PIK3CB,PIK3R2,PIK3R3,RELA,RELB
Regulation of Actin-based Motility by Rho	3.31	0.139	3.742	ARHGDIA,ARPC1A,ARPC5,ITGA10,ITGAD,ITGB1,MYL3,PAK3,PFN2,PIP5K1A,PIP5K1C,PPP1R12B,RHOA,RHOJ,ROCK1,WASL
Iron homeostasis signaling pathway	3.3	0.13	#NUM!	ATP6V1B1,BMP8B,CREB3L3,CYBRD1,EPO,HBD,HBG1,HP,IL6,JAK2,MAPK1,MAPK3,MCOLN1,NFS1,NUBP1,SMAD2,TFR2,TFRC
MIF Regulation of Innate Immunity	3.29	0.205	2.121	MAPK1,MAPK3,MIF,PLA2G12A,PLA2G12B,PLA2G2D,PLA2G4A,RELA,RELB
Estrogen Biosynthesis	3.22	0.2	2.121	AKR1C3,CYP2C9,CYP2F1,CYP2S1,CYP2U1,CYP3A5,CYP4X1,HSD17B2,HSD17B6
Coronavirus Replication Pathway	3.22	0.2	1	ACE2,COPB1,COPZ1,CTSL,IFITM5,PI4KB,TUBA1C,TUBB2A,TUBB4A
Triacylglycerol Biosynthesis	3.17	0.182	2.828	AGPAT3,AGPAT4,ELOVL1,ELOVL2,ELOVL6,LCLAT1,OSGEPL1,PLPP5,PLPPR4,SIRT6
Caveolar-mediated Endocytosis Signaling	3.16	0.16	#NUM!	COPB1,COPZ1,DNM2,FLOT1,HLA-E,HLA-F,INS,ITGA10,ITGAD,ITGB1,ITSN1,PRKCA
Role of Hypercytokinemia/hyperchemokinemia in the Pathogenesis of Influenza	3.13	0.151	1.941	CXCL10,IFNA4,IL10,IL1A,IL1RN,IL36G,IL36RN,IL6,ISG20,OAS1,OAS2,RIGI,S1PR1
Notch Signaling	3.07	0.211	0	APH1A,DTX4,FURIN,HES7,NCSTN,NUMB,NUMBL,PSEN2
Leucine Degradation I	3.06	0.444	2	BCAT2,HMGCL,HMGCLL1,MCCC2
Role of p14/p19ARF in Tumor Suppression	3.03	0.233	-1.89	E2F1,PIK3C2A,PIK3C2G,PIK3CB,PIK3R2,PIK3R3,POLR3D
Inhibition of Matrix Metalloproteases	2.99	0.205	-1.134	MMP2,MMP25,MMP27,MMP8,RECK,SDC1,TFPI2,TIMP3
Remodeling of Epithelial Adherens Junctions	2.98	0.162	#NUM!	ARPC1A,ARPC5,DNM1,DNM2,DNM3,MAPRE1,MAPRE2,NME1,TUBA1C,TUBB2A,TUBB4A
Role of CHK Proteins in Cell Cycle Checkpoint Control	2.98	0.172	1.667	ATR,CDKN1A,E2F1,E2F2,E2F5,PPP2CA,PPP2CB,PPP2R2A,PPP2R2D,PPP2R5C
Apelin Cardiac Fibroblast Signaling Pathway	2.94	0.261	0	ACE2,AKT2,AKT3,IL6,PRKAB2,PRKAG2
Stearate Biosynthesis I (Animals)	2.88	0.157	1.633	ACSL6,ACSM1,ELOVL1,ELOVL2,ELOVL6,MBLAC2,OSGEPL1,PPT1,PTGR1,SIRT6,SLC27A3
Adipogenesis pathway	2.83	0.122	0.243	ACVR1,CEBPA,DDIT3,EGR2,FOXC2,FOXO1,FZD3,FZD6,GTF2H1,HDAC8,LEP,NOCT,PLIN1,SIN3B,SMAD9,WNT5A,ZNF423
IL-22 Signaling	2.83	0.25	0.447	AKT2,AKT3,IL22,MAPK1,MAPK11,MAPK3
CMP-N-acetylneuraminate Biosynthesis I (Eukaryotes)	2.83	0.6	#NUM!	CMAS,GNE,NANP
TNFR1 Signaling	2.81	0.176	1.414	BIRC2,CASP2,CYCS,IKBKB,MADD,MAP3K1,PAK3,RELA,RELB
Retinoate Biosynthesis I	2.77	0.19	0.378	AKR1C3,ALDH8A1,HSD17B6,RBP5,RDH11,RDH12,RDH8,SDR9C7
Systemic Lupus Erythematosus In T Cell Signaling Pathway	2.75	0.0824	1.54	AKT2,AKT3,ATF2,CASP2,CD28,CD3E,CD40LG,CHP1,CREB3L3,EZR,FOXP3,GNA13,GNAI2,HLA-DMB,HLA-DRB5,HLA-E,HLA-F,ICOS,IL10,IL2,IL6,ITPR1,LEP,MAP2K1,MAP2K3,MAPK1,MAPK3,MSN,MTOR,NRAS,PIK3C2A,PIK3C2G,PIK3CB,PIK3R2,PIK3R3,PLCG1,PPP2CA,PPP2CB,PPP2R2A,PPP2R2D,PPP2R5C,PPP3R1,PPP3R2,PTK2,RALB,RAP1B,RAP2A,RAP2B,RASD1,RHOA,RHOJ,ROCK1,S1PR3
Bupropion Degradation	2.73	0.24	2.449	CYP2C9,CYP2F1,CYP2S1,CYP2U1,CYP3A5,CYP4X1
Ketogenesis	2.68	0.364	#NUM!	ACAA2,BDH1,HMGCL,HMGCLL1
IL-17A Signaling in Gastric Cells	2.64	0.231	#NUM!	CXCL10,CXCL11,MAPK1,MAPK11,MAPK3,RELA
Estrogen-mediated S-phase Entry	2.64	0.231	0.447	CDKN1A,CDKN1B,E2F1,E2F2,E2F5,TFDP1
Granzyme A Signaling	2.63	0.147	-0.905	APEX1,F2R,MT-ND4L,NDUFA11,NDUFB10,NDUFB4,NDUFS7,NDUFV1,NDUFV3,NME1,TREX1
Oxytocin In Spinal Neurons Signaling Pathway	2.61	0.2	1.134	GNA11,GUCY1A2,GUCY1B1,GUCY2C,NPR3,PLCB3,PRKG1
Fatty Acid β-oxidation I	2.61	0.2	1.633	ACAA2,ACSL6,ACSM1,EHHADH,HADH,SCP2,SLC27A3
Serotonin Receptor Signaling	2.57	0.178	#NUM!	ADCY6,GUCY1B1,HTR2A,HTR2B,PCBD1,PTS,SLC18A3,TPH2
GDP-mannose Biosynthesis	2.55	0.5	#NUM!	GMPPA,MPI,PMM1
Mitochondrial L-carnitine Shuttle Pathway	2.54	0.263	1	ACSL6,ACSM1,CPT1A,CPT2,SLC27A3
Hematopoiesis from Multipotent Stem Cells	2.52	0.333	#NUM!	EPO,IL2,IL7,THPO
Mitotic Roles of Polo-Like Kinase	2.49	0.149	1	ANAPC11,CCNB1,CCNB3,PPP2CA,PPP2CB,PPP2R2A,PPP2R2D,PPP2R5C,PTTG1,SMC3
Role of WNT/GSK-3β Signaling in the Pathogenesis of Influenza	2.49	0.141	1.89	DVL3,FZD3,FZD6,IFNA4,LEF1,TCF4,TCF7L2,WNT16,WNT5A,WNT5B,WNT9A
iNOS Signaling	2.45	0.17	1	HMGA1,IKBKB,JAK2,LBP,MAPK1,MAPK11,RELA,RELB
Sumoylation Pathway	2.41	0.126	-2.111	ARHGDIA,ARHGDIB,CEBPA,ETS1,ISG20,MYB,PIAS4,PML,RHOA,RHOJ,RNF4,SENP6,ZEB1
MSP-RON Signaling Pathway	2.41	0.155	#NUM!	JAK2,KLK10,KLK12,KLK4,PIK3C2A,PIK3C2G,PIK3CB,PIK3R2,PIK3R3
IL-17A Signaling in Fibroblasts	2.4	0.184	#NUM!	IKBKB,IL6,MAPK1,MAPK11,MAPK3,RELA,RELB
NAD biosynthesis II (from tryptophan)	2.38	0.308	0	HAAO,KYNU,NMNAT1,NMNAT2
Primary Immunodeficiency Signaling	2.36	0.153	#NUM!	AICDA,CD19,CD3E,CD40LG,CD8A,ICOS,IL7R,LCK,RFXAP
Androgen Biosynthesis	2.33	0.238	#NUM!	AKR1C3,GSTA1,HSD17B6,HSD3B2,SRD5A1
Assembly of RNA Polymerase II Complex	2.28	0.16	2.121	GTF2E1,GTF2H1,POLR2C,POLR2D,POLR2K,TAF15,TAF7L,TAF9B
Thyroid Hormone Metabolism II (via Conjugation and/or Degradation)	2.27	0.175	0.816	B4GAT1,SULT1C4,UGT2A2,UGT2A3,UGT2B10,UGT2B17,UGT2B28
Systemic Lupus Erythematosus In B Cell Signaling Pathway	2.27	0.0772	4.719	AKT2,AKT3,BCL10,BCL2L11,CD19,CD40LG,CHP1,CLCF1,FOXO1,IFNA4,IL10,IL11,IL17F,IL1A,IL2,IL36G,IL6,ISG20,JAK2,LCK,LEP,MAP2K1,MAP4K4,MAPK1,MAPK3,MTOR,NRAS,OCRL,PDCD1,PDPK1,PIK3AP1,PIK3C2A,PIK3C2G,PIK3CB,PIK3R2,PIK3R3,PPP3R1,PPP3R2,PRKCA,PRKCE,PRKCI,RALB,RAP1B,RAP2A,RAP2B,RASD1,RELA,RELB,TBK1,TNFSF10,TNFSF11,TNFSF13,TNFSF13B,TNFSF15,TNFSF4,TNFSF8
TNFR2 Signaling	2.16	0.188	0.447	BIRC2,IKBKB,MAP3K1,RELA,RELB,TBK1
The Visual Cycle	2.16	0.217	0.447	AKR1C3,RBP5,RDH11,RDH12,RDH8
Pyrimidine Deoxyribonucleotides De Novo Biosynthesis I	2.16	0.217	1.342	AK4,NME1,NME3,NME4,NME6
April Mediated Signaling	2.15	0.167	0.447	IKBKB,MAP3K1,MAPK1,MAPK11,RELA,RELB,TNFSF13
Xenobiotic Metabolism AHR Signaling Pathway	2.13	0.126	1.897	ALDH3B1,ALDH8A1,ANKRA2,GSTA1,GSTA4,GSTM1,IL1A,IL6,PTGES3,RELA,RELB
B Cell Activating Factor Signaling	2.1	0.163	-0.447	IKBKB,MAP3K1,MAPK1,MAPK11,RELA,RELB,TNFSF13B
Acetone Degradation I (to Methylglyoxal)	2.1	0.163	2.449	CYP2C9,CYP2F1,CYP2S1,CYP2U1,CYP3A5,CYP4X1,PTGR1
Activation of IRF by Cytosolic Pattern Recognition Receptors	2.08	0.138	2.828	ATF2,IFNA4,IKBKB,IL10,IL6,RELA,RELB,RIGI,TBK1
Serine Biosynthesis	2.07	0.667	#NUM!	PSAT1,UBAC2
Guanine and Guanosine Salvage I	2.07	0.667	#NUM!	HPRT1,PNP
Coenzyme A Biosynthesis	2.07	0.667	#NUM!	PPCDC,PPCS
Adenine and Adenosine Salvage I	2.07	0.667	#NUM!	APRT,PNP
BER (Base Excision Repair) Pathway	2.04	0.159	1.89	APEX1,E2F1,MAP2K1,MAP2K3,MAPK1,MAPK3,SMUG1
Parkinson's Signaling	2.03	0.25	#NUM!	CYCS,MAPK1,MAPK11,UCHL1

## Sheet: 5
Male Resting: Post Chronic Training vs Baseline
Ingenuity Canonical Pathways	-log(p-value)	Ratio	z-score	Molecules
G-Protein Coupled Receptor Signaling	55.5	0.263	4.632	ACKR4,ADCY6,ADGRA2,ADGRB2,ADGRB3,ADGRD2,ADGRE3,ADGRG6,ADORA1,ADRB2,AGTR2,AKT3,APEX1,APLNR,ARRB2,ATF2,BRS3,C5AR1,CCR5,CCR8,CCR9,CELSR2,CHP1,CHRM2,CNGA3,CNR1,CNR2,CREB5,CRHR1,CRK,CX3CR1,CXCR2,CYSLTR1,DUSP4,DUSP9,EDNRA,ENPP6,F2RL1,FICD,FOXO1,FOXO3,FOXO4,FPR3,FZD3,FZD4,FZD6,GHRHR,GHSR,GNA13,GNAI2,GNAO1,GNAQ,GNAT1,GNG12,GNG13,GNG2,GNG4,GNG5,GNG7,GPR108,GPR135,GPR139,GPR160,GPR171,GPR173,GPR18,GPR183,G…
S100 Family Signaling Pathway	52.2	0.246	4.933	ACKR4,ADGRA2,ADGRB2,ADGRB3,ADGRD2,ADGRE3,ADGRG6,ADORA1,ADRB2,AGTR2,AKT3,ANXA1,ANXA2,APLNR,ARAF,ATF2,ATP5F1C,ATP5F1E,BCL3,BDNF,BRS3,C5AR1,CACNA1E,CACNB1,CACNB4,CACNG1,CACNG2,CACNG5,CACNG6,CACNG7,CACNG8,CACYBP,CCL4,CCR5,CCR8,CCR9,CDKN1A,CELSR2,CHRM2,CNR1,CNR2,CREB5,CRHR1,CX3CR1,CYSLTR1,DEFA4,EDNRA,EGFR,EREG,EZR,F2RL1,FCGR2A,FCGR2C,FPR3,FZD3,FZD4,FZD6,GHRHR,GHSR,GPR108,GPR135,GPR139,GPR160,GPR171,GP…
Breast Cancer Regulation by Stathmin1	47.9	0.266	4.19	ACKR4,ADGRA2,ADGRB2,ADGRB3,ADGRD2,ADGRE3,ADGRG6,ADORA1,ADRB2,AGTR2,APLNR,ARHGEF19,ARHGEF2,ARHGEF4,ATF2,BRS3,C5AR1,CAMK1,CAMK1D,CAMK1G,CCND3,CCR5,CCR8,CCR9,CDK4,CDK6,CDKN1B,CELSR2,CHRM2,CNR1,CNR2,CREB5,CRHR1,CX3CR1,CYSLTR1,E2F2,E2F3,E2F5,EDNRA,F2RL1,FGF2,FPR3,FZD3,FZD4,FZD6,GHRHR,GHSR,GNA13,GNAQ,GNG12,GNG13,GNG2,GNG4,GNG5,GNG7,GPR108,GPR135,GPR139,GPR160,GPR171,GPR173,GPR18,GPR183,GPR26,GPR3,GPR34…
CREB Signaling in Neurons	47.2	0.262	4.701	ACKR4,ADCY6,ADGRA2,ADGRB2,ADGRB3,ADGRD2,ADGRE3,ADGRG6,ADORA1,ADRB2,AGTR2,AKT3,APLNR,ATF2,BMPR1A,BRS3,C5AR1,CACNA1E,CACNB1,CACNB4,CACNG1,CACNG2,CACNG5,CACNG6,CACNG7,CACNG8,CCR5,CCR8,CCR9,CELSR2,CHRM2,CNR1,CNR2,CREB5,CRHR1,CX3CR1,CYSLTR1,EDNRA,EGFR,ELK1,F2RL1,FGF2,FPR3,FZD3,FZD4,FZD6,GHRHR,GHSR,GNA13,GNAI2,GNAO1,GNAQ,GNAT1,GNG12,GNG13,GNG2,GNG4,GNG5,GNG7,GPR108,GPR135,GPR139,GPR160,GPR171,GPR173,GP…
Cardiac Hypertrophy Signaling (Enhanced)	47	0.275	5	ACVR1,ADCY6,ADRB2,AKT3,APEX1,ATF2,CACNA1E,CACNB1,CACNB4,CACNG1,CACNG2,CACNG5,CACNG6,CACNG7,CACNG8,CD40LG,CHP1,CXCR2,DVL3,EDN1,EDNRA,ELK1,ENPP6,FGF1,FGF10,FGF11,FGF17,FGF18,FGF2,FGF20,FGF23,FICD,FZD3,FZD4,FZD6,GNA13,GNAI2,GNAQ,GNG12,GNG13,GNG2,GNG4,GNG5,GNG7,GSK3A,HAND1,HDAC8,HSPB7,IGF1,IGF1R,IKBKB,IL10RB,IL11,IL12A,IL17C,IL17RE,IL1A,IL1R1,IL1RL1,IL2RB,IL31,IL36B,IL37,IL5,IL5RA,IL6,IL6R,ITGAD,ITGA…
Phagosome Formation	42.9	0.237	5.06	ABHD3,ACKR4,ADGRA2,ADGRB2,ADGRB3,ADGRD2,ADGRE3,ADGRG6,ADORA1,ADRB2,AGTR2,AKT3,AP1G1,AP1S1,AP1S2,AP1S3,APLNR,ARPC3,ARPC5,BRS3,C5AR1,CCR5,CCR8,CCR9,CD209,CELSR2,CHRM2,CLEC4D,CLEC4E,CLEC7A,CNR1,CNR2,COLEC12,CRHR1,CRKL,CX3CR1,CYSLTR1,EDNRA,ELMO1,F2RL1,FCAMR,FCER1G,FCER2,FCGR2A,FCGR2C,FPR3,FZD3,FZD4,FZD6,GHRHR,GHSR,GPR108,GPR135,GPR139,GPR160,GPR171,GPR173,GPR18,GPR183,GPR26,GPR3,GPR34,GPR37L1,GPR39,G…
Hepatic Fibrosis Signaling Pathway	36.4	0.274	3.757	ACVR1,AKT3,APC,ARAF,ATF2,CACNA1E,CACNB1,CACNB4,CACNG1,CACNG2,CACNG5,CACNG6,CACNG7,CACNG8,CD40,CD40LG,CDKN1B,CNR1,COL1A1,COL1A2,COL5A3,CREB5,CSNK1G1,CSNK1G2,DVL3,EDN1,EDNRA,ELK1,FGF2,FOXO1,FOXO4,FTH1,FZD3,FZD4,FZD6,GLIS2,GNAI2,IKBKB,IL1A,IL1R1,IL1RAP,IL1RL1,IL36B,IL36RN,IL37,IRAK3,ITGAD,ITGAV,ITGB1,JAK2,LEP,LEPR,LRP6,MAP2K1,MAP2K3,MAP2K4,MAP2K7,MAPK1,MAPK12,MAPK3,MTOR,MYC,MYL12A,MYL12B,MYL3,NRAS,P…
Molecular Mechanisms of Cancer	35.7	0.264	#NUM!	ACVR1,ADCY6,AKT3,APAF1,APC,ARHGEF19,ARHGEF2,ARHGEF4,BAK1,BAX,BCL2L1,BIRC2,BMP3,BMPR1A,CASP8,CASP9,CBL,CCND3,CCNE2,CDK15,CDK18,CDK4,CDK6,CDK8,CDKN1A,CDKN1B,CDKN2B,CRK,CTNNA1,CYCS,DHH,DIABLO,E2F2,E2F3,E2F5,ELK1,FOXO1,FZD3,FZD4,FZD6,GNA13,GNAI2,GNAO1,GNAQ,GNAT1,GNG12,GNG13,GNG2,GNG4,GNG5,GNG7,GSK3A,HDAC8,HHAT,IRS1,ITGAD,ITGAV,ITGB1,JAK2,LRP6,MAP2K1,MAP2K3,MAP2K4,MAPK1,MAPK12,MAPK3,MAX,MYC,NRAS,PAK1,…
Senescence Pathway	32.5	0.304	3.038	ACVR1,AKT3,ANAPC13,ARAF,ASXL2,CACNA1E,CACNB1,CACNB4,CACNG1,CACNG2,CACNG5,CACNG6,CACNG7,CACNG8,CAPN11,CAPN7,CAPNS1,CBX7,CCNB1,CCNB3,CCND3,CCNE2,CDK4,CDK6,CDKN1A,CDKN1B,CDKN2B,CHP1,DHCR24,DLAT,E2F2,E2F3,E2F5,ELK3,ETS1,FOXO3,FOXO4,GADD45B,HBP1,IKBKB,IL1A,IL6,MAP2K1,MAP2K3,MAP2K4,MAP2K7,MAPK1,MAPK12,MAPK15,MAPK3,MAPK4,MAPK6,MAPKAPK2,MTOR,NFAT5,NRAS,PCGF6,PDHX,PDK2,PDK4,PIK3C2G,PIK3CB,PIK3R2,PIK3R3,PP…
Synaptogenesis Signaling Pathway	31.3	0.292	2.558	ADCY6,AKT3,AP2A2,AP2M1,ARPC3,ARPC5,ATF2,BDNF,BET1L,CACNB1,CACNB4,CDH15,CDH18,CDH19,CDH2,CDH20,CDH22,CDH5,CDH7,CDH9,CNTNAP1,CPLX1,CPLX2,CPLX3,CREB5,CRK,CRKL,DAB1,DLG4,EFNA5,EFNB3,EIF4EBP2,EIF4EBP3,EPHA5,EPHA7,EPHB6,GOSR1,GRIA1,GRIA3,GRIA4,GRIN2B,GRIN3A,GRM6,GRM7,ITPR1,ITSN1,LCK,LIMK1,MAPK1,MAPK3,MTOR,NAPA,NAPG,NECTIN1,NRAS,NRXN1,PAFAH1B1,PAK1,PIK3C2G,PIK3CB,PIK3R2,PIK3R3,PRKACA,PRKACB,PRKAR1A,PRKC…
Estrogen Receptor Signaling	30.3	0.257	2.372	ADCY6,AKT3,ARG2,ATF2,ATP5F1C,ATP5F1E,CACNA1E,CACNB1,CACNB4,CACNG1,CACNG2,CACNG5,CACNG6,CACNG7,CACNG8,CARM1,CAV1,CDK8,CDKN1A,CREB5,DLG4,EGFR,FOXO1,FOXO3,FOXO4,GNA13,GNAI2,GNAO1,GNAQ,GNAT1,GNG12,GNG13,GNG2,GNG4,GNG5,GNG7,GSK3A,IGF1,IGF1R,IGF2,IGF2R,JAK2,LEP,LEPR,LIMK1,MAP2K1,MAPK1,MAPK3,MDK,MED13,MED20,MED4,MMP16,MMP2,MMP7,MT-ND4L,MTOR,MYC,MYL12A,MYL12B,MYL3,NCOR2,NDUFA7,NDUFB1,NDUFB4,NDUFS2,NDUFV3…
Huntington's Disease Signaling	29.1	0.297	0	AKT3,AP2A2,APAF1,ATF2,ATP5F1C,ATP5F1E,BAX,BCL2L1,BDNF,BET1L,CAPN11,CAPN7,CAPNS1,CASP1,CASP14,CASP2,CASP8,CASP9,CDK5R1,CPLX2,CREB5,CYCS,DLG4,DNM2,EGFR,GNAQ,GNG12,GNG13,GNG2,GNG4,GNG5,GNG7,GOSR1,GRIN2B,HAP1,HDAC8,HSPA14,HSPA2,IGF1,IGF1R,ITPR1,MAP2K4,MAP2K7,MAP3K10,MAPK1,MAPK3,MTOR,NAPA,NAPG,NCOR2,NTRK1,PIK3C2G,PIK3CB,PIK3R2,PIK3R3,PLCB3,POLR2C,POLR2K,PRKCA,PRKCB,PRKCE,PRKCI,PSMA1,PSMA2,PSMB8,PSMC1,…
CLEAR Signaling Pathway	28.9	0.295	0.329	AKT3,ATF2,ATP6V0C,ATP6V0E1,ATP6V1G2,ATP6V1H,BLOC1S1,BMPR1A,BNIP3,CHP1,CREB5,CTSB,CTSF,EGFR,EIF2AK3,FGF2,GAA,GALNS,GLMP,GSK3A,HPS5,IGF1,IGF1R,IGF2R,IKBKB,ITPR1,KCNIP3,LAMTOR1,M6PR,MAPK1,MAPK12,MAPK15,MAPK3,MAPK4,MAPK6,MCOLN1,MID1,MITF,MTOR,NEU1,NRAS,NRBF2,NTRK1,PIP4P1,PLBD2,PPP2CA,PPP2CB,PPP2R1A,PPP2R1B,PPP2R2A,PPP2R2D,PPP2R3A,PPP2R5C,PPP2R5E,PPP3CC,PPP3R1,PRKAB2,PRKCA,PRKCB,PRKCE,PRKCI,PSAP,RALB,…
Opioid Signaling Pathway	28.7	0.296	3.108	ADCY6,AKT3,AP2A2,AP2M1,ARRB2,ATF2,CACNA1E,CACNB1,CACNB4,CACNG1,CACNG2,CACNG5,CACNG6,CACNG7,CACNG8,CAMK1,CAMK1D,CAMK1G,CDKN1B,CREB5,ELK1,FOSB,GNA13,GNAI2,GNAO1,GNAQ,GNAT1,GNG12,GNG13,GNG2,GNG4,GNG5,GNG7,GRIN2B,GRIN3A,GRK2,ITPR1,KCNJ3,KCNJ6,KCNJ9,LCK,MAP2K1,MAP2K3,MAP2K4,MAP2K7,MAPK1,MAPK12,MAPK15,MAPK3,MAPK4,MAPK6,MYC,NOS3,NRAS,PDE1B,PIK3C2G,PNOC,PPP3CC,PPP3R1,PRKACA,PRKACB,PRKAR1A,PRKCA,PRKCB,PRK…
AMPK Signaling	27.4	0.31	1.897	ACTB,ACTL6B,ADRB2,AK3,AK4,AK9,AKT3,ARID2,ATF2,CDKN1A,CHRNB2,CHRND,CPT1A,CPT2,CREB5,DPF1,EEF2,FOXO1,FOXO3,FOXO4,GNA13,GNAI2,GNAO1,GNAQ,GNAT1,GNG12,GNG13,GNG2,GNG4,GNG5,GNG7,GYS1,GYS2,IRS1,LEP,MAP2K3,MAPK1,MAPK12,MLYCD,MTOR,NOS3,ORAI2,PBRM1,PCK2,PFKFB3,PHF10,PHLPP2,PIK3C2G,PIK3CB,PIK3R2,PIK3R3,PPM1E,PPM1F,PPM1K,PPP2CA,PPP2CB,PPP2R1A,PPP2R1B,PPP2R2A,PPP2R2D,PPP2R3A,PPP2R5C,PPP2R5E,PRKAB2,PRKACA,PRKA…
Regulation Of The Epithelial Mesenchymal Transition By Growth Factors Pathway	27.1	0.344	5.96	AKT3,ARAF,CD40LG,CDH2,EGFR,EGR1,ESRP2,ETS1,FGF1,FGF10,FGF11,FGF17,FGF18,FGF2,FGF20,FGF23,FOXO1,FRS2,HMGA2,HSF1,IKBKB,IL6,IL6R,JAK2,MAP2K1,MAP2K3,MAP2K4,MAP2K7,MAP3K1,MAPK1,MAPK12,MAPK3,MMP2,MTOR,NRAS,OCLN,PARD6B,PIK3C2G,PIK3CB,PIK3R2,PIK3R3,RALB,RAP1B,RAP2A,RAP2B,RASD1,REL,RELA,RHOA,SNAI2,TGFB2,TGFBR2,TNFRSF11B,TNFSF10,TNFSF11,TNFSF12,TNFSF12-TNFSF13,TNFSF13,TNFSF14,TNFSF15,TNFSF4,TNFSF8,TWIST1,V…
Oxytocin Signaling Pathway	27	0.287	4.556	AKT3,ARRB2,ATF2,ATP2B4,CACNA1E,CACNB1,CACNB4,CACNG1,CACNG2,CACNG5,CACNG6,CACNG7,CACNG8,CCDC51,CHP1,CREB5,EEF2,EGFR,GNA13,GNAI2,GNAO1,GNAQ,GNG12,GNG13,GNG2,GNG4,GNG5,GNG7,GUCY2C,HSPB7,IL6,ITPR1,LEP,MAP2K4,MAPK1,MAPK12,MAPK15,MAPK3,MAPK4,MAPK6,MEF2C,MFN2,MYL3,MYO5C,NFE2L2,NOS3,NPPA,NPR3,NRAS,OXT,PIK3C2G,PIK3CB,PIK3R2,PIK3R3,PLA2G2D,PLA2G2F,PLA2G4A,PLA2G4D,PLCB3,PPP1R12B,PPP3CC,PPP3R1,PRKAB2,PRKACA,…
Glucocorticoid Receptor Signaling	26.3	0.21	#NUM!	ACTB,ACTL6B,ADRB2,AKT3,ANXA1,ARG2,ARID2,ATP5F1C,ATP5F1E,BAG1,BCL2L1,CAV1,CCL11,CCNH,CD3E,CDKN1A,CHP1,CSN2,CXCR2,DCAF6,DNALI1,DPF1,EGFR,ELK1,FGG,FOXO3,G6PC1,GABPA,GTF2H1,GTF2H3,HLA-B,HLA-DMB,HLA-DPB1,HLA-DRB5,HLA-G,HP,HSPA14,HSPA2,IFNA17,IFNE,IGF1,IKBKB,IL10RB,IL17RE,IL1A,IL1R1,IL1RL1,IL2RB,IL5,IL5RA,IL6,IL6R,JAK2,KRT1,KRT12,KRT23,KRT4,KRT5,KRT71,KRT72,KRT74,KRT82,KRT85,MAP2K1,MAP2K4,MAP2K7,MAP3K1…
Cardiac Hypertrophy Signaling	25.8	0.291	5.422	ADCY6,ADRB2,ATF2,CACNA1E,CACNB1,CACNB4,CACNG1,CACNG2,CACNG5,CACNG6,CACNG7,CACNG8,CHP1,ELK1,GNA13,GNAI2,GNAO1,GNAQ,GNAT1,GNG12,GNG13,GNG2,GNG4,GNG5,GNG7,HAND1,IGF1,IGF1R,IL6,IL6R,IRS1,MAP2K1,MAP2K3,MAP2K4,MAP2K7,MAP3K1,MAP3K10,MAP3K11,MAP3K8,MAPK1,MAPK12,MAPK3,MAPKAPK2,MEF2A,MEF2C,MTOR,MYL12A,MYL12B,MYL3,NRAS,PIK3C2G,PIK3CB,PIK3R2,PIK3R3,PLCB3,PLCH2,PPP3CC,PPP3R1,PRKACA,PRKACB,PRKAR1A,RALB,RAP1B,R…
Role Of Osteoblasts In Rheumatoid Arthritis Signaling Pathway	25.6	0.299	0.471	ACVR1,AKT3,ALPL,APC,BMP3,BMPR1A,CD40LG,COL1A1,CSNK1G1,CSNK1G2,CTSB,CTSC,CTSF,CTSO,CXCL12,FZD3,FZD4,FZD6,IGF1,IGF1R,IGF2R,IL11,IL12A,IL17C,IL1A,IL31,IL36B,IL37,IL5,IL6,IL6R,JAK2,LEP,LIF,LRP6,MAPK1,MAPK3,MMP16,MMP2,MMP7,OSM,PIK3C2G,PIK3CB,PIK3R2,PIK3R3,PTH,RUNX2,SFRP1,SMAD5,SMAD9,STAT4,TCF4,TCF7,TCF7L2,TGFB2,TNFRSF11B,TNFSF10,TNFSF11,TNFSF12,TNFSF13,TNFSF14,TNFSF15,TNFSF4,TNFSF8,VEGFB,VEGFD,WNT2B,W…
Colorectal Cancer Metastasis Signaling	24.7	0.28	3.615	ADCY6,AKT3,APC,BAX,BCL2L1,CASP9,EGFR,FZD3,FZD4,FZD6,GNA13,GNAI2,GNAO1,GNAQ,GNAT1,GNG12,GNG13,GNG2,GNG4,GNG5,GNG7,GRK2,IL6,IL6R,JAK2,LRP6,MAP2K1,MAP2K4,MAPK1,MAPK12,MAPK3,MLH1,MMP16,MMP2,MMP7,MYC,NRAS,PIK3C2G,PIK3CB,PIK3R2,PIK3R3,PRKACA,PRKACB,PRKAR1A,PTGER1,PTGER3,PTGER4,RALB,RAP1B,RAP2A,RAP2B,RASD1,REL,RELA,RHOA,RHOG,RHOJ,RHOQ,RHOT2,RND2,TCF4,TCF7,TCF7L2,TGFB2,TGFBR2,TLR7,TP53,VEGFB,VEGFD,WNT2B,…
Protein Kinase A Signaling	24.4	0.234	0.563	ADCY6,ADD3,AKAP12,AKAP5,AKAP7,ANAPC13,APEX1,ATF2,CDKN3,CHP1,CNGA3,CREB5,DHH,DUSP10,DUSP15,DUSP2,DUSP4,DUSP8,DUSP9,ELK1,ENPP6,FICD,GNA13,GNAI2,GNAQ,GNG12,GNG13,GNG2,GNG4,GNG5,GNG7,GSK3A,GYS1,GYS2,H1-10,H1-4,HHAT,ITPR1,MAP2K1,MAP3K1,MAPK1,MAPK3,MYL12A,MYL12B,MYL3,NFAT5,NOS3,PDE1B,PDE3A,PDE4A,PDE6B,PDE6D,PDE7A,PDE8B,PLCB3,PLCH2,PLN,PPP1R14B,PPP1R1B,PPP1R7,PPP2CA,PPP3CC,PPP3R1,PRKACA,PRKACB,PRKAR1A,P…
Role of NFAT in Cardiac Hypertrophy	24.3	0.304	5.25	ADCY6,AKAP5,AKT3,CACNA1E,CACNB1,CACNB4,CACNG1,CACNG2,CACNG5,CACNG6,CACNG7,CACNG8,CAMK1,CAMK1D,CAMK1G,CHP1,GNAI2,GNAQ,GNG12,GNG13,GNG2,GNG4,GNG5,GNG7,HAND1,HDAC8,IGF1,IGF1R,IL11,IL6,IL6R,ITPR1,LIF,MAP2K1,MAP2K3,MAP2K4,MAP2K7,MAP3K1,MAPK1,MAPK12,MAPK3,MEF2A,MEF2C,NRAS,PIK3C2G,PIK3CB,PIK3R2,PIK3R3,PLCB3,PLCH2,PPP3CC,PPP3R1,PRKACA,PRKACB,PRKAR1A,PRKCA,PRKCB,PRKCE,PRKCI,RALB,RAP1B,RAP2A,RAP2B,RASD1,RC…
Regulation of the Epithelial-Mesenchymal Transition Pathway	24.2	0.323	#NUM!	AKT3,APC,ARAF,CDH2,DVL3,EGFR,EGR1,ESRP2,ETS1,FGF1,FGF10,FGF11,FGF17,FGF18,FGF2,FGF20,FGF23,FRS2,FZD3,FZD4,FZD6,HMGA2,JAK2,MAP2K1,MAP2K3,MAP2K4,MAP2K7,MAPK1,MAPK3,MMP2,NRAS,PARD6B,PIK3C2G,PIK3CB,PIK3R2,PIK3R3,PSEN2,PSENEN,RALB,RAP1B,RAP2A,RAP2B,RASD1,REL,RELA,RHOA,SNAI2,TCF4,TCF7,TCF7L2,TGFB2,TGFBR2,TWIST1,TWIST2,WNT2B,WNT3,WNT4,WNT5A,WNT5B,WNT7B,WNT8B,ZEB1,ZEB2
ID1 Signaling Pathway	24.2	0.318	0.75	ACVR1,AKT3,ARAF,ATAD5,BAX,BCL2L1,BCL3,BHLHA15,BMPR1A,CAV1,CDK4,CDKN1A,CDKN1B,CHRNB2,CHRND,EGFR,EGR1,ETS1,FGF2,FOXO3,ID1,IGF1R,IGF2,IL6,IL6R,LCK,LIF,MAPK1,MAPK12,MAPK3,MMP2,MYC,NANOG,NRAS,PIK3C2G,PIK3CB,PIK3R2,PIK3R3,PTEN,PTGER4,PTK7,RALB,RAP1B,RAP2A,RAP2B,RASD1,RNF125,SEMA4C,SMAD5,SMAD9,STMN3,TGFB2,TGFBR2,TGFBR3,TGM2,TNFRSF11B,TP53,USP1,VEGFB,VEGFD,VIM,WDR48,YES1,ZNF148
Insulin Secretion Signaling Pathway	23.8	0.276	2.853	ADCY6,AGO1,AGO3,ASIC1,ATF2,BET1L,CACNA1E,CACNB1,CACNB4,CACNG1,CACNG2,CACNG5,CACNG6,CACNG7,CACNG8,CLCN3,CREB5,DLAT,EIF1,EIF2AK3,EIF4EBP2,EIF4EBP3,EIF4G2,FURIN,GCG,GNAQ,GOSR1,ITPR1,JAK2,KCNB1,KLF11,LCK,MAPK1,MAPK12,MAPK3,MTOR,NAPA,NAPG,PAIP1,PDHX,PDX1,PIK3C2G,PIK3CB,PIK3R2,PIK3R3,PLCB3,PLCH2,PRKACA,PRKACB,PRKAR1A,PRKCA,PRKCB,PRKCE,PRKCI,PRLR,RAP1B,RAPGEF4,SEC11A,SEC11C,SEC61A2,SLC2A2,SNAP25,SPCS1,S…
Axonal Guidance Signaling	23.7	0.212	#NUM!	ADAM12,ADAM28,ADAM29,ADAMDEC1,ADAMTS9,AKT3,ARPC3,ARPC5,BDNF,BMP3,CHP1,CRK,CRKL,CXCL12,EFNA5,EFNB3,EPHA5,EPHA7,EPHB6,FZD3,FZD4,FZD6,GLIS2,GNA13,GNAI2,GNAO1,GNAQ,GNAT1,GNG12,GNG13,GNG2,GNG4,GNG5,GNG7,HHIP,IGF1,ITGAD,ITGAV,ITGB1,ITSN1,L1CAM,LIMK1,LINGO1,LRRC4C,MAP2K1,MAPK1,MAPK3,MMP16,MMP2,MMP7,MYL12A,MYL12B,MYL3,NCK2,NFAT5,NRAS,NTN3,NTN4,NTN5,NTNG1,NTRK1,PAK1,PAK3,PFN2,PIK3C2G,PIK3CB,PIK3R2,PIK3R3,…
Pulmonary Fibrosis Idiopathic Signaling Pathway	23.1	0.252	4.919	ACTB,ACTG1,ACVR1,AJUBA,AKT3,ARAF,ATF2,BAX,CAV1,CDH2,COL1A1,COL1A2,COL23A1,COL25A1,COL5A3,COL8A1,COL9A3,CXCL12,EDN1,EDNRA,EGFR,EGR1,EIF4EBP2,EIF4EBP3,FGF18,FGF2,FOXO1,FOXO3,FOXO4,FZD3,FZD4,FZD6,GNA13,IL11,IL6,ITGAV,ITGB1,JAK2,MAP2K1,MAP2K3,MAP2K4,MAPK1,MAPK12,MAPK3,MMP16,MMP2,MMP7,MTOR,NRAS,PIK3C2G,PIK3CB,PIK3R2,PIK3R3,PMAIP1,PTEN,RALB,RAP1B,RAP2A,RAP2B,RASD1,REL,RELA,RHOA,ROCK1,RPS6KA1,SFTPA2,TCF…
Circadian Rhythm Signaling	22.9	0.272	#NUM!	ADCY6,ADCYAP1,ARAF,ATF2,BDNF,BHLHE41,CACNA1E,CACNB1,CACNB4,CACNG1,CACNG2,CACNG5,CACNG6,CACNG7,CACNG8,CLOCK,CREB5,CRY1,CSNK2A1,EIF4EBP2,EIF4EBP3,GNAI2,GNAQ,GNG12,GNG13,GNG2,GNG4,GNG5,GNG7,GRIA1,GRIA3,GRIA4,GRIN2B,GRIN3A,GSK3A,GUCY2C,HLF,HSF1,ITPR1,LCK,MAP2K1,MAP2K3,MAP2K4,MAP2K7,MAPK1,MAPK3,MKNK2,MTOR,MYC,NPR3,NR1D1,NRAS,OPN4,PLCB3,PLCH2,PRKAB2,PRKACA,PRKACB,PRKAR1A,PRKCA,PRKCB,PRKCE,PRKCI,PRKG1,R…
Pathogen Induced Cytokine Storm Signaling Pathway	22.9	0.237	3.624	CASP1,CASP8,CCL11,CCL16,CCL18,CCL22,CCL23,CCL28,CCL4,CCL7,CCR5,CD40LG,CLEC7A,COL1A1,COL1A2,COL23A1,COL25A1,COL5A3,COL8A1,COL9A3,CX3CL1,CXCL10,CXCL11,CXCL12,CXCL13,CXCL14,CXCL16,CXCL6,CXCL9,CXCR2,EOMES,FGA,FGG,FTH1,GPR15LG,GZMB,HLA-DMB,HLA-DPB1,HLA-DRB5,IFNA17,IL11,IL12A,IL17C,IL1A,IL1R1,IL1RAP,IL1RL1,IL31,IL36B,IL36RN,IL37,IL5,IL6,IL6R,JAK2,LEP,LIF,MAPK1,MAPK12,MAPK15,MAPK3,MAPK4,MAPK6,MYC,NLRC5,…
[truncated: 388 more rows]

## Sheet: 6
Female Resting: Post Chronic Training vs Baseline
Ingenuity Canonical Pathways	-log(p-value)	Ratio	z-score	Molecules
[truncated: 357 more rows]

## Sheet: 7
Male Post Acute Exercise: Post Chronic Training vs Baseline
Ingenuity Canonical Pathways	-log(p-value)	Ratio	z-score	Molecules
[truncated: 287 more rows]

## Sheet: 8
Female Post Acute Exercise: Post Chronic Training vs Baseline
[truncated: 413 more rows]
