# Supplementary material for: Circulating extracellular vesicle characteristics differ between men and women following 12 weeks of concurrent exercise training
Source: Physiol Rep. 2024 May 2;12(9):e16016. doi: 10.14814/phy2.16016 (PMC11065700; doi:10.14814/phy2.16016)
Supplement: Supplementary file 6 — File S4. [file PHY2-12-e16016-s001.xlsx]

## Sheet: 1
Male: Baseline: Post Acute Exercise vs Resting
Categories	Diseases or Functions Annotation	p-value	Predicted Activation State	Activation z-score	Molecules	# Molecules
Cell Death and Survival,Organismal Injury and Abnormalities	Necrosis	1.11e-128		1.432	ABCA4,ABCC1,ABCC8,ACE,ACE2,ACP1,ACSL1,ADAM10,ADAMTS13,ADIPOQ,ADIPOR2,ADM,ADORA1,ADORA2A,ADRA1D,AGER,AGO1,AGTR1,AKAP12,AKAP7,AKR1B10,AKT1,AKT2,AKT3,ALDH1A3,ALDH3B1,ALDOA,ANGPTL4,ANP32A,ANPEP,APC2,APEX1,APOC1,APOL1,APP,AREG,ARG2,ARHGAP1,ARHGDIA,ARHGEF6,ARPC3,ASCL1,ATF2,ATG12,ATG5,ATMIN,ATP1A2,ATP2B4,ATP2C1,ATP6V1G2,AXIN2,AXL,BABAM2,BAG4,BAK1,BAP1,BAX,BCL2,BCL2A1,BCL2L1,BCL2L10,BCL6,BDNF,BHLHE40,BID…	774
Cell Death and Survival	Apoptosis	1.05e-118		-1.306	ABCC1,ACE,ACE2,ACSL1,ADAM10,ADAMTS13,ADIPOQ,ADIPOR2,ADM,ADORA1,ADORA2A,ADRA1D,AGER,AGO1,AGO3,AGTR1,AIRE,AKAP12,AKR1B10,AKT1,AKT2,AKT3,ALDH1A3,ALDOA,ALOX15B,ANGPTL4,ANP32A,ANPEP,APC2,APEX1,APH1A,APOC1,APOL1,APOL6,APP,AQP2,AREG,ARG2,ARHGAP1,ARHGDIA,ARHGDIB,ARHGEF6,ARHGEF7,ASCL1,ASIC2,ATF2,ATG12,ATG5,ATMIN,ATP1A2,ATP2B4,ATP2C1,ATP6V1G2,AXIN2,AXL,BABAM2,BAG4,BAK1,BAP1,BAX,BCL2,BCL2A1,BCL2L1,BCL2L10,B…	736
Cancer,Organismal Injury and Abnormalities	Non-hematological solid tumor	4.16e-114		-1.626	AARS2,AASDHPPT,ABCA4,ABCB10,ABCC1,ABCC8,ABCG4,ABHD16A,ABHD2,ABI2,ACACB,ACADL,ACE,ACE2,ACKR1,ACKR4,ACOT1,ACOT2,ACP1,ACSBG1,ACSL1,ACSL3,ACTL6B,ACTN2,ADA2,ADAM10,ADAM11,ADAM29,ADAM30,ADAMDEC1,ADAMTS13,ADAMTS17,ADAMTS4,ADAMTS7,ADARB2,ADD1,ADGRB2,ADGRD2,ADGRF2,ADH1A,ADIPOQ,ADIPOR2,ADM,ADORA1,ADORA2A,ADRA1D,AGER,AGO1,AGO3,AGPAT1,AGPAT4,AGTR1,AIRE,AK3,AK9,AKAP12,AKAP7,AKR1B10,AKT1,AKT2,AKT3,ALDH1A3,ALDH…	1663
Cellular Movement	Cell movement	4.84e-114	Increased	4.049	ABCC1,ABHD2,ABI2,ACE,ACE2,ACKR1,ACKR4,ACP1,ADAM10,ADAMTS13,ADAMTS7,ADD1,ADIPOQ,ADM,ADORA1,ADORA2A,AGER,AGTR1,AIRE,AKAP12,AKT1,AKT2,AKT3,ALDH1A3,ALDOA,ALOX15B,ANGPTL4,ANPEP,AP1S2,APEX1,APOC1,APP,AQP8,AREG,ARHGAP1,ARHGDIA,ARHGDIB,ARHGEF4,ARHGEF6,ARHGEF7,ARPC3,ASCL1,ATF2,ATG12,ATG5,ATG9A,ATP2B4,AXIN2,AXL,B4GAT1,BAG4,BAX,BCAN,BCL2,BCL2L1,BCL6,BDNF,BHLHE40,BID,BTK,C1QBP,CALCA,CALCRL,CAPNS1,CASP8,CASR,…	693
Cancer,Organismal Injury and Abnormalities	Nonhematologic malignant neoplasm	6.67e-112		-0.572	AARS2,AASDHPPT,ABCA4,ABCB10,ABCC1,ABCC8,ABCG4,ABHD16A,ABHD2,ABI2,ACACB,ACADL,ACE,ACE2,ACKR1,ACKR4,ACOT1,ACOT2,ACP1,ACSBG1,ACSL1,ACSL3,ACTL6B,ACTN2,ADA2,ADAM10,ADAM11,ADAM29,ADAM30,ADAMDEC1,ADAMTS13,ADAMTS17,ADAMTS4,ADAMTS7,ADARB2,ADD1,ADGRB2,ADGRD2,ADGRF2,ADH1A,ADIPOQ,ADIPOR2,ADM,ADORA1,ADORA2A,ADRA1D,AGER,AGO1,AGO3,AGPAT1,AGPAT4,AGTR1,AIRE,AK3,AK9,AKAP12,AKAP7,AKR1B10,AKT1,AKT2,AKT3,ALDH1A3,ALDH…	1658
Cellular Movement	Migration of cells	1.37e-110	Increased	3.67	ABCC1,ABHD2,ABI2,ACE,ACE2,ACKR1,ACP1,ADAM10,ADAMTS13,ADAMTS7,ADD1,ADIPOQ,ADM,ADORA1,ADORA2A,AGER,AGTR1,AIRE,AKAP12,AKT1,AKT2,AKT3,ALDH1A3,ALDOA,ALOX15B,ANGPTL4,ANPEP,AP1S2,APEX1,APOC1,APP,AQP8,AREG,ARHGAP1,ARHGDIA,ARHGDIB,ARHGEF4,ARHGEF6,ARHGEF7,ASCL1,ATF2,ATG12,ATG5,ATG9A,ATP2B4,AXIN2,AXL,B4GAT1,BAG4,BAX,BCL2,BCL2L1,BCL6,BDNF,BHLHE40,BID,BTK,C1QBP,CALCA,CALCRL,CAPNS1,CASP8,CASR,CBL,CBX7,CCL1,CCL…	647
Cellular Function and Maintenance	Cellular homeostasis	3.92e-109	Increased	3.939	AARS2,ABCC1,ABCC8,ACACB,ACE,ACKR1,ACSL1,ACTN2,ADAM10,ADIPOQ,ADIPOR2,ADM,ADORA2A,AGER,AGTR1,AIRE,AKT1,AKT2,AKT3,ALDOA,ANGPTL4,APOL1,APOL6,APP,AQP10,AQP2,AREG,ARHGEF7,ARL8B,ASIC2,ATF2,ATG12,ATG2A,ATG4B,ATG4D,ATG5,ATG9A,ATG9B,ATP1A2,ATP2B4,ATP2C1,ATP5PO,ATP6V0C,ATP6V0D1,ATP6V1G1,AXL,BAK1,BAP1,BAX,BCAT2,BCL2,BCL2A1,BCL2L1,BCL6,BDNF,BGLAP,BHLHA15,BHLHE40,BID,BIK,BTK,CACNA1I,CACNB3,CACNG1,CACNG2,CALB1,…	549
Cancer,Organismal Injury and Abnormalities	Non-melanoma solid tumor	9.86e-108		-1.981	AARS2,AASDHPPT,ABCA4,ABCB10,ABCC1,ABCC8,ABCG4,ABHD16A,ABHD2,ABI2,ACACB,ACADL,ACE,ACE2,ACKR1,ACKR4,ACOT1,ACOT2,ACP1,ACSBG1,ACSL1,ACSL3,ACTL6B,ACTN2,ADA2,ADAM10,ADAM11,ADAM29,ADAM30,ADAMDEC1,ADAMTS13,ADAMTS17,ADAMTS4,ADAMTS7,ADARB2,ADD1,ADGRB2,ADGRD2,ADGRF2,ADH1A,ADIPOQ,ADIPOR2,ADM,ADORA1,ADORA2A,ADRA1D,AGER,AGO1,AGO3,AGPAT1,AGPAT4,AGTR1,AIRE,AK3,AK9,AKAP12,AKAP7,AKR1B10,AKT1,AKT2,AKT3,ALDH1A3,ALDH…	1653
Tissue Morphology	Quantity of cells	2.65e-107	Increased	4.121	ABCA4,ABCB10,ACE2,ACKR4,ADAM10,ADAMDEC1,ADAMTS4,ADD1,ADIPOQ,ADM,ADORA2A,AGER,AGTR1,AIRE,AKT1,AKT2,AKT3,ALOX15B,ANPEP,APP,ARHGAP1,ARHGDIA,ARHGDIB,ARHGEF6,ARHGEF7,ASCL1,ATF2,ATG5,ATP2C1,AXL,BAK1,BAP1,BAX,BCL2,BCL2A1,BCL2L1,BCL2L10,BCL6,BDNF,BGLAP,BHLHE40,BID,BIK,BRCC3,BTK,C1QBP,CALCA,CALCR,CALCRL,CAMK2A,CAMK2G,CAPNS1,CARM1,CASP2,CASP3,CASP8,CASR,CBL,CCL20,CCL22,CCL4,CCL5,CCNB1,CCND1,CCNG1,CCR1,CCR7…	584
Cancer,Organismal Injury and Abnormalities	Tumorigenesis of tissue	1.35e-106		-1.786	AARS2,AASDHPPT,ABCA4,ABCB10,ABCC1,ABCC8,ABCG4,ABHD16A,ABHD2,ABI2,ACACB,ACADL,ACE,ACE2,ACKR1,ACKR4,ACOT1,ACOT2,ACP1,ACSBG1,ACSL1,ACSL3,ACTL6B,ACTN2,ADA2,ADAM10,ADAM11,ADAM29,ADAM30,ADAMDEC1,ADAMTS13,ADAMTS17,ADAMTS4,ADAMTS7,ADARB2,ADD1,ADGRB2,ADGRD2,ADGRF2,ADH1A,ADIPOQ,ADIPOR2,ADM,ADORA1,ADORA2A,ADRA1D,AGER,AGO1,AGO3,AGPAT1,AGPAT4,AGTR1,AIRE,AK3,AK9,AKAP12,AKAP7,AKR1B10,AKT1,AKT2,AKT3,ALDH1A3,ALDH…	1645
Cancer,Organismal Injury and Abnormalities	Epithelial neoplasm	6.31e-106		-1.552	AARS2,AASDHPPT,ABCA4,ABCB10,ABCC1,ABCC8,ABCG4,ABHD16A,ABHD2,ABI2,ACACB,ACADL,ACE,ACE2,ACKR1,ACKR4,ACOT1,ACOT2,ACP1,ACSBG1,ACSL1,ACSL3,ACTL6B,ACTN2,ADA2,ADAM10,ADAM11,ADAM29,ADAM30,ADAMDEC1,ADAMTS13,ADAMTS17,ADAMTS4,ADAMTS7,ADARB2,ADD1,ADGRB2,ADGRD2,ADGRF2,ADH1A,ADIPOQ,ADIPOR2,ADM,ADORA1,ADORA2A,ADRA1D,AGER,AGO1,AGO3,AGPAT1,AGPAT4,AGTR1,AIRE,AK3,AK9,AKAP12,AKAP7,AKR1B10,AKT1,AKT2,AKT3,ALDH1A3,ALDH…	1642
Cancer,Organismal Injury and Abnormalities	Carcinoma	2.18e-104		-1.015	AARS2,AASDHPPT,ABCA4,ABCB10,ABCC1,ABCC8,ABCG4,ABHD16A,ABHD2,ABI2,ACACB,ACADL,ACE,ACE2,ACKR1,ACKR4,ACOT1,ACOT2,ACP1,ACSBG1,ACSL1,ACSL3,ACTL6B,ACTN2,ADA2,ADAM10,ADAM11,ADAM29,ADAM30,ADAMDEC1,ADAMTS13,ADAMTS17,ADAMTS4,ADAMTS7,ADARB2,ADD1,ADGRB2,ADGRD2,ADGRF2,ADH1A,ADIPOQ,ADIPOR2,ADM,ADORA1,ADORA2A,ADRA1D,AGER,AGO1,AGO3,AGPAT1,AGPAT4,AGTR1,AIRE,AK3,AK9,AKAP12,AKAP7,AKR1B10,AKT1,AKT2,AKT3,ALDH1A3,ALDH…	1639
Cancer,Organismal Injury and Abnormalities	Extracranial solid tumor	2.42e-104		-0.039	AARS2,AASDHPPT,ABCA4,ABCB10,ABCC1,ABCC8,ABCG4,ABHD16A,ABHD2,ABI2,ACACB,ACADL,ACE,ACE2,ACKR1,ACKR4,ACOT1,ACOT2,ACP1,ACSBG1,ACSL1,ACSL3,ACTL6B,ACTN2,ADA2,ADAM10,ADAM11,ADAM29,ADAM30,ADAMDEC1,ADAMTS13,ADAMTS17,ADAMTS4,ADAMTS7,ADARB2,ADD1,ADGRB2,ADGRD2,ADGRF2,ADH1A,ADIPOQ,ADIPOR2,ADM,ADORA1,ADORA2A,ADRA1D,AGER,AGO1,AGO3,AGPAT1,AGPAT4,AGTR1,AIRE,AK3,AK9,AKAP12,AKAP7,AKR1B10,AKT1,AKT2,AKT3,ALDH1A3,ALDH…	1665
Cancer,Organismal Injury and Abnormalities	Solid tumor	2.17e-103		-1.173	AARS2,AASDHPPT,ABCA4,ABCB10,ABCC1,ABCC8,ABCG4,ABHD16A,ABHD2,ABI2,ACACB,ACADL,ACE,ACE2,ACKR1,ACKR4,ACOT1,ACOT2,ACP1,ACSBG1,ACSL1,ACSL3,ACTL6B,ACTN2,ADA2,ADAM10,ADAM11,ADAM29,ADAM30,ADAMDEC1,ADAMTS13,ADAMTS17,ADAMTS4,ADAMTS7,ADARB2,ADD1,ADGRB2,ADGRD2,ADGRF2,ADH1A,ADIPOQ,ADIPOR2,ADM,ADORA1,ADORA2A,ADRA1D,AGER,AGO1,AGO3,AGPAT1,AGPAT4,AGTR1,AIRE,AK3,AK9,AKAP12,AKAP7,AKR1B10,AKT1,AKT2,AKT3,ALDH1A3,ALDH…	1670
Cancer,Organismal Injury and Abnormalities	Cancer	2.35e-103	Increased	2.134	AARS2,AASDHPPT,ABCA4,ABCB10,ABCC1,ABCC8,ABCG4,ABHD16A,ABHD2,ABI2,ACACB,ACADL,ACE,ACE2,ACKR1,ACKR4,ACOT1,ACOT2,ACP1,ACSBG1,ACSL1,ACSL3,ACTL6B,ACTN2,ADA2,ADAM10,ADAM11,ADAM29,ADAM30,ADAMDEC1,ADAMTS13,ADAMTS17,ADAMTS4,ADAMTS7,ADARB2,ADD1,ADGRB2,ADGRD2,ADGRF2,ADH1A,ADIPOQ,ADIPOR2,ADM,ADORA1,ADORA2A,ADRA1D,AGER,AGO1,AGO3,AGPAT1,AGPAT4,AGTR1,AIRE,AK3,AK9,AKAP12,AKAP7,AKR1B10,AKT1,AKT2,AKT3,ALDH1A3,ALDH…	1670
Cancer,Organismal Injury and Abnormalities	Malignant solid tumor	4.67e-103		-0.717	AARS2,AASDHPPT,ABCA4,ABCB10,ABCC1,ABCC8,ABCG4,ABHD16A,ABHD2,ABI2,ACACB,ACADL,ACE,ACE2,ACKR1,ACKR4,ACOT1,ACOT2,ACP1,ACSBG1,ACSL1,ACSL3,ACTL6B,ACTN2,ADA2,ADAM10,ADAM11,ADAM29,ADAM30,ADAMDEC1,ADAMTS13,ADAMTS17,ADAMTS4,ADAMTS7,ADARB2,ADD1,ADGRB2,ADGRD2,ADGRF2,ADH1A,ADIPOQ,ADIPOR2,ADM,ADORA1,ADORA2A,ADRA1D,AGER,AGO1,AGO3,AGPAT1,AGPAT4,AGTR1,AIRE,AK3,AK9,AKAP12,AKAP7,AKR1B10,AKT1,AKT2,AKT3,ALDH1A3,ALDH…	1666
Cell Death and Survival	Cell survival	4.02e-93	Increased	5.033	ABCC1,ACE,ADIPOQ,ADM,ADORA1,ADORA2A,AGER,AK3,AKAP7,AKT1,AKT2,AKT3,ALDH1A3,ALDOA,APEX1,APP,AREG,ARPC3,ATF2,ATG12,ATG4B,ATG5,ATMIN,ATP1A2,ATP2C1,AXL,BABAM2,BAK1,BAP1,BAX,BCL2,BCL2A1,BCL2L1,BCL2L10,BCL6,BDNF,BGLAP,BHLHE40,BID,BIK,BTK,CACNB3,CALB1,CALCR,CAMK2A,CAMK2G,CASP2,CASP3,CASP6,CASP7,CASP8,CASR,CBL,CBR1,CCL18,CCL4,CCL5,CCNB1,CCND1,CCNG1,CCNG2,CCR1,CCR7,CD22,CD247,CD27,CD28,CD3E,CD40LG,CD44,CD7…	504
Organismal Injury and Abnormalities,Organismal Survival	Organismal death	9.26e-91	Decreased	-7.235	ABCB10,ABCC1,ABCC8,ACADL,ACE,ACE2,ACTL6B,ADAM10,ADAMTS13,ADAMTS4,ADD1,ADH1A,ADIPOQ,ADM,ADORA1,ADORA2A,ADRA1D,AGER,AGTR1,AIRE,AKAP12,AKR1B10,AKT1,AKT2,AKT3,ALDH1A3,ALDOA,ALOX12B,ALOXE3,ANGPTL4,APEX1,APH1A,APOC1,APOL1,APP,AQP2,AREG,ARHGAP1,ARHGDIA,ARHGDIB,ARHGEF7,ARL8B,ARPP19,ASCL1,ATF2,ATG12,ATG5,ATG9A,ATMIN,ATP1A2,ATP2C1,ATP6V0C,AXL,BAK1,BAP1,BAX,BCL2,BCL2A1,BCL2L1,BCL6,BDNF,BHLHE40,BID,BIK,C1QBP…	662
Cancer,Organismal Injury and Abnormalities	Extrapancreatic malignant tumor	1.51e-90		-0.876	AARS2,AASDHPPT,ABCA4,ABCB10,ABCC1,ABCC8,ABCG4,ABHD16A,ABHD2,ABI2,ACACB,ACE,ACE2,ACKR1,ACKR4,ACOT1,ACOT2,ACP1,ACSBG1,ACSL1,ACSL3,ACTL6B,ACTN2,ADA2,ADAM10,ADAM11,ADAM29,ADAM30,ADAMDEC1,ADAMTS13,ADAMTS17,ADAMTS4,ADAMTS7,ADARB2,ADD1,ADGRB2,ADGRD2,ADGRF2,ADH1A,ADIPOQ,ADIPOR2,ADM,ADORA1,ADORA2A,ADRA1D,AGER,AGO1,AGO3,AGPAT1,AGPAT4,AGTR1,AIRE,AK3,AK9,AKAP12,AKAP7,AKR1B10,AKT1,AKT2,AKT3,ALDH1A3,ALDH3B1,AL…	1625
Cell Death and Survival	Cell viability	1.33e-89	Increased	4.863	ABCC1,ACE,ADIPOQ,ADM,ADORA1,ADORA2A,AGER,AK3,AKAP7,AKT1,AKT2,AKT3,ALDH1A3,ALDOA,APEX1,APP,AREG,ARPC3,ATF2,ATG12,ATG4B,ATG5,ATMIN,ATP1A2,ATP2C1,AXL,BAK1,BAP1,BAX,BCL2,BCL2A1,BCL2L1,BCL6,BDNF,BHLHE40,BID,BIK,BTK,CACNB3,CALB1,CALCR,CAMK2A,CAMK2G,CASP2,CASP3,CASP6,CASP7,CASP8,CASR,CBL,CBR1,CCL18,CCL4,CCL5,CCNB1,CCND1,CCNG1,CCR1,CCR7,CD22,CD247,CD27,CD28,CD3E,CD40LG,CD44,CD74,CD86,CDC7,CDH1,CDK4,CDK5,…	484
Organismal Injury and Abnormalities	Abdominal lesion	4.9e-85		-1.462	AARS2,AASDHPPT,ABCA4,ABCB10,ABCC1,ABCC8,ABCG4,ABHD16A,ABHD2,ABI2,ACACB,ACE,ACE2,ACKR1,ACKR4,ACOT1,ACP1,ACSBG1,ACSL1,ACSL3,ACTL6B,ACTN2,ADA2,ADAM10,ADAM11,ADAM29,ADAM30,ADAMDEC1,ADAMTS13,ADAMTS17,ADAMTS4,ADAMTS7,ADARB2,ADD1,ADGRB2,ADGRD2,ADGRF2,ADH1A,ADIPOQ,ADIPOR2,ADM,ADORA1,ADORA2A,ADRA1D,AGER,AGO1,AGO3,AGPAT1,AGPAT4,AGTR1,AIRE,AK3,AK9,AKAP12,AKAP7,AKR1B10,AKT1,AKT2,AKT3,ALDH1A3,ALDOA,ALOX12B,AL…	1583
Cancer,Organismal Injury and Abnormalities	Abdominal neoplasm	7.07e-85		-0.648	AARS2,AASDHPPT,ABCA4,ABCB10,ABCC1,ABCC8,ABCG4,ABHD16A,ABHD2,ABI2,ACACB,ACE,ACE2,ACKR1,ACKR4,ACOT1,ACP1,ACSBG1,ACSL1,ACSL3,ACTL6B,ACTN2,ADA2,ADAM10,ADAM11,ADAM29,ADAM30,ADAMDEC1,ADAMTS13,ADAMTS17,ADAMTS4,ADAMTS7,ADARB2,ADD1,ADGRB2,ADGRD2,ADGRF2,ADH1A,ADIPOQ,ADIPOR2,ADM,ADORA1,ADORA2A,ADRA1D,AGER,AGO1,AGO3,AGPAT1,AGPAT4,AGTR1,AIRE,AK3,AK9,AKAP12,AKAP7,AKR1B10,AKT1,AKT2,AKT3,ALDH1A3,ALDOA,ALOX12B,AL…	1580
Cancer,Organismal Injury and Abnormalities	Head and neck tumor	1.13e-84	Decreased	-2.157	AARS2,AASDHPPT,ABCA4,ABCB10,ABCC1,ABCC8,ABCG4,ABHD16A,ABHD2,ABI2,ACACB,ACADL,ACE,ACE2,ACKR1,ACOT1,ACOT2,ACP1,ACSBG1,ACSL1,ACSL3,ACTL6B,ACTN2,ADA2,ADAM10,ADAM11,ADAM29,ADAM30,ADAMDEC1,ADAMTS13,ADAMTS17,ADAMTS4,ADAMTS7,ADARB2,ADD1,ADGRB2,ADGRD2,ADGRF2,ADH1A,ADIPOQ,ADIPOR2,ADM,ADORA1,ADORA2A,ADRA1D,AGER,AGO1,AGO3,AGPAT1,AGPAT4,AGTR1,AIRE,AK3,AK9,AKAP12,AKAP7,AKR1B10,AKT1,AKT2,AKT3,ALDH1A3,ALDOA,ALOX…	1503
Cellular Development,Cellular Growth and Proliferation	Cell proliferation of tumor cell lines	1.19e-84		1.967	AASDHPPT,ABCB10,ABCC1,ACOT2,ADAM10,ADAMTS4,ADIPOQ,ADIPOR2,ADM,AGER,AGO1,AGPAT1,AGTR1,AKAP12,AKR1B10,AKT1,AKT2,AKT3,ALDOA,ALOX15B,ANGPTL4,APEX1,APOL1,APP,AQP8,AREG,ARG2,ARHGEF6,ASCL1,ASIC2,ATF2,ATG5,AXIN2,AXL,BAK1,BAP1,BAX,BCL2,BCL2L1,BCL6,BDNF,BID,BTK,C1QBP,CABLES1,CACYBP,CALCA,CAPN6,CASP2,CASP3,CASP7,CASP8,CASR,CBL,CBX1,CBX3,CBX7,CCL17,CCL18,CCL20,CCL22,CCNB1,CCND1,CCNE2,CCNG2,CD40LG,CD44,CD74,C…	566
Inflammatory Response,Organismal Injury and Abnormalities	Inflammation of organ	3.82e-84		-1.633	ABCA4,ACE,ACE2,ACKR1,ACKR4,ACOT1,ADAMDEC1,ADAMTS13,ADIPOQ,ADIPOR2,ADM,ADORA1,ADORA2A,ADRA1D,AGER,AGTR1,AIRE,AKAP12,AKR1B10,AKT1,AKT2,ALDOA,ALPI,APOL1,APP,AREG,ARHGAP6,ARHGDIA,ARHGDIB,ATG4B,ATG5,AXL,BAK1,BAX,BCL2,BCL2A1,BCL2L1,BCL6,BDNF,BHLHE40,BID,CALCA,CALCRL,CAMK2G,CAPN5,CASP2,CASP3,CASP7,CASP8,CASR,CAV3,CBL,CBR1,CCL17,CCL18,CCL20,CCL22,CCL4,CCL5,CCR1,CCR7,CCR8,CCR9,CD22,CD28,CD36,CD40LG,CD44,C…	459
Cellular Movement,Immune Cell Trafficking	Leukocyte migration	6.47e-84		1.365	ABCC1,ACE2,ACKR1,ADAM10,ADAMTS13,ADIPOQ,ADM,ADORA1,ADORA2A,AGER,AIRE,AKT1,AKT2,APP,AREG,ARHGAP1,ARHGEF6,ARHGEF7,ATG5,AXL,B4GAT1,BAG4,BCL2,BCL6,BDNF,BHLHE40,BID,BTK,C1QBP,CALCA,CASP8,CASR,CBL,CCL1,CCL17,CCL18,CCL20,CCL22,CCL4,CCL5,CCND1,CCR1,CCR7,CCR8,CCR9,CD209,CD22,CD247,CD28,CD36,CD40LG,CD44,CD74,CD86,CD8A,CD99,CDH1,CDKN1A,CES1,CHI3L1,CHRNA9,CHST1,CHST4,CIITA,CLEC4E,CLEC7A,CLTC,CLU,CMKLR1,CNR2,…	342
Cellular Movement	Cell movement of blood cells	6.67e-84		1.648	ABCC1,ACE2,ACKR1,ADAM10,ADAMTS13,ADIPOQ,ADM,ADORA1,ADORA2A,AGER,AIRE,AKT1,AKT2,APP,AREG,ARHGAP1,ARHGEF6,ARHGEF7,ATG5,AXL,B4GAT1,BAG4,BCL2,BCL6,BDNF,BHLHE40,BID,BTK,C1QBP,CALCA,CASP8,CASR,CBL,CCL1,CCL17,CCL18,CCL20,CCL22,CCL4,CCL5,CCND1,CCR1,CCR7,CCR8,CCR9,CD209,CD22,CD247,CD28,CD36,CD40LG,CD44,CD74,CD86,CD8A,CD99,CDH1,CDKN1A,CES1,CHI3L1,CHRNA9,CHST1,CHST4,CIITA,CLEC4E,CLEC7A,CLTC,CLU,CMKLR1,CNR2,…	344
Organismal Development	Morphology of body cavity	3.98e-83			ABCB10,ABCC1,ABCC8,ACACB,ACADL,ACE,ACE2,ACSL1,ACTN2,ADAM10,ADIPOQ,ADIPOR2,ADM,ADORA1,ADORA2A,ADRA1D,AGER,AGTR1,AIRE,AKAP12,AKR1B10,AKT1,AKT2,AKT3,AMHR2,ANGPTL4,APEX1,APH1A,APOL1,APP,AREG,ARG2,ARHGAP1,ARHGDIA,ARHGDIB,ATF2,ATG5,ATMIN,AXL,BAK1,BAX,BCAT2,BCL2,BCL2L1,BCL6,BDNF,BGLAP,BHLHE40,BID,BIK,BTK,CABIN1,CABLES1,CACNB3,CALCRL,CAMK2G,CAPNS1,CARM1,CASP2,CASP3,CASP7,CASP8,CASR,CAV3,CBL,CCND1,CCNG1,C…	485
Cancer,Organismal Injury and Abnormalities	Intraabdominal organ tumor	7.99e-83		-0.695	AARS2,AASDHPPT,ABCA4,ABCB10,ABCC1,ABCC8,ABCG4,ABHD16A,ABHD2,ABI2,ACACB,ACE,ACE2,ACKR1,ACKR4,ACOT1,ACP1,ACSBG1,ACSL1,ACSL3,ACTL6B,ACTN2,ADA2,ADAM10,ADAM11,ADAM29,ADAM30,ADAMDEC1,ADAMTS13,ADAMTS17,ADAMTS4,ADAMTS7,ADARB2,ADD1,ADGRB2,ADGRD2,ADGRF2,ADH1A,ADIPOQ,ADIPOR2,ADM,ADORA1,ADORA2A,ADRA1D,AGER,AGO1,AGO3,AGPAT1,AGPAT4,AGTR1,AIRE,AK3,AK9,AKAP12,AKAP7,AKR1B10,AKT1,AKT2,AKT3,ALDH1A3,ALDOA,ALOX12B,AL…	1563
Cell Death and Survival,Organismal Injury and Abnormalities	Cell death of tumor cell lines	4.81e-82		0.312	ABCC1,ACSL1,ADAM10,ADIPOQ,ADIPOR2,ADM,ADORA1,ADORA2A,AGER,AGO1,AKAP12,AKAP7,AKR1B10,AKT1,AKT2,AKT3,ALDH1A3,ANGPTL4,APEX1,APOL1,APP,AREG,ARHGDIA,ARHGEF6,ATF2,ATG12,ATG5,ATMIN,AXIN2,AXL,BAK1,BAP1,BAX,BCL2,BCL2A1,BCL2L1,BCL2L10,BCL6,BDNF,BHLHE40,BID,BIK,BTG1,BTK,CABLES1,CALB1,CAMK2G,CAPN6,CAPNS1,CASP14,CASP2,CASP3,CASP6,CASP7,CASP8,CASR,CBL,CBR1,CBX3,CCL1,CCNB1,CCND1,CCNG1,CD28,CD40LG,CD44,CD74,CD99…	495
Cell-To-Cell Signaling and Interaction	Activation of cells	3.99e-79	Increased	4.278	ABCA4,ACE,ADAM10,ADAMTS13,ADIPOQ,ADORA1,ADORA2A,AGER,AKT1,APP,AREG,ATG5,AXL,BAK1,BAX,BCL2,BCL2A1,BCL2L1,BCL6,BDNF,BHLHE40,BID,BLOC1S3,BTK,CABIN1,CACNA1B,CALCA,CASP3,CASP8,CASR,CBL,CCL1,CCL17,CCL18,CCL20,CCL22,CCL4,CCL5,CCND1,CCR7,CD209,CD22,CD247,CD27,CD28,CD36,CD3E,CD3G,CD40LG,CD44,CD74,CD86,CD8A,CDH1,CDK4,CDK5R1,CDKN1A,CERK,CHI3L1,CISH,CLEC4E,CLEC7A,CLU,CNR2,CR2,CREB3L1,CSF1,CSF1R,CSK,CX3CL1,CX…	350
Cardiovascular System Development and Function	Development of vasculature	5.74e-79		1.901	ABCA4,ABCC8,ACE,ACE2,ACP1,ADAM10,ADD1,ADIPOQ,ADIPOR2,ADM,ADORA2A,ADRA1D,AGER,AGO1,AGTR1,AKT1,AKT3,ANGPTL4,ANPEP,AP1S2,AP3S2,APH1A,APP,AREG,ARHGDIA,ARHGEF4,ATF2,ATP2B4,AXL,BAG4,BCL2,BDNF,BTG1,CACNB3,CALCA,CALCRL,CAMK2A,CAMK2G,CAPNS1,CASP3,CASP8,CBL,CCL1,CCL5,CCND1,CCNE2,CCR7,CD28,CD36,CD3E,CD40LG,CD44,CDH1,CDK4,CDK6,CDKN1A,CDKN1C,CDKN2D,CDO1,CHI3L1,CLU,CNMD,CNN1,COL1A1,COL8A2,COMP,CREB1,CREB3L1,CR…	374
Cancer,Organismal Injury and Abnormalities	Adenocarcinoma	2.03e-77		-1.579	AARS2,AASDHPPT,ABCA4,ABCB10,ABCC1,ABCC8,ABCG4,ABHD16A,ABHD2,ABI2,ACACB,ACE,ACE2,ACKR1,ACKR4,ACOT1,ACP1,ACSBG1,ACSL1,ACSL3,ACTL6B,ACTN2,ADA2,ADAM10,ADAM11,ADAM29,ADAM30,ADAMDEC1,ADAMTS13,ADAMTS17,ADAMTS4,ADAMTS7,ADARB2,ADD1,ADGRB2,ADGRD2,ADGRF2,ADH1A,ADIPOR2,ADM,ADORA1,ADORA2A,ADRA1D,AGER,AGO1,AGO3,AGPAT1,AGPAT4,AGTR1,AIRE,AK3,AK9,AKAP12,AKAP7,AKR1B10,AKT1,AKT2,AKT3,ALDH1A3,ALDH3B1,ALDOA,ALOX12B,A…	1498
Cancer,Organismal Injury and Abnormalities	Abdominal cancer	1.51e-76		-0.071	AARS2,AASDHPPT,ABCA4,ABCB10,ABCC1,ABCC8,ABCG4,ABHD16A,ABHD2,ABI2,ACACB,ACE,ACE2,ACKR1,ACKR4,ACOT1,ACP1,ACSBG1,ACSL1,ACSL3,ACTL6B,ACTN2,ADA2,ADAM10,ADAM11,ADAM29,ADAM30,ADAMDEC1,ADAMTS13,ADAMTS17,ADAMTS4,ADAMTS7,ADARB2,ADD1,ADGRB2,ADGRD2,ADGRF2,ADH1A,ADIPOQ,ADIPOR2,ADM,ADORA1,ADORA2A,ADRA1D,AGER,AGO1,AGO3,AGPAT1,AGPAT4,AGTR1,AIRE,AK3,AK9,AKAP12,AKAP7,AKR1B10,AKT1,AKT2,AKT3,ALDH1A3,ALDOA,ALOX12B,AL…	1557
Hematological System Development and Function,Tissue Morphology	Quantity of blood cells	3.35e-76	Increased	2.322	ABCB10,ACE2,ACKR4,ADAM10,ADAMDEC1,ADD1,ADIPOQ,ADORA2A,AGER,AIRE,AKT1,AKT3,ANPEP,APP,ARHGDIA,ARHGDIB,ARHGEF6,ATG5,AXL,BAK1,BAP1,BAX,BCL2,BCL2A1,BCL2L1,BCL6,BDNF,BHLHE40,BID,BIK,BRCC3,BTK,C1QBP,CALCA,CALCRL,CAMK2G,CAPNS1,CARM1,CASP3,CASP8,CBL,CCL20,CCL22,CCL4,CCL5,CCND1,CCR1,CCR7,CCR9,CD22,CD247,CD27,CD28,CD36,CD3E,CD3G,CD40LG,CD44,CD74,CD86,CD8A,CDK4,CDK6,CDKN1A,CERK,CHI3L1,CHST1,CHST4,CIITA,CISH,…	364
Cellular Movement,Hematological System Development and Function,Immune Cell Trafficking	Cell movement of leukocytes	4.88e-76		1.618	ABCC1,ACE2,ACKR1,ADAM10,ADAMTS13,ADIPOQ,ADM,ADORA1,ADORA2A,AGER,AIRE,AKT1,AKT2,APP,AREG,ARHGAP1,ARHGEF7,ATG5,AXL,BAG4,BCL2,BCL6,BDNF,BID,BTK,C1QBP,CALCA,CASP8,CASR,CCL1,CCL17,CCL18,CCL20,CCL22,CCL4,CCL5,CCND1,CCR1,CCR7,CCR8,CCR9,CD209,CD22,CD247,CD28,CD36,CD40LG,CD44,CD74,CD86,CD8A,CD99,CDH1,CDKN1A,CES1,CHRNA9,CHST1,CHST4,CIITA,CLTC,CMKLR1,CNR2,COL1A1,CRK,CRKL,CSF1,CSF1R,CSF3R,CSK,CTSE,CTSV,CX3CL…	310
Cancer,Organismal Injury and Abnormalities	Abdominal carcinoma	5.28e-76		-1.053	AARS2,AASDHPPT,ABCA4,ABCB10,ABCC1,ABCC8,ABCG4,ABHD16A,ABHD2,ABI2,ACACB,ACE,ACE2,ACKR1,ACKR4,ACOT1,ACP1,ACSBG1,ACSL1,ACSL3,ACTL6B,ACTN2,ADA2,ADAM10,ADAM11,ADAM29,ADAM30,ADAMDEC1,ADAMTS13,ADAMTS17,ADAMTS4,ADAMTS7,ADARB2,ADD1,ADGRB2,ADGRD2,ADGRF2,ADH1A,ADIPOQ,ADIPOR2,ADM,ADORA1,ADORA2A,ADRA1D,AGER,AGO1,AGO3,AGPAT1,AGPAT4,AGTR1,AIRE,AK3,AK9,AKAP12,AKAP7,AKR1B10,AKT1,AKT2,AKT3,ALDH1A3,ALDOA,ALOX12B,AL…	1527
Cancer,Organismal Injury and Abnormalities	Cancer of secretory structure	5.09e-75		0.729	AARS2,AASDHPPT,ABCA4,ABCB10,ABCC1,ABCC8,ABCG4,ABHD16A,ABHD2,ABI2,ACACB,ACADL,ACE,ACE2,ACKR1,ACOT1,ACOT2,ACP1,ACSBG1,ACSL1,ACSL3,ACTN2,ADA2,ADAM10,ADAM11,ADAM29,ADAM30,ADAMDEC1,ADAMTS13,ADAMTS17,ADAMTS4,ADAMTS7,ADARB2,ADD1,ADGRB2,ADGRD2,ADGRF2,ADH1A,ADIPOQ,ADIPOR2,ADRA1D,AGER,AGO1,AGO3,AGPAT1,AGPAT4,AGTR1,AIRE,AK3,AK9,AKAP12,AKAP7,AKT1,AKT2,AKT3,ALDH1A3,ALDOA,ALOX12B,ALOX15B,ALOXE3,ALPI,AMHR2,AMT,…	1434
Inflammatory Response,Organismal Injury and Abnormalities	Inflammation of absolute anatomical region	5.42e-75		-1.011	ABCA4,ABCC1,ACE,ACE2,ACKR1,ACKR4,ACOT1,ADAMDEC1,ADAMTS13,ADIPOQ,ADIPOR2,ADM,ADORA1,ADORA2A,ADRA1D,AGER,AGTR1,AIRE,AKAP12,AKR1B10,AKT1,AKT2,ALDOA,ALPI,APOL1,APP,AREG,ARHGDIA,ARHGDIB,ATG4B,ATG5,AXL,BAK1,BAX,BCL2,BCL2L1,BCL6,BDNF,BHLHE40,BID,CALCA,CALCRL,CAMK2G,CAPN5,CASP2,CASP3,CASP7,CASP8,CASR,CAV3,CBL,CCL17,CCL18,CCL20,CCL22,CCL4,CCL5,CCR1,CCR7,CCR8,CCR9,CD22,CD28,CD36,CD40LG,CD44,CD74,CD86,CD8A,…	401
Cell Death and Survival,Organismal Injury and Abnormalities	Apoptosis of tumor cell lines	2.51e-74		0.147	ABCC1,ADAM10,ADIPOQ,ADIPOR2,ADM,ADORA1,ADORA2A,AGER,AGO1,AKAP12,AKR1B10,AKT1,AKT2,AKT3,ALDH1A3,ANGPTL4,APOL1,APP,AREG,ARHGDIA,ARHGEF6,ATF2,ATG5,ATMIN,AXIN2,BAK1,BAP1,BAX,BCL2,BCL2A1,BCL2L1,BCL2L10,BCL6,BDNF,BHLHE40,BID,BIK,BTK,CALB1,CAMK2G,CAPN6,CAPNS1,CASP14,CASP2,CASP3,CASP6,CASP7,CASP8,CASR,CBX3,CCL1,CCNB1,CCND1,CCNG1,CD28,CD40LG,CD44,CD74,CD99,CDC7,CDH1,CDK4,CDK5,CDK5R1,CDK6,CDK8,CDKN1A,CDKN1…	418
Infectious Diseases,Organismal Injury and Abnormalities	Viral Infection	2.65e-74	Increased	4.744	ACACB,ACE,ACE2,ACSL1,ACTL6B,ADAM10,ADIPOQ,ADM,ADORA1,ADORA2A,ADRA1D,AGER,AGO1,AGO3,AGPAT1,AGTR1,AKT1,AKT2,ALPI,ANPEP,AP1S2,AP3M1,APC2,APEX1,APOC1,APOL1,APOL2,APP,ARHGDIB,ARHGEF19,ARPC3,ARPC5,ASXL2,ATG12,ATG4B,ATG5,ATMIN,ATP1A2,ATP2C1,ATP5PO,ATP6V0B,ATP6V0C,ATP6V0D1,ATP6V1G1,AXL,BAK1,BAX,BCL2,BCL2L1,CACNA1I,CACNB3,CACNG1,CALCA,CAPN5,CAPN6,CASP2,CASP3,CBL,CBX7,CCL17,CCL20,CCL22,CCL4,CCL5,CCNB3,CCNG…	503
Organismal Development	Abnormal morphology of body cavity	9.83e-74			ABCB10,ABCC1,ABCC8,ACACB,ACADL,ACE,ACE2,ACSL1,ACTN2,ADAM10,ADIPOQ,ADM,ADORA1,ADORA2A,ADRA1D,AGER,AGTR1,AIRE,AKAP12,AKR1B10,AKT1,AKT2,AMHR2,ANGPTL4,APEX1,APH1A,APOL1,AREG,ARHGDIA,ARHGDIB,ATF2,ATG5,ATMIN,AXL,BAK1,BAX,BCAT2,BCL2,BCL2L1,BCL6,BDNF,BGLAP,BHLHE40,BID,BIK,BTK,CABIN1,CABLES1,CACNB3,CALCRL,CAMK2G,CAPNS1,CASP2,CASP3,CASP7,CASP8,CASR,CAV3,CBL,CCND1,CCNG1,CCR1,CCR7,CCR9,CCS,CD247,CD28,CD36,CD…	429
Hematological System Development and Function,Tissue Morphology	Quantity of leukocytes	1.05e-73	Increased	2.841	ABCB10,ACE2,ACKR4,ADAM10,ADAMDEC1,ADIPOQ,ADORA2A,AGER,AIRE,AKT1,AKT3,ANPEP,APP,ARHGDIA,ARHGDIB,ARHGEF6,ATG5,AXL,BAK1,BAP1,BAX,BCL2,BCL2A1,BCL2L1,BCL6,BDNF,BHLHE40,BID,BIK,BRCC3,BTK,C1QBP,CALCA,CALCRL,CAMK2G,CARM1,CASP3,CASP8,CBL,CCL20,CCL22,CCL4,CCL5,CCR1,CCR7,CCR9,CD22,CD247,CD27,CD28,CD36,CD3E,CD3G,CD40LG,CD44,CD74,CD86,CD8A,CDK6,CDKN1A,CERK,CHI3L1,CHST1,CHST4,CIITA,CISH,CLEC4E,CLEC7A,CLU,CMKLR…	336
Cellular Movement	Invasion of cells	3.59e-73	Increased	2.801	ABCA4,ACSL3,ADAM10,ADAMTS7,ADIPOQ,ADM,AGER,AKAP12,AKR1B10,AKT1,AKT2,AKT3,ALDOA,ANGPTL4,ANPEP,APEX1,APOC1,APP,AQP8,AREG,ARHGDIA,ARHGEF7,ATG5,ATP6V0C,AXL,B4GAT1,BAX,BCAN,BCL2,BCL2L1,BCL6,BDNF,BHLHE40,C1QBP,CAMK2G,CAPNS1,CASP3,CBL,CBX3,CBX7,CCL1,CCNB1,CCND1,CCNH,CCR1,CCR7,CCR9,CD40LG,CD44,CD74,CD99,CDH1,CDH11,CDK5,CDK5R1,CDKN1A,CERK,CES1,CGA,CHD5,CHI3L1,CLU,COL11A1,COPB1,CRB3,CREB3L1,CRK,CRKL,CSF1,C…	392
Cardiovascular System Development and Function,Organismal Development	Angiogenesis	1.86e-72		1.896	ABCA4,ABCC8,ACE2,ACP1,ADD1,ADIPOQ,ADIPOR2,ADM,ADORA2A,AGER,AGO1,AGTR1,AKT1,AKT3,ANGPTL4,ANPEP,AP1S2,AP3S2,APH1A,APP,AREG,ARHGDIA,ARHGEF4,ATF2,ATP2B4,AXL,BAG4,BCL2,BDNF,BTG1,CALCA,CALCRL,CAMK2A,CAMK2G,CAPNS1,CASP3,CASP8,CBL,CCL1,CCL5,CCND1,CCNE2,CCR7,CD28,CD36,CD3E,CD40LG,CD44,CDH1,CDK4,CDK6,CDKN1A,CDKN1C,CDKN2D,CHI3L1,CNMD,COL1A1,COL8A2,COMP,CREB1,CREB3L1,CRHR2,CRKL,CSF1,CSF1R,CSK,CSPG4,CX3CL1,CX…	340
Cancer,Organismal Injury and Abnormalities	Head and neck cancer	8.11e-71		-1.683	AARS2,AASDHPPT,ABCA4,ABCB10,ABCC1,ABCC8,ABCG4,ABHD16A,ABHD2,ABI2,ACACB,ACADL,ACE,ACE2,ACOT1,ACOT2,ACP1,ACSBG1,ACSL1,ACSL3,ACTL6B,ACTN2,ADA2,ADAM10,ADAM11,ADAM29,ADAM30,ADAMTS13,ADAMTS17,ADAMTS4,ADAMTS7,ADARB2,ADD1,ADGRB2,ADGRD2,ADGRF2,ADH1A,ADIPOR2,ADM,ADORA1,ADRA1D,AGER,AGO1,AGO3,AGPAT1,AGPAT4,AGTR1,AIRE,AK3,AK9,AKAP12,AKAP7,AKR1B10,AKT1,AKT2,AKT3,ALDH1A3,ALDOA,ALOX12B,ALOX15B,ALOXE3,ALPI,AMHR2,…	1417
Immunological Disease,Inflammatory Disease,Organismal Injury and Abnormalities	Immune mediated inflammatory disease	2.13e-70		1.441	ABCB10,ABCC1,ACE,ACKR4,ACSL1,ACSL3,ADA2,ADAM10,ADAMDEC1,ADAMTS4,ADAMTS7,ADIPOQ,ADM,ADORA2A,ADRA1D,AGER,AGTR1,AIRE,AKT1,AKT2,ALDOA,AREG,ARHGDIB,ARPC3,ATG5,ATP2C1,AXL,BAK1,BAX,BCL2,BCL2A1,BCL2L1,BCL2L10,BCL6,BDNF,BGLAP,BIK,BTK,CACNG1,CALCRL,CASP3,CASP6,CASP8,CBL,CBR1,CCL1,CCL17,CCL18,CCL20,CCL22,CCL4,CCL5,CCNB1,CCND1,CCR1,CCR7,CCR8,CCR9,CD22,CD247,CD28,CD36,CD40LG,CD44,CD74,CD86,CD8A,CDA,CDH1,CDH11…	404
Molecular Transport	Transport of molecule	3.32e-70	Increased	3.436	ABCA4,ABCB10,ABCC1,ABCC8,ABCG4,ACACB,ACADL,ACE,ACSL1,ACSL3,ACTN2,ADIPOQ,ADIPOR2,ADM,ADORA1,ADORA2A,AGER,AKT1,AKT2,AKT3,ANP32A,AP1S2,AP3S2,APOC1,APOC4,APOF,APOL1,APP,AQP10,AQP2,AQP8,ARF3,ASIC2,ATF2,ATP1A2,ATP2B4,ATP2C1,ATP6V0B,ATP6V0C,ATP6V0D1,ATP6V1G1,ATP6V1G2,BCL2,BDNF,BHLHA15,BHLHE40,BID,BPGM,BTK,CACNA1B,CACNA1I,CACNB3,CACNG1,CALB1,CALCRL,CAMK2A,CAMK2G,CASP3,CASR,CAV3,CAVIN1,CCL5,CCR1,CCR7,CCS,…	439
Gene Expression	Expression of RNA	1.05e-69	Increased	2.104	ABCG4,ACACB,ACE,ADAM10,ADIPOQ,ADIPOR2,ADORA2A,AGER,AGO1,AGO3,AIRE,AKT1,AKT2,ALOX12B,ANP32A,APEX1,APP,ASCL1,ASXL2,ATF2,ATMIN,ATP2B4,ATP2C1,BAK1,BAP1,BAX,BCL2,BCL2L1,BCL6,BDNF,BDP1,BHLHA15,BHLHE22,BHLHE40,BID,BMP3,BTG1,BTK,C1QBP,CALCA,CALCR,CAMK2G,CARM1,CASP8,CASR,CAV3,CAVIN1,CBX1,CBX3,CBX7,CCL5,CCNB1,CCND1,CCNH,CCR1,CD28,CD36,CD3E,CD40LG,CD44,CD74,CD86,CDH1,CDK3,CDK4,CDK5,CDK5R1,CDK6,CDK8,CDKN1A,C…	537
Cancer,Gastrointestinal Disease,Organismal Injury and Abnormalities	Digestive organ tumor	1.43e-69		-0.964	AARS2,ABCA4,ABCB10,ABCC1,ABCC8,ABCG4,ABHD16A,ABHD2,ABI2,ACACB,ACE,ACE2,ACKR1,ACKR4,ACOT1,ACP1,ACSBG1,ACSL1,ACSL3,ACTL6B,ACTN2,ADA2,ADAM10,ADAM11,ADAM29,ADAM30,ADAMDEC1,ADAMTS13,ADAMTS17,ADAMTS4,ADAMTS7,ADARB2,ADD1,ADGRB2,ADGRD2,ADGRF2,ADH1A,ADIPOQ,ADIPOR2,ADM,ADORA1,ADORA2A,ADRA1D,AGER,AGO1,AGO3,AGPAT1,AGPAT4,AGTR1,AIRE,AK3,AK9,AKAP12,AKAP7,AKR1B10,AKT1,AKT2,AKT3,ALDH1A3,ALDOA,ALOX12B,ALOX15B,ALO…	1503
Cellular Movement	Cell movement of tumor cell lines	1.96e-69	Increased	4.634	ACKR1,ACKR4,ACP1,ADAM10,ADIPOQ,AGER,AKAP12,AKT1,AKT2,AKT3,ALDH1A3,ALDOA,ANGPTL4,ANPEP,AP1S2,APOC1,APP,AQP8,AREG,ARHGDIB,ARHGEF4,ARHGEF6,ASCL1,ATF2,ATG5,ATG9A,AXIN2,AXL,B4GAT1,BCAN,BCL2L1,BDNF,C1QBP,CALCA,CAPNS1,CASP8,CBL,CBX7,CCL1,CCL17,CCL18,CCL20,CCL22,CCL4,CCL5,CCND1,CCNH,CCR1,CCR7,CCR8,CCR9,CD28,CD36,CD44,CD99,CDH1,CDH11,CDK5,CDKN1A,CHD5,CLCN3,CLTC,CLU,CNN1,CNR2,COL11A1,COL1A1,CRB3,CREB3L1,CR…	389
Cancer,Organismal Injury and Abnormalities	Formation of solid tumor	3.48e-69	Decreased	-2.336	AARS2,AASDHPPT,ABCA4,ABCB10,ABCC1,ABCC8,ABCG4,ABHD2,ABI2,ACACB,ACE,ACE2,ACKR1,ACKR4,ACOT1,ACOT2,ACP1,ACSBG1,ACSL1,ACSL3,ACTL6B,ACTN2,ADA2,ADAM10,ADAM11,ADAM29,ADAM30,ADAMDEC1,ADAMTS13,ADAMTS17,ADAMTS4,ADAMTS7,ADARB2,ADD1,ADGRB2,ADGRD2,ADGRF2,ADH1A,ADIPOQ,ADIPOR2,ADM,ADORA1,ADORA2A,ADRA1D,AGER,AGO1,AGO3,AGPAT1,AGPAT4,AIRE,AK3,AK9,AKAP12,AKAP7,AKR1B10,AKT1,AKT2,AKT3,ALDH1A3,ALDOA,ALOX12B,ALOX15B,AL…	1462
Cellular Development,Cellular Growth and Proliferation,Hematological System Development and Function,Hematopoiesis,Lymphoid Tissue Structure and Development,Tissue Development	Leukopoiesis	3.82e-69	Increased	5.426	ADAM10,ADIPOQ,ADM,ADORA1,AGER,AIRE,AKT1,AKT2,APP,AREG,ASXL2,ATF2,ATG5,AXL,BAP1,BAX,BCL2,BCL2A1,BCL2L1,BCL6,BDNF,BHLHE40,BIK,BTK,CALCA,CARM1,CASP8,CBL,CCL1,CCL17,CCL22,CCL5,CCND1,CCR7,CCR9,CD209,CD247,CD27,CD28,CD36,CD3E,CD3G,CD40LG,CD44,CD74,CD86,CD8A,CDA,CDK6,CDKN1A,CDKN2D,CHI3L1,CIITA,CISH,CLEC4E,CNOT3,CNR2,CR2,CREB1,CRK,CSF1,CSF1R,CSF3R,CSK,CTSV,CXCL10,CXCR1,CXCR2,CXCR5,CYBB,CYP26B1,DGKZ,DLL1,…	295
Cancer,Organismal Injury and Abnormalities	Abdominal adenocarcinoma	4.65e-69		-1.755	AARS2,AASDHPPT,ABCA4,ABCB10,ABCC1,ABCC8,ABCG4,ABHD16A,ABHD2,ABI2,ACACB,ACE,ACE2,ACKR1,ACKR4,ACOT1,ACP1,ACSBG1,ACSL1,ACSL3,ACTL6B,ACTN2,ADA2,ADAM10,ADAM11,ADAM29,ADAM30,ADAMDEC1,ADAMTS13,ADAMTS17,ADAMTS4,ADAMTS7,ADARB2,ADD1,ADGRB2,ADGRD2,ADGRF2,ADH1A,ADIPOR2,ADM,ADORA1,ADORA2A,ADRA1D,AGER,AGO1,AGO3,AGPAT1,AGPAT4,AGTR1,AIRE,AK3,AK9,AKAP12,AKAP7,AKR1B10,AKT1,AKT2,AKT3,ALDH1A3,ALDOA,ALOX12B,ALOX15B,A…	1461
Gene Expression	Transcription	6.08e-69		1.96	ABCG4,ACACB,ACE,ADAM10,ADIPOQ,ADIPOR2,ADORA2A,AGER,AGO1,AGO3,AIRE,AKT1,AKT2,ALOX12B,ANP32A,APEX1,APP,ASCL1,ASXL2,ATF2,ATMIN,ATP2B4,ATP2C1,BAK1,BAP1,BCL2,BCL2L1,BCL6,BDNF,BDP1,BHLHA15,BHLHE22,BHLHE40,BID,BMP3,BTG1,BTK,C1QBP,CALCA,CALCR,CARM1,CASP8,CASR,CAV3,CAVIN1,CBX1,CBX3,CBX7,CCL5,CCNB1,CCND1,CCNH,CCR1,CD28,CD36,CD3E,CD40LG,CD44,CD74,CDH1,CDK3,CDK4,CDK5,CDK5R1,CDK6,CDK8,CDKN1A,CDKN1C,CELSR2,CHD…	514
Cellular Development,Cellular Growth and Proliferation	Proliferation of blood cells	6.47e-69		1.847	ABI2,ACKR4,ADIPOQ,ADORA2A,AGER,AGO1,AIRE,AKT1,ANPEP,ARG2,ARHGDIA,ARHGDIB,ARHGEF6,ATF2,ATG5,AXL,BAP1,BAX,BCL2,BCL2A1,BCL2L1,BCL6,BHLHE40,BID,BTG1,BTK,C1QBP,CASP3,CASP8,CBL,CCL1,CCL17,CCL20,CCL22,CCL4,CCL5,CCND1,CCR7,CD209,CD22,CD247,CD27,CD28,CD36,CD3E,CD3G,CD40LG,CD44,CD74,CD86,CD8A,CD99,CDH1,CDK6,CDKN1A,CDKN1C,CDKN2D,CIITA,CISH,CKS1B,CLU,CNR2,CR2,CREB1,CSF1,CSF1R,CSF3R,CX3CL1,CXCL10,CXCL2,CYBB,D…	302
Cardiovascular System Development and Function,Organismal Development	Vasculogenesis	5.17e-68	Increased	2.179	ABCA4,ACE2,ACP1,ADIPOQ,ADIPOR2,ADM,ADORA2A,AGER,AGTR1,AKT1,AKT3,ANGPTL4,ANPEP,AP1S2,AP3S2,APH1A,APP,ARHGDIA,AXL,BAG4,BCL2,BDNF,CALCA,CALCRL,CAMK2A,CAMK2G,CAPNS1,CASP3,CBL,CCL1,CCND1,CCNE2,CCR7,CD28,CD36,CD3E,CD40LG,CD44,CDH1,CDK4,CDK6,CDKN1A,CDKN1C,CDKN2D,CHI3L1,CNMD,COL1A1,COL8A2,COMP,CREB1,CRHR2,CRKL,CSF1,CSF1R,CSPG4,CX3CL1,CX3CR1,CXCL10,CXCL2,CXCR2,CXCR5,CYBB,CYCS,CYP1B1,DDR1,DLL1,DLL4,E2F3,EC…	293
Lymphoid Tissue Structure and Development,Tissue Morphology	Quantity of lymphatic system cells	8.42e-68	Increased	2.199	ABCB10,ACKR4,ADAM10,ADIPOQ,ADORA2A,AIRE,AKT1,AKT3,ANPEP,APP,ARHGAP1,ARHGDIA,ARHGDIB,ARHGEF6,ATG5,AXL,BAK1,BAX,BCL2,BCL2A1,BCL2L1,BCL2L10,BCL6,BDNF,BHLHE40,BID,BIK,BTK,C1QBP,CALCA,CALCRL,CAMK2G,CARM1,CASP2,CASP3,CASP8,CBL,CCL4,CCL5,CCR1,CCR7,CCR9,CD22,CD247,CD27,CD28,CD36,CD3E,CD3G,CD40LG,CD44,CD74,CD86,CD8A,CDK6,CDKN1A,CHI3L1,CHST4,CIITA,CISH,CLEC4E,CMKLR1,CNR2,CR2,CREB1,CSF1,CSF1R,CSF3R,CSK,CTSE…	289
Cancer,Organismal Injury and Abnormalities	Genitourinary tumor	3.4e-67		0.593	AARS2,AASDHPPT,ABCA4,ABCC1,ABCC8,ABCG4,ABHD2,ABI2,ACACB,ACE,ACE2,ACKR1,ACKR4,ACOT1,ACSBG1,ACSL1,ACSL3,ACTL6B,ACTN2,ADA2,ADAM10,ADAM11,ADAM29,ADAM30,ADAMDEC1,ADAMTS13,ADAMTS4,ADAMTS7,ADARB2,ADD1,ADGRB2,ADGRD2,ADGRF2,ADH1A,ADIPOQ,ADIPOR2,ADM,ADORA1,ADORA2A,ADRA1D,AGER,AGO1,AGO3,AGPAT4,AGTR1,AIRE,AK3,AK9,AKAP12,AKAP7,AKR1B10,AKT1,AKT2,AKT3,ALDH1A3,ALDH3B1,ALDOA,ALOX12B,ALOX15B,ALOXE3,AMHR2,AMT,ANGPT…	1316
Embryonic Development,Organismal Development	Development of body trunk	4.1e-66		1.751	ACE,ACE2,ACTN2,ADAM10,ADIPOQ,ADM,AGER,AGTR1,AKAP12,AKT1,AKT2,ALDH1A3,AMHR2,ANPEP,AP3S2,APC2,APH1A,AQP8,AREG,ARHGAP1,ASCL1,ASXL2,ATF2,ATMIN,AXL,BAG4,BAK1,BAX,BCL2,BCL2L1,BDNF,BGLAP,BID,CALCRL,CAPNS1,CASP3,CASP7,CASP8,CASQ1,CAV3,CBL,CCL17,CCL5,CCNB1,CCND1,CCNE2,CCR7,CCR9,CD28,CD3E,CD3G,CD44,CD74,CD86,CDH1,CDH11,CDH16,CDK4,CDKN1A,CDKN2D,CDO1,CER1,CFL2,CGA,CHI3L1,CISH,CLU,CMKLR1,CNMD,CNOT9,CNR2,COL11…	364
Cellular Development,Cellular Growth and Proliferation,Hematological System Development and Function,Lymphoid Tissue Structure and Development	Proliferation of immune cells	3.36e-65		1.516	ABI2,ACKR4,ADIPOQ,ADORA2A,AGER,AGO1,AIRE,AKT1,ANPEP,ARG2,ARHGDIA,ARHGDIB,ARHGEF6,ATF2,ATG5,AXL,BAP1,BAX,BCL2,BCL2A1,BCL2L1,BCL6,BHLHE40,BID,BTG1,BTK,C1QBP,CASP3,CASP8,CBL,CCL1,CCL17,CCL22,CCL4,CCL5,CCND1,CCR7,CD209,CD22,CD247,CD27,CD28,CD36,CD3E,CD3G,CD40LG,CD44,CD74,CD86,CD8A,CD99,CDH1,CDK6,CDKN1A,CDKN2D,CIITA,CISH,CLU,CNR2,CR2,CREB1,CSF1,CSF1R,CSF3R,CX3CL1,CXCL2,CYBB,DGKZ,DLG5,DLL4,DRD2,DUSP10,…	278
Cellular Development,Cellular Growth and Proliferation,Hematological System Development and Function,Hematopoiesis,Lymphoid Tissue Structure and Development,Tissue Development	Development of mononuclear leukocytes	1.51e-64	Increased	4.955	ADAM10,ADIPOQ,ADM,AGER,AIRE,AKT1,AKT2,APP,AREG,ATF2,ATG5,AXL,BAX,BCL2,BCL2A1,BCL2L1,BCL6,BDNF,BHLHE40,BIK,BTK,CARM1,CASP8,CBL,CCL1,CCL17,CCL22,CCL5,CCND1,CCR7,CCR9,CD209,CD247,CD27,CD28,CD36,CD3E,CD3G,CD40LG,CD44,CD74,CD86,CD8A,CDA,CDK6,CDKN1A,CIITA,CISH,CLEC4E,CNOT3,CNR2,CR2,CREB1,CSF1,CSF1R,CSF3R,CSK,CTSV,CXCL10,CXCR1,CXCR2,CXCR5,CYP26B1,DGKZ,DLL1,DLL4,DUSP10,DUSP5,EFNB1,EIF4G2,ELK1,ENPP1,EP300…	257
Cellular Development,Cellular Growth and Proliferation,Hematological System Development and Function,Hematopoiesis,Lymphoid Tissue Structure and Development,Tissue Development	Differentiation of mononuclear leukocytes	2.2e-64	Increased	4.73	ADAM10,ADIPOQ,AGER,AIRE,AKT1,AKT2,APP,AREG,ATF2,ATG5,AXL,BAX,BCL2,BCL2A1,BCL2L1,BCL6,BDNF,BHLHE40,BIK,BTK,CALCA,CARM1,CASP8,CBL,CCL1,CCL17,CCL22,CCL5,CCND1,CCR7,CCR9,CD209,CD247,CD27,CD28,CD36,CD3E,CD3G,CD40LG,CD44,CD74,CD86,CD8A,CDA,CDK6,CDKN1A,CIITA,CISH,CLEC4E,CNOT3,CNR2,CR2,CREB1,CSF1,CSF1R,CSF3R,CSK,CTSV,CXCL10,CXCR1,CXCR2,CXCR5,CYP26B1,DGKZ,DLL1,DLL4,DUSP10,DUSP5,EFNB1,EIF4G2,ELK1,ENPP1,EP3…	257
Cellular Growth and Proliferation,Lymphoid Tissue Structure and Development	Proliferation of lymphatic system cells	2.24e-64		1.311	ABI2,ACKR4,ADIPOQ,ADORA2A,AGER,AGO1,AIRE,AKT1,APP,ARG2,ARHGDIA,ARHGDIB,ARHGEF6,ATF2,ATG5,AXL,BAP1,BAX,BCL2,BCL2A1,BCL2L1,BCL6,BHLHE40,BID,BTK,C1QBP,CALCA,CASP3,CASP8,CBL,CCL1,CCL17,CCL20,CCL22,CCL4,CCL5,CCNB1,CCND1,CCR7,CD209,CD22,CD247,CD27,CD28,CD36,CD3E,CD3G,CD40LG,CD44,CD74,CD86,CD8A,CD99,CDH1,CDK6,CDKN1A,CHI3L1,CIITA,CISH,CMKLR1,CNR2,CR2,CREB1,CSF1,CSF1R,CXCL10,CYBB,DGKZ,DLG5,DLL4,DRD2,DUSP1…	276
Cancer,Gastrointestinal Disease,Organismal Injury and Abnormalities	Digestive system cancer	2.81e-64		-0.993	AARS2,ABCA4,ABCB10,ABCC1,ABCC8,ABCG4,ABHD16A,ABHD2,ABI2,ACACB,ACE,ACE2,ACKR1,ACKR4,ACOT1,ACP1,ACSBG1,ACSL1,ACSL3,ACTL6B,ACTN2,ADA2,ADAM10,ADAM11,ADAM29,ADAM30,ADAMDEC1,ADAMTS13,ADAMTS17,ADAMTS4,ADAMTS7,ADARB2,ADD1,ADGRB2,ADGRD2,ADGRF2,ADH1A,ADIPOQ,ADIPOR2,ADM,ADORA1,ADORA2A,ADRA1D,AGER,AGO1,AGO3,AGPAT1,AGPAT4,AGTR1,AIRE,AK3,AK9,AKAP12,AKAP7,AKR1B10,AKT1,AKT2,AKT3,ALDH1A3,ALDOA,ALOX12B,ALOX15B,ALO…	1478
Cell Death and Survival,Organismal Injury and Abnormalities	Cell death of blood cells	4.05e-64		0.748	ABCC1,ADORA2A,AGER,AKT1,AKT2,ANPEP,APP,ATF2,ATG5,ATMIN,AXL,BAK1,BAP1,BAX,BCL2,BCL2A1,BCL2L1,BCL6,BID,BIK,BTG1,BTK,CABIN1,CACNB3,CALCA,CAMK2G,CASP2,CASP3,CASP6,CASP7,CASP8,CBL,CCL4,CCL5,CCNB1,CCR7,CCR8,CD22,CD247,CD27,CD28,CD3E,CD40LG,CD44,CD74,CD86,CD99,CDK6,CDKN1A,CDKN2D,CHAC1,CHI3L1,CIITA,CISH,CKS1B,CLU,CNR2,COL1A1,CR2,CREB1,CRKL,CSF1,CSF1R,CX3CL1,CX3CR1,CXCL10,CXCL2,CXCR1,CXCR2,CYBB,DAPK2,DIAB…	250
Hematological System Development and Function,Tissue Morphology	Quantity of mononuclear leukocytes	9.14e-64	Increased	2.608	ABCB10,ACKR4,ADAM10,ADIPOQ,ADORA2A,AIRE,AKT1,AKT3,ANPEP,APP,ARHGDIA,ARHGDIB,ARHGEF6,ATG5,AXL,BAK1,BAX,BCL2,BCL2A1,BCL2L1,BDNF,BHLHE40,BID,BIK,BRCC3,BTK,C1QBP,CALCA,CALCRL,CAMK2G,CARM1,CASP3,CASP8,CBL,CCL4,CCL5,CCR1,CCR7,CCR9,CD22,CD247,CD27,CD28,CD36,CD3E,CD3G,CD40LG,CD44,CD74,CD86,CD8A,CDK6,CDKN1A,CHI3L1,CHST4,CIITA,CISH,CLEC4E,CLU,CMKLR1,CNR2,CR2,CREB1,CSF1,CSF1R,CSF3R,CTSE,CTSV,CX3CL1,CX3CR1,C…	278
Cancer,Organismal Injury and Abnormalities	Malignant genitourinary solid tumor	9.38e-64		1.002	AARS2,AASDHPPT,ABCA4,ABCC1,ABCC8,ABCG4,ABHD2,ABI2,ACACB,ACE,ACE2,ACKR1,ACKR4,ACOT1,ACSBG1,ACSL1,ACSL3,ACTL6B,ACTN2,ADA2,ADAM10,ADAM11,ADAM29,ADAM30,ADAMDEC1,ADAMTS13,ADAMTS4,ADAMTS7,ADARB2,ADD1,ADGRB2,ADGRD2,ADGRF2,ADH1A,ADIPOQ,ADIPOR2,ADM,ADORA1,ADORA2A,ADRA1D,AGER,AGO1,AGO3,AGPAT4,AGTR1,AIRE,AK3,AK9,AKAP12,AKAP7,AKR1B10,AKT1,AKT2,AKT3,ALDH1A3,ALDH3B1,ALDOA,ALOX12B,ALOX15B,ALOXE3,AMHR2,AMT,ANGPT…	1294
Inflammatory Response,Organismal Injury and Abnormalities	Inflammation of body cavity	1.27e-63		-1.088	ACE,ACE2,ACKR1,ACOT1,ADAMDEC1,ADAMTS13,ADIPOQ,ADIPOR2,ADM,ADORA1,ADORA2A,ADRA1D,AGER,AGTR1,AIRE,AKAP12,AKR1B10,AKT1,AKT2,ALDOA,ALPI,APOL1,AREG,ARHGDIA,ARHGDIB,ATG4B,ATG5,AXL,BAK1,BAX,BCL2,BCL2L1,BCL6,BDNF,BID,CALCA,CALCRL,CAMK2G,CAPN5,CASP2,CASP3,CASP7,CASP8,CASR,CAV3,CBL,CCL17,CCL18,CCL20,CCL22,CCL4,CCL5,CCR1,CCR7,CCR9,CD22,CD28,CD36,CD40LG,CD44,CD74,CD86,CD8A,CDC42EP3,CDH1,CDH11,CDKN1A,CHRM1,CH…	340
Cellular Development,Cellular Growth and Proliferation,Hematological System Development and Function,Hematopoiesis,Lymphoid Tissue Structure and Development,Tissue Development	Hematopoiesis of mononuclear leukocytes	1.53e-63	Increased	4.795	ADAM10,ADIPOQ,AGER,AIRE,AKT1,AKT2,APP,AREG,ATF2,ATG5,AXL,BAX,BCL2,BCL2A1,BCL2L1,BCL6,BDNF,BHLHE40,BIK,BTK,CARM1,CASP8,CBL,CCL1,CCL17,CCL22,CCL5,CCND1,CCR7,CCR9,CD209,CD247,CD27,CD28,CD36,CD3E,CD3G,CD40LG,CD44,CD74,CD86,CD8A,CDA,CDK6,CDKN1A,CIITA,CISH,CLEC4E,CNOT3,CNR2,CR2,CREB1,CSF1,CSF1R,CSF3R,CSK,CTSV,CXCL10,CXCR1,CXCR2,CXCR5,CYP26B1,DGKZ,DLL1,DLL4,DUSP10,DUSP5,EFNB1,EIF4G2,ELK1,ENPP1,EP300,EPH…	255
Cancer,Organismal Injury and Abnormalities	Head and neck carcinoma	3.28e-63		-1.554	AARS2,AASDHPPT,ABCA4,ABCB10,ABCC1,ABCC8,ABCG4,ABHD16A,ABHD2,ABI2,ACACB,ACADL,ACE,ACE2,ACOT1,ACOT2,ACP1,ACSBG1,ACSL1,ACSL3,ACTN2,ADA2,ADAM10,ADAM11,ADAM29,ADAM30,ADAMTS13,ADAMTS17,ADAMTS4,ADAMTS7,ADARB2,ADD1,ADGRB2,ADGRD2,ADGRF2,ADH1A,ADIPOR2,ADORA1,ADRA1D,AGER,AGO3,AGPAT1,AGPAT4,AGTR1,AIRE,AK3,AK9,AKAP12,AKAP7,AKT1,AKT2,AKT3,ALDH1A3,ALDOA,ALOX12B,ALOX15B,ALOXE3,ALPI,AMHR2,AMT,ANGPTL4,ANP32A,ANPEP…	1366
Connective Tissue Development and Function,Tissue Development	Growth of connective tissue	3.57e-63	Increased	3.047	ACP1,ADIPOQ,ADM,ADORA2A,AGER,AGTR1,AKAP12,AKT1,AKT2,AKT3,ANPEP,AREG,ARHGAP1,ATF2,ATG5,AXIN2,BABAM2,BAX,BCL2,BCL2L1,BDNF,BTK,CALCA,CAPNS1,CASP8,CASR,CBL,CBX7,CCNB1,CCND1,CCNF,CCNG1,CCNG2,CD28,CD40LG,CD44,CD74,CDH1,CDH11,CDK3,CDK4,CDK6,CDKN1A,CGA,CHI3L1,CIITA,CKS1B,CKS2,CNOT7,CNR2,COL1A1,COMP,CREB1,CREB3L1,CRK,CRKL,CSF1,CSF1R,CSK,CTSV,CXCR2,CYP27B1,DUSP4,E2F3,EDN1,EP300,EPHA2,EPO,ERBB2,EREG,ERRFI1,…	244
Hematological System Development and Function,Lymphoid Tissue Structure and Development,Tissue Morphology	Quantity of lymphocytes	7.9e-63	Increased	2.474	ABCB10,ACKR4,ADAM10,ADIPOQ,ADORA2A,AIRE,AKT1,AKT3,ANPEP,APP,ARHGDIA,ARHGDIB,ARHGEF6,ATG5,AXL,BAK1,BAX,BCL2,BCL2A1,BCL2L1,BDNF,BHLHE40,BID,BIK,BTK,C1QBP,CALCA,CALCRL,CAMK2G,CARM1,CASP3,CASP8,CBL,CCL4,CCL5,CCR1,CCR7,CCR9,CD22,CD247,CD27,CD28,CD36,CD3E,CD3G,CD40LG,CD44,CD74,CD86,CD8A,CDK6,CDKN1A,CHI3L1,CHST4,CIITA,CISH,CLEC4E,CMKLR1,CNR2,CR2,CREB1,CSF1,CSF1R,CTSE,CTSV,CX3CR1,CXCL10,CXCL6,CXCR2,CXCR5…	269
Organismal Injury and Abnormalities	Non-malignant disorder	8.77e-63	Decreased	-2.527	ABCA4,ABI2,ACE,ACKR1,ACSL1,ADIPOQ,ADRA1D,AGER,AIRE,AKT1,ALDH1A3,ALDOA,APEX1,APOC1,APP,AQP8,AREG,ARHGDIA,ASCL1,ATF2,ATG2A,ATG5,ATP1A2,ATP2C1,AXIN2,AXL,BAK1,BAP1,BAX,BCL2,BCL2L1,BCL6,BDNF,BID,CABLES1,CALCR,CALCRL,CAPN6,CASP3,CASP8,CBL,CBX7,CCL18,CCL20,CCL22,CCL4,CCL5,CCNB1,CCND1,CCNE2,CCNH,CCR1,CCR7,CD247,CD28,CD40LG,CD44,CD86,CD8A,CDC42EP3,CDC7,CDH1,CDH11,CDK4,CDKN1A,CELSR2,CGA,CHRM1,CHRM4,CKM,CLD…	473
Cancer,Organismal Injury and Abnormalities	Generation of tumor	9.28e-63		-1.58	AARS2,AASDHPPT,ABCA4,ABCB10,ABCC1,ABCC8,ABCG4,ABHD2,ABI2,ACACB,ACE,ACE2,ACKR1,ACKR4,ACOT1,ACOT2,ACP1,ACSBG1,ACSL1,ACSL3,ACTL6B,ACTN2,ADA2,ADAM10,ADAM11,ADAM29,ADAM30,ADAMDEC1,ADAMTS13,ADAMTS17,ADAMTS4,ADAMTS7,ADARB2,ADD1,ADGRB2,ADGRD2,ADGRF2,ADH1A,ADIPOQ,ADIPOR2,ADM,ADORA1,ADORA2A,ADRA1D,AGER,AGO1,AGO3,AGPAT1,AGPAT4,AIRE,AK3,AK9,AKAP12,AKAP7,AKR1B10,AKT1,AKT2,AKT3,ALDH1A3,ALDOA,ALOX12B,ALOX15B,AL…	1427
Organismal Survival	Survival of organism	1.53e-62	Increased	2.256	ABCC1,ACE2,ACSL1,ADAM10,ADM,ADORA1,ADORA2A,AGER,AGTR1,AKT1,AKT2,APC2,APEX1,APP,AREG,ARHGDIA,ARHGDIB,ATG5,ATP2C1,AXL,BAK1,BAP1,BAX,BCL2,BCL2A1,BCL2L1,BCL6,BDNF,BID,BIK,BRCC3,BTK,CASP8,CBL,CCND1,CCNG1,CCR1,CD22,CD27,CD28,CD3E,CD40LG,CD44,CD74,CD8A,CDA,CDC7,CDH1,CDK6,CDKN1A,CNR2,COPZ1,CR2,CREB1,CSF1,CX3CL1,CXCL10,CXCL2,CXCL9,CXCR1,CXCR2,CYBB,CYCS,CYP26B1,CYP3A5,DGAT1,DGKZ,DIABLO,DIO2,DLL1,DOT1L,DPPA…	284
Tissue Development	Growth of epithelial tissue	3.91e-62		1.69	ACP1,ADIPOQ,ADM,ADORA2A,AGER,AGTR1,AKT1,AKT3,ANGPTL4,APC2,APP,AQP2,AREG,ATF2,AXL,BAK1,BAX,BCL2,BCL2A1,BCL2L1,BDNF,BID,CALCA,CAMK2G,CASP3,CASP8,CASR,CBL,CCL5,CCNB1,CCND1,CCNG2,CCR7,CD36,CD40LG,CD44,CDH1,CDH11,CDK4,CDK6,CDKN1A,CDKN1C,CLDN15,CLU,CNMD,COL1A1,COL8A2,CSF1,CTSV,CXCL10,CXCR2,CYBB,DLL4,DRD2,DUSP10,E2F3,ECM1,EDN1,EP300,EPAS1,EPHA2,EPHB4,EPO,ERBB2,EREG,ERRFI1,EZH2,EZR,FADD,FGF1,FGF7,FGFR3,F…	257
Cell-To-Cell Signaling and Interaction,Hematological System Development and Function	Activation of blood cells	1.75e-61	Increased	4.339	ACE,ADAM10,ADAMTS13,ADIPOQ,ADORA1,ADORA2A,AGER,AKT1,APP,ATG5,AXL,BAK1,BAX,BCL2,BCL2L1,BCL6,BDNF,BHLHE40,BID,BLOC1S3,BTK,CALCA,CASP8,CASR,CBL,CCL1,CCL17,CCL20,CCL22,CCL4,CCL5,CCR7,CD209,CD22,CD247,CD27,CD28,CD36,CD3E,CD3G,CD40LG,CD44,CD74,CD86,CD8A,CDK5R1,CDKN1A,CERK,CHI3L1,CISH,CLEC4E,CLEC7A,CLU,CNR2,CR2,CSF1,CSF1R,CSK,CX3CL1,CX3CR1,CXCL10,CXCL6,CXCL9,CXCR2,CXCR5,CYBB,CYP19A1,DGKZ,DIABLO,DLL1,DLL…	267
Cell Death and Survival,Organismal Injury and Abnormalities	Cell death of immune cells	2.18e-61		0.761	ABCC1,ADORA2A,AGER,AKT1,AKT2,ANPEP,APP,ATG5,AXL,BAK1,BAX,BCL2,BCL2A1,BCL2L1,BCL6,BID,BIK,BTG1,BTK,CABIN1,CACNB3,CALCA,CAMK2G,CASP2,CASP3,CASP6,CASP7,CASP8,CBL,CCL4,CCL5,CCNB1,CCR7,CCR8,CD22,CD247,CD27,CD28,CD3E,CD40LG,CD44,CD74,CD86,CD99,CDKN1A,CHAC1,CHI3L1,CIITA,CISH,CLU,CNR2,COL1A1,CR2,CREB1,CRKL,CSF1,CSF1R,CX3CL1,CX3CR1,CXCL10,CXCL2,CXCR1,CXCR2,CYBB,DAPK2,DIABLO,DLL1,DLL4,DUSP4,DUSP5,EFNB1,EP3…	236
Organismal Injury and Abnormalities	Growth of lesion	2.8e-61		1.77	ABCC1,ACE,ACKR4,ADAM10,ADIPOQ,ADM,ADORA2A,AGER,AKR1B10,AKT1,AKT2,AKT3,ALOX15B,ANGPTL4,ANPEP,APOL1,AREG,ARHGEF4,ATF2,ATG5,ATMIN,AXL,BAP1,BCAN,BCL2,BCL2L1,BDNF,BIK,BTK,C1QBP,CACYBP,CAPNS1,CASP2,CASP3,CASR,CBX3,CCL18,CCL5,CCND1,CCR1,CD28,CD36,CD40LG,CD44,CDH1,CDK4,CDK5,CDK6,CDKN1A,CDKN1C,CDO1,CHI3L1,CIITA,CKS1B,CLK3,CLU,COPZ1,CPS1,CREB1,CRKL,CSF1,CSF1R,CSF3R,CSPG4,CTSV,CX3CR1,CXCL9,CXCR2,CYBB,CYP19A…	356
Cancer,Organismal Injury and Abnormalities	Growth of tumor	5.38e-61		1.735	ABCC1,ACE,ACKR4,ADAM10,ADIPOQ,ADM,ADORA2A,AGER,AKR1B10,AKT1,AKT2,AKT3,ALOX15B,ANGPTL4,ANPEP,APOL1,AREG,ARHGEF4,ATF2,ATG5,ATMIN,AXL,BAP1,BCAN,BCL2,BCL2L1,BDNF,BIK,BTK,C1QBP,CACYBP,CASP2,CASP3,CASR,CBX3,CCL18,CCL5,CCND1,CCR1,CD28,CD36,CD40LG,CD44,CDH1,CDK4,CDK5,CDK6,CDKN1A,CDKN1C,CDO1,CHI3L1,CIITA,CKS1B,CLK3,CLU,COPZ1,CPS1,CREB1,CRKL,CSF1,CSF1R,CSF3R,CSPG4,CTSV,CX3CR1,CXCL9,CXCR2,CYBB,CYP19A1,CYP27…	355
Cellular Movement,Hematological System Development and Function,Immune Cell Trafficking,Inflammatory Response	Cell movement of phagocytes	5.67e-61		1.909	ABCC1,ACE2,ACKR1,ADAM10,ADAMTS13,ADIPOQ,ADM,ADORA1,ADORA2A,AGER,AKT2,APP,AREG,ARHGAP1,ARHGEF7,ATG5,AXL,BAG4,BCL6,BDNF,BID,BTK,C1QBP,CALCA,CASP8,CASR,CCL1,CCL17,CCL20,CCL22,CCL4,CCL5,CCND1,CCR1,CCR7,CCR8,CD209,CD28,CD36,CD40LG,CD44,CD74,CD86,CD99,CDH1,CDKN1A,CES1,CHRNA9,CMKLR1,CNR2,COL1A1,CRKL,CSF1,CSF1R,CSF3R,CTSE,CTSV,CX3CL1,CX3CR1,CXADR,CXCL10,CXCL2,CXCL6,CXCL9,CXCR1,CXCR2,CYBB,CYP19A1,CYP26B1,…	232
Cellular Movement	Homing of cells	1.01e-60	Increased	3.321	ABCC1,ACKR1,ACKR4,ADAM10,ADORA1,ADORA2A,AGER,AGTR1,AKAP12,AKT1,AKT2,APP,ARHGEF7,AXL,BCL2,BDNF,C1QBP,CALCA,CASR,CBL,CCL1,CCL17,CCL18,CCL20,CCL22,CCL4,CCL5,CCND1,CCR1,CCR7,CCR8,CCR9,CD22,CD28,CD36,CD40LG,CD44,CD74,CDKN1A,CHST4,CLCN3,CLU,CMKLR1,CNR2,CRK,CRKL,CSF1,CSF1R,CSF3R,CSK,CTSE,CX3CL1,CX3CR1,CXADR,CXCL10,CXCL2,CXCL6,CXCL9,CXCR1,CXCR2,CXCR5,CXCR6,CYBB,CYP19A1,DAPK2,DDR1,DRD2,EDN1,EFNB1,EPHA2,ER…	217
Inflammatory Response	Inflammatory response	1.06e-60	Increased	2.552	ABCC1,ACE,ACKR1,ADAM10,ADAMTS13,ADIPOQ,ADM,ADORA1,ADORA2A,AGER,AGTR1,AKT1,ANGPTL4,APP,ARHGEF7,AXL,BAG4,BAP1,BCL2A1,BCL6,BDNF,BID,BTK,C1QBP,CALCA,CALCRL,CASP3,CASP8,CASR,CCL1,CCL17,CCL18,CCL20,CCL22,CCL4,CCL5,CCND1,CCR1,CCR7,CCR9,CD28,CD36,CD40LG,CD44,CD74,CDK5R1,CDKN1A,CDO1,CHI3L1,CIITA,CLEC4E,CLEC7A,CLU,CMKLR1,CNR2,CR2,CREB1,CSF1,CSF1R,CSF3R,CSPG4,CTSE,CX3CL1,CX3CR1,CXADR,CXCL10,CXCL2,CXCL6,CXCL…	277
Lipid Metabolism,Molecular Transport,Small Molecule Biochemistry	Concentration of lipid	1.64e-60	Increased	2.662	ABCA4,ABCC8,ACACB,ACADL,ACE,ACOT2,ACSBG1,ACSL1,ACSL3,ADIPOQ,ADIPOR2,ADM,ADORA1,ADORA2A,AGPAT4,AGTR1,AKR1B10,AKT1,AKT2,AKT3,ALOX12B,ALOXE3,ALPI,ANGPTL4,APEX1,APOC1,APOC4,APP,AQP8,ARG2,ARHGDIA,ATG5,BAX,BCAT2,BCL2,BCL2L1,BDNF,BGLAP,BHLHE40,BID,CACNA1B,CALCA,CASP2,CASP8,CAV3,CBL,CD36,CD40LG,CDA,CDK4,CDKN1A,CDKN2D,CERK,CES1,CGA,CISH,CLU,CNOT3,CNR2,CRHR1,CRHR2,CS,CSF1,CSPG4,CX3CL1,CYBB,CYP19A1,CYP1A2,C…	292
Cellular Growth and Proliferation,Connective Tissue Development and Function,Tissue Development	Proliferation of connective tissue cells	1.82e-60	Increased	3.043	ACP1,ADIPOQ,ADM,ADORA2A,AGER,AGTR1,AKAP12,AKT1,AKT2,AKT3,AREG,ARHGAP1,ATF2,ATG5,AXIN2,BABAM2,BAX,BCL2,BCL2L1,BDNF,BTK,CALCA,CAPNS1,CASP8,CASR,CBL,CBX7,CCNB1,CCND1,CCNF,CCNG1,CCNG2,CD40LG,CD44,CD74,CDH1,CDH11,CDK3,CDK4,CDK6,CDKN1A,CGA,CHI3L1,CIITA,CKS1B,CKS2,CNOT7,CNR2,COL1A1,COMP,CREB1,CREB3L1,CRK,CRKL,CSF1,CSF1R,CSK,CTSV,CXCR2,CYP27B1,DUSP4,E2F3,EDN1,EP300,EPHA2,EPO,ERBB2,EREG,ERRFI1,EZH2,FADD,F…	230
Organismal Development,Organismal Injury and Abnormalities	Abnormal morphology of thoracic cavity	2.88e-60			ABCC1,ABCC8,ACACB,ACADL,ACE,ACE2,ACSL1,ACTN2,ADAM10,ADIPOQ,ADM,ADORA1,ADORA2A,ADRA1D,AGTR1,AIRE,AKAP12,AKT1,APH1A,ARHGDIA,ARHGDIB,ATF2,ATG5,ATMIN,BCL2,BCL2L1,BCL6,BID,CABIN1,CACNB3,CALCRL,CAMK2G,CAPNS1,CASP3,CASP7,CASP8,CASR,CAV3,CBL,CCND1,CCR7,CD247,CD28,CD36,CD3E,CD8A,CDC42EP3,CDK4,CDK5R1,CDK6,CDKN1A,CIITA,CKM,CLEC4E,CLU,CMKLR1,CNOT3,COX4I2,CREB1,CRHR1,CRK,CRKL,CTSV,CXADR,CYBB,CYP19A1,CYP1A2,DO…	293
Cell-To-Cell Signaling and Interaction,Hematological System Development and Function,Immune Cell Trafficking,Inflammatory Response	Activation of leukocytes	4.32e-60	Increased	3.972	ACE,ADAM10,ADIPOQ,ADORA1,ADORA2A,AGER,AKT1,APP,ATG5,AXL,BAK1,BAX,BCL2,BCL2L1,BCL6,BDNF,BHLHE40,BID,BLOC1S3,BTK,CALCA,CASP8,CASR,CBL,CCL1,CCL17,CCL20,CCL22,CCL4,CCL5,CCR7,CD209,CD22,CD247,CD27,CD28,CD36,CD3E,CD3G,CD40LG,CD44,CD74,CD86,CD8A,CDK5R1,CDKN1A,CERK,CHI3L1,CISH,CLEC4E,CLEC7A,CLU,CNR2,CR2,CSF1,CSF1R,CSK,CX3CL1,CX3CR1,CXCL10,CXCL6,CXCL9,CXCR2,CXCR5,CYBB,CYP19A1,DGKZ,DIABLO,DLL1,DLL4,EDN1,EP…	253
Cellular Development,Cellular Growth and Proliferation,Embryonic Development,Hematological System Development and Function,Hematopoiesis,Lymphoid Tissue Structure and Development,Organ Development,Organismal Development,Tissue Development	Lymphopoiesis	4.89e-60	Increased	4.294	ADAM10,AIRE,AKT1,AKT2,AREG,ATF2,ATG5,AXL,BAX,BCL2,BCL2A1,BCL2L1,BCL6,BDNF,BHLHE40,BIK,BTK,CARM1,CASP8,CBL,CCL1,CCL17,CCL22,CCL5,CCND1,CCR7,CCR9,CD209,CD247,CD27,CD28,CD36,CD3E,CD3G,CD40LG,CD44,CD74,CD86,CD8A,CDK6,CDKN1A,CIITA,CISH,CLEC4E,CNOT3,CNR2,CR2,CREB1,CSK,CTSV,CXCL10,CXCR1,CXCR2,CXCR5,CYP26B1,DGKZ,DLL1,DLL4,DUSP10,DUSP5,EFNB1,EIF4G2,ELK1,ENPP1,EP300,EPHA4,EPO,ETS1,EZH2,EZR,FADD,FCAMR,FKBP1…	241
Cellular Function and Maintenance	Homeostasis of blood cells	7.46e-60	Increased	3.507	ADAM10,AIRE,AKT1,AKT2,AREG,ATF2,ATG5,AXL,BAK1,BAP1,BAX,BCL2,BCL2A1,BCL6,BDNF,BHLHE40,BIK,BTK,CARM1,CASP3,CASP8,CBL,CCL1,CCL17,CCL22,CCL5,CCND1,CCR7,CCR9,CD247,CD27,CD28,CD3E,CD3G,CD40LG,CD74,CD86,CD8A,CDK6,CDKN1A,CIITA,CISH,CLEC4E,CNR2,CREB1,CSF1,CSF1R,CSK,CTSV,CXCL10,CXCL6,CXCR1,CXCR2,CXCR5,CYCS,CYP26B1,DGKZ,DLL1,DLL4,DUSP10,EFNB1,EIF4G2,ELK1,ENPP1,EP300,EPAS1,EPHA4,ETS1,EZH2,FADD,FKBP1A,FLT3LG,…	225
Cardiovascular System Development and Function	Morphology of cardiovascular system	1.06e-59			ABCC1,ABCC8,ACACB,ACADL,ACE,ACE2,ACSL1,ACTN2,ADAM10,ADIPOQ,ADM,ADORA1,ADORA2A,ADRA1D,AGTR1,AKAP12,AKT1,AKT3,APH1A,APP,ARG2,ARHGAP1,ARHGDIA,ATF2,ATG5,AXL,BCL2,BCL2L1,BCL6,CABIN1,CACNB3,CALCA,CALCRL,CAMK2G,CAPNS1,CASP3,CASP7,CASP8,CASR,CAV3,CCND1,CCNE2,CCNF,CD36,CD40LG,CD44,CDC42EP3,CDK4,CDK5R1,CDK6,CDKN1A,CDO1,CIITA,CKM,CLEC4E,CLU,CMKLR1,CNMD,CNN1,CNOT3,COL8A2,CREB1,CRHR2,CRK,CRKL,CTSV,CXADR,CXCL1…	299
Cellular Development,Cellular Growth and Proliferation,Hematological System Development and Function,Lymphoid Tissue Structure and Development	Proliferation of mononuclear leukocytes	1.19e-59		1.504	ABI2,ACKR4,ADIPOQ,ADORA2A,AGER,AGO1,AIRE,AKT1,ANPEP,ARG2,ARHGDIA,ARHGDIB,ARHGEF6,ATF2,ATG5,AXL,BAX,BCL2,BCL2A1,BCL2L1,BCL6,BHLHE40,BID,BTK,C1QBP,CASP3,CASP8,CBL,CCL1,CCL17,CCL22,CCL4,CCL5,CCND1,CCR7,CD209,CD22,CD247,CD27,CD28,CD36,CD3E,CD3G,CD40LG,CD44,CD74,CD86,CD8A,CD99,CDH1,CDK6,CDKN1A,CIITA,CISH,CNR2,CR2,CREB1,CSF1,CSF1R,CXCL2,CYBB,DGKZ,DLG5,DLL4,DRD2,DUSP10,DUSP5,EFNB1,EFNB3,EGR4,EP300,EPHA2…	259
Cellular Function and Maintenance	Homeostasis of leukocytes	1.84e-59	Increased	3.448	ADAM10,AIRE,AKT1,AKT2,AREG,ATF2,ATG5,AXL,BAK1,BAP1,BAX,BCL2,BCL2A1,BCL6,BDNF,BHLHE40,BIK,BTK,CARM1,CASP3,CASP8,CBL,CCL1,CCL17,CCL22,CCL5,CCND1,CCR7,CCR9,CD247,CD27,CD28,CD3E,CD3G,CD40LG,CD74,CD86,CD8A,CDK6,CDKN1A,CIITA,CISH,CLEC4E,CNR2,CREB1,CSF1,CSF1R,CSK,CTSV,CXCL10,CXCL6,CXCR1,CXCR2,CXCR5,CYCS,CYP26B1,DGKZ,DLL1,DLL4,DUSP10,EFNB1,EIF4G2,ELK1,ENPP1,EP300,EPHA4,ETS1,EZH2,FADD,FKBP1A,FLT3LG,FOXO1,…	221
Cancer,Endocrine System Disorders,Organismal Injury and Abnormalities	Endocrine gland tumor	2.12e-59		-0.977	AARS2,AASDHPPT,ABCA4,ABCB10,ABCC1,ABCC8,ABCG4,ABHD16A,ABHD2,ABI2,ACACB,ACADL,ACE,ACE2,ACKR1,ACOT1,ACOT2,ACP1,ACSBG1,ACSL1,ACSL3,ACTL6B,ACTN2,ADA2,ADAM10,ADAM11,ADAM29,ADAM30,ADAMTS13,ADAMTS17,ADAMTS4,ADAMTS7,ADARB2,ADD1,ADGRB2,ADGRD2,ADGRF2,ADH1A,ADIPOR2,ADORA2A,ADRA1D,AGER,AGO1,AGO3,AGPAT1,AGPAT4,AGTR1,AIRE,AK3,AK9,AKAP12,AKAP7,AKT1,AKT2,AKT3,ALDH1A3,ALDOA,ALOX12B,ALOX15B,ALOXE3,ALPI,AMHR2,AMT,A…	1360
Cellular Movement	Cell movement of myeloid cells	3.78e-59		1.665	ACE2,ACKR1,ADAM10,ADAMTS13,ADIPOQ,ADM,ADORA1,ADORA2A,AGER,AKT2,APP,AREG,ARHGAP1,ARHGEF7,ATG5,BAG4,BCL6,BDNF,BID,BTK,C1QBP,CALCA,CASP8,CASR,CCL1,CCL17,CCL20,CCL22,CCL4,CCL5,CCND1,CCR1,CCR7,CD28,CD36,CD40LG,CD44,CD74,CD99,CDKN1A,CES1,CHRNA9,CLEC4E,CMKLR1,CNR2,COL1A1,CRKL,CSF1,CSF1R,CSF3R,CSK,CTSE,CTSV,CX3CL1,CX3CR1,CXADR,CXCL10,CXCL2,CXCL6,CXCL9,CXCR1,CXCR2,CXCR5,CYBB,CYP19A1,CYP26B1,DAPK2,DRD2,EDI…	227
Cellular Movement	Invasion of tumor cell lines	4.14e-59	Increased	2.714	ACSL3,ADAM10,ADIPOQ,ADM,AGER,AKAP12,AKR1B10,AKT1,AKT2,AKT3,ALDOA,ANGPTL4,APEX1,APOC1,APP,AQP8,AREG,ARHGDIA,ARHGEF7,ATG5,AXL,B4GAT1,BCAN,BCL2,BCL2L1,BDNF,C1QBP,CAMK2G,CAPNS1,CASP3,CBL,CBX3,CBX7,CCNB1,CCND1,CCNH,CCR1,CCR7,CD40LG,CD44,CD74,CD99,CDH1,CDH11,CDK5,CDK5R1,CDKN1A,CERK,CES1,CHD5,CLU,COL11A1,CRB3,CREB3L1,CRK,CRKL,CSK,CSPG4,CYP1B1,DDR1,DLL1,DPYSL4,DSE,E2F5,ECM1,EDN1,EFNA4,EFNB1,EFNB3,EIF3I,E…	328
Gene Expression	Transcription of RNA	7.78e-59		1.779	ABCG4,ADIPOQ,ADORA2A,AGER,AGO1,AIRE,AKT1,AKT2,ANP32A,APEX1,APP,ASCL1,ASXL2,ATF2,ATMIN,ATP2B4,ATP2C1,BAP1,BCL2,BCL2L1,BCL6,BDNF,BDP1,BHLHA15,BHLHE22,BHLHE40,BID,BMP3,BTG1,BTK,C1QBP,CALCA,CARM1,CASP8,CASR,CAV3,CAVIN1,CBX1,CBX3,CBX7,CCND1,CCNH,CD28,CD36,CD3E,CD40LG,CD44,CD74,CDH1,CDK3,CDK5,CDK5R1,CDK6,CDK8,CDKN1A,CDKN1C,CELSR2,CHD5,CHRM1,CIITA,CISH,CKS1B,CKS2,CNOT7,COL1A1,CRCP,CREB1,CREB3L1,CREBZF,C…	433
Cancer,Endocrine System Disorders,Organismal Injury and Abnormalities	Nonpituitary endocrine tumor	1.22e-58		0.39	AARS2,AASDHPPT,ABCA4,ABCB10,ABCC1,ABCC8,ABCG4,ABHD16A,ABHD2,ABI2,ACACB,ACADL,ACE,ACE2,ACOT1,ACOT2,ACP1,ACSBG1,ACSL1,ACSL3,ACTL6B,ACTN2,ADA2,ADAM10,ADAM11,ADAM29,ADAM30,ADAMTS13,ADAMTS17,ADAMTS4,ADAMTS7,ADARB2,ADD1,ADGRB2,ADGRD2,ADGRF2,ADH1A,ADIPOR2,ADORA2A,ADRA1D,AGER,AGO3,AGPAT1,AGPAT4,AIRE,AK3,AK9,AKAP12,AKAP7,AKT1,AKT2,AKT3,ALDH1A3,ALDOA,ALOX12B,ALOX15B,ALOXE3,ALPI,AMHR2,AMT,ANGPTL4,ANPEP,AOC2…	1322
Cancer,Organismal Injury and Abnormalities	Neck neoplasm	1.97e-58		0.191	AARS2,AASDHPPT,ABCA4,ABCB10,ABCC1,ABCC8,ABCG4,ABHD16A,ABHD2,ABI2,ACACB,ACADL,ACE,ACE2,ACOT1,ACOT2,ACP1,ACSBG1,ACSL1,ACSL3,ACTN2,ADA2,ADAM10,ADAM11,ADAM29,ADAM30,ADAMTS13,ADAMTS17,ADAMTS4,ADAMTS7,ADARB2,ADD1,ADGRB2,ADGRD2,ADGRF2,ADH1A,ADIPOR2,ADORA1,ADRA1D,AGER,AGO3,AGPAT1,AGPAT4,AIRE,AK3,AK9,AKAP12,AKAP7,AKT1,AKT2,AKT3,ALDH1A3,ALDOA,ALOX12B,ALOX15B,ALOXE3,ALPI,AMHR2,AMT,ANGPTL4,ANPEP,AOC2,AOX1,AP…	1313
Metabolic Disease,Organismal Injury and Abnormalities	Glucose metabolism disorder	2.01e-58		-0.407	ABCC8,ABHD16A,ACACB,ACADL,ACE,ACE2,ACOT1,ACOT2,ACSBG1,ACSL1,ADIPOQ,ADIPOR2,ADM,ADORA1,ADORA2A,ADRA1D,AGER,AGPAT1,AGPAT4,AGTR1,AIRE,AKT1,AKT2,AKT3,ANGPTL4,ANPEP,AOX1,APOC1,APOO,ARG2,ARHGEF6,ATG5,ATP1A2,ATP2B4,ATP5F1E,BAX,BCAT2,BCL2,BCL2L1,BCL6,BDNF,BGLAP,BHLHA15,BHLHE40,BID,BPGM,BTG1,CACNA1B,CACNB3,CACNG1,CACNG2,CACNG6,CALB1,CALCR,CASP3,CASP8,CASR,CAVIN1,CCL22,CCL4,CCL5,CCND1,CCNF,CCNG1,CCR1,CCR7,…	442
Cellular Function and Maintenance	Homeostasis of mononuclear leukocytes	2.28e-58	Increased	3.448	ADAM10,AIRE,AKT1,AKT2,AREG,ATF2,ATG5,AXL,BAK1,BAX,BCL2,BCL2A1,BCL6,BDNF,BHLHE40,BIK,BTK,CARM1,CASP3,CASP8,CBL,CCL1,CCL17,CCL22,CCL5,CCND1,CCR7,CCR9,CD247,CD27,CD28,CD3E,CD3G,CD40LG,CD74,CD86,CD8A,CDK6,CDKN1A,CIITA,CISH,CLEC4E,CNR2,CREB1,CSF1,CSF1R,CSK,CTSV,CXCL10,CXCR1,CXCR2,CXCR5,CYCS,CYP26B1,DGKZ,DLL1,DLL4,DUSP10,EFNB1,EIF4G2,ELK1,ENPP1,EP300,EPHA4,ETS1,EZH2,FADD,FKBP1A,FLT3LG,FOXO1,FOXP1,FURIN…	217
Cell Death and Survival,Organismal Injury and Abnormalities	Necrosis of epithelial tissue	2.64e-58		-0.325	ABCC1,ACE,ADIPOQ,ADM,ADORA1,AGER,AKT1,ALDH3B1,ANGPTL4,APC2,APOL1,APP,ARG2,ATF2,ATG5,AXL,BAG4,BAK1,BAX,BCL2,BCL2A1,BCL2L1,BCL2L10,BCL6,BDNF,BID,BIK,CABLES1,CALB1,CALCA,CALCR,CASP12,CASP2,CASP3,CASP6,CASP7,CASP8,CASR,CBL,CCL4,CCND1,CD36,CD40LG,CD44,CD74,CDH1,CDK6,CDKN1A,CLU,CXCL10,CYCS,CYP19A1,DDX17,EDIL3,EDN1,ELK1,EMP1,EPAS1,EPHA2,EPO,ERBB2,ETS1,FADD,FAP,FGF1,FGF7,FOXO1,FYN,GATA6,GDF15,GDF2,GLIS2,…	229
Cellular Development,Cellular Growth and Proliferation,Hematological System Development and Function,Lymphoid Tissue Structure and Development	Proliferation of lymphocytes	4.16e-58		1.462	ABI2,ACKR4,ADIPOQ,ADORA2A,AGER,AGO1,AIRE,AKT1,ARG2,ARHGDIA,ARHGDIB,ARHGEF6,ATF2,ATG5,AXL,BAX,BCL2,BCL2A1,BCL2L1,BCL6,BHLHE40,BID,BTK,C1QBP,CASP3,CASP8,CBL,CCL1,CCL17,CCL22,CCL4,CCL5,CCND1,CCR7,CD209,CD22,CD247,CD27,CD28,CD36,CD3E,CD3G,CD40LG,CD44,CD74,CD86,CD8A,CD99,CDH1,CDK6,CDKN1A,CIITA,CISH,CNR2,CR2,CREB1,CSF1R,CYBB,DGKZ,DLG5,DLL4,DRD2,DUSP10,DUSP5,EFNB1,EFNB3,EGR4,EP300,EPHA2,EPO,ETS1,EZR,FAD…	254
Cellular Assembly and Organization,Cellular Function and Maintenance	Organization of cytoskeleton	1.02e-57	Increased	3.936	ABCC1,ABI2,ACE,ACKR1,ACP1,ACTL6B,ACTN2,ADAM10,ADAMTS4,ADD1,ADIPOQ,ADM,ADORA2A,AGER,AKAP12,AKT1,AKT2,ALDOA,AMHR2,ANGPTL4,ANP32A,ANPEP,APC2,APP,AREG,ARHGAP1,ARHGAP6,ARHGDIA,ARHGDIB,ARHGEF19,ARHGEF4,ARHGEF6,ARHGEF7,ARPC3,ARPC4,ARPC5,ASCL1,ATF2,ATG5,ATG9A,ATMIN,ATP2C1,ATP6V1D,AXL,B4GAT1,BAG4,BAX,BCL2,BCL6,BDNF,BTK,C1QBP,CACNG7,CAMK2A,CAMK2G,CAPN6,CAPNS1,CARM1,CASP3,CASP6,CAV3,CBL,CCL5,CCNB1,CCR7,CD3E…	415
Cellular Function and Maintenance	Lymphocyte homeostasis	1.63e-57	Increased	3.448	ADAM10,AIRE,AKT1,AKT2,AREG,ATF2,ATG5,AXL,BAK1,BAX,BCL2,BCL2A1,BCL6,BDNF,BHLHE40,BIK,BTK,CARM1,CASP3,CASP8,CBL,CCL1,CCL17,CCL22,CCL5,CCND1,CCR7,CCR9,CD247,CD27,CD28,CD3E,CD3G,CD40LG,CD74,CD86,CD8A,CDK6,CDKN1A,CIITA,CISH,CLEC4E,CNR2,CREB1,CSK,CTSV,CXCL10,CXCR1,CXCR2,CXCR5,CYCS,CYP26B1,DGKZ,DLL1,DLL4,DUSP10,EFNB1,EIF4G2,ELK1,ENPP1,EP300,EPHA4,ETS1,EZH2,FADD,FKBP1A,FLT3LG,FOXO1,FOXP1,FURIN,FYN,GABPA,…	215
Cellular Assembly and Organization,Cellular Function and Maintenance	Organization of cytoplasm	5.8e-57	Increased	3.883	ABCC1,ABI2,ACE,ACKR1,ACP1,ACTL6B,ACTN2,ADAM10,ADAMTS4,ADD1,ADIPOQ,ADM,ADORA2A,AGER,AKAP12,AKT1,AKT2,ALDOA,AMHR2,ANGPTL4,ANP32A,ANPEP,APC2,APP,AREG,ARHGAP1,ARHGAP6,ARHGDIA,ARHGDIB,ARHGEF19,ARHGEF4,ARHGEF6,ARHGEF7,ARPC3,ARPC4,ARPC5,ASCL1,ATF2,ATG5,ATG9A,ATMIN,ATP2C1,ATP6V1D,AXL,B4GAT1,BAG4,BAX,BCL2,BCL6,BDNF,BHLHA15,BTK,C1QBP,CACNG7,CAMK2A,CAMK2G,CAPN6,CAPNS1,CARM1,CASP3,CASP6,CASQ1,CAV3,CBL,CCL5,C…	438
Cell Death and Survival,Organismal Injury and Abnormalities	Neuronal cell death	1.67e-56		-0.898	ABCA4,ABCC1,ADORA1,ADORA2A,AGER,AGTR1,AKT1,AKT2,AKT3,ANP32A,APP,AREG,ARHGAP1,ARPC3,ASCL1,ATF2,ATG12,ATG5,ATP1A2,ATP2C1,AXL,BAK1,BAX,BCL2,BCL2L1,BDNF,BID,BTG1,CACNG8,CALB1,CAMK2A,CAPNS1,CASP2,CASP3,CASP6,CASP7,CASP8,CBL,CCL4,CCL5,CCNB1,CCND1,CDC7,CDK4,CDK5,CDK5R1,CDK6,CDKN1A,CDKN1C,CDKN2D,CLK3,CLU,CREB1,CRHR1,CSF1,CTSV,CX3CL1,CX3CR1,CXCL9,CYBB,CYCS,DIABLO,DRD2,DUT,E2F3,EFNA2,EFNB1,EGLN1,ELK1,ENO2,…	257
Cellular Movement	Chemotaxis	1.99e-56	Increased	3.181	ABCC1,ACKR1,ACKR4,ADAM10,ADORA1,ADORA2A,AGER,AGTR1,AKAP12,AKT1,AKT2,APP,ARHGEF7,AXL,BDNF,C1QBP,CALCA,CASR,CBL,CCL1,CCL17,CCL18,CCL20,CCL22,CCL4,CCL5,CCND1,CCR1,CCR7,CCR8,CCR9,CD28,CD36,CD40LG,CD44,CD74,CDKN1A,CLCN3,CLU,CMKLR1,CNR2,CRK,CRKL,CSF1,CSF1R,CSF3R,CSK,CTSE,CX3CL1,CX3CR1,CXADR,CXCL10,CXCL2,CXCL6,CXCL9,CXCR1,CXCR2,CXCR5,CYBB,CYP19A1,DAPK2,DRD2,EDN1,EFNB1,EPHA2,ERBB2,FADD,FGF7,FGR,FLT3LG,FO…	204
Endocrine System Disorders,Organismal Injury and Abnormalities	Thyroid lesion	2.64e-56		-0.177	AARS2,AASDHPPT,ABCA4,ABCB10,ABCC1,ABCC8,ABCG4,ABHD16A,ABHD2,ABI2,ACACB,ACADL,ACE,ACE2,ACOT1,ACOT2,ACP1,ACSBG1,ACSL1,ACSL3,ACTN2,ADA2,ADAM10,ADAM11,ADAM29,ADAM30,ADAMTS13,ADAMTS17,ADAMTS4,ADAMTS7,ADARB2,ADD1,ADGRB2,ADGRD2,ADGRF2,ADH1A,ADIPOR2,ADRA1D,AGER,AGO3,AGPAT1,AGPAT4,AIRE,AK3,AK9,AKAP12,AKAP7,AKT1,AKT2,AKT3,ALDH1A3,ALDOA,ALOX12B,ALOX15B,ALOXE3,ALPI,AMHR2,AMT,ANGPTL4,ANPEP,AOC2,AOX1,AP3M1,APC…	1299
Cancer	Cell transformation	2.68e-56		1.716	AARS2,ABCA4,ABCC1,ABCG4,ACADL,ACE,ACKR1,ACOT1,ACOT2,ACP1,ACSL1,ACSL3,ACTL6B,ACTN2,ADA2,ADAM10,ADAM29,ADAMDEC1,ADAMTS17,ADAMTS7,ADD1,ADIPOQ,ADM,ADORA1,ADORA2A,ADRA1D,AGER,AGO3,AGTR1,AIRE,AK9,AKAP12,AKAP7,AKT1,AKT2,AKT3,ALDH1A3,ALOX12B,ALOX15B,ALOXE3,ALPI,ANGPTL4,ANP32A,ANPEP,AOX1,APC2,APEX1,APH1A,APOC1,APP,AQP2,AQP8,AREG,ARHGAP1,ARHGAP26,ARHGAP6,ARHGEF7,ASCL1,ASXL2,ATF2,ATG12,ATG2A,ATG4D,ATG5,ATG9…	1020
Cancer,Endocrine System Disorders,Organismal Injury and Abnormalities	Endocrine cancer	4.09e-56		-0.644	AARS2,AASDHPPT,ABCA4,ABCB10,ABCC1,ABCC8,ABCG4,ABHD16A,ABHD2,ABI2,ACACB,ACADL,ACE,ACE2,ACKR1,ACOT1,ACOT2,ACP1,ACSBG1,ACSL1,ACSL3,ACTL6B,ACTN2,ADA2,ADAM10,ADAM11,ADAM29,ADAM30,ADAMTS13,ADAMTS17,ADAMTS4,ADAMTS7,ADARB2,ADD1,ADGRB2,ADGRD2,ADGRF2,ADH1A,ADIPOR2,ADORA2A,ADRA1D,AGER,AGO1,AGO3,AGPAT1,AGPAT4,AGTR1,AIRE,AK3,AK9,AKAP12,AKAP7,AKT1,AKT2,AKT3,ALDH1A3,ALDOA,ALOX12B,ALOX15B,ALOXE3,ALPI,AMHR2,AMT,A…	1340
Cancer,Endocrine System Disorders,Organismal Injury and Abnormalities	Thyroid cancer	4.63e-56		0.298	AARS2,AASDHPPT,ABCA4,ABCB10,ABCC1,ABCC8,ABCG4,ABHD16A,ABHD2,ABI2,ACACB,ACADL,ACE,ACE2,ACOT1,ACOT2,ACP1,ACSBG1,ACSL1,ACSL3,ACTN2,ADA2,ADAM10,ADAM11,ADAM29,ADAM30,ADAMTS13,ADAMTS17,ADAMTS4,ADAMTS7,ADARB2,ADD1,ADGRB2,ADGRD2,ADGRF2,ADH1A,ADIPOR2,ADRA1D,AGER,AGO3,AGPAT1,AGPAT4,AIRE,AK3,AK9,AKAP12,AKAP7,AKT1,AKT2,AKT3,ALDH1A3,ALDOA,ALOX12B,ALOX15B,ALOXE3,ALPI,AMHR2,AMT,ANGPTL4,ANPEP,AOC2,AOX1,AP3M1,APC…	1295
Cancer,Organismal Injury and Abnormalities	Hematological or lymphatic system tumor	6.81e-56		-0.102	ABCA4,ABCC1,ACE,ACKR1,ACP1,ACSL1,ACSL3,ACTL6B,ADA2,ADAM10,ADAM29,ADAMDEC1,ADAMTS17,ADAMTS7,ADD1,ADIPOQ,ADORA1,ADORA2A,ADRA1D,AGER,AGTR1,AIRE,AKT1,AKT2,AKT3,ALDH1A3,ALOX12B,ALOXE3,ANGPTL4,ANPEP,APC2,APEX1,APH1A,APP,AQP8,ARHGAP1,ARHGAP26,ARHGAP6,ARHGEF7,ASXL2,ATF2,ATG4D,ATG5,ATG9A,ATP1A2,ATP2B4,AXIN2,AXL,BAK1,BAP1,BAX,BCAN,BCL2,BCL2A1,BCL2L1,BCL2L10,BCL6,BDNF,BDP1,BET1L,BGLAP,BHLHE22,BID,BLOC1S3,BM…	745
Cancer,Organismal Injury and Abnormalities	Lymphohematopoietic neoplasia	7.3e-56		-0.078	ABCA4,ABCC1,ACE,ACKR1,ACP1,ACSL1,ACSL3,ACTL6B,ADA2,ADAM10,ADAM29,ADAMDEC1,ADAMTS17,ADAMTS7,ADD1,ADIPOQ,ADORA1,ADORA2A,ADRA1D,AGER,AGTR1,AIRE,AKT1,AKT2,AKT3,ALDH1A3,ALOX12B,ALOXE3,ANGPTL4,ANPEP,APC2,APEX1,APH1A,APP,AQP8,ARHGAP1,ARHGAP26,ARHGAP6,ARHGEF7,ASXL2,ATF2,ATG4D,ATG5,ATG9A,ATP1A2,ATP2B4,AXIN2,AXL,BAK1,BAP1,BAX,BCAN,BCL2,BCL2A1,BCL2L1,BCL2L10,BCL6,BDNF,BDP1,BET1L,BGLAP,BHLHE22,BID,BLOC1S3,BM…	742
Cellular Movement	Migration of tumor cell lines	7.66e-56	Increased	4.551	ADAM10,ADIPOQ,AGER,AKAP12,AKT1,AKT2,AKT3,ALDH1A3,ALDOA,ANGPTL4,ANPEP,APOC1,APP,AQP8,AREG,ARHGDIB,ARHGEF4,ARHGEF6,ASCL1,ATG5,ATG9A,AXIN2,AXL,B4GAT1,BCL2L1,BDNF,C1QBP,CAPNS1,CASP8,CBX7,CCL1,CCL17,CCL20,CCL22,CCL4,CCL5,CCND1,CCNH,CCR7,CD36,CD44,CD99,CDH1,CDH11,CDK5,CDKN1A,CHD5,CLTC,CLU,CNR2,COL11A1,CRB3,CREB3L1,CRK,CRKL,CSF1,CSF1R,CSK,CX3CL1,CXCL10,CXCL2,CXCL9,CYP1B1,DLL1,DSE,DUSP5,E2F5,ECM1,EDN1,EF…	334
Cancer,Organismal Injury and Abnormalities	Anogenital cancer	1.26e-55		1.331	AARS2,AASDHPPT,ABCA4,ABCC1,ABCC8,ABCG4,ABHD2,ABI2,ACACB,ACE,ACE2,ACKR1,ACOT1,ACSBG1,ACSL1,ACSL3,ACTL6B,ACTN2,ADA2,ADAM10,ADAM11,ADAM29,ADAM30,ADAMDEC1,ADAMTS13,ADAMTS4,ADAMTS7,ADARB2,ADD1,ADGRB2,ADGRD2,ADGRF2,ADH1A,ADIPOQ,ADIPOR2,ADM,ADORA1,ADORA2A,ADRA1D,AGER,AGO1,AGO3,AGPAT4,AGTR1,AIRE,AK3,AK9,AKAP12,AKAP7,AKT1,AKT2,AKT3,ALDH1A3,ALDH3B1,ALDOA,ALOX12B,ALOX15B,ALOXE3,AMHR2,AMT,ANGPTL4,ANPEP,AOC2,…	1212
Cancer,Endocrine System Disorders,Organismal Injury and Abnormalities	Thyroid gland tumor	1.27e-55		0.191	AARS2,AASDHPPT,ABCA4,ABCB10,ABCC1,ABCC8,ABCG4,ABHD16A,ABHD2,ABI2,ACACB,ACADL,ACE,ACE2,ACOT1,ACOT2,ACP1,ACSBG1,ACSL1,ACSL3,ACTN2,ADA2,ADAM10,ADAM11,ADAM29,ADAM30,ADAMTS13,ADAMTS17,ADAMTS4,ADAMTS7,ADARB2,ADD1,ADGRB2,ADGRD2,ADGRF2,ADH1A,ADIPOR2,ADRA1D,AGER,AGO3,AGPAT1,AGPAT4,AIRE,AK3,AK9,AKAP12,AKAP7,AKT1,AKT2,AKT3,ALDH1A3,ALDOA,ALOX12B,ALOX15B,ALOXE3,ALPI,AMHR2,AMT,ANGPTL4,ANPEP,AOC2,AOX1,AP3M1,APC…	1297
Cellular Growth and Proliferation,Tissue Development	Proliferation of neural cells	1.3e-55		1.276	ABCC8,ADAM10,ADORA2A,AGER,AKT1,AKT2,AKT3,ANP32A,APEX1,APP,AREG,ARHGEF7,ASCL1,BAX,BCAN,BCL2,BDNF,BTG1,CABLES1,CALB1,CAMK2A,CBR1,CCL5,CCND1,CCR1,CDK4,CDK5,CDK5R1,CDK6,CDKN1A,CHN1,CHRM1,CLDN11,CLU,CNR2,CREB1,CRK,CSF1,CSF1R,CX3CL1,CX3CR1,CXCL2,CXCL9,CXCR2,CYP19A1,DDR1,DLL1,DLL4,DOK6,DRD2,DUSP10,DUSP13,DYRK1A,E2F3,EDN1,EFNB1,EFNB3,EIF4G2,EIF5A,ELK1,EP300,EPAS1,EPHA2,EPHB3,EPO,ERBB2,EZR,FARP2,FGF1,FGF7…	238
Cell Death and Survival	Cell viability of tumor cell lines	1.93e-55	Increased	3.518	ABCC1,ACE,ADIPOQ,ADORA2A,AGER,AK3,AKAP7,AKT1,AKT2,AKT3,ALDH1A3,ALDOA,APEX1,APP,AREG,ATF2,ATG4B,ATG5,ATP1A2,ATP2C1,AXL,BAX,BCL2,BCL2A1,BCL2L1,BCL6,BDNF,BHLHE40,BID,BIK,BTK,CASP2,CASP3,CASP8,CBL,CBR1,CCL18,CCNB1,CCND1,CCNG1,CD247,CD3E,CD40LG,CD44,CDH1,CDK4,CDK6,CDK8,CDKN1A,CDKN1C,CDKN2D,CERK,CES1,CKS1B,CLK3,CLU,COL1A1,COPS4,CPS1,CREB1,CRK,CRKL,CXCL2,CXCL9,CYBB,CYP3A5,DDR1,DIABLO,DNAJC24,DPP9,DUSP10…	316
Cancer,Endocrine System Disorders,Organismal Injury and Abnormalities	Thyroid carcinoma	2.03e-55		0.298	AARS2,AASDHPPT,ABCA4,ABCB10,ABCC1,ABCC8,ABCG4,ABHD16A,ABHD2,ABI2,ACACB,ACADL,ACE,ACE2,ACOT1,ACOT2,ACP1,ACSBG1,ACSL1,ACSL3,ACTN2,ADA2,ADAM10,ADAM11,ADAM29,ADAM30,ADAMTS13,ADAMTS17,ADAMTS4,ADAMTS7,ADARB2,ADD1,ADGRB2,ADGRD2,ADGRF2,ADH1A,ADIPOR2,ADRA1D,AGER,AGO3,AGPAT1,AGPAT4,AIRE,AK3,AK9,AKAP12,AKAP7,AKT1,AKT2,AKT3,ALDH1A3,ALDOA,ALOX12B,ALOX15B,ALOXE3,ALPI,AMHR2,AMT,ANGPTL4,ANPEP,AOC2,AOX1,AP3M1,APC…	1292
Cancer,Hematological Disease,Organismal Injury and Abnormalities	Hematopoietic neoplasm	2.05e-55		-0.448	ABCA4,ABCC1,ACE,ACKR1,ACP1,ACSL1,ACSL3,ACTL6B,ADA2,ADAM10,ADAM29,ADAMDEC1,ADAMTS17,ADAMTS7,ADD1,ADIPOQ,ADORA1,ADORA2A,ADRA1D,AGER,AGTR1,AIRE,AKT1,AKT2,AKT3,ALDH1A3,ALOX12B,ALOXE3,ANGPTL4,ANPEP,APC2,APEX1,APH1A,APP,AQP8,ARHGAP1,ARHGAP26,ARHGAP6,ARHGEF7,ASXL2,ATF2,ATG4D,ATG5,ATG9A,ATP1A2,ATP2B4,AXIN2,AXL,BAK1,BAP1,BAX,BCAN,BCL2,BCL2A1,BCL2L1,BCL2L10,BCL6,BDNF,BDP1,BET1L,BGLAP,BHLHE22,BID,BLOC1S3,BM…	739
Cancer,Gastrointestinal Disease,Organismal Injury and Abnormalities	Gastrointestinal tumor	6.71e-55		-0.235	AARS2,ABCA4,ABCB10,ABCC1,ABCC8,ABCG4,ABHD16A,ABHD2,ABI2,ACACB,ACE,ACE2,ACKR4,ACP1,ACSBG1,ACSL1,ACSL3,ACTL6B,ACTN2,ADA2,ADAM10,ADAM11,ADAM29,ADAM30,ADAMDEC1,ADAMTS13,ADAMTS17,ADAMTS4,ADAMTS7,ADARB2,ADD1,ADGRB2,ADGRF2,ADH1A,ADIPOQ,ADIPOR2,ADM,ADORA1,ADORA2A,ADRA1D,AGER,AGO1,AGO3,AGPAT1,AGTR1,AIRE,AK3,AK9,AKAP12,AKAP7,AKR1B10,AKT1,AKT2,AKT3,ALDH1A3,ALDOA,ALOX12B,ALOX15B,ALOXE3,AMHR2,AMT,ANGPTL4,ANPE…	1385
Cell-mediated Immune Response,Cellular Function and Maintenance,Hematological System Development and Function	T cell homeostasis	7.72e-55	Increased	3.557	ADAM10,AIRE,AKT1,AKT2,AREG,ATF2,ATG5,AXL,BAX,BCL2,BCL2A1,BCL6,BDNF,BHLHE40,BIK,BTK,CARM1,CASP3,CASP8,CBL,CCL1,CCL17,CCL22,CCL5,CCND1,CCR7,CCR9,CD247,CD27,CD28,CD3E,CD3G,CD40LG,CD74,CD86,CD8A,CDK6,CDKN1A,CIITA,CISH,CLEC4E,CNR2,CREB1,CSK,CTSV,CXCL10,CXCR1,CXCR2,CXCR5,CYP26B1,DGKZ,DLL1,DLL4,DUSP10,EFNB1,EIF4G2,ELK1,ENPP1,EP300,EPHA4,ETS1,EZH2,FADD,FKBP1A,FLT3LG,FOXO1,FOXP1,FURIN,FYN,GABPA,GBA1,GPR15…	205
Cancer,Organismal Injury and Abnormalities	Lymphohematopoietic cancer	9.18e-55		-0.576	ABCA4,ABCC1,ACE,ACKR1,ACP1,ACSL1,ACSL3,ACTL6B,ADA2,ADAM10,ADAM29,ADAMTS17,ADAMTS7,ADD1,ADIPOQ,ADORA1,ADORA2A,ADRA1D,AGER,AGTR1,AIRE,AKT1,AKT2,AKT3,ALDH1A3,ALOX12B,ALOXE3,ANGPTL4,ANPEP,APC2,APEX1,APH1A,APP,AQP8,ARHGAP1,ARHGAP26,ARHGAP6,ASXL2,ATF2,ATG4D,ATG5,ATG9A,ATP1A2,ATP2B4,AXIN2,AXL,BAK1,BAP1,BAX,BCAN,BCL2,BCL2A1,BCL2L1,BCL2L10,BCL6,BDNF,BDP1,BET1L,BGLAP,BHLHE22,BID,BLOC1S3,BMP8A,BTG1,BTK,CACN…	730
Immunological Disease,Organismal Injury and Abnormalities	Systemic autoimmune syndrome	1.11e-54		1.485	ABCB10,ABCC8,ABHD16A,ACSL1,ACSL3,ADA2,ADAM10,ADAMTS4,ADAMTS7,ADIPOQ,ADM,ADORA2A,AGER,AGPAT1,AGTR1,AIRE,AKT1,AKT2,ALDOA,AREG,ARHGDIB,ARHGEF6,ATG5,ATP2C1,BAK1,BAX,BCL2,BCL2L1,BCL2L10,BCL6,BDNF,BGLAP,CACNG1,CALCR,CALCRL,CASP3,CASP6,CASP8,CCL1,CCL17,CCL18,CCL20,CCL22,CCL4,CCL5,CCNB1,CCR1,CCR7,CCR8,CCR9,CD22,CD247,CD27,CD28,CD36,CD3E,CD3G,CD40LG,CD44,CD74,CD86,CD99,CDA,CDC42EP3,CDC7,CDH1,CDH11,CDK4,CD…	356
Cancer,Endocrine System Disorders,Organismal Injury and Abnormalities	Endocrine carcinoma	2.2e-54		-0.947	AARS2,AASDHPPT,ABCA4,ABCB10,ABCC1,ABCC8,ABCG4,ABHD16A,ABHD2,ABI2,ACACB,ACADL,ACE,ACE2,ACKR1,ACOT1,ACOT2,ACP1,ACSBG1,ACSL1,ACSL3,ACTL6B,ACTN2,ADA2,ADAM10,ADAM11,ADAM29,ADAM30,ADAMTS13,ADAMTS17,ADAMTS4,ADAMTS7,ADARB2,ADD1,ADGRB2,ADGRD2,ADGRF2,ADH1A,ADIPOR2,ADORA2A,ADRA1D,AGER,AGO1,AGO3,AGPAT1,AGPAT4,AIRE,AK3,AK9,AKAP12,AKAP7,AKT1,AKT2,AKT3,ALDH1A3,ALDOA,ALOX12B,ALOX15B,ALOXE3,ALPI,AMHR2,AMT,ANGPTL4…	1334
Organismal Injury and Abnormalities	Benign lesion	2.92e-54	Decreased	-2.435	ABCA4,ABI2,ACKR1,ACSL1,ADIPOQ,ADRA1D,AGER,AKT1,ALDH1A3,ALDOA,APOC1,APP,AQP8,ASCL1,ATF2,ATG5,ATP2C1,AXIN2,AXL,BAK1,BAP1,BCL2,BCL2L1,BDNF,BID,CALCRL,CAPN6,CBL,CBX7,CCNB1,CCND1,CCNE2,CCNH,CD44,CDC42EP3,CDC7,CDH1,CDK4,CDKN1A,CGA,CHRM1,CHRM4,CKM,CLDN11,CLDN2,CLU,COL11A1,COL1A1,COL23A1,COL5A3,COL8A2,COL9A3,CSF1,CSF1R,CTSV,CX3CL1,CYP19A1,CYP1A2,CYP1B1,CYP2F1,CYP3A5,DDR1,DDX17,DGAT1,DLL1,DPYSL4,DRD1,DRD2…	313
Cell-mediated Immune Response,Cellular Development,Cellular Function and Maintenance,Cellular Growth and Proliferation,Embryonic Development,Hematological System Development and Function,Hematopoiesis,Lymphoid Tissue Structure and Development,Organ Development,Organismal Development,Tissue Development	T cell development	4.15e-54	Increased	3.604	ADAM10,AIRE,AKT1,AKT2,AREG,ATF2,ATG5,AXL,BAX,BCL2,BCL2A1,BCL6,BDNF,BHLHE40,BIK,BTK,CARM1,CBL,CCL1,CCL17,CCL22,CCL5,CCND1,CCR7,CCR9,CD247,CD27,CD28,CD3E,CD3G,CD40LG,CD74,CD86,CD8A,CDK6,CDKN1A,CIITA,CISH,CLEC4E,CNR2,CREB1,CSK,CTSV,CXCL10,CXCR1,CXCR2,CXCR5,CYP26B1,DGKZ,DLL1,DLL4,DUSP10,EFNB1,EIF4G2,ELK1,ENPP1,EP300,EPHA4,ETS1,EZH2,FADD,FKBP1A,FLT3LG,FOXO1,FOXP1,FURIN,FYN,GABPA,GBA1,GRAP2,GRM4,HAVCR2…	201
Cancer,Hematological Disease,Organismal Injury and Abnormalities	Hematologic cancer	4.39e-54		-1.015	ABCA4,ABCC1,ACE,ACKR1,ACP1,ACSL1,ACSL3,ACTL6B,ADA2,ADAM10,ADAM29,ADAMTS17,ADAMTS7,ADD1,ADIPOQ,ADORA1,ADORA2A,ADRA1D,AGER,AGTR1,AIRE,AKT1,AKT2,AKT3,ALDH1A3,ALOX12B,ALOXE3,ANGPTL4,ANPEP,APC2,APEX1,APH1A,APP,AQP8,ARHGAP1,ARHGAP26,ARHGAP6,ASXL2,ATF2,ATG4D,ATG5,ATG9A,ATP1A2,ATP2B4,AXIN2,AXL,BAK1,BAP1,BAX,BCAN,BCL2,BCL2A1,BCL2L1,BCL2L10,BCL6,BDNF,BDP1,BET1L,BGLAP,BHLHE22,BID,BLOC1S3,BMP8A,BTG1,BTK,CACN…	726
Cancer,Organismal Injury and Abnormalities	Advanced malignant tumor	5.66e-54	Increased	2.202	ADAM10,ADIPOQ,ADM,ADORA1,ADORA2A,AGER,AKAP12,AKT1,AKT2,AKT3,ANGPTL4,ANPEP,APOC1,AQP8,ASXL2,ATG5,ATP2C1,AXIN2,AXL,B4GAT1,BAK1,BAP1,BCL2,BCL2L1,BTG1,BTK,C1QBP,CASP3,CASP8,CBL,CBR1,CCL5,CCND1,CCR7,CCR8,CD28,CD36,CD3G,CD44,CD74,CD86,CD99,CDA,CDH1,CDK4,CDK5,CDK6,CDK8,CDKN1A,CHD5,CLCN3,CLDN18,CLDN2,CLU,CNN1,COL11A1,COL1A1,COLEC12,COPB1,CREB1,CSF1,CSF1R,CSF3R,CSK,CXCL2,CXCL6,CXCL9,CXCR2,CXCR6,CYBB,CYP19…	350
Organismal Injury and Abnormalities	Visceromegaly	9.52e-54			ABCC1,ABCC8,ACE,ACE2,ACSL1,ACTN2,ADIPOQ,ADM,ADORA1,ADORA2A,ADRA1D,AGER,AGTR1,AIRE,AKAP12,AKT1,ATF2,ATG5,AXL,BAK1,BAX,BCAT2,BCL2,BCL2L1,BIK,BTK,CABIN1,CACNB3,CAMK2G,CAPNS1,CASP8,CASR,CAV3,CBL,CCND1,CCR7,CD247,CD28,CD36,CD8A,CDC42EP3,CDK5R1,CDK6,CDKN1A,CIITA,CKM,CMKLR1,CNOT3,CREB1,CRK,CSF1,CTSV,CXCR2,CYBB,CYP19A1,CYP1A2,CYP26B1,DOT1L,DRD1,DRD2,DSC2,DUSP10,DUSP5,DYRK1A,EDN1,EGLN1,EIF2AK1,ELK1,ENPP7,…	259
Cancer,Organismal Injury and Abnormalities	Incidence of tumor	1.36e-53	Decreased	-2.389	AARS2,AASDHPPT,ABCA4,ABCC1,ABCC8,ABCG4,ABHD2,ABI2,ACACB,ACE,ACE2,ACKR1,ACKR4,ACOT1,ACP1,ACSBG1,ACSL1,ACSL3,ACTL6B,ACTN2,ADA2,ADAM10,ADAM11,ADAM29,ADAM30,ADAMDEC1,ADAMTS17,ADAMTS4,ADAMTS7,ADARB2,ADD1,ADGRB2,ADGRD2,ADGRF2,ADH1A,ADIPOQ,ADIPOR2,ADM,ADORA1,ADORA2A,ADRA1D,AGER,AGO1,AGO3,AGPAT1,AGPAT4,AIRE,AK3,AK9,AKAP12,AKAP7,AKR1B10,AKT1,AKT2,AKT3,ALDH1A3,ALDOA,ALOX12B,ALOX15B,ALOXE3,AMHR2,AMT,ANGPTL4…	1317
Cancer,Organismal Injury and Abnormalities	Genitourinary carcinoma	1.84e-53		0.244	AARS2,AASDHPPT,ABCA4,ABCC1,ABCC8,ABCG4,ABHD2,ABI2,ACACB,ACE,ACE2,ACKR1,ACKR4,ACOT1,ACSBG1,ACSL1,ACSL3,ACTL6B,ACTN2,ADA2,ADAM10,ADAM11,ADAM29,ADAM30,ADAMDEC1,ADAMTS13,ADAMTS4,ADAMTS7,ADARB2,ADD1,ADGRB2,ADGRD2,ADGRF2,ADH1A,ADIPOR2,ADM,ADORA1,ADORA2A,ADRA1D,AGER,AGO1,AGO3,AGPAT4,AIRE,AK3,AK9,AKAP12,AKAP7,AKT1,AKT2,AKT3,ALDH1A3,ALDH3B1,ALDOA,ALOX12B,ALOX15B,ALOXE3,AMHR2,AMT,ANGPTL4,ANPEP,AOC2,AOX1,AP…	1205
Cancer,Organismal Injury and Abnormalities	Lymphatic system tumor	8.92e-53		-0.141	ABCC1,ACE,ACP1,ADAM10,ADAM29,ADD1,ADIPOQ,ADORA1,ADORA2A,ADRA1D,AGTR1,AIRE,AKT1,AKT2,AKT3,ALDH1A3,ALOX12B,ANPEP,APC2,APP,AQP8,ARHGAP1,ARHGAP26,ASXL2,ATF2,ATG4D,ATG5,ATG9A,ATP1A2,AXIN2,AXL,BAK1,BAP1,BAX,BCAN,BCL2,BCL2L1,BCL2L10,BCL6,BDNF,BGLAP,BHLHE22,BID,BLOC1S3,BTG1,BTK,CACNA1B,CACNA1I,CACNG3,CALCRL,CAMK2A,CAMK2G,CASP2,CASP3,CASP7,CASP8,CASQ1,CASR,CAV3,CBL,CBX7,CCL17,CCL18,CCL20,CCL22,CCL4,CCL5,C…	596
Cancer,Hematological Disease,Organismal Injury and Abnormalities	Myeloid or lymphoid neoplasm	1.3e-52		-0.942	ABCA4,ABCC1,ACE,ACKR1,ACP1,ACSL1,ACSL3,ACTL6B,ADA2,ADAM10,ADAM29,ADAMTS17,ADAMTS7,ADD1,ADIPOQ,ADORA1,ADORA2A,ADRA1D,AGER,AGTR1,AIRE,AKT1,AKT2,AKT3,ALDH1A3,ALOX12B,ALOXE3,ANGPTL4,ANPEP,APC2,APEX1,APH1A,APP,AQP8,ARHGAP1,ARHGAP26,ARHGAP6,ARHGEF7,ASXL2,ATF2,ATG4D,ATG5,ATG9A,ATP1A2,ATP2B4,AXIN2,AXL,BAK1,BAP1,BAX,BCAN,BCL2,BCL2L1,BCL2L10,BCL6,BDNF,BDP1,BET1L,BGLAP,BHLHE22,BID,BLOC1S3,BMP8A,BTG1,BTK,CAC…	726
Hematological Disease,Immunological Disease,Organismal Injury and Abnormalities	Lymphoproliferative disorder	1.85e-52		-0.956	ABCC1,ACE,ACP1,ADAM10,ADAM29,ADD1,ADIPOQ,ADORA1,ADORA2A,ADRA1D,AGER,AGTR1,AIRE,AKT1,AKT2,AKT3,ALDH1A3,ALOX12B,ANPEP,APC2,APP,AQP8,ARHGAP1,ARHGAP26,ASXL2,ATF2,ATG4D,ATG5,ATG9A,ATP1A2,AXIN2,AXL,BAK1,BAP1,BAX,BCAN,BCL2,BCL2L1,BCL2L10,BCL6,BDNF,BGLAP,BHLHE22,BID,BLOC1S3,BTG1,BTK,CACNA1B,CACNA1I,CACNG3,CALCRL,CAMK2A,CAMK2G,CASP2,CASP3,CASP7,CASP8,CASQ1,CASR,CAV3,CBL,CBX7,CCL17,CCL18,CCL20,CCL22,CCL4,C…	589
Cellular Development,Connective Tissue Development and Function,Tissue Development	Differentiation of connective tissue cells	2.74e-52		1.755	ADAMTS7,ADIPOQ,ADM,AGER,AKT1,AKT2,ALOXE3,AP1S2,AREG,ASCL1,ASXL2,ATF2,AXIN2,BCL2,BCL6,BGLAP,BMP3,BMP8A,BTK,CALCR,CAPNS1,CARM1,CASP3,CASP8,CASR,CAVIN1,CBL,CCL4,CCL5,CCND1,CCR1,CD40LG,CD44,CDK6,CDKN1A,CIITA,CLDN18,CMKLR1,CNOT3,CNR2,CREB1,CREB3L1,CRK,CSF1,CSF1R,CYP27B1,DGKZ,DIO2,DKKL1,DUSP10,DYRK1A,ECM1,EDIL3,EDN1,EFNA2,EFNB1,EGLN1,ENPP1,EP300,EPHA2,EPHB4,EPHX1,EPO,EZH2,FARP2,FGF1,FGF23,FGFR3,FLCN,FO…	225
Cancer,Gastrointestinal Disease,Organismal Injury and Abnormalities	Gastrointestinal tract cancer	4.74e-52		-0.768	AARS2,ABCA4,ABCB10,ABCC1,ABCC8,ABCG4,ABHD16A,ABHD2,ABI2,ACACB,ACE,ACE2,ACKR4,ACP1,ACSBG1,ACSL1,ACSL3,ACTL6B,ACTN2,ADA2,ADAM10,ADAM11,ADAM29,ADAM30,ADAMDEC1,ADAMTS13,ADAMTS17,ADAMTS4,ADAMTS7,ADARB2,ADD1,ADGRB2,ADGRF2,ADH1A,ADIPOQ,ADIPOR2,ADM,ADORA1,ADORA2A,ADRA1D,AGER,AGO1,AGO3,AGPAT1,AGTR1,AIRE,AK3,AK9,AKAP12,AKAP7,AKR1B10,AKT1,AKT2,AKT3,ALDH1A3,ALDOA,ALOX12B,ALOX15B,ALOXE3,AMHR2,AMT,ANGPTL4,ANPE…	1374
Cancer,Organismal Injury and Abnormalities	Lymphoid cancer	6.27e-52		-0.228	ABCC1,ACE,ACP1,ADAM10,ADAM29,ADD1,ADIPOQ,ADORA1,ADORA2A,ADRA1D,AGTR1,AIRE,AKT1,AKT2,AKT3,ALDH1A3,ALOX12B,ANPEP,APC2,APP,AQP8,ARHGAP1,ARHGAP26,ASXL2,ATF2,ATG4D,ATG5,ATG9A,ATP1A2,AXIN2,AXL,BAK1,BAP1,BAX,BCAN,BCL2,BCL2L1,BCL2L10,BCL6,BDNF,BGLAP,BHLHE22,BID,BLOC1S3,BTG1,BTK,CACNA1B,CACNA1I,CACNG3,CALCRL,CAMK2A,CAMK2G,CASP2,CASP3,CASP7,CASP8,CASQ1,CASR,CAV3,CBL,CBX7,CCL17,CCL18,CCL20,CCL22,CCL4,CCL5,C…	589
Cancer,Organismal Injury and Abnormalities	Pelvic tumor	1.02e-51		0.138	AARS2,AASDHPPT,ABCA4,ABCC1,ABCC8,ABCG4,ABHD2,ABI2,ACACB,ACE,ACE2,ACKR1,ACSBG1,ACSL1,ACSL3,ACTL6B,ACTN2,ADAM10,ADAM11,ADAM29,ADAM30,ADAMDEC1,ADAMTS13,ADAMTS4,ADAMTS7,ADARB2,ADD1,ADGRB2,ADGRD2,ADGRF2,ADH1A,ADIPOQ,ADIPOR2,ADM,ADORA1,ADORA2A,ADRA1D,AGER,AGO1,AGO3,AGPAT1,AGPAT4,AGTR1,AIRE,AK3,AK9,AKAP12,AKAP7,AKR1B10,AKT1,AKT2,AKT3,ALDOA,ALOX12B,ALOX15B,ALOXE3,AMHR2,AMT,ANGPTL4,ANPEP,AOC2,AOX1,AP1S2,A…	1171
Cellular Function and Maintenance	Function of blood cells	1.07e-51	Increased	2.091	ABCC1,ACKR4,ADAMTS13,ADIPOQ,ADORA2A,AIRE,AKT1,ANPEP,ARHGDIA,ARHGDIB,ARHGEF6,AXL,BAG4,BAK1,BAX,BCL2,BCL2A1,BCL2L1,BCL6,BHLHE40,BIK,BTK,CACNB3,CALCA,CASP2,CASP8,CBL,CCL1,CCL5,CCR1,CCR7,CD209,CD247,CD27,CD28,CD36,CD3E,CD3G,CD40LG,CD44,CD74,CD86,CD8A,CDKN1A,CHI3L1,CIITA,CLCN3,CLEC4E,CLEC7A,CMKLR1,CNR2,CR2,CREB1,CSF1,CSF1R,CSPG4,CX3CL1,CX3CR1,CXCL10,CXCR2,CYBB,DGKZ,DUSP2,DUSP4,DUSP5,ECM1,EIF2AK1,EIF5A…	185
Nervous System Development and Function	Morphology of nervous system	1.17e-51			ABCA4,ABI2,ACTL6B,ADAM10,ADAMTS4,ADIPOQ,AGTR1,AKAP12,AKT1,AKT2,AKT3,APEX1,APP,ARHGEF7,ASCL1,ASIC2,ATF2,ATG5,ATP1A2,AXL,BAK1,BAX,BCL2,BCL2L1,BDNF,BHLHE22,BID,BTG1,CACNB3,CACNG8,CALB1,CAMK2A,CASP2,CASP3,CASP6,CASP8,CCL5,CCND1,CD247,CD36,CD40LG,CD44,CD86,CDH11,CDK5,CDK5R1,CDKN1A,CELSR2,CHMP2B,CHN1,CHRM1,CHRNA9,CLCN3,CLTC,CNGB3,CNR2,CNTN6,CNTNAP1,COL1A1,COL8A2,CPLX3,CPLX4,CREB1,CRHR1,CRKL,CSF1,CSF1R,…	296
Cancer,Organismal Injury and Abnormalities	Breast or pancreatic cancer	1.63e-51		0.257	ABCA4,ABCC1,ABCC8,ABCG4,ABHD2,ABI2,ACACB,ACE,ACE2,ACKR1,ACOT1,ACTL6B,ACTN2,ADA2,ADAM10,ADAM11,ADAM29,ADAM30,ADAMDEC1,ADAMTS13,ADAMTS17,ADAMTS4,ADAMTS7,ADARB2,ADGRB2,ADGRD2,ADIPOQ,ADIPOR2,ADORA1,ADORA2A,ADRA1D,AGER,AGO1,AK3,AK9,AKAP12,AKAP7,AKT1,AKT2,AKT3,ALDH1A3,ALDH3B1,ALDOA,ALOX12B,ALOXE3,AMHR2,ANGPTL4,ANP32A,ANPEP,AOC2,AOX1,APH1A,APOC1,APOC4,APOL1,APP,AREG,ARF3,ARG2,ARHGAP6,ARHGDIA,ARHGDIB,ARH…	919
Hematological System Development and Function,Tissue Morphology	Quantity of myeloid cells	1.89e-51		0.431	ACE2,ADAM10,ADAMDEC1,ADD1,ADIPOQ,ADORA2A,AGER,AIRE,APP,ARHGDIA,ARHGDIB,ARHGEF6,ATG5,BAP1,BCL2,BCL2A1,BCL2L1,BCL6,BDNF,BID,BIK,BRCC3,CAPNS1,CASP8,CCL22,CCND1,CCR1,CD22,CD28,CD36,CD40LG,CD8A,CDK4,CDK6,CDKN1A,CERK,CISH,CLEC4E,CLEC7A,CLU,CMKLR1,CNR2,CR2,CSF1,CSF1R,CSF3R,CSK,CTSE,CTSV,CX3CL1,CX3CR1,CXCL10,CXCL2,CXCL6,CXCR2,CXCR6,CYBB,CYP19A1,CYP4A11,DDR1,DUSP5,DYRK3,ECM1,EGLN1,EIF2AK1,EPAS1,EPHA2,EPHX…	220
Organismal Injury and Abnormalities	Hypertrophy	1.98e-51		0.168	ABCC8,ACE,ACE2,ADIPOQ,ADM,ADORA1,ADORA2A,ADRA1D,AGER,AGTR1,AKT1,APP,ATF2,ATG5,BAX,BCL2,BDNF,CABIN1,CACNB3,CAMK2G,CASR,CAV3,CD36,CDK4,CDKN1A,CGA,CKM,CMKLR1,CNOT3,COL1A1,COX4I2,CREB1,CTNS,CTSV,CYBB,CYP19A1,CYP1A2,CYP1B1,DGKZ,DRD2,DSC2,DUSP10,DUSP5,DYRK1A,ECM1,EDN1,EGLN1,ELK1,EMP1,ENPP7,EP300,EPAS1,EPO,ERBB2,FGF23,FGFR3,FKBP1A,FLNB,FLT3LG,FOXO1,FSHR,FST,GAA,GATA6,GDF15,GDNF,GNA11,GNAI2,GNAQ,GPER1,GP…	190
Cellular Assembly and Organization,Cellular Function and Maintenance	Microtubule dynamics	2.46e-51	Increased	3.966	ABCC1,ABI2,ACE,ACKR1,ACP1,ACTL6B,ACTN2,ADAM10,ADAMTS4,ADIPOQ,ADM,ADORA2A,AGER,AKAP12,AKT1,ALDOA,AMHR2,ANGPTL4,ANP32A,ANPEP,APC2,APP,AREG,ARHGAP1,ARHGEF4,ARHGEF6,ARHGEF7,ARPC3,ARPC4,ASCL1,ATG5,ATG9A,ATMIN,ATP2C1,ATP6V1D,AXL,B4GAT1,BAG4,BAX,BCL2,BDNF,BTK,C1QBP,CACNG7,CAMK2A,CAMK2G,CAPNS1,CARM1,CASP3,CASP6,CAV3,CBL,CCL5,CCR7,CD3E,CD40LG,CD44,CDC42EP4,CDH1,CDK16,CDK5,CDK5R1,CDKN1A,CELSR2,CHMP2B,CHN1,…	368
Organismal Injury and Abnormalities	Fibrosis	3.21e-51		0.147	ABCB10,ABCC1,ACADL,ACE,ACE2,ACSL1,ADAM10,ADIPOQ,ADORA1,ADORA2A,ADRA1D,AGER,AGO1,AGTR1,AKAP12,AKT1,AKT2,ALPI,ARG2,ARHGDIA,ARHGEF7,ATP2B4,BAX,BCL2,BCL2L1,BCL6,BID,CALCA,CAMK2G,CAPNS1,CAV3,CBL,CCL1,CCL17,CCL18,CCL4,CCL5,CCR1,CCR7,CD27,CD28,CD36,CD40LG,CD44,CD74,CD86,CDC42EP3,CDH1,CDH11,CDK4,CDKN1A,CHI3L1,CHRM1,CHRM4,CISH,CLEC4E,CLU,CNOT3,CNR2,COL1A1,COMP,COX4I2,CREB1,CREB3L1,CSF1,CSF1R,CSF3R,CTSV,CX…	285
Cancer,Organismal Injury and Abnormalities	Multiple cancers	3.46e-51		1.419	ABCA4,ABCC1,ABCC8,ABCG4,ABHD2,ABI2,ACACB,ACE,ACE2,ACKR1,ACOT1,ACTL6B,ACTN2,ADA2,ADAM10,ADAM11,ADAM29,ADAM30,ADAMDEC1,ADAMTS4,ADAMTS7,ADARB2,ADGRB2,ADGRD2,ADIPOQ,ADIPOR2,ADORA1,ADORA2A,ADRA1D,AGER,AK3,AK9,AKAP12,AKT1,AKT2,AKT3,ALDH1A3,ALDH3B1,ALDOA,ALOX12B,ALOXE3,AMHR2,ANGPTL4,ANPEP,AOX1,APH1A,APP,AREG,ARF3,ARG2,ARHGDIA,ARHGDIB,ARHGEF7,ARPC4,ARPC5,ARPC5L,ASXL2,ATF2,ATG2A,ATG4D,ATG5,ATG9B,ATP2C1,AT…	788
Cancer,Hematological Disease,Immunological Disease,Organismal Injury and Abnormalities	Lymphocytic cancer	4.89e-51		-0.762	ABCC1,ACE,ACP1,ADAM10,ADAM29,ADD1,ADIPOQ,ADORA1,ADORA2A,ADRA1D,AGTR1,AIRE,AKT1,AKT2,AKT3,ALDH1A3,ALOX12B,ANPEP,APC2,APP,AQP8,ARHGAP1,ARHGAP26,ASXL2,ATF2,ATG4D,ATG5,ATG9A,ATP1A2,AXIN2,AXL,BAK1,BAP1,BAX,BCAN,BCL2,BCL2L1,BCL2L10,BCL6,BDNF,BGLAP,BHLHE22,BID,BLOC1S3,BTG1,BTK,CACNA1B,CACNA1I,CACNG3,CALCRL,CAMK2A,CAMK2G,CASP2,CASP3,CASP7,CASP8,CASQ1,CASR,CAV3,CBL,CBX7,CCL17,CCL18,CCL20,CCL22,CCL4,CCL5,C…	584
Cancer,Hematological Disease,Organismal Injury and Abnormalities	Malignant lymphocytic neoplasm	4.89e-51		-0.762	ABCC1,ACE,ACP1,ADAM10,ADAM29,ADD1,ADIPOQ,ADORA1,ADORA2A,ADRA1D,AGTR1,AIRE,AKT1,AKT2,AKT3,ALDH1A3,ALOX12B,ANPEP,APC2,APP,AQP8,ARHGAP1,ARHGAP26,ASXL2,ATF2,ATG4D,ATG5,ATG9A,ATP1A2,AXIN2,AXL,BAK1,BAP1,BAX,BCAN,BCL2,BCL2L1,BCL2L10,BCL6,BDNF,BGLAP,BHLHE22,BID,BLOC1S3,BTG1,BTK,CACNA1B,CACNA1I,CACNG3,CALCRL,CAMK2A,CAMK2G,CASP2,CASP3,CASP7,CASP8,CASQ1,CASR,CAV3,CBL,CBX7,CCL17,CCL18,CCL20,CCL22,CCL4,CCL5,C…	584
Cancer,Organismal Injury and Abnormalities	Invasive tumor	5.46e-51	Increased	2.107	ADAM10,ADAMTS4,ADIPOQ,ADM,ADORA1,ADORA2A,AGER,AKAP12,AKT1,AKT2,AKT3,ALDH3B1,ANGPTL4,ANPEP,AOX1,APOC1,AQP8,ARF3,ARHGEF7,ASXL2,ATG5,ATP2C1,AXIN2,AXL,B4GAT1,BAP1,BAX,BCL2,BCL2L1,BTK,C1QBP,CABLES1,CASP2,CASP3,CASP8,CAVIN1,CBL,CBR1,CCL5,CCND1,CCNE2,CCR7,CCR8,CD28,CD36,CD3G,CD44,CD86,CD99,CDA,CDC42EP3,CDC7,CDH1,CDK4,CDK5,CDK6,CDK8,CDKN1A,CHD5,CLCN3,CLDN18,CLU,CNN1,COL11A1,COL1A1,COL9A3,COLEC12,COPB1,CR…	386
Cancer,Gastrointestinal Disease,Organismal Injury and Abnormalities	Intestinal tumor	7.2e-51		-0.04	AARS2,ABCA4,ABCB10,ABCC1,ABCC8,ABCG4,ABHD16A,ABHD2,ABI2,ACACB,ACE,ACE2,ACKR4,ACSBG1,ACSL1,ACTL6B,ACTN2,ADA2,ADAM10,ADAM11,ADAM29,ADAM30,ADAMDEC1,ADAMTS13,ADAMTS17,ADAMTS4,ADAMTS7,ADARB2,ADD1,ADGRB2,ADGRF2,ADH1A,ADIPOQ,ADIPOR2,ADM,ADORA1,ADORA2A,ADRA1D,AGER,AGO1,AGO3,AGPAT1,AGTR1,AIRE,AK3,AK9,AKAP12,AKAP7,AKR1B10,AKT1,AKT2,AKT3,ALDH1A3,ALDOA,ALOX12B,ALOX15B,ALOXE3,AMHR2,AMT,ANGPTL4,ANPEP,AOC2,AOX1…	1310
Cancer,Organismal Injury and Abnormalities	Neoplasia of cells	8.59e-51		1.704	AARS2,ABCA4,ABCC1,ABCG4,ACADL,ACE,ACKR1,ACOT1,ACOT2,ACP1,ACSL1,ACSL3,ACTL6B,ACTN2,ADA2,ADAM10,ADAM29,ADAMDEC1,ADAMTS17,ADAMTS7,ADD1,ADIPOQ,ADORA1,ADORA2A,ADRA1D,AGER,AGO3,AGTR1,AIRE,AK9,AKAP12,AKAP7,AKT1,AKT2,AKT3,ALDH1A3,ALOX12B,ALOX15B,ALOXE3,ALPI,ANGPTL4,ANP32A,ANPEP,AOX1,APC2,APEX1,APH1A,APOC1,APP,AQP2,AQP8,AREG,ARHGAP1,ARHGAP26,ARHGAP6,ARHGEF7,ASCL1,ASXL2,ATF2,ATG2A,ATG4D,ATG5,ATG9A,ATG9B,AT…	996
Organismal Development,Organismal Injury and Abnormalities	Abnormal morphology of abdomen	2.04e-50			ABCB10,ACE,ACE2,ADIPOQ,AGER,AGTR1,AIRE,AKAP12,AKR1B10,AKT1,AKT2,AMHR2,ANGPTL4,APEX1,APOL1,AREG,ARHGDIA,ARHGDIB,ARL8B,ATF2,ATG5,AXL,BAK1,BAX,BCAT2,BCL2,BCL6,BDNF,BGLAP,BHLHE40,BID,BIK,BTK,CABLES1,CASP2,CASP3,CASP8,CBL,CCND1,CCNG1,CCR1,CCR7,CCR9,CCS,CD247,CD28,CD36,CD44,CD86,CD8A,CDK4,CDK6,CDKN1A,CDKN1C,CES1,CGA,CLCN3,CLDN15,CLDN18,CLEC7A,CLU,CNOT3,CRHR1,CRHR2,CRKL,CSF1,CSF1R,CXCR2,CXCR5,CYBB,CYP19…	277
Cardiovascular Disease,Cardiovascular System Development and Function,Organismal Injury and Abnormalities	Abnormal morphology of cardiovascular system	3.22e-50			ABCC1,ABCC8,ACACB,ACADL,ACE,ACE2,ACSL1,ACTN2,ADAM10,ADIPOQ,ADM,ADORA1,ADORA2A,ADRA1D,AGTR1,AKAP12,AKT1,APH1A,ARHGDIA,ATF2,ATG5,AXL,BCL2,BCL2L1,BCL6,CABIN1,CACNB3,CALCRL,CAMK2G,CAPNS1,CASP3,CASP7,CASP8,CASR,CAV3,CCND1,CCNE2,CCNF,CD36,CD40LG,CD44,CDC42EP3,CDK4,CDK5R1,CDK6,CDKN1A,CDO1,CIITA,CKM,CLEC4E,CLU,CMKLR1,CNOT3,COL8A2,CREB1,CRHR2,CRK,CRKL,CTSV,CXADR,CXCL10,CYBB,CYP19A1,DLL4,DOT1L,DRD1,DRD2,DS…	263
Cell Death and Survival,Organismal Injury and Abnormalities	Cell death of epithelial cells	3.75e-50		-0.363	ABCC1,ACE,ADIPOQ,ADORA1,AKT1,ALDH3B1,APC2,APOL1,APP,ATF2,ATG5,BAG4,BAK1,BAX,BCL2,BCL2A1,BCL2L1,BCL2L10,BCL6,BDNF,BID,BIK,CABLES1,CALB1,CALCA,CALCR,CASP12,CASP2,CASP3,CASP6,CASP7,CASP8,CASR,CBL,CCL4,CCND1,CD36,CD40LG,CD44,CDH1,CDK6,CDKN1A,CLU,CXCL10,CYCS,CYP19A1,DDX17,EDN1,ELK1,EMP1,EPHA2,EPO,ERBB2,ETS1,FADD,FAP,FGF1,FGF7,FOXO1,FYN,GDF15,GLIS2,GOT2,GPR34,GRIN2B,GRK2,HGF,HIPK2,HNF4A,HRH2,IGFBP5,IKB…	196
Cellular Growth and Proliferation,Tissue Development	Proliferation of epithelial cells	4.09e-50		1.079	ADIPOQ,ADORA2A,AGTR1,AKT1,APC2,AQP2,AREG,ATF2,BAK1,BAX,BCL2,BCL2A1,BCL2L1,BDNF,BID,CALCA,CAMK2G,CASP3,CASP8,CASR,CCL5,CCNB1,CCND1,CCNG2,CD44,CDH1,CDH11,CDK4,CDK6,CDKN1A,CDKN1C,CLDN15,CLU,COL8A2,CTSV,CXCR2,DRD2,DUSP10,EDN1,EP300,EPAS1,EPHA2,ERBB2,EREG,ERRFI1,EZH2,EZR,FADD,FGF1,FGF7,FGFR3,FLCN,FRS2,FSHR,FST,FYN,GAB2,GDF15,GDF2,GLP2R,GLUL,GNAS,GPR15LG,GPRC5A,HGF,HMGN1,HNF4A,HPN,HRH3,HTR2A,HTRA1,IGF2…	195
Connective Tissue Disorders,Inflammatory Disease,Inflammatory Response,Organismal Injury and Abnormalities,Skeletal and Muscular Disorders	Inflammation of joint	4.25e-50	Increased	2.698	ABCB10,ABCC1,ACSL1,ADAM10,ADAMTS13,ADAMTS17,ADAMTS4,ADAMTS7,ADIPOQ,ADM,ADORA2A,ADRA1D,AGER,ALDOA,AREG,ARHGDIB,ATP2C1,AXL,BCL6,BDNF,BGLAP,BHLHE40,BID,CACNA1B,CACNG1,CALCRL,CASP3,CASP5,CASP8,CCL1,CCL17,CCL18,CCL20,CCL22,CCL4,CCL5,CCNB1,CCR1,CCR7,CCR9,CD247,CD27,CD28,CD36,CD3E,CD40LG,CD44,CD74,CD86,CDA,CDH1,CDH11,CDK6,CDKN1A,CDKN2D,CENPP,CHI3L1,CIITA,CISH,CLEC4E,CLU,CNR2,COL11A1,COMP,CPA5,CR2,CSF1,C…	293
Connective Tissue Disorders,Inflammatory Disease,Organismal Injury and Abnormalities,Skeletal and Muscular Disorders	Rheumatic Disease	8.41e-50	Increased	2.885	ABCB10,ABCC1,ACSL1,ADAM10,ADAMTS13,ADAMTS17,ADAMTS4,ADAMTS7,ADIPOQ,ADM,ADORA2A,ADRA1D,AGER,ALDOA,AREG,ARHGDIB,ARPC3,ARPC5,ATP2C1,AXL,BCL6,BDNF,BGLAP,BHLHE40,BID,CACNA1B,CACNG1,CALCRL,CASP3,CASP5,CASP8,CCL1,CCL17,CCL18,CCL20,CCL22,CCL4,CCL5,CCNB1,CCR1,CCR7,CCR9,CD247,CD27,CD28,CD36,CD3E,CD40LG,CD44,CD74,CD86,CDA,CDH1,CDH11,CDK6,CDKN1A,CDKN2D,CENPP,CHI3L1,CIITA,CISH,CLEC4E,CLU,CNR2,COL11A1,COL1A1,C…	306
Cancer,Gastrointestinal Disease,Organismal Injury and Abnormalities	Large intestine neoplasm	9.78e-50		0.379	AARS2,ABCA4,ABCB10,ABCC1,ABCC8,ABCG4,ABHD16A,ABHD2,ABI2,ACACB,ACE,ACE2,ACKR4,ACSBG1,ACSL1,ACTL6B,ACTN2,ADA2,ADAM10,ADAM11,ADAM29,ADAM30,ADAMDEC1,ADAMTS13,ADAMTS17,ADAMTS4,ADAMTS7,ADARB2,ADD1,ADGRB2,ADGRF2,ADH1A,ADIPOQ,ADIPOR2,ADM,ADORA1,ADORA2A,ADRA1D,AGER,AGO1,AGO3,AGPAT1,AGTR1,AIRE,AK3,AK9,AKAP12,AKAP7,AKR1B10,AKT1,AKT2,AKT3,ALDH1A3,ALDOA,ALOX12B,ALOX15B,ALOXE3,AMHR2,AMT,ANGPTL4,ANPEP,AOC2,AOX1…	1305
Cellular Movement	Cellular infiltration	1.42e-49		0.248	ACE2,ACKR1,ADAMTS13,ADIPOQ,ADM,ADORA2A,AGER,AIRE,AKT1,ALDOA,APP,AREG,ATG5,AXL,BDNF,BID,CASP8,CAV3,CBL,CCL18,CCL20,CCL22,CCL4,CCL5,CCR1,CCR7,CD247,CD28,CD36,CD40LG,CD44,CD86,CDKN1A,CES1,CHRNA9,CIITA,CLEC4E,CMKLR1,CNR2,CSF1,CSF1R,CX3CL1,CX3CR1,CXCL10,CXCL2,CXCL9,CXCR2,CXCR5,CYBB,CYP19A1,CYP1A2,CYP26B1,DRD2,EDIL3,EDN1,EGLN1,ENO1,EPAS1,EPHA2,EPHX2,EPO,ERBB2,ETS1,EZR,FLT3LG,FOXA2,FST,GBA1,GDF2,GJB2,GL…	194
Cellular Development,Cellular Growth and Proliferation,Hematological System Development and Function,Lymphoid Tissue Structure and Development	Cell proliferation of T lymphocytes	1.48e-49		1.29	ABI2,ACKR4,ADORA2A,AGER,AGO1,AIRE,AKT1,ARG2,ARHGDIA,ARHGDIB,ARHGEF6,ATF2,ATG5,AXL,BAX,BCL2,BCL2L1,BCL6,BHLHE40,BID,C1QBP,CASP3,CASP8,CBL,CCL17,CCL22,CCL4,CCL5,CCR7,CD209,CD247,CD27,CD28,CD36,CD3E,CD3G,CD40LG,CD44,CD74,CD86,CD8A,CD99,CDH1,CDK6,CDKN1A,CIITA,CISH,CREB1,DGKZ,DLG5,DLL4,DRD2,DUSP10,DUSP5,EFNB1,EFNB3,EGR4,EPO,ETS1,FADD,FKBP1A,FLT3LG,FOXO1,FYN,GAB2,GAD2,GCH1,GNAI2,GNAS,GNG3,GRAP2,HAVCR2,…	210
Cancer,Organismal Injury and Abnormalities	Metastasis	2.3e-49	Increased	2.266	ADAM10,ADIPOQ,ADM,ADORA1,ADORA2A,AGER,AKAP12,AKT1,AKT2,AKT3,ANGPTL4,ANPEP,APOC1,AQP8,ASXL2,ATG5,ATP2C1,AXIN2,AXL,B4GAT1,BAP1,BCL2,BCL2L1,BTK,C1QBP,CASP3,CASP8,CBL,CBR1,CCL5,CCND1,CCR7,CCR8,CD28,CD36,CD3G,CD44,CD86,CD99,CDA,CDH1,CDK4,CDK5,CDK6,CDK8,CDKN1A,CHD5,CLCN3,CLDN18,CLU,CNN1,COL11A1,COL1A1,COLEC12,COPB1,CREB1,CSF1,CSF1R,CSF3R,CXCL2,CXCL6,CXCL9,CXCR2,CXCR6,CYBB,CYP19A1,CYP1B1,CYP3A5,CYP4A11,…	323
Cell-To-Cell Signaling and Interaction	Interaction of blood cells	3.66e-49	Increased	4.016	ACKR1,ADAM10,ADAMTS13,ADIPOQ,ADORA1,ADORA2A,AGER,AKT1,AKT2,APP,AXL,BTK,CALCA,CCL1,CCL17,CCL20,CCL22,CCL4,CCL5,CCND1,CCR1,CCR7,CCR9,CD209,CD22,CD28,CD36,CD3E,CD40LG,CD44,CD74,CD86,CD99,CDH1,CHST4,CLU,CMKLR1,CNR2,CR2,CSF1,CSF3R,CSK,CX3CL1,CX3CR1,CXCL10,CXCL2,CXCL9,CXCR1,CXCR2,CYBB,DLL1,DRD2,EFNB1,EPHA4,EZR,F8,F9,FCGR1A,FGF1,FGR,FOXO1,FYN,GAB2,GDF15,GLRX,GNAI2,HGF,HLA-DMA,ICAM2,ICAM4,ICOS,IL13,IL17A…	164
Cell-To-Cell Signaling and Interaction	Binding of blood cells	4.48e-49	Increased	4.033	ACKR1,ADAM10,ADAMTS13,ADIPOQ,ADORA1,ADORA2A,AGER,AKT1,AKT2,APP,AXL,BTK,CALCA,CCL1,CCL17,CCL20,CCL22,CCL4,CCL5,CCND1,CCR1,CCR7,CCR9,CD209,CD22,CD28,CD36,CD3E,CD40LG,CD44,CD74,CD86,CD99,CDH1,CHST4,CLU,CMKLR1,CNR2,CR2,CSF1,CSF3R,CSK,CX3CL1,CX3CR1,CXCL10,CXCL2,CXCL9,CXCR1,CXCR2,CYBB,DLL1,DRD2,EFNB1,EPHA4,EZR,F8,F9,FCGR1A,FGF1,FGR,FOXO1,FYN,GAB2,GDF15,GLRX,GNAI2,HGF,HLA-DMA,ICAM2,ICAM4,ICOS,IL13,IL17A…	163
Cancer,Organismal Injury and Abnormalities	Frequency of tumor	6.32e-49	Decreased	-2.231	AARS2,AASDHPPT,ABCA4,ABCC1,ABCC8,ABCG4,ABHD2,ABI2,ACACB,ACE,ACE2,ACKR4,ACOT1,ACP1,ACSBG1,ACSL1,ACSL3,ACTL6B,ACTN2,ADA2,ADAM10,ADAM11,ADAM29,ADAM30,ADAMDEC1,ADAMTS17,ADAMTS4,ADAMTS7,ADARB2,ADD1,ADGRB2,ADGRD2,ADGRF2,ADH1A,ADIPOQ,ADIPOR2,ADM,ADORA1,ADORA2A,ADRA1D,AGER,AGO1,AGO3,AGPAT1,AGPAT4,AIRE,AK3,AK9,AKAP12,AKAP7,AKR1B10,AKT1,AKT2,AKT3,ALDH1A3,ALDOA,ALOX12B,ALOX15B,ALOXE3,AMHR2,AMT,ANGPTL4,ANP32…	1277
Hematological System Development and Function,Lymphoid Tissue Structure and Development,Tissue Morphology	Quantity of T lymphocytes	1.52e-48		1.51	ABCB10,ACKR4,ADAM10,ADIPOQ,ADORA2A,AIRE,AKT3,ANPEP,APP,ARHGDIA,ARHGDIB,ARHGEF6,ATG5,BAX,BCL2,BCL2A1,BCL2L1,BDNF,BHLHE40,BIK,BTK,C1QBP,CALCA,CAMK2G,CARM1,CASP3,CASP8,CBL,CCL4,CCL5,CCR1,CCR7,CCR9,CD247,CD27,CD28,CD3E,CD3G,CD40LG,CD44,CD74,CD86,CD8A,CDK6,CDKN1A,CHI3L1,CHST4,CIITA,CISH,CMKLR1,CREB1,CSF1,CTSE,CTSV,CXCL10,CXCR2,CYP27B1,DDR1,DGAT1,DIABLO,DLL1,DLL4,DUSP10,DUSP5,EFNB1,EGR4,EP300,EPHA4,EPH…	203
Cancer,Gastrointestinal Disease,Organismal Injury and Abnormalities	Intestinal cancer	1.7e-48		-0.259	AARS2,ABCA4,ABCB10,ABCC1,ABCC8,ABCG4,ABHD16A,ABHD2,ABI2,ACACB,ACE,ACE2,ACKR4,ACSBG1,ACSL1,ACTL6B,ACTN2,ADA2,ADAM10,ADAM11,ADAM29,ADAM30,ADAMDEC1,ADAMTS13,ADAMTS17,ADAMTS4,ADAMTS7,ADARB2,ADD1,ADGRB2,ADGRF2,ADH1A,ADIPOQ,ADIPOR2,ADM,ADORA1,ADORA2A,ADRA1D,AGER,AGO1,AGO3,AGPAT1,AGTR1,AIRE,AK3,AK9,AKAP12,AKAP7,AKR1B10,AKT1,AKT2,AKT3,ALDH1A3,ALDOA,ALOX12B,ALOX15B,ALOXE3,AMHR2,AMT,ANGPTL4,ANPEP,AOC2,AOX1…	1299
Cancer,Organismal Injury and Abnormalities,Reproductive System Disease	Mammary tumor	2.14e-48		1.125	ABCC1,ABI2,ACACB,ACE,ACKR1,ACOT1,ACTL6B,ACTN2,ADA2,ADAM11,ADAM30,ADAMTS4,ADARB2,ADIPOQ,ADORA1,ADRA1D,AGER,AK9,AKAP12,AKT1,AKT2,AKT3,ALDH1A3,ALDH3B1,ALDOA,ALOX12B,AMHR2,ANGPTL4,ANPEP,AOX1,APH1A,APP,AREG,ARF3,ARHGDIA,ARHGDIB,ARHGEF7,ARPC4,ARPC5,ARPC5L,ASXL2,ATF2,ATG2A,ATG9B,ATP2C1,ATP6V0C,AXIN2,AXL,BABAM2,BAG4,BAK1,BAP1,BAX,BCL2,BCL2A1,BCL2L1,BCL6,BGLAP,BHLHE40,BTK,C1QBP,CABLES1,CACNA1B,CACNA1I,CAM…	645
Cancer,Hematological Disease,Organismal Injury and Abnormalities	Neoplasia of blood cells	2.31e-48		-0.938	ABCA4,ABCC1,ACE,ACKR1,ACP1,ACSL1,ACSL3,ACTL6B,ADA2,ADAM10,ADAM29,ADAMDEC1,ADAMTS17,ADAMTS7,ADIPOQ,ADORA1,ADORA2A,ADRA1D,AGER,AGTR1,AIRE,AKT1,AKT2,AKT3,ALOX12B,ALOXE3,ANGPTL4,ANPEP,APC2,APEX1,APH1A,APP,AQP8,ARHGAP1,ARHGAP26,ARHGAP6,ARHGEF7,ASXL2,ATF2,ATG4D,ATG5,ATG9A,ATP1A2,ATP2B4,AXIN2,AXL,BAK1,BAP1,BAX,BCAN,BCL2,BCL2L1,BCL2L10,BCL6,BDNF,BDP1,BET1L,BGLAP,BHLHE22,BID,BLOC1S3,BMP8A,BTG1,BTK,CACNA1B…	690
Organismal Development	Growth of organism	2.7e-48		1.316	ABCC1,ADD1,ADIPOQ,ADORA1,AGO1,AGO3,AKT1,AKT2,ALOX15B,ALPI,APH1A,APP,AQP2,AREG,ARHGAP1,ARPP19,ASCL1,ATF2,ATG5,ATP6V0C,ATP6V1G2,BAX,BCL2,BCL2A1,BCL2L1,BCL2L10,BDNF,CALB1,CASP2,CASP8,CBL,CCL20,CCND1,CD36,CD44,CDC7,CDK4,CDK6,CDKN1A,CLU,CMKLR1,CNR2,COMP,CRCP,CREB1,CSF1,CX3CL1,CX3CR1,CXCL2,DCTN1,DGKZ,DHX15,DIO2,DLL1,DLL4,DRD1,DRD2,DYRK1A,E2F3,EDN1,EFNB1,EGLN1,EHHADH,EHMT1,EIF4A1,ENPP1,EP300,EPAS1,ERBB2…	253
Cell-To-Cell Signaling and Interaction,Hematological System Development and Function	Binding of leukocytes	3.36e-48	Increased	4.448	ADAM10,ADAMTS13,ADIPOQ,ADORA1,ADORA2A,AGER,AKT2,APP,AXL,BTK,CALCA,CCL1,CCL17,CCL20,CCL22,CCL4,CCL5,CCND1,CCR1,CCR7,CCR9,CD209,CD22,CD28,CD36,CD3E,CD40LG,CD44,CD74,CD86,CD99,CDH1,CHST4,CLU,CMKLR1,CNR2,CR2,CSF1,CSF3R,CSK,CX3CL1,CX3CR1,CXCL10,CXCL2,CXCL9,CXCR1,CXCR2,CYBB,DLL1,DRD2,EZR,FCGR1A,FGF1,FGR,FOXO1,FYN,GAB2,GDF15,GLRX,GNAI2,HGF,HLA-DMA,ICAM2,ICOS,IL13,IL17A,IL33,IL6R,IL6ST,IL7,IL7R,INS,ITGA5…	152
Cancer,Organismal Injury and Abnormalities	Pelvic cancer	3.57e-48		0.797	AARS2,AASDHPPT,ABCA4,ABCC1,ABCC8,ABCG4,ABHD2,ABI2,ACACB,ACE,ACE2,ACSBG1,ACSL1,ACSL3,ACTL6B,ACTN2,ADAM10,ADAM11,ADAM29,ADAM30,ADAMDEC1,ADAMTS13,ADAMTS4,ADAMTS7,ADARB2,ADD1,ADGRB2,ADGRD2,ADGRF2,ADH1A,ADIPOQ,ADIPOR2,ADM,ADORA1,ADORA2A,ADRA1D,AGER,AGO1,AGO3,AGPAT1,AGPAT4,AGTR1,AIRE,AK3,AK9,AKAP12,AKAP7,AKR1B10,AKT1,AKT2,AKT3,ALDOA,ALOX12B,ALOX15B,ALOXE3,AMHR2,AMT,ANGPTL4,ANPEP,AOC2,AOX1,AP1S2,AP3S2,A…	1149
Cancer,Gastrointestinal Disease,Organismal Injury and Abnormalities	Malignant neoplasm of large intestine	3.72e-48		-0.155	AARS2,ABCA4,ABCB10,ABCC1,ABCC8,ABCG4,ABHD16A,ABHD2,ABI2,ACACB,ACE,ACE2,ACKR4,ACSBG1,ACSL1,ACTL6B,ACTN2,ADA2,ADAM10,ADAM11,ADAM29,ADAM30,ADAMDEC1,ADAMTS13,ADAMTS17,ADAMTS4,ADAMTS7,ADARB2,ADD1,ADGRB2,ADGRF2,ADH1A,ADIPOQ,ADIPOR2,ADM,ADORA1,ADORA2A,ADRA1D,AGER,AGO1,AGO3,AGPAT1,AGTR1,AIRE,AK3,AK9,AKAP12,AKAP7,AKR1B10,AKT1,AKT2,AKT3,ALDH1A3,ALDOA,ALOX12B,ALOX15B,ALOXE3,AMHR2,AMT,ANGPTL4,ANPEP,AOC2,AOX1…	1297
Endocrine System Disorders,Gastrointestinal Disease,Metabolic Disease,Organismal Injury and Abnormalities	Diabetes mellitus	4.39e-48		-0.611	ABCC8,ABHD16A,ACACB,ACE,ACE2,ACOT1,ACOT2,ACSBG1,ACSL1,ADIPOQ,ADIPOR2,ADORA1,ADORA2A,ADRA1D,AGER,AGPAT1,AGPAT4,AGTR1,AIRE,AKT1,AKT2,ANPEP,AOX1,APOC1,APOO,ARG2,ARHGEF6,ATG5,ATP1A2,ATP2B4,BAX,BCAT2,BCL2,BCL2L1,BCL6,BDNF,BGLAP,BHLHA15,BHLHE40,CACNA1B,CACNG1,CACNG2,CALB1,CALCR,CASP3,CASP8,CASR,CAVIN1,CCL22,CCL4,CCL5,CCND1,CCNF,CCNG1,CCR1,CCR7,CCR8,CCR9,CD22,CD27,CD28,CD36,CD3E,CD3G,CD40LG,CD44,CD74,CD…	374
Cell Cycle	Cell cycle progression	4.45e-48		0.36	ADM,AKT1,AKT2,ALOX15B,APP,AREG,ARPC5,ARPP19,ASCL1,ATG5,AXL,BAK1,BAP1,BAX,BCL2,BCL2A1,BCL2L1,BCL6,BTG1,BTK,C1QBP,CABLES1,CAMK2A,CAMK2G,CASP2,CASP3,CBL,CBX3,CBX7,CCNB1,CCNB3,CCND1,CCNE2,CCNF,CCNG1,CCNG2,CCNH,CD28,CD3E,CD40LG,CD44,CDC7,CDH1,CDK4,CDK5,CDK5R1,CDK6,CDKN1A,CDKN1C,CDKN2D,CHMP1A,CHMP2B,CHMP6,CKS1B,CLK3,CLTC,CLU,COL1A1,COPZ1,CREB1,CRK,CSF1,CSF1R,CSK,CXCL10,CYP26B1,DDX17,DGKZ,DIABLO,DOT1L,D…	300
Cellular Movement,Hematological System Development and Function,Immune Cell Trafficking	Cell movement of mononuclear leukocytes	4.75e-48		1.972	ABCC1,ACE2,ACKR1,ADAM10,ADIPOQ,ADORA2A,AGER,AIRE,AKT1,APP,ATG5,AXL,BCL2,BTK,CALCA,CASR,CCL1,CCL17,CCL18,CCL20,CCL22,CCL4,CCL5,CCR1,CCR7,CCR8,CCR9,CD209,CD22,CD247,CD28,CD40LG,CD44,CD74,CD86,CD8A,CD99,CHRNA9,CHST4,CIITA,CLTC,CMKLR1,CNR2,COL1A1,CRK,CRKL,CTSV,CX3CL1,CX3CR1,CXCL10,CXCL6,CXCL9,CXCR1,CXCR2,CXCR5,CYP26B1,DRD2,ECM1,EFNB1,EFNB3,ERBB2,ETS1,EZR,FLT3LG,FOXO1,FYN,GDF2,GJB2,GLIS2,GNA11,GNAI2,G…	187
Cellular Function and Maintenance	Function of leukocytes	1.06e-47		1.893	ABCC1,ACKR4,ADIPOQ,ADORA2A,AIRE,AKT1,ANPEP,ARHGDIA,ARHGDIB,ARHGEF6,AXL,BAG4,BCL2,BCL2A1,BCL2L1,BCL6,BHLHE40,BIK,BTK,CACNB3,CALCA,CASP2,CASP8,CBL,CCL1,CCL5,CCR1,CCR7,CD209,CD247,CD27,CD28,CD36,CD3E,CD3G,CD40LG,CD44,CD74,CD86,CD8A,CHI3L1,CIITA,CLCN3,CLEC4E,CLEC7A,CMKLR1,CNR2,CR2,CREB1,CSF1,CSF1R,CSPG4,CX3CL1,CX3CR1,CXCL10,CXCR2,CYBB,DGKZ,DUSP2,DUSP4,DUSP5,ECM1,EIF5A,ETS1,FADS2,FCAMR,FCGR1A,FGR,FLT3…	168
Cancer,Organismal Injury and Abnormalities,Reproductive System Disease	Breast or ovarian cancer	1.27e-47		1.267	ABCA4,ABCC1,ABCC8,ABCG4,ABHD2,ABI2,ACACB,ACE,ACE2,ACKR1,ACOT1,ACTL6B,ACTN2,ADA2,ADAM10,ADAM11,ADAM30,ADAMDEC1,ADAMTS4,ADAMTS7,ADARB2,ADGRB2,ADGRD2,ADIPOR2,ADORA1,ADORA2A,ADRA1D,AGER,AK3,AK9,AKAP12,AKT1,AKT2,AKT3,ALDH1A3,ALDH3B1,ALDOA,ALOX12B,ALOXE3,AMHR2,ANGPTL4,ANPEP,AOX1,APH1A,APP,AREG,ARF3,ARG2,ARHGDIA,ARHGDIB,ARHGEF7,ARPC4,ARPC5,ARPC5L,ASXL2,ATF2,ATG2A,ATG5,ATG9B,ATP2C1,ATP6V0C,AXIN2,AXL,BABA…	762
Infectious Diseases,Organismal Injury and Abnormalities	Infection by RNA virus	1.67e-47	Increased	4.387	ACACB,ACE,ACE2,ACSL1,ADAM10,ADIPOQ,ADM,ADORA1,ADORA2A,AGER,AGO3,AGTR1,AKT1,ALPI,ANPEP,AP1S2,APEX1,APOL1,APOL2,APP,ARHGEF19,ARPC3,ARPC5,ASXL2,ATG12,ATG5,ATMIN,ATP5PO,ATP6V0B,ATP6V0C,ATP6V0D1,AXL,BCL2,BCL2L1,CACNB3,CACNG1,CALCA,CAPN5,CAPN6,CBL,CCL17,CCL20,CCL4,CCL5,CCR1,CCR7,CCR9,CD209,CD22,CD28,CD36,CD3G,CD40LG,CD44,CD74,CD86,CD8A,CDC42EP3,CDH1,CDH15,CDK15,CDK5,CDKN1A,CHI3L1,CHRFAM7A,CHRNA9,CHST1,…	319
Embryonic Development,Organismal Development	Development of head	3.52e-47		1.7	ABCA4,ABI2,ACE2,ADAM10,ADORA2A,AIRE,AKT1,AKT3,ALDH1A3,ANGPTL4,AP1S2,APH1A,APP,AREG,ASCL1,ATF2,ATG5,ATP1A2,AXIN2,AXL,BAX,BCAN,BCL2,BCL2L1,BDNF,BHLHE22,BID,BLOC1S3,CASP2,CASP3,CASP6,CASR,CCL1,CCND1,CCNF,CD247,CD36,CD3E,CDH1,CDK4,CDK5,CDK5R1,CDK6,CDKN1A,CELSR2,CGA,CHRNA9,CLCN3,CLU,CNR2,COL11A1,COL1A1,COL8A2,CPLX3,CPLX4,CREB1,CRK,CRKL,CSF1,CSF1R,CSPG4,CTNS,CX3CL1,CX3CR1,CXADR,CYP19A1,CYP1B1,CYP26B1,D…	299
Cancer,Organismal Injury and Abnormalities,Reproductive System Disease	Breast or gynecological cancer	4.49e-47		1.346	AARS2,AASDHPPT,ABCA4,ABCC1,ABCC8,ABCG4,ABHD2,ABI2,ACACB,ACE,ACE2,ACKR1,ACOT1,ACSBG1,ACSL1,ACSL3,ACTL6B,ACTN2,ADA2,ADAM10,ADAM11,ADAM29,ADAM30,ADAMDEC1,ADAMTS4,ADAMTS7,ADARB2,ADD1,ADGRB2,ADGRD2,ADGRF2,ADH1A,ADIPOQ,ADIPOR2,ADM,ADORA1,ADORA2A,ADRA1D,AGER,AGO1,AGO3,AGPAT4,AK3,AK9,AKAP12,AKAP7,AKT1,AKT2,AKT3,ALDH1A3,ALDH3B1,ALDOA,ALOX12B,ALOX15B,ALOXE3,AMHR2,ANGPTL4,ANPEP,AOC2,AOX1,AP1S2,AP3S2,APH1A,A…	1068
Cardiovascular System Development and Function,Organ Morphology,Organismal Development	Morphology of heart	4.63e-47			ABCC1,ABCC8,ACACB,ACADL,ACE,ACE2,ACSL1,ACTN2,ADAM10,ADIPOQ,ADM,ADORA1,ADORA2A,ADRA1D,AGTR1,AKAP12,AKT1,AKT3,APH1A,ARG2,ARHGAP1,ATF2,ATG5,BCL2,BCL2L1,BCL6,CABIN1,CACNB3,CALCRL,CAMK2G,CAPNS1,CASP3,CASP7,CASP8,CASR,CAV3,CCND1,CD36,CDC42EP3,CDK4,CDK5R1,CDK6,CDKN1A,CIITA,CKM,CLEC4E,CLU,CMKLR1,CNMD,CNOT3,CREB1,CRK,CRKL,CTSV,CXADR,CYBB,CYP19A1,DGAT1,DOT1L,DRD1,DRD2,DSC2,DUSP10,DUSP5,DYRK1A,EDN1,EGLN1,EI…	247
Cancer,Gastrointestinal Disease,Organismal Injury and Abnormalities	Gastrointestinal carcinoma	7.78e-47		-1.285	AARS2,ABCA4,ABCB10,ABCC1,ABCC8,ABCG4,ABHD16A,ABHD2,ABI2,ACACB,ACE,ACE2,ACKR4,ACP1,ACSBG1,ACSL1,ACSL3,ACTL6B,ACTN2,ADA2,ADAM10,ADAM11,ADAM29,ADAM30,ADAMDEC1,ADAMTS13,ADAMTS17,ADAMTS4,ADAMTS7,ADARB2,ADD1,ADGRB2,ADGRF2,ADH1A,ADIPOQ,ADIPOR2,ADM,ADORA1,ADORA2A,ADRA1D,AGER,AGO1,AGO3,AGPAT1,AGTR1,AIRE,AK3,AK9,AKAP12,AKAP7,AKR1B10,AKT1,AKT2,AKT3,ALDH1A3,ALDOA,ALOX12B,ALOX15B,ALOXE3,AMHR2,AMT,ANGPTL4,ANPE…	1323
Cell Morphology,Cellular Assembly and Organization,Cellular Function and Maintenance	Formation of cellular protrusions	8.38e-47	Increased	4.002	ABI2,ACE,ACKR1,ACP1,ACTL6B,ACTN2,ADAM10,ADAMTS4,ADIPOQ,ADORA2A,AGER,AKAP12,AKT1,ALDOA,AMHR2,ANGPTL4,ANPEP,APP,AREG,ARHGAP1,ARHGEF4,ARHGEF6,ARHGEF7,ARPC3,ARPC4,ASCL1,ATG5,ATG9A,ATMIN,ATP6V1D,B4GAT1,BAX,BCL2,BDNF,BTK,C1QBP,CACNG7,CAMK2A,CAMK2G,CAPNS1,CARM1,CASP3,CASP6,CCL5,CCR7,CD3E,CD44,CDC42EP4,CDH1,CDK16,CDK5,CDK5R1,CDKN1A,CELSR2,CHMP2B,CHN1,CKM,CLU,CNR2,CNTNAP1,CREB1,CRHR1,CRK,CRKL,CSF1,CX3CL1,…	312
Cancer,Organismal Injury and Abnormalities	Breast or colorectal cancer	8.9e-47		0.429	AARS2,ABCA4,ABCC1,ABCC8,ABHD2,ABI2,ACACB,ACE,ACE2,ACKR1,ACKR4,ACOT1,ACSL1,ACTL6B,ACTN2,ADA2,ADAM10,ADAM11,ADAM29,ADAM30,ADAMTS4,ADARB2,ADD1,ADGRB2,ADH1A,ADIPOQ,ADIPOR2,ADM,ADORA1,ADORA2A,ADRA1D,AGER,AGO3,AGPAT1,AK3,AK9,AKAP12,AKAP7,AKR1B10,AKT1,AKT2,AKT3,ALDH1A3,ALDH3B1,ALDOA,ALOX12B,AMHR2,ANGPTL4,ANPEP,AOC2,AOX1,APEX1,APH1A,APOC1,APP,AQP8,AREG,ARF3,ARHGAP1,ARHGDIA,ARHGDIB,ARHGEF4,ARHGEF6,ARHGEF7…	1068
Cancer,Cellular Development,Cellular Growth and Proliferation,Organismal Injury and Abnormalities,Tumor Morphology	Proliferation of tumor cells	1.22e-46		0.708	ADAM10,ADIPOQ,AKT1,AREG,ATF2,ATMIN,BCAN,BCL2,BCL2L1,BIK,BTK,CACYBP,CASP2,CASP3,CASR,CCL18,CCND1,CD40LG,CD44,CDH1,CDK4,CDK5,CDK6,CDKN1A,CDKN1C,CSF1,CSF1R,CSF3R,CSPG4,CTSV,CXCR2,CYP19A1,CYP27B1,DLL4,EDN1,ELK1,EPHA2,ERBB2,EZH2,EZR,FAP,FGF1,FGFR3,FOSL1,FOXO1,FST,GCH1,GDF15,GDF2,GDNF,GRK2,HDAC1,HDAC3,HGF,HMGA2,HPN,ID3,IGF2,IGFBP5,IGFBP7,IKBKE,IL13,IL17A,IL1RN,IL6R,IL6ST,IL7,INHBB,IRS1,JAG1,JAK2,KIT,KI…	171
Cancer,Hematological Disease,Immunological Disease,Organismal Injury and Abnormalities	Neoplasia of leukocytes	1.31e-46		-0.564	ABCC1,ACE,ACP1,ADAM10,ADAM29,ADAMDEC1,ADIPOQ,ADORA1,ADORA2A,ADRA1D,AGTR1,AIRE,AKT1,AKT2,AKT3,ALOX12B,ANPEP,APC2,APP,AQP8,ARHGAP1,ARHGAP26,ASXL2,ATF2,ATG4D,ATG5,ATG9A,ATP1A2,AXIN2,AXL,BAK1,BAP1,BAX,BCAN,BCL2,BCL2L1,BCL2L10,BCL6,BDNF,BGLAP,BHLHE22,BID,BLOC1S3,BTG1,BTK,CACNA1B,CACNA1I,CACNG3,CALCRL,CASP2,CASP3,CASP7,CASP8,CASR,CAV3,CBL,CBX7,CCL17,CCL18,CCL20,CCL22,CCL4,CCL5,CCNB1,CCNB3,CCND1,CCNG2,C…	544
Neurological Disease,Organismal Injury and Abnormalities	Motor dysfunction or movement disorder	1.67e-46	Decreased	-3.156	ACP1,ACTL6B,ACTN2,ADORA1,ADORA2A,ADRA1D,AKT1,AOX1,AP1S2,APP,ARHGDIB,ARHGEF7,ARPP19,ASCL1,ATG5,ATP1A2,ATP5F1E,ATP5PO,B4GAT1,BAX,BCL2,BCL2L1,BCL6,BDNF,BHLHE22,BHLHE40,BID,CACNA1B,CACNA1I,CACNB3,CACNG2,CACNG7,CALB1,CAMK2A,CAPNS1,CASP2,CASP3,CASP6,CASP7,CASP8,CASQ1,CCL4,CCL5,CD44,CD74,CDH11,CDK5,CDK5R1,CDKN1A,CDKN1C,CDO1,CERK,CHI3L1,CHN1,CHRM1,CHRM4,CHRNA9,CIITA,CLCN3,CLDN11,CLU,CMKLR1,CNR2,CNTNAP1,C…	341
Neurological Disease,Organismal Injury and Abnormalities,Skeletal and Muscular Disorders	Neuromuscular disease	4.74e-46		0.549	AARS2,ACP1,ACTL6B,ACTN2,ADAM10,ADORA1,ADORA2A,ADRA1D,AGTR1,AKT1,AOX1,AP1S2,APP,AREG,ARHGDIB,ARHGEF7,ARPP19,ASCL1,ATG5,ATP1A2,ATP2C1,ATP5F1E,ATP5PO,AXL,B4GAT1,BAX,BCL2,BCL2L1,BCL6,BDNF,BHLHE40,BTK,CACNA1B,CACNB3,CALB1,CAMK2A,CAPNS1,CASP2,CASP3,CASP6,CASP7,CASP8,CASQ1,CCL4,CCL5,CD3G,CD44,CD74,CD86,CDK5,CDK5R1,CDKN1C,CHI3L1,CHN1,CHRM1,CHRM4,CIITA,CLDN11,CLU,CMKLR1,CNR2,COX7C,CPA5,CPLX2,CR2,CREB1,CRE…	308
Cellular Movement,Immune Cell Trafficking	Cell movement of lymphoid cells	4.99e-46		1.965	ABCC1,ACE2,ACKR1,ADAM10,ADIPOQ,ADORA2A,AIRE,AKT1,APP,ATG5,AXL,BCL2,BTK,CBL,CCL1,CCL17,CCL18,CCL20,CCL22,CCL4,CCL5,CCR1,CCR7,CCR8,CCR9,CD209,CD22,CD247,CD28,CD40LG,CD44,CD74,CD86,CD8A,CD99,CHST4,CIITA,CLTC,CMKLR1,CNR2,COL1A1,CRK,CRKL,CTSV,CX3CL1,CX3CR1,CXCL10,CXCL6,CXCL9,CXCR2,CXCR5,CYP26B1,DRD2,ECM1,EFNB3,ERBB2,ETS1,EZR,FLT3LG,FOXO1,FYN,GDF2,GJB2,GLIS2,GNA11,GNAI2,GNAO1,GNAS,GPR15LG,GPRC5A,GRK2,G…	167
Cellular Development,Cellular Growth and Proliferation	Colony formation of cells	9.81e-46		-1.045	ADIPOQ,AKAP12,AKT1,ALDH1A3,AREG,ATF2,BCL2,BCL2L1,BCL6,CABLES1,CBL,CBX7,CCL4,CCND1,CCNG2,CD40LG,CD44,CDA,CDH1,CDK3,CDK6,CDKN1A,CKS1B,CKS2,CLU,CNOT7,CPS1,CRK,CRKL,CSF1,CSF1R,CXCR2,DIABLO,DOT1L,DUSP5,DYRK3,E2F3,E2F5,EDN1,EIF3I,EIF4A1,ENO1,EPAS1,EPHA2,EPO,ERBB2,EREG,ERRFI1,ETS1,EZR,FADD,FGFR3,FLT3LG,FOLR1,FOXA2,FRMD6,FRS2,FSHR,FYN,GDNF,GFRA3,GHRHR,GNAI2,GNAO1,GNAQ,GPRC5A,H2AX,HGF,HMGA1,HMGA2,HOXB3,HP…	198
Cellular Movement	Cellular infiltration by blood cells	1.13e-45		-0.155	ACE2,ACKR1,ADAMTS13,ADIPOQ,ADM,ADORA2A,AGER,AIRE,AKT1,APP,AREG,ATG5,AXL,BDNF,BID,CASP8,CCL18,CCL20,CCL22,CCL4,CCL5,CCR1,CCR7,CD247,CD28,CD36,CD40LG,CD44,CD86,CDKN1A,CES1,CHRNA9,CIITA,CLEC4E,CMKLR1,CNR2,CSF1,CSF1R,CX3CL1,CX3CR1,CXCL10,CXCL2,CXCL9,CXCR2,CXCR5,CYBB,CYP19A1,CYP26B1,DRD2,EDIL3,EDN1,EGLN1,EPAS1,EPHA2,EPHX2,EPO,ERBB2,ETS1,EZR,FLT3LG,FOXA2,GBA1,GDF2,GJB2,GLIS2,GLO1,GRK2,HGF,HPGDS,ICOS,IK…	177
Cellular Movement,Hematological System Development and Function,Immune Cell Trafficking	Cell movement of lymphocytes	1.47e-45	Increased	2.032	ABCC1,ACE2,ACKR1,ADAM10,ADIPOQ,ADORA2A,AIRE,AKT1,APP,ATG5,AXL,BCL2,BTK,CCL1,CCL17,CCL18,CCL20,CCL22,CCL4,CCL5,CCR1,CCR7,CCR8,CCR9,CD209,CD22,CD247,CD28,CD40LG,CD44,CD74,CD86,CD8A,CD99,CHST4,CIITA,CLTC,CMKLR1,CNR2,COL1A1,CRK,CRKL,CTSV,CX3CL1,CX3CR1,CXCL10,CXCL6,CXCL9,CXCR2,CXCR5,CYP26B1,DRD2,ECM1,EFNB3,ERBB2,ETS1,EZR,FLT3LG,FOXO1,FYN,GDF2,GJB2,GLIS2,GNA11,GNAI2,GNAO1,GNAS,GPR15LG,GPRC5A,GRK2,GRK6,…	166
Cellular Movement,Immune Cell Trafficking	Cell movement of lymphatic system cells	2.49e-45	Increased	2.18	ABCC1,ACE2,ACKR1,ADAM10,ADIPOQ,ADORA2A,AIRE,AKT1,APP,ATG5,AXL,BCL2,BTK,CBL,CCL1,CCL17,CCL18,CCL20,CCL22,CCL4,CCL5,CCR1,CCR7,CCR8,CCR9,CD209,CD22,CD247,CD28,CD40LG,CD44,CD74,CD86,CD8A,CD99,CHST4,CIITA,CLTC,CMKLR1,CNR2,COL1A1,CRK,CRKL,CTSV,CX3CL1,CX3CR1,CXCL10,CXCL6,CXCL9,CXCR2,CXCR5,CYP26B1,DRD2,ECM1,EFNB3,ERBB2,ETS1,EZR,FLT3LG,FOXO1,FYN,GDF2,GJB2,GLIS2,GNA11,GNAI2,GNAO1,GNAS,GPR15LG,GPRC5A,GRK2,G…	168
Cell Death and Survival,Organismal Injury and Abnormalities	Apoptosis of blood cells	2.67e-45		-0.455	ADORA2A,AGER,AKT1,ANPEP,APP,ATF2,ATG5,ATMIN,AXL,BAK1,BAP1,BAX,BCL2,BCL2A1,BCL2L1,BCL6,BID,BTG1,BTK,CALCA,CAMK2G,CASP2,CASP3,CASP6,CASP7,CASP8,CCL4,CCL5,CCNB1,CCR7,CCR8,CD22,CD247,CD27,CD28,CD3E,CD40LG,CD44,CDK6,CDKN1A,CDKN2D,CHI3L1,CIITA,CKS1B,CNR2,COL1A1,CR2,CREB1,CRKL,CSF1,CX3CL1,CXCL2,CYBB,DLL1,DLL4,DOT1L,DUSP4,DUSP5,EFNB1,EP300,EPAS1,EPHA4,EPO,ETS1,EZH2,EZR,FADD,FLT3LG,FOSL1,FOXP1,FYN,G6PC3,G…	176
Cellular Movement,Hematological System Development and Function,Immune Cell Trafficking	Cellular infiltration by leukocytes	6.27e-45		-0.292	ACE2,ACKR1,ADAMTS13,ADIPOQ,ADM,ADORA2A,AGER,AIRE,AKT1,APP,AREG,ATG5,AXL,BDNF,BID,CASP8,CCL18,CCL20,CCL22,CCL4,CCL5,CCR1,CCR7,CD247,CD28,CD36,CD40LG,CD44,CD86,CDKN1A,CES1,CHRNA9,CIITA,CMKLR1,CNR2,CSF1,CSF1R,CX3CL1,CX3CR1,CXCL10,CXCL2,CXCL9,CXCR2,CXCR5,CYBB,CYP19A1,CYP26B1,DRD2,EDIL3,EDN1,EGLN1,EPAS1,EPHA2,EPHX2,EPO,ERBB2,ETS1,EZR,FLT3LG,FOXA2,GBA1,GDF2,GJB2,GLIS2,GLO1,GRK2,HGF,HPGDS,ICOS,IKBKE,IKB…	175
Cellular Growth and Proliferation	Colony formation	8.3e-45		-1.051	ADIPOQ,AKAP12,AKT1,ALDH1A3,AREG,ATF2,AXIN2,BCL2,BCL2L1,BCL6,BTK,CABLES1,CBL,CBX7,CCL4,CCNB1,CCND1,CCNG2,CD40LG,CD44,CDA,CDH1,CDK3,CDK6,CDKN1A,CES1,CKS1B,CKS2,CLU,CNOT7,CPS1,CRK,CRKL,CSF1,CSF1R,CXCR2,DIABLO,DLL1,DOT1L,DUSP5,DYRK3,E2F3,E2F5,EDN1,EIF3I,EIF4A1,ENO1,EPAS1,EPHA2,EPO,ERBB2,EREG,ERRFI1,ETS1,EZR,FADD,FGFR3,FLT3LG,FOLR1,FOXA2,FRK,FRMD6,FRS2,FSHR,FYN,GDF2,GDNF,GFRA3,GHRHR,GNAI2,GNAO1,GNAQ,G…	217
Inflammatory Disease,Organismal Injury and Abnormalities	Chronic inflammatory disorder	8.33e-45		-0.682	ABCB10,ACE,ACOT1,ACSL1,ADAM10,ADAMTS4,ADAMTS7,ADIPOQ,ADM,ADORA1,ADORA2A,ADRA1D,AGER,AGTR1,AKT1,ALDOA,AMT,APP,AREG,ARHGDIB,ATP2C1,BCL2,BCL2L1,BCL6,BDNF,BGLAP,BTK,CACNG1,CALCRL,CASP3,CASR,CCL1,CCL17,CCL18,CCL20,CCL22,CCL4,CCL5,CCNB1,CCR1,CCR7,CCR8,CCR9,CD247,CD28,CD36,CD40LG,CD44,CD74,CD86,CDA,CDC42EP3,CDH1,CDH11,CDK6,CDKN1A,CDKN2D,CHI3L1,CHRM1,CHRM4,CIITA,CKM,CLEC4E,CLU,COL1A1,COMP,CPA5,CR2,CSF1,C…	307
Cancer,Organismal Injury and Abnormalities	Tumorigenesis of epithelial neoplasm	1.01e-44		-1.571	AARS2,AASDHPPT,ABCA4,ABCC1,ABCC8,ABCG4,ABHD2,ABI2,ACACB,ACE,ACE2,ACKR4,ACOT1,ACP1,ACSBG1,ACSL1,ACSL3,ACTL6B,ACTN2,ADA2,ADAM10,ADAM11,ADAM29,ADAM30,ADAMDEC1,ADAMTS17,ADAMTS4,ADAMTS7,ADARB2,ADD1,ADGRB2,ADGRD2,ADGRF2,ADH1A,ADIPOQ,ADIPOR2,ADM,ADORA1,ADORA2A,ADRA1D,AGER,AGO1,AGO3,AGPAT1,AGPAT4,AIRE,AK3,AK9,AKAP12,AKAP7,AKR1B10,AKT1,AKT2,AKT3,ALDH1A3,ALDOA,ALOX12B,ALOX15B,ALOXE3,AMHR2,AMT,ANGPTL4,ANP32…	1254
Neurological Disease,Organismal Injury and Abnormalities	Movement Disorders	1.27e-44	Decreased	-2.57	ACP1,ACTL6B,ACTN2,ADORA1,ADORA2A,ADRA1D,AKT1,AOX1,AP1S2,APP,ARHGDIB,ARHGEF7,ARPP19,ASCL1,ATG5,ATP1A2,ATP5F1E,ATP5PO,B4GAT1,BAX,BCL2,BCL2L1,BCL6,BDNF,BHLHE22,BHLHE40,BID,CACNA1B,CACNA1I,CACNB3,CACNG2,CACNG7,CALB1,CAMK2A,CAPNS1,CASP2,CASP3,CASP6,CASP7,CASP8,CASQ1,CCL4,CCL5,CD44,CD74,CDH11,CDK5,CDK5R1,CDKN1A,CDKN1C,CERK,CHI3L1,CHN1,CHRM1,CHRM4,CHRNA9,CIITA,CLCN3,CLDN11,CLU,CMKLR1,CNR2,CNTNAP1,COQ2,C…	334
Cell-To-Cell Signaling and Interaction,Hematological System Development and Function,Immune Cell Trafficking	Adhesion of immune cells	1.8e-44	Increased	4.101	ADAM10,ADAMTS13,ADIPOQ,ADORA1,ADORA2A,AGER,AKT2,APP,AXL,BTK,CCL1,CCL17,CCL20,CCL22,CCL4,CCL5,CCND1,CCR1,CCR7,CCR9,CD209,CD28,CD36,CD40LG,CD44,CD74,CD86,CD99,CDH1,CHST4,CLU,CMKLR1,CNR2,CR2,CSF1,CSF3R,CSK,CX3CL1,CX3CR1,CXCL10,CXCL2,CXCL9,CXCR1,CXCR2,CYBB,DRD2,EZR,FCGR1A,FGR,FOXO1,FYN,GAB2,GDF15,GLRX,GNAI2,HGF,ICAM2,ICOS,IL13,IL17A,IL33,IL6R,IL6ST,IL7,IL7R,INS,ITGA5,ITGB1,JAK2,JAM3,KCNIP3,KIT,KITLG,…	140
Cancer,Organismal Injury and Abnormalities	Cancer of cells	2.18e-44	Increased	2.27	AARS2,ABCA4,ABCC1,ABCG4,ACADL,ACE,ACOT1,ACOT2,ACP1,ACSL3,ACTN2,ADAM10,ADAM29,ADAMTS17,ADAMTS7,ADD1,ADIPOQ,ADORA1,ADORA2A,ADRA1D,AGER,AGO3,AGTR1,AIRE,AK9,AKAP12,AKAP7,AKT1,AKT2,AKT3,ALOX12B,ALOX15B,ALPI,ANGPTL4,ANP32A,ANPEP,AOX1,APC2,APOC1,APP,AQP2,AQP8,ARHGAP1,ARHGAP26,ARHGAP6,ASXL2,ATF2,ATG2A,ATG4D,ATG5,ATG9A,ATG9B,ATP1A2,ATP2C1,AXIN2,AXL,BAK1,BAP1,BAX,BCAN,BCL2,BCL2L1,BCL2L10,BCL6,BDNF,BDP1,BGL…	893
Free Radical Scavenging	Metabolism of reactive oxygen species	2.42e-44		1.897	ABCB10,ABCC1,ACE,ACE2,ADIPOQ,ADRA1D,AGER,AGTR1,AKT1,AKT2,APOL6,APP,ARG2,ARHGDIA,ARHGDIB,ATG5,BAK1,BAP1,BAX,BCL2,BCL2L1,BID,CALB1,CALCA,CAPNS1,CASP3,CASP8,CBR1,CCL4,CCL5,CCS,CD28,CD36,CD40LG,CD44,CDK5,CDKN1A,CLCN3,CLEC4E,CLEC7A,CLU,CSF1,CTNS,CX3CL1,CXCL2,CXCL9,CXCR1,CYBB,CYCS,CYP1A2,CYP1B1,DOK4,EDN1,EPAS1,EPO,ETS1,EZH2,FADD,FGF23,FGR,FOXO1,FYN,GAB2,GCG,GCH1,GDF15,GJD2,GLP1R,GNAS,GPX1,GPX3,GRIN1,GR…	191
Hereditary Disorder,Neurological Disease,Organismal Injury and Abnormalities	Familial neurological disorder	3.2e-44		-1.357	AARS2,ABCA4,ABCC1,ABCC8,ABHD16A,ACE,ACP1,ACSL1,ACTL6B,ACTN2,ADA2,ADAM10,ADM,ADORA2A,ADRA1D,AGPAT4,AKT1,AKT3,ALOX12B,AOX1,AP1S2,APC2,APOC1,APOL2,APP,ARHGEF6,ARHGEF7,ARPP19,ASCL1,ASXL2,ATG5,ATP1A2,ATP5F1E,ATP5PO,B4GAT1,BAX,BCL2,BCL2L1,BCL6,BDNF,BDP1,BHLHE40,CACNA1B,CACNB3,CACNG2,CALB1,CAMK2A,CAMK2G,CAPNS1,CASP2,CASP3,CASP6,CASP7,CASP8,CASQ1,CASR,CAV3,CBL,CCL1,CCL20,CCL4,CCL5,CCND1,CCNF,CCR1,CCR9,CD…	463
Cell Death and Survival,Organismal Injury and Abnormalities,Renal and Urological Disease	Cell death of kidney cells	3.41e-44		0.871	ABCC1,ACE2,ADORA1,AGTR1,AKT1,ALDH3B1,APOL1,APP,ATG5,BAG4,BAK1,BAX,BCL2,BCL2A1,BCL2L1,BCL2L10,BCL6,BID,BIK,CABLES1,CALB1,CALCA,CALCR,CASP12,CASP2,CASP3,CASP7,CASP8,CASR,CCNB1,CD44,CDKN1A,CHMP6,CHRM1,CLU,COMP,CSF1,CYBB,CYCS,DDX17,DUSP4,EDN1,EMP1,EPO,ERBB2,EZH2,EZR,FADD,FGF1,FOXO1,FYN,GJB2,GLIS2,GLP2R,GNAQ,GNG2,GPR34,GPX4,GRIN2B,GRK2,HGF,HIPK2,IKBKG,INPPL1,IPPK,IRF1,IRS1,ITGB1,JAK2,KRAS,LCN2,LDHA,LR…	142
Hereditary Disorder,Neurological Disease,Organismal Injury and Abnormalities	Familial central nervous system disease	3.93e-44		-1.127	AARS2,ABCA4,ABHD16A,ACE,ACP1,ACSL1,ACTL6B,ACTN2,ADA2,ADAM10,ADM,ADORA2A,ADRA1D,AGPAT4,AKT1,AKT3,ALOX12B,AOX1,AP1S2,APC2,APOC1,APP,ARHGEF6,ARHGEF7,ARPP19,ASCL1,ATG5,ATP1A2,ATP5F1E,ATP5PO,B4GAT1,BAX,BCL2,BCL2L1,BCL6,BDNF,BHLHE40,CACNA1B,CACNB3,CACNG2,CALB1,CAMK2A,CAMK2G,CAPNS1,CASP2,CASP3,CASP6,CASP7,CASP8,CASQ1,CASR,CAV3,CCL1,CCL4,CCL5,CCND1,CCNF,CD36,CD44,CD74,CDH11,CDH15,CDK5,CDK5R1,CDK8,CDKN1C,…	405
Hereditary Disorder,Neurological Disease,Organismal Injury and Abnormalities	Familial encephalopathy	4.42e-44		-0.426	AARS2,ABCA4,ABHD16A,ACE,ACP1,ACSL1,ACTL6B,ACTN2,ADA2,ADAM10,ADM,ADORA2A,ADRA1D,AGPAT4,AKT1,AKT3,ALOX12B,AOX1,AP1S2,APC2,APOC1,APP,ARHGEF6,ARHGEF7,ARPP19,ASCL1,ATG5,ATP1A2,ATP5F1E,ATP5PO,B4GAT1,BAX,BCL2,BCL2L1,BCL6,BDNF,BHLHE40,CACNA1B,CACNB3,CACNG2,CALB1,CAMK2A,CAMK2G,CAPNS1,CASP2,CASP3,CASP6,CASP7,CASP8,CASQ1,CASR,CAV3,CCL1,CCL4,CCL5,CCND1,CCNF,CD36,CD44,CD74,CDH11,CDH15,CDK5,CDK5R1,CDK8,CDKN1C,…	395
Embryonic Development,Organismal Development	Development of body axis	5e-44		1.781	ABCA4,ABI2,ACE2,ADAM10,ADORA2A,AIRE,AKT1,AKT3,ALDH1A3,ANGPTL4,AP1S2,APH1A,APP,AREG,ASCL1,ATF2,ATG5,ATP1A2,AXIN2,AXL,BAX,BCAN,BCL2,BCL2L1,BDNF,BHLHE22,BID,BLOC1S3,CASP2,CASP3,CASP6,CASR,CCL1,CCND1,CCNF,CD247,CD36,CD3E,CDH1,CDK4,CDK5,CDK5R1,CDK6,CDKN1A,CELSR2,CER1,CGA,CHRNA9,CLCN3,CLU,CNR2,COL11A1,COL1A1,COL8A2,CPLX3,CPLX4,CREB1,CRK,CRKL,CSF1,CSF1R,CSPG4,CTNS,CX3CL1,CX3CR1,CXADR,CYP19A1,CYP1B1,CYP2…	304
Cancer,Hematological Disease,Immunological Disease,Organismal Injury and Abnormalities	Tumorigenesis of lymphocytes	5.47e-44		-0.914	ABCC1,ACE,ACP1,ADAM10,ADAM29,ADIPOQ,ADORA1,ADORA2A,ADRA1D,AGTR1,AIRE,AKT1,AKT2,AKT3,ALOX12B,ANPEP,APC2,APP,AQP8,ARHGAP1,ASXL2,ATF2,ATG4D,ATG5,ATG9A,ATP1A2,AXIN2,AXL,BAK1,BAP1,BAX,BCAN,BCL2,BCL2L1,BCL2L10,BCL6,BDNF,BGLAP,BHLHE22,BID,BLOC1S3,BTG1,BTK,CACNA1B,CACNA1I,CACNG3,CALCRL,CASP2,CASP3,CASP7,CASP8,CASR,CAV3,CBL,CBX7,CCL17,CCL18,CCL20,CCL22,CCL4,CCL5,CCNB1,CCNB3,CCND1,CCNG2,CCNH,CCR7,CCR8,CD22…	519
Organismal Development	Morphology of head	5.67e-44			ABCA4,ABI2,ACE2,ADAMTS4,ADIPOQ,ADORA2A,AGTR1,AIRE,AKAP12,AKT1,AKT2,AKT3,ALDH1A3,APEX1,APP,AREG,ASCL1,ASIC2,ATF2,ATG5,ATP1A2,AXIN2,AXL,BAK1,BAX,BCL2,BDNF,BHLHE22,BID,BTG1,CACNB3,CACNG8,CALB1,CAMK2A,CASP3,CASP6,CASP8,CCND1,CCNE2,CCR7,CD247,CD36,CD40LG,CDH1,CDH11,CDK4,CDK5,CDK5R1,CDKN1A,CDO1,CELSR2,CGA,CHMP2B,CHN1,CHRM1,CHRNA9,CLCN3,CLDN11,CLEC4E,CMKLR1,CNOT3,CNR2,CNTN6,COL1A1,COL8A2,CPLX3,CPLX4,CRK…	289
Organ Development,Skeletal and Muscular System Development and Function,Tissue Development	Growth of muscle tissue	5.81e-44		1.233	ACE2,ADAM10,ADIPOQ,ADM,AGER,AKT1,BDNF,CALCA,CALCRL,CAMK2A,CAMK2G,CBL,CCL5,CCNB1,CCND1,CDK4,CDK6,CDKN1A,CDKN1C,CIITA,CLU,COL1A1,CREB1,CREB3L1,CRHR2,CSF1R,CX3CL1,CXADR,CXCL10,CYP1B1,DDR1,DLL1,E2F3,EDN1,ELK1,EPHA2,EPO,ERBB2,EREG,FADD,FGF1,FGF16,FGF20,FGF7,FOXC1,FOXC2,FOXO1,FOXP1,FST,GATA6,GNA11,GNAI1,GNAQ,GNAS,GPER1,GPX1,GRK2,HDAC1,HGF,HMGA2,ID3,IGF2,IGFBP4,IGFBP5,IL13,IL17A,IL1RN,IL6R,IL6ST,INPP5K,…	155
Cancer,Organismal Injury and Abnormalities,Reproductive System Disease	Genital tumor	6.54e-44		-0.183	AARS2,AASDHPPT,ABCA4,ABCC1,ABCC8,ABCG4,ABHD2,ABI2,ACACB,ACE,ACE2,ACKR1,ACSBG1,ACSL1,ACSL3,ACTL6B,ACTN2,ADAM10,ADAM29,ADAM30,ADAMDEC1,ADAMTS13,ADAMTS4,ADAMTS7,ADARB2,ADD1,ADGRB2,ADGRD2,ADGRF2,ADH1A,ADIPOQ,ADIPOR2,ADM,ADORA1,ADORA2A,ADRA1D,AGER,AGO1,AGO3,AGPAT4,AGTR1,AIRE,AK3,AK9,AKAP12,AKAP7,AKT1,AKT2,AKT3,ALDOA,ALOX12B,ALOX15B,ALOXE3,AMHR2,AMT,ANGPTL4,AOC2,AOX1,AP1S2,AP3S2,APEX1,APOL2,APP,AQP8,AR…	1090
Cellular Movement,Hematological System Development and Function,Immune Cell Trafficking	Cell movement of antigen presenting cells	7.21e-44		1.233	ABCC1,ACE2,ACKR1,ADIPOQ,ADORA1,ADORA2A,AGER,AKT2,APP,AREG,AXL,BAG4,BCL6,BDNF,BID,C1QBP,CALCA,CASP8,CCL1,CCL17,CCL20,CCL22,CCL4,CCL5,CCND1,CCR1,CCR7,CCR8,CD209,CD40LG,CD44,CD74,CD86,CDH1,CDKN1A,CES1,CMKLR1,CNR2,CRKL,CSF1,CSF1R,CTSE,CX3CL1,CX3CR1,CXCL10,CXCL9,CXCR1,CXCR2,CYBB,CYP19A1,EDN1,EGLN1,ENPP1,EPAS1,EPO,EPS8,ERBB2,FLT3LG,G6PC3,GBA1,GLIS2,GLO1,GNAI2,HGF,HLA-DQB1,HRH3,ICAM2,IKBKE,IKBKG,IL10RA,…	155
Cancer,Organismal Injury and Abnormalities	Benign Tumors	7.61e-44	Decreased	-2.411	ABCA4,ABI2,ACKR1,ACSL1,ADIPOQ,AGER,AKT1,ALDH1A3,ALDOA,APOC1,APP,AQP8,ATF2,ATP2C1,AXIN2,AXL,BAK1,BAP1,BCL2,BCL2L1,BDNF,BID,CALCRL,CAPN6,CBL,CBX7,CCNB1,CCND1,CCNE2,CCNH,CD44,CDC42EP3,CDC7,CDH1,CDK4,CDKN1A,CGA,CKM,CLDN11,CLDN2,CLU,COL11A1,COL1A1,COL23A1,COL5A3,COL8A2,COL9A3,CSF1,CSF1R,CX3CL1,CYP19A1,CYP1B1,CYP2F1,CYP3A5,DDR1,DDX17,DLL1,DPYSL4,DRD1,DRD2,DUSP5,DUT,E2F3,EDN1,EIF1AX,EP300,EPAS1,EPHB3,ER…	266
Cancer,Organismal Injury and Abnormalities	Development of malignant tumor	9.2e-44		-1.425	AARS2,AASDHPPT,ABCA4,ABCC1,ABCC8,ABCG4,ABHD2,ABI2,ACACB,ACE,ACE2,ACKR4,ACOT1,ACP1,ACSBG1,ACSL1,ACSL3,ACTL6B,ACTN2,ADA2,ADAM10,ADAM11,ADAM29,ADAM30,ADAMDEC1,ADAMTS17,ADAMTS4,ADAMTS7,ADARB2,ADD1,ADGRB2,ADGRD2,ADGRF2,ADH1A,ADIPOQ,ADIPOR2,ADM,ADORA1,ADORA2A,ADRA1D,AGER,AGO1,AGO3,AGPAT1,AGPAT4,AIRE,AK3,AK9,AKAP12,AKAP7,AKR1B10,AKT1,AKT2,AKT3,ALDH1A3,ALDOA,ALOX12B,ALOX15B,ALOXE3,AMHR2,AMT,ANGPTL4,ANP32…	1252
Cell-To-Cell Signaling and Interaction	Adhesion of blood cells	1.24e-43	Increased	4.005	ADAM10,ADAMTS13,ADIPOQ,ADORA1,ADORA2A,AGER,AKT2,APP,AXL,BTK,CCL1,CCL17,CCL20,CCL22,CCL4,CCL5,CCND1,CCR1,CCR7,CCR9,CD209,CD28,CD36,CD40LG,CD44,CD74,CD86,CD99,CDH1,CHST4,CLU,CMKLR1,CNR2,CR2,CSF1,CSF3R,CSK,CX3CL1,CX3CR1,CXCL10,CXCL2,CXCL9,CXCR1,CXCR2,CYBB,DRD2,EFNB1,EPHA4,EZR,FCGR1A,FGR,FOXO1,FYN,GAB2,GDF15,GLRX,GNAI2,HGF,ICAM2,ICOS,IL13,IL17A,IL33,IL6R,IL6ST,IL7,IL7R,INS,ITGA5,ITGB1,JAK2,JAM3,KCNIP…	144
Cardiovascular Disease,Cardiovascular System Development and Function,Organ Morphology,Organismal Development,Organismal Injury and Abnormalities	Abnormal morphology of heart	1.43e-43			ABCC1,ABCC8,ACACB,ACADL,ACE,ACE2,ACSL1,ACTN2,ADAM10,ADIPOQ,ADM,ADORA1,ADORA2A,ADRA1D,AGTR1,AKAP12,AKT1,APH1A,ATF2,ATG5,BCL2,BCL2L1,BCL6,CABIN1,CACNB3,CALCRL,CAMK2G,CAPNS1,CASP3,CASP7,CASP8,CASR,CAV3,CCND1,CD36,CDC42EP3,CDK4,CDK5R1,CDK6,CDKN1A,CIITA,CKM,CLEC4E,CLU,CMKLR1,CNOT3,CREB1,CRK,CRKL,CTSV,CXADR,CYBB,CYP19A1,DOT1L,DRD1,DRD2,DSC2,DUSP10,DUSP5,DYRK1A,EDN1,EGLN1,EIF2AK1,ELK1,EP300,EPAS1,EPO,ER…	229
Cancer,Gastrointestinal Disease,Organismal Injury and Abnormalities	Gastrointestinal adenocarcinoma	1.71e-43		-1.298	AARS2,ABCA4,ABCB10,ABCC1,ABCC8,ABCG4,ABHD16A,ABHD2,ABI2,ACACB,ACE,ACE2,ACKR4,ACP1,ACSBG1,ACSL1,ACSL3,ACTL6B,ACTN2,ADA2,ADAM10,ADAM11,ADAM29,ADAM30,ADAMDEC1,ADAMTS13,ADAMTS17,ADAMTS4,ADAMTS7,ADARB2,ADD1,ADGRB2,ADGRF2,ADH1A,ADIPOR2,ADM,ADORA1,ADORA2A,ADRA1D,AGER,AGO1,AGO3,AGPAT1,AGTR1,AIRE,AK3,AK9,AKAP12,AKAP7,AKR1B10,AKT1,AKT2,AKT3,ALDH1A3,ALDOA,ALOX12B,ALOX15B,ALOXE3,AMHR2,AMT,ANGPTL4,ANPEP,AOC2,…	1266
Cell Death and Survival,Organismal Injury and Abnormalities,Renal and Urological Disease	Necrosis of kidney	2.03e-43		0.59	ABCC1,ACE2,ADORA1,AGTR1,AKT1,ALDH3B1,APOL1,APP,ATG5,BAG4,BAK1,BAX,BCL2,BCL2A1,BCL2L1,BCL2L10,BCL6,BID,BIK,CABLES1,CALB1,CALCA,CALCR,CASP12,CASP2,CASP3,CASP7,CASP8,CASR,CCNB1,CD44,CDKN1A,CHMP6,CHRM1,CLU,COMP,CSF1,CYBB,CYCS,DDX17,DUSP4,EDN1,EMP1,EPO,ERBB2,EZH2,EZR,FADD,FGF1,FOXO1,FYN,GJB2,GLIS2,GLP2R,GNAQ,GNG2,GPR34,GPX4,GRIN2B,GRK2,GSTZ1,HGF,HIPK2,IKBKG,INPPL1,IPPK,IRF1,IRS1,ITGB1,JAK2,KRAS,LCN2,L…	145
Molecular Transport	Quantity of metal ion	2.05e-43	Increased	2.91	ABCC8,ACKR1,ADM,ADORA1,AGTR1,AKAP12,APP,ARHGEF6,ATP2B4,BAX,BCL2,BCL2L1,BDNF,BGLAP,BID,BTK,C1QBP,CALB1,CALCA,CALCR,CAMK2A,CASQ1,CASR,CCL1,CCL17,CCL20,CCL22,CCL4,CCL5,CCR1,CCR8,CCR9,CD22,CD247,CD28,CD3E,CDK5,CHI3L1,CLDN2,CMKLR1,CPM,CRHR1,CSF1,CSK,CX3CL1,CX3CR1,CXCL10,CXCL9,CXCR1,CXCR2,CXCR5,CYBB,CYP27B1,CYP4A11,DRD1,DRD2,EDN1,EPO,EZH2,FGF1,FGF23,FGF7,FKBP1A,FYN,GCG,GNA11,GNAI2,GNAO1,GNAQ,GNAS,GNAT1…	156
Cellular Development,Cellular Growth and Proliferation,Organ Development,Skeletal and Muscular System Development and Function,Tissue Development	Proliferation of muscle cells	2.17e-43		1.179	ACE2,ADAM10,ADIPOQ,ADM,AGER,AKT1,BDNF,CALCA,CALCRL,CAMK2A,CAMK2G,CBL,CCL5,CCNB1,CCND1,CDK4,CDK6,CDKN1A,CDKN1C,CIITA,CLU,COL1A1,CREB1,CREB3L1,CRHR2,CSF1R,CX3CL1,CXADR,CXCL10,CYP1B1,DDR1,E2F3,EDN1,ELK1,EPHA2,EPO,ERBB2,EREG,FADD,FGF1,FGF16,FGF20,FGF7,FOXC1,FOXC2,FOXO1,FOXP1,FST,GATA6,GNA11,GNAI1,GNAQ,GNAS,GPER1,GPX1,GRK2,HDAC1,HGF,HMGA2,ID3,IGF2,IGFBP4,IGFBP5,IL13,IL17A,IL1RN,IL6R,IL6ST,INPP5K,IRF1,…	153
Cellular Development,Cellular Growth and Proliferation,Nervous System Development and Function,Tissue Development	Proliferation of neuronal cells	2.47e-43		1.172	ADAM10,ADORA2A,AGER,AKT1,ANP32A,APEX1,APP,ARHGEF7,ASCL1,BAX,BCAN,BCL2,BDNF,CABLES1,CALB1,CAMK2A,CCND1,CDK5,CDK5R1,CDKN1A,CHN1,CLU,CREB1,CRK,CSF1,CX3CL1,CX3CR1,CXCL9,CYP19A1,DDR1,DLL1,DLL4,DOK6,DRD2,DUSP10,DUSP13,DYRK1A,EDN1,EFNB1,EFNB3,EIF4G2,EIF5A,ELK1,EP300,EPHA2,EPHB3,EPO,ERBB2,EZR,FARP2,FGF1,FGF7,FGFR3,FRK,FRS2,GDNF,GFRA3,GNAI2,GNAO1,GNAQ,GNAS,GPR6,GPRIN1,HAP1,HGF,HLA-DQB1,HMGCS1,ICAM5,ID3,IG…	181
DNA Replication, Recombination, and Repair	Synthesis of DNA	4.2e-43		1.827	ADIPOQ,ADM,ADORA2A,ADRA1D,AGTR1,AKT1,ALOX15B,APP,AREG,BCL2,BCL2L1,BDNF,CALCA,CBL,CCL5,CCND1,CCNE2,CCNG1,CD40LG,CDC7,CDK4,CDK6,CDKN1A,CDKN1C,CDKN2D,CHRM4,CLU,CREB1,CRK,CSF1,CSF1R,CXCL10,DRD2,E2F3,E2F5,EDN1,EP300,EPO,ERBB2,EREG,ERRFI1,EXO1,FGF1,FGF20,FGF7,FLT3LG,FOXO1,FURIN,FYN,GAB2,GCG,GDNF,GNAI1,GNAI2,GNAO1,GNAS,GTF2F2,HDAC1,HGF,HNRNPA1,IGF2,IGFBP4,IGFBP5,IGFBP6,IL1RN,IL6ST,IL7,INPPL1,INS,IRF1,IR…	147
Inflammatory Response,Organismal Injury and Abnormalities,Respiratory Disease	Inflammation of respiratory system	6.06e-43		0.125	ABCC1,ACE,ACE2,ACKR1,ADIPOQ,ADORA1,ADORA2A,ADRA1D,AGER,AGTR1,AIRE,AKT2,ALDOA,ALPI,ARG2,ATG5,BAX,BCL2,BCL2L1,BCL6,BDNF,BID,CACNA1B,CALCA,CASP3,CBL,CCL17,CCL18,CCL22,CCL5,CCR1,CCR7,CD36,CD44,CD86,CD8A,CDH11,CDKN1A,CHI3L1,CHRM1,CHRM4,CIITA,CISH,CKM,CLCN3,CLEC7A,CMKLR1,COL1A1,COX4I2,CPA5,CSF1R,CSK,CX3CR1,CXCL10,CXCL2,CXCR1,CXCR2,CYBB,DDR1,DRD2,E2F3,ENO1,EPO,ETFA,EZH2,FCGR1A,FCGR1BP,FGFR3,FKBP1A,FLT3L…	190
Cell Signaling,Molecular Transport,Vitamin and Mineral Metabolism	Mobilization of Ca2+	6.36e-43	Increased	2.321	ACP1,ADORA2A,ADRA1D,AKT1,APP,ATP2B4,BAX,BCL2L1,BDNF,BTK,CACNB3,CALCA,CALCR,CALCRL,CASR,CBL,CCL1,CCL17,CCL18,CCL20,CCL22,CCL4,CCL5,CCR1,CCR7,CCR8,CCR9,CD22,CD28,CD3E,CD40LG,CD44,CHRM1,CMKLR1,CNR2,CR2,CX3CL1,CX3CR1,CXCL10,CXCL2,CXCL6,CXCL9,CXCR1,CXCR2,CXCR5,CXCR6,DIO2,DRD1,DRD2,EDN1,F2RL2,FADD,FCGR1A,FSHR,FYN,GAB2,GNA11,GNAI1,GNAI2,GNAO1,GNAQ,GNAS,GRAP2,GRK2,GRK6,HNF4A,HRH2,HTR2A,HTR2C,IGF2R,IL13,I…	127
Cell Signaling,Molecular Transport,Vitamin and Mineral Metabolism	Quantity of Ca2+	8.1e-43	Increased	2.682	ABCC8,ACKR1,ADM,ADORA1,AGTR1,AKAP12,APP,ATP2B4,BAX,BCL2,BCL2L1,BDNF,BGLAP,BID,BTK,C1QBP,CALB1,CALCA,CALCR,CAMK2A,CASQ1,CASR,CCL1,CCL17,CCL20,CCL22,CCL4,CCL5,CCR1,CCR8,CCR9,CD22,CD247,CD28,CD3E,CDK5,CHI3L1,CMKLR1,CPM,CRHR1,CSF1,CSK,CX3CL1,CX3CR1,CXCL10,CXCL9,CXCR1,CXCR2,CXCR5,CYP27B1,DRD1,DRD2,EDN1,EPO,EZH2,FGF1,FGF23,FGF7,FKBP1A,FYN,GCG,GNA11,GNAI2,GNAO1,GNAQ,GNAS,GNAT1,GNG3,GPER1,GRAP2,GRIN1,GRI…	146
Cell Cycle	Interaction of DNA	9.44e-43	Increased	2.071	ADIPOQ,AIRE,AKT1,AKT2,APEX1,APP,ASCL1,ATG5,BCAT2,BCL2,BTK,CARM1,CBX1,CCND1,CD28,CD3E,CD40LG,CD99,CDKN1A,CHRM1,CISH,CLU,CREB1,CYP1A2,CYP1B1,EDN1,EP300,EPAS1,EPO,ERBB2,ETS1,EZH2,FADD,FGF1,FOSB,FOSL1,FOXA2,FOXO1,FOXP1,GABPB1,GCG,GDF15,GLRX,GNAS,GPX1,HAVCR2,HDAC1,HGF,HIF3A,HIPK2,HMGA1,HNF4A,ID3,IKBKE,IKBKG,IL13,IL17A,IL1RN,IL23R,IL27,IL33,IL6R,IL6ST,IL7,INS,IRF1,ITGA5,JAG1,JAK2,JUNB,KAT2B,KEAP1,KITLG…	172
Cell-To-Cell Signaling and Interaction	Interaction of tumor cell lines	1e-42	Increased	2.853	ACP1,ADAM10,ADD1,AKAP12,AKT1,ALOX15B,ANGPTL4,APP,ATF2,BCAN,C1QBP,CALCRL,CASP14,CASP7,CASP8,CBL,CCL4,CCND1,CD209,CD28,CD36,CD40LG,CD44,CD99,CDH1,CDH11,CDH24,CLDN2,CLEC7A,CRK,CRKL,CSF1,CSK,CX3CL1,CXADR,CXCL10,CXCL2,CXCL9,CXCR1,CXCR2,CYBB,CYTH1,DDR1,DLL1,DSE,EFNB1,EPHA2,ERBB2,ETS1,EZR,F9,FOXO1,FOXP1,FYN,GDF15,GLRX,GRIA4,GRK6,HGF,HS6ST1,ICOS,IFITM3,IGF2,IL17A,IL6R,INHBB,INPPL1,INS,IRS1,ITGA5,ITGB1,IT…	158
Lipid Metabolism,Small Molecule Biochemistry	Synthesis of lipid	1.04e-42	Increased	3.849	ABCA4,ABCB10,ABCC1,ABCG4,ACACB,ACADL,ACSBG1,ACSL1,ACSL3,ADIPOQ,ADM,AGER,AGPAT1,AGPAT4,AGTR1,AKT1,AKT2,ALDH1A3,ALDH3B1,ALOX12B,ALOX15B,ALOXE3,ANGPTL4,ANPEP,APOC1,APP,AREG,ATF2,BABAM2,BAK1,BAX,BCL2,BCL2L1,BDNF,BHLHE40,CALB1,CAMK2G,CASP8,CASR,CBR1,CCL5,CD209,CD36,CD40LG,CD74,CDIPT,CDK4,CERK,CES1,CGA,CHRM1,CLEC7A,CLU,CNR2,CREB1,CRHR1,CRHR2,CRLS1,CSF1,CX3CL1,CXCL10,CYP19A1,CYP1A2,CYP1B1,CYP27B1,CYP4A1…	236
Cancer,Gastrointestinal Disease,Organismal Injury and Abnormalities	Intestinal carcinoma	1.09e-42		-0.336	AARS2,ABCA4,ABCB10,ABCC1,ABCC8,ABCG4,ABHD16A,ABHD2,ABI2,ACACB,ACE,ACE2,ACKR4,ACSBG1,ACSL1,ACTL6B,ACTN2,ADA2,ADAM10,ADAM11,ADAM29,ADAM30,ADAMDEC1,ADAMTS13,ADAMTS17,ADAMTS4,ADAMTS7,ADARB2,ADD1,ADGRB2,ADGRF2,ADH1A,ADIPOQ,ADIPOR2,ADM,ADORA1,ADORA2A,ADRA1D,AGER,AGO1,AGO3,AGPAT1,AGTR1,AIRE,AK3,AK9,AKAP12,AKAP7,AKR1B10,AKT1,AKT2,AKT3,ALDH1A3,ALDOA,ALOX12B,ALOX15B,ALOXE3,AMHR2,AMT,ANGPTL4,ANPEP,AOC2,AOX1…	1239
Cancer,Gastrointestinal Disease,Organismal Injury and Abnormalities	Large intestine carcinoma	1.15e-42		-0.272	AARS2,ABCA4,ABCB10,ABCC1,ABCC8,ABCG4,ABHD16A,ABHD2,ABI2,ACACB,ACE,ACE2,ACKR4,ACSBG1,ACSL1,ACTL6B,ACTN2,ADA2,ADAM10,ADAM11,ADAM29,ADAM30,ADAMDEC1,ADAMTS13,ADAMTS17,ADAMTS4,ADAMTS7,ADARB2,ADD1,ADGRB2,ADGRF2,ADH1A,ADIPOQ,ADIPOR2,ADM,ADORA1,ADORA2A,ADRA1D,AGER,AGO1,AGO3,AGPAT1,AGTR1,AIRE,AK3,AK9,AKAP12,AKAP7,AKR1B10,AKT1,AKT2,AKT3,ALDH1A3,ALDOA,ALOX12B,ALOX15B,ALOXE3,AMHR2,AMT,ANGPTL4,ANPEP,AOC2,AOX1…	1238
Molecular Transport	Quantity of metal	1.25e-42	Increased	3.4	ABCB10,ABCC8,ACKR1,ADM,ADORA1,AGTR1,AKAP12,APP,ARHGEF6,ATP2B4,BAX,BCL2,BCL2L1,BDNF,BGLAP,BID,BTK,C1QBP,CALB1,CALCA,CALCR,CAMK2A,CASQ1,CASR,CCL1,CCL17,CCL20,CCL22,CCL4,CCL5,CCR1,CCR8,CCR9,CD22,CD247,CD28,CD3E,CDK5,CHI3L1,CLDN2,CMKLR1,CPM,CRHR1,CSF1,CSK,CX3CL1,CX3CR1,CXCL10,CXCL9,CXCR1,CXCR2,CXCR5,CYBB,CYBRD1,CYP27B1,CYP4A11,DRD1,DRD2,EDN1,EIF2AK1,EPO,ERFE,EZH2,FGF1,FGF23,FGF7,FKBP1A,FYN,GCG,GCH1,G…	169
Cell Cycle,Gene Expression	Binding of DNA	1.25e-42	Increased	2.051	ADIPOQ,AIRE,AKT1,AKT2,APEX1,APP,ASCL1,ATG5,BCAT2,BCL2,BTK,CARM1,CBX1,CCND1,CD28,CD3E,CD40LG,CD99,CDKN1A,CHRM1,CISH,CLU,CREB1,CYP1A2,CYP1B1,EDN1,EP300,EPAS1,EPO,ERBB2,ETS1,EZH2,FADD,FGF1,FOSB,FOSL1,FOXA2,FOXO1,FOXP1,GABPB1,GCG,GDF15,GLRX,GNAS,GPX1,HAVCR2,HDAC1,HGF,HIF3A,HIPK2,HMGA1,HNF4A,ID3,IKBKE,IKBKG,IL13,IL17A,IL1RN,IL23R,IL27,IL33,IL6R,IL6ST,IL7,INS,IRF1,ITGA5,JAG1,JAK2,JUNB,KAT2B,KEAP1,KITLG…	169
Cellular Movement,Hematological System Development and Function,Immune Cell Trafficking	Migration of mononuclear leukocytes	1.34e-42	Increased	2.264	ABCC1,ACE2,ACKR1,ADAM10,ADIPOQ,ADORA2A,AGER,AIRE,AKT1,APP,AXL,BCL2,BTK,CCL1,CCL17,CCL18,CCL20,CCL22,CCL4,CCL5,CCR1,CCR7,CCR8,CCR9,CD209,CD22,CD247,CD28,CD40LG,CD44,CD74,CD86,CD8A,CD99,CIITA,CLTC,CMKLR1,COL1A1,CRK,CRKL,CTSV,CX3CL1,CX3CR1,CXCL10,CXCL6,CXCL9,CXCR2,CXCR5,CYP26B1,DRD2,ECM1,EFNB3,ERBB2,ETS1,EZR,FLT3LG,FOXO1,FYN,GDF2,GNAI2,GPR15LG,GPRC5A,GRK2,GRK6,HGF,ICAM2,ICOS,IFITM3,IKBKG,IL13,IL17A,…	156
Cancer,Organismal Injury and Abnormalities,Reproductive System Disease	Breast cancer	1.34e-42		1.275	ABCC1,ABI2,ACACB,ACE,ACKR1,ACOT1,ACTL6B,ACTN2,ADA2,ADAM11,ADAM30,ADAMTS4,ADARB2,ADORA1,ADRA1D,AGER,AK9,AKAP12,AKT1,AKT2,AKT3,ALDH1A3,ALDH3B1,ALDOA,ALOX12B,AMHR2,ANGPTL4,ANPEP,AOX1,APH1A,APP,AREG,ARF3,ARHGDIA,ARHGDIB,ARHGEF7,ARPC4,ARPC5,ARPC5L,ASXL2,ATF2,ATG2A,ATG9B,ATP2C1,ATP6V0C,AXIN2,AXL,BABAM2,BAG4,BAK1,BAP1,BAX,BCL2,BCL2L1,BCL6,BGLAP,BHLHE40,BTK,C1QBP,CABLES1,CACNA1B,CACNA1I,CAMK2A,CARM1,CASP…	611
Inflammatory Response,Organismal Injury and Abnormalities,Respiratory Disease	Inflammation of respiratory system component	1.38e-42		0.216	ABCC1,ACE,ACE2,ACKR1,ADIPOQ,ADORA1,ADORA2A,ADRA1D,AGER,AGTR1,AIRE,AKT2,ALDOA,ALPI,ARG2,ATG5,BAX,BCL2,BCL2L1,BCL6,BDNF,BID,CACNA1B,CALCA,CASP3,CBL,CCL17,CCL18,CCL22,CCL5,CCR1,CCR7,CD36,CD44,CD86,CD8A,CDH11,CDKN1A,CHI3L1,CHRM1,CHRM4,CIITA,CISH,CKM,CLCN3,CLEC7A,CMKLR1,COL1A1,COX4I2,CPA5,CSF1R,CSK,CX3CR1,CXCL10,CXCL2,CXCR1,CXCR2,CYBB,DDR1,DRD2,E2F3,ENO1,EPO,ETFA,EZH2,FCGR1A,FCGR1BP,FGFR3,FKBP1A,FLT3L…	189
Cancer,Organismal Injury and Abnormalities	Benign solid tumor	1.45e-42	Decreased	-2.102	ABCA4,ABI2,ACKR1,ACSL1,ADIPOQ,AGER,AKT1,ALDH1A3,ALDOA,APOC1,APP,AQP8,ATF2,ATP2C1,AXIN2,AXL,BAK1,BAP1,BCL2,BCL2L1,BDNF,BID,CALCRL,CAPN6,CBL,CBX7,CCNB1,CCND1,CCNE2,CCNH,CD44,CDC42EP3,CDC7,CDH1,CDK4,CDKN1A,CGA,CKM,CLDN11,CLDN2,CLU,COL11A1,COL1A1,COL23A1,COL5A3,COL8A2,COL9A3,CSF1,CSF1R,CX3CL1,CYP19A1,CYP1B1,CYP2F1,CYP3A5,DDR1,DDX17,DLL1,DPYSL4,DRD1,DRD2,DUSP5,DUT,E2F3,EIF1AX,EP300,EPAS1,EPHB3,ERBB2,E…	262
Cellular Development	Maturation of cells	1.46e-42	Increased	3.405	ACTL6B,ADIPOQ,ADM,ADORA2A,AGER,AKT1,APP,AREG,ARPC3,ASCL1,BAP1,BAX,BCAN,BCL2,BCL2L1,BDNF,BHLHA15,BTK,CALCA,CAMK2A,CCL20,CCL5,CCNB1,CCND1,CD209,CD247,CD28,CD36,CD3E,CD40LG,CD44,CD86,CDH1,CDK5,CDKN1A,CDKN1C,CGA,CLEC7A,CLU,CNTNAP1,CREB1,CREB3L1,CSF1,CSF1R,CSK,CX3CR1,DGKZ,DLL4,E2F3,EFNB1,EIF2AK1,EPO,EREG,EZH2,FLT3LG,FSHR,FYN,GBA1,GDNF,GHRHR,GPR37L1,HAVCR2,HDAC1,HIPK2,HNF4A,ICOS,IFNE,IFNK,IL13,IL17A,IL…	162
Cellular Movement,Hematological System Development and Function,Immune Cell Trafficking	Lymphocyte migration	3.03e-42	Increased	2.077	ABCC1,ACE2,ACKR1,ADAM10,ADIPOQ,ADORA2A,AIRE,AKT1,APP,AXL,BCL2,BTK,CCL1,CCL17,CCL18,CCL20,CCL22,CCL4,CCL5,CCR1,CCR7,CCR8,CCR9,CD209,CD22,CD247,CD28,CD40LG,CD44,CD74,CD86,CD8A,CD99,CIITA,CLTC,CMKLR1,COL1A1,CRK,CRKL,CTSV,CX3CL1,CX3CR1,CXCL10,CXCL6,CXCL9,CXCR2,CXCR5,CYP26B1,DRD2,ECM1,EFNB3,ERBB2,ETS1,EZR,FLT3LG,FOXO1,FYN,GDF2,GNAI2,GPR15LG,GPRC5A,GRK2,GRK6,HGF,ICAM2,ICOS,IFITM3,IKBKG,IL13,IL17A,IL23R…	149
Connective Tissue Disorders,Organismal Injury and Abnormalities,Skeletal and Muscular Disorders	Non-traumatic arthropathy	3.82e-42		0.605	ABCB10,ABCC1,ACSL1,ADAM10,ADAMTS13,ADAMTS17,ADAMTS4,ADAMTS7,ADIPOQ,ADM,ADORA2A,ADRA1D,AGER,ALDOA,AREG,ARHGDIB,ATP2C1,BCL6,BDNF,BGLAP,BHLHE40,CACNA1B,CACNG1,CALCRL,CASP3,CCL1,CCL17,CCL18,CCL20,CCL22,CCL4,CCL5,CCNB1,CCR1,CCR7,CCR9,CD247,CD28,CD36,CD40LG,CD44,CD74,CD86,CDA,CDH1,CDH11,CDK6,CDKN2D,CENPP,CHI3L1,CIITA,CLEC4E,CLU,CNR2,COL11A1,COMP,CPA5,CR2,CSF1,CSF3R,CX3CL1,CX3CR1,CXCL10,CXCL2,CXCL6,CXCL…	250
Cellular Development,Cellular Growth and Proliferation,Nervous System Development and Function,Tissue Development	Development of neural cells	3.97e-42	Increased	2.476	ABI2,ACE,ACTL6B,ADAM10,ADAMTS4,ADGRB2,ADORA2A,AGER,AKT1,APP,AREG,ARHGEF7,ASCL1,ASIC2,BAX,BCAN,BCL2,BCL2L1,BDNF,CACNG2,CACNG7,CAMK2A,CAMK2G,CAPNS1,CARM1,CASP3,CASP6,CD3E,CD44,CDH1,CDK16,CDK5,CDK5R1,CDK6,CDKN1A,CELSR2,CHMP2B,CHN1,CHRM1,CKM,CLU,CNTNAP1,CREB1,CRHR1,CRK,CRKL,CSF1,CSF1R,CX3CL1,CX3CR1,CXCL6,CYBB,CYFIP2,CYP19A1,DCTN1,DDR1,DLG5,DLL1,DOK7,DPYSL4,DRD1,DRD2,DYRK1A,EDN1,EFNA2,EFNB1,EFNB3,EHMT…	280
Free Radical Scavenging	Synthesis of reactive oxygen species	4.95e-42		1.929	ABCB10,ABCC1,ACE,ACE2,ADIPOQ,ADRA1D,AGER,AGTR1,AKT1,AKT2,APOL6,APP,ARG2,ARHGDIA,ARHGDIB,ATG5,BAK1,BAP1,BAX,BCL2,BCL2L1,BID,CALB1,CALCA,CAPNS1,CASP3,CASP8,CBR1,CCL4,CCL5,CD28,CD36,CD40LG,CD44,CDK5,CDKN1A,CLCN3,CLEC4E,CLEC7A,CLU,CSF1,CTNS,CX3CL1,CXCL2,CXCL9,CXCR1,CYBB,CYCS,CYP1A2,CYP1B1,DOK4,EDN1,EPAS1,EPO,ETS1,EZH2,FADD,FGF23,FGR,FOXO1,FYN,GAB2,GCG,GCH1,GDF15,GJD2,GLP1R,GNAS,GPX1,GRIN1,GRK2,HADHA,…	181
Hematological System Development and Function,Lymphoid Tissue Structure and Development,Tissue Morphology	Morphology of lymphoid tissue	5.78e-42			AIRE,AKT1,AKT3,ANGPTL4,ARHGAP1,ARHGDIA,ARHGDIB,ARHGEF6,ATG5,ATP2B4,AXL,B4GAT1,BAK1,BAX,BCL2,BCL2L1,BCL6,BHLHE40,BIK,BTK,CALCRL,CARM1,CASP8,CBL,CCND1,CCR7,CCR9,CD247,CD28,CD3E,CD40LG,CD74,CD86,CD8A,CDK6,CDKN1A,CIITA,CKS1B,CR2,CSF1,CSF1R,CXCR2,CXCR5,CYP19A1,CYP1A2,CYP26B1,CYP27B1,DLL4,DRD2,EFNB1,EGLN1,EP300,EPHA4,EPO,ERRFI1,ETS1,EZR,F9,FADD,FADS2,FCAMR,FGF7,FLT3LG,FOXC2,FSHR,FYN,GABPA,GBA1,GDF2,GIT…	177
Cancer,Hematological Disease,Organismal Injury and Abnormalities	Hematologic cancer of cells	5.96e-42		-0.727	ABCC1,ACE,ACP1,ADAM10,ADORA1,ADORA2A,ADRA1D,AGTR1,AIRE,AKT1,AKT2,AKT3,ANPEP,APC2,APP,AQP8,ARHGAP1,ARHGAP26,ASXL2,ATF2,ATG5,ATG9A,ATP1A2,AXIN2,AXL,BAK1,BAP1,BAX,BCAN,BCL2,BCL2L1,BCL2L10,BCL6,BDNF,BGLAP,BID,BTG1,BTK,CACNA1B,CACNA1I,CACNG3,CALCRL,CASP2,CASP3,CASP7,CASP8,CASR,CAV3,CBL,CCL17,CCL18,CCL20,CCL22,CCL4,CCL5,CCNB3,CCND1,CCNH,CCR7,CCR8,CCR9,CD22,CD247,CD27,CD28,CD36,CD3E,CD3G,CD40LG,CD44,CD7…	503
Cellular Movement,Immune Cell Trafficking	Migration of lymphatic system cells	8.63e-42	Increased	2.16	ABCC1,ACE2,ACKR1,ADAM10,ADIPOQ,ADORA2A,AIRE,AKT1,APP,AXL,BCL2,BTK,CCL1,CCL17,CCL18,CCL20,CCL22,CCL4,CCL5,CCR1,CCR7,CCR8,CCR9,CD209,CD22,CD247,CD28,CD40LG,CD44,CD74,CD86,CD8A,CD99,CIITA,CLTC,CMKLR1,CNR2,COL1A1,CRK,CRKL,CTSV,CX3CL1,CX3CR1,CXCL10,CXCL6,CXCL9,CXCR2,CXCR5,CYP26B1,DRD2,ECM1,EFNB3,ERBB2,ETS1,EZR,FLT3LG,FOXO1,FYN,GDF2,GNAI2,GPR15LG,GPRC5A,GRK2,GRK6,HGF,ICAM2,ICOS,IFITM3,IKBKG,IL13,IL17A,…	150
Cellular Function and Maintenance	Ion homeostasis of cells	8.8e-42	Increased	3.427	ABCC1,ACKR1,ADIPOQ,ADM,AGER,AGTR1,AKT1,APOL1,APP,ATP1A2,ATP2B4,ATP2C1,ATP6V0D1,ATP6V1G1,BAK1,BAX,BCL2,BDNF,BIK,BTK,CACNB3,CACNG1,CALB1,CALCA,CALCR,CASQ1,CASR,CAV3,CCL1,CCL17,CCL18,CCL20,CCL22,CCL4,CCL5,CCR1,CCR7,CCR8,CCR9,CD22,CD247,CD28,CD36,CD3E,CD8A,CDK5R1,CHRM1,CHRM4,CHRNA9,CLCN3,CLDN2,CLEC7A,CPS1,CRHR1,CSK,CTRC,CX3CL1,CXCL10,CXCL2,CXCR2,CXCR5,CYBB,CYBRD1,CYP27B1,CYP4A11,DGKZ,DRD2,EDN1,EGLN1,…	192
Cell-To-Cell Signaling and Interaction	Binding of tumor cell lines	1.79e-41	Increased	2.907	ACP1,ADAM10,ADD1,AKAP12,AKT1,ALOX15B,ANGPTL4,APP,BCAN,C1QBP,CALCRL,CASP14,CASP7,CASP8,CBL,CCL4,CCND1,CD209,CD28,CD36,CD40LG,CD44,CD99,CDH1,CDH24,CLDN2,CLEC7A,CRK,CRKL,CSF1,CSK,CX3CL1,CXADR,CXCL10,CXCL2,CXCL9,CXCR1,CXCR2,CYBB,CYTH1,DDR1,DLL1,DSE,EFNB1,EPHA2,ERBB2,ETS1,F9,FOXO1,FOXP1,FYN,GDF15,GLRX,GRIA4,GRK6,HGF,HS6ST1,ICOS,IFITM3,IGF2,IL17A,IL6R,INHBB,INPPL1,INS,IRS1,ITGA5,ITGB1,ITGB4,JAK2,JAM3,J…	153
Cancer,Organismal Injury and Abnormalities	Development of carcinoma	2.23e-41		-0.837	AARS2,AASDHPPT,ABCA4,ABCC1,ABCC8,ABCG4,ABHD2,ABI2,ACACB,ACE,ACE2,ACKR4,ACOT1,ACP1,ACSBG1,ACSL1,ACSL3,ACTL6B,ACTN2,ADA2,ADAM10,ADAM11,ADAM29,ADAM30,ADAMDEC1,ADAMTS17,ADAMTS4,ADAMTS7,ADARB2,ADD1,ADGRB2,ADGRD2,ADGRF2,ADH1A,ADIPOQ,ADIPOR2,ADM,ADORA1,ADORA2A,ADRA1D,AGER,AGO1,AGO3,AGPAT1,AGPAT4,AIRE,AK3,AK9,AKAP12,AKAP7,AKR1B10,AKT1,AKT2,AKT3,ALDH1A3,ALDOA,ALOX12B,ALOX15B,ALOXE3,AMHR2,AMT,ANGPTL4,ANP32…	1235
Cell-To-Cell Signaling and Interaction,Cellular Movement	Recruitment of cells	2.65e-41		1.301	ACKR1,ADAM10,ADAMTS13,ADIPOQ,AGER,AKT2,APP,BCL6,BDNF,BHLHE40,CALCA,CASP8,CCL1,CCL17,CCL20,CCL22,CCL4,CCL5,CCR1,CCR7,CCR8,CCR9,CD28,CD36,CD40LG,CD44,CD74,CD8A,CHI3L1,CIITA,CLEC4E,CLEC7A,CLU,CMKLR1,CNR2,CR2,CSF1,CSF1R,CX3CL1,CX3CR1,CXCL10,CXCL2,CXCL6,CXCL9,CXCR2,CXCR5,CYP1A2,CYP1B1,EDIL3,EDN1,EPAS1,ETS1,FGR,FLT3LG,FOXA2,GAB2,GDF15,GDF2,GLRX,GPRC5A,GRK6,HDAC1,HGF,HRH2,IFITM3,IL13,IL17A,IL1RN,IL21R,I…	140
Hematological System Development and Function,Inflammatory Response,Tissue Morphology	Quantity of phagocytes	6.11e-41		1.993	ACE2,ACKR4,ADAM10,ADAMDEC1,ADIPOQ,ADORA2A,AGER,AIRE,ARHGEF6,ATG5,BAP1,BCL2,BCL2A1,BCL6,BID,BIK,BRCC3,CASP8,CBL,CCL20,CCL22,CCR1,CCR7,CD28,CD36,CD40LG,CD86,CDKN1A,CERK,CIITA,CLEC4E,CLEC7A,CLU,CMKLR1,CNR2,CR2,CSF1,CSF1R,CSF3R,CTSV,CX3CL1,CX3CR1,CXCL10,CXCL2,CXCL6,CXCR2,CXCR6,CYBB,CYP19A1,DDR1,ECM1,EPAS1,EPHA2,EPHX2,EPO,ERBB2,EZH2,FABP1,FGF1,FGF7,FLT3LG,G6PC3,GAB2,GBA1,GDF15,GNAI2,GNAS,GRAP2,HAVCR2,…	169
Cell-To-Cell Signaling and Interaction,Hematological System Development and Function,Immune Cell Trafficking,Inflammatory Response	Activation of antigen presenting cells	8.14e-41	Increased	2.55	ACE,ADAM10,ADIPOQ,ADORA1,AGER,APP,AXL,BDNF,BID,BTK,CASP8,CBL,CCL1,CCL17,CCL20,CCL22,CCL4,CCL5,CCR7,CD209,CD36,CD40LG,CD44,CD74,CD86,CDK5R1,CHI3L1,CLEC4E,CLEC7A,CLU,CNR2,CSF1,CSF1R,CX3CL1,CX3CR1,CXCL10,CXCR5,CYBB,CYP19A1,DIABLO,EDN1,EPO,ERBB2,FCGR1A,FGF1,FLT3LG,FOXA2,FOXP1,GBA1,GDNF,GRK2,HAVCR2,HGF,HLA-DMA,HLA-DMB,HLA-DOA,HLA-DQA1,HLA-DQB1,HNF4A,HRH2,ICA1,IFNE,IFNK,IL13,IL17A,IL1RN,IL33,IL7,INS,IT…	133
Cancer,Gastrointestinal Disease,Organismal Injury and Abnormalities	Intestinal adenocarcinoma	9.79e-41		-1.298	AARS2,ABCA4,ABCB10,ABCC1,ABCC8,ABCG4,ABHD16A,ABHD2,ABI2,ACACB,ACE,ACE2,ACKR4,ACSBG1,ACSL1,ACTL6B,ACTN2,ADA2,ADAM10,ADAM11,ADAM29,ADAM30,ADAMDEC1,ADAMTS13,ADAMTS17,ADAMTS4,ADAMTS7,ADARB2,ADD1,ADGRB2,ADGRF2,ADH1A,ADIPOR2,ADM,ADORA1,ADORA2A,ADRA1D,AGER,AGO1,AGO3,AGPAT1,AGTR1,AIRE,AK3,AK9,AKAP12,AKAP7,AKR1B10,AKT1,AKT2,AKT3,ALDH1A3,ALDOA,ALOX12B,ALOX15B,ALOXE3,AMHR2,AMT,ANGPTL4,ANPEP,AOC2,AOX1,AP3M1,…	1225
Cancer,Gastrointestinal Disease,Organismal Injury and Abnormalities	Large intestine adenocarcinoma	1.02e-40			AARS2,ABCA4,ABCB10,ABCC1,ABCC8,ABCG4,ABHD16A,ABHD2,ABI2,ACACB,ACE,ACE2,ACKR4,ACSBG1,ACSL1,ACTL6B,ACTN2,ADA2,ADAM10,ADAM11,ADAM29,ADAM30,ADAMDEC1,ADAMTS13,ADAMTS17,ADAMTS4,ADAMTS7,ADARB2,ADD1,ADGRB2,ADGRF2,ADH1A,ADIPOR2,ADM,ADORA1,ADORA2A,ADRA1D,AGER,AGO1,AGO3,AGPAT1,AGTR1,AIRE,AK3,AK9,AKAP12,AKAP7,AKR1B10,AKT1,AKT2,AKT3,ALDH1A3,ALDOA,ALOX12B,ALOX15B,ALOXE3,AMHR2,AMT,ANGPTL4,ANPEP,AOC2,AOX1,AP3M1,…	1224
Cell Death and Survival,Organismal Injury and Abnormalities	Apoptosis of leukocytes	1.43e-40		-0.154	ADORA2A,AGER,AKT1,ANPEP,APP,ATG5,AXL,BAK1,BAX,BCL2,BCL2A1,BCL2L1,BCL6,BID,BTG1,BTK,CALCA,CAMK2G,CASP2,CASP3,CASP6,CASP7,CASP8,CCL4,CCL5,CCNB1,CCR7,CCR8,CD22,CD247,CD27,CD28,CD3E,CD40LG,CD44,CDKN1A,CHI3L1,CIITA,CNR2,COL1A1,CR2,CREB1,CRKL,CSF1,CX3CL1,CXCL2,CYBB,DLL1,DLL4,DUSP4,DUSP5,EFNB1,EP300,EPHA4,ETS1,EZR,FADD,FLT3LG,FOSL1,FOXP1,FYN,G6PC3,GNAS,GPR34,GRAP2,HAVCR2,ICOS,ID3,IKBKE,IL13,IL17A,IL1RN,…	158
Inflammatory Response	Immune response of cells	1.49e-40	Increased	3.507	ACE,ADIPOQ,ADORA1,ADORA2A,AGER,ANPEP,APP,ARPC3,ARPC4,ATG5,AXL,BAK1,BAX,BCL2,BCL2L1,BCL6,BHLHE40,BTK,CALB1,CASP8,CBL,CCL20,CCL22,CCL4,CCR7,CD22,CD247,CD27,CD28,CD36,CD40LG,CD44,CD74,CD86,CDK5R1,CDKN1A,CERK,CHN1,CLCN3,CLEC7A,CLTC,COLEC12,CREB1,CRK,CSF1,CSF1R,CSF3R,CSK,CX3CL1,CXCL10,CYP1B1,DGKZ,DIO2,EIF2AK1,EIF4EBP2,ERBB2,ETS1,EXOC2,F9,FADD,FCAMR,FCGR1A,FGF7,FGR,FLT3LG,FOXO1,FOXP1,FURIN,FYN,G6PC3,GA…	195
Cellular Movement,Hematological System Development and Function,Immune Cell Trafficking,Inflammatory Response	Migration of phagocytes	1.88e-40		1.842	ABCC1,ACKR1,ADAM10,ADIPOQ,ADORA2A,AGER,AKT2,APP,ARHGAP1,BAG4,BCL6,BTK,CALCA,CCL1,CCL17,CCL20,CCL22,CCL4,CCL5,CCND1,CCR1,CCR7,CCR8,CD209,CD40LG,CD44,CD74,CD86,CD99,CDH1,CMKLR1,COL1A1,CSF1,CSF1R,CTSV,CX3CL1,CX3CR1,CXCL10,CXCL2,CXCL6,CXCL9,CXCR2,CYBB,ENPP1,EPAS1,EPS8,FGR,FLT3LG,FYN,GDF15,HGF,HLA-DQB1,HRH2,ICAM2,IL10RA,IL13,IL17A,IL1RN,IL21R,IL33,IL6ST,ITGA5,ITGB1,JAM3,KIT,KITLG,LDLR,LRP1,LRRK2,MAPK1…	123
Lipid Metabolism,Small Molecule Biochemistry	Fatty acid metabolism	2.21e-40	Increased	3.579	ABCA4,ABCB10,ABCC1,ABCG4,ABHD16A,ACACB,ACADL,ACOT1,ACOT2,ACSBG1,ACSL1,ACSL3,ADIPOQ,ADORA2A,AGER,ALOX12B,ALOX15B,ALOXE3,ANGPTL4,APOC1,APOC4,APOF,APP,AQP8,AREG,BDNF,BID,CALB1,CAMK2G,CASR,CBR1,CCL5,CD209,CD36,CD40LG,CD74,CERK,CES1,CLEC7A,CLU,CS,CSF1,CYP1A2,CYP1B1,CYP4A11,CYP4A22,CYP4F12,CYP4F3,DGAT1,ECHDC3,EDN1,EHHADH,EIF4EBP2,ELOVL2,ENPP1,EPHX1,EPHX2,ERBB2,EREG,ERFE,ETFA,FABP1,FADD,FADS2,FCGR1A,FGF…	188
Cell Cycle	Interphase	3.12e-40		-0.98	AASDHPPT,ACTL6B,ADIPOQ,ADRA1D,AKAP12,AKT1,ALOX15B,APP,ARPP19,ATF2,AXL,BABAM2,BAK1,BAP1,BAX,BCL2,BCL2L1,BHLHE40,BID,BRCC3,BTG1,BTK,CABLES1,CALCR,CAMK2A,CAMK2G,CAPNS1,CARM1,CBL,CBX1,CCNB1,CCNB3,CCND1,CCNE2,CCNG1,CCNG2,CD247,CD28,CD40LG,CD44,CDC7,CDH1,CDK3,CDK4,CDK6,CDKN1A,CDKN1C,CDKN2D,CES1,CKS1B,CKS2,CNOT7,CRKL,CSF1,CSF1R,CXCR1,CYBB,CYP1B1,CYP26B1,DGKZ,DLL1,DOT1L,DUSP4,DUSP9,DYRK1A,E2F3,E2F5,EDN1,…	217
Cancer,Organismal Injury and Abnormalities,Reproductive System Disease	Genital tract cancer	3.46e-40		0.979	AARS2,AASDHPPT,ABCA4,ABCC1,ABCC8,ABCG4,ABHD2,ABI2,ACACB,ACE,ACE2,ACSBG1,ACSL1,ACSL3,ACTL6B,ACTN2,ADAM10,ADAM29,ADAM30,ADAMDEC1,ADAMTS13,ADAMTS4,ADAMTS7,ADARB2,ADD1,ADGRB2,ADGRD2,ADGRF2,ADH1A,ADIPOQ,ADIPOR2,ADM,ADORA1,ADORA2A,ADRA1D,AGER,AGO1,AGO3,AGPAT4,AGTR1,AIRE,AK3,AK9,AKAP12,AKAP7,AKT1,AKT2,AKT3,ALDOA,ALOX12B,ALOX15B,ALOXE3,AMT,ANGPTL4,AOC2,AOX1,AP1S2,AP3S2,APEX1,APOL2,APP,AQP8,ARG2,ARHGAP26,…	1065
Embryonic Development,Hematological System Development and Function,Lymphoid Tissue Structure and Development,Organ Development,Organismal Development,Tissue Development	Formation of lymphoid tissue	3.57e-40		1.7	ADAM10,ADIPOQ,ADM,AKT1,AKT2,BAX,BCL2,BCL6,BHLHE40,BTK,CALCRL,CBL,CCND1,CCR7,CCR9,CD28,CD3E,CD3G,CD40LG,CD74,CD86,CDKN1A,CKS1B,CNR2,CR2,CREB1,CRKL,CSF1,CXCR5,CYP19A1,CYP1A2,DLL1,DLL4,EDN1,EFNB1,EGLN1,EPHA2,EPHB3,EPO,ETS1,EZH2,FADD,FCAMR,FGF23,FGFR3,FLT3LG,FOSB,FOXC1,FOXC2,FRS2,GABPA,GATA6,GDF2,GFRA3,GRAP2,HGF,HLA-DMA,HLA-DQB1,HOXB3,ICOS,ID3,IDH2,IGF2,IKBKG,IL17A,IL1RN,IL21R,IL27,IL7,IL7R,IRF1,ITGB…	130
Post-Translational Modification	Phosphorylation of protein	3.64e-40	Increased	2.944	ADAM10,ADIPOQ,ADIPOR2,ADM,AGER,AKT1,AKT2,AKT3,APP,AREG,ATF2,AXIN2,BTK,CAMK2A,CAMK2G,CBL,CCL4,CCL5,CCNB1,CCND1,CCR1,CD22,CD247,CD28,CD36,CD3E,CD44,CD74,CD8A,CDK16,CDK4,CDK5,CDK6,CDKN1A,CDKN1C,CDKN2D,CLEC7A,CLK3,COL5A3,CREB1,CRK,CRKL,CSF1,CSF1R,CSK,CSNK1G1,CX3CL1,DAPK2,DDR1,DOK7,DRD1,DRD2,DYRK1A,DYRK3,EDIL3,EDN1,EFNA2,EIF2AK1,EP300,EPHA4,EPHB3,EPHB4,EPO,ERBB2,EREG,ETNK2,EZH2,FCGR1A,FGF1,FGF7,FGFR3,…	201
Cell-mediated Immune Response,Cellular Development,Cellular Function and Maintenance,Cellular Growth and Proliferation,Embryonic Development,Hematological System Development and Function,Hematopoiesis,Lymphoid Tissue Structure and Development,Organ Development,Organismal Development,Tissue Development	Differentiation of T lymphocytes	4.04e-40	Increased	3.73	AKT1,AREG,ATF2,AXL,BCL2,BCL2A1,BCL6,BHLHE40,BIK,BTK,CBL,CCL1,CCL17,CCL22,CCL5,CCR9,CD247,CD28,CD3E,CD3G,CD40LG,CD74,CD86,CD8A,CDK6,CIITA,CISH,CLEC4E,CTSV,CXCR1,CXCR2,CXCR5,CYP26B1,DLL1,DLL4,DUSP10,EFNB1,EIF4G2,ENPP1,EPHA4,ETS1,EZH2,FADD,FLT3LG,FOXO1,GBA1,GRAP2,GRM4,HAVCR2,HLA-DMA,HLA-DOA,HLA-DQA1,HMGA1,ICOS,ID3,IFNE,IFNK,IGF2,IGF2R,IL10RA,IL12RB1,IL13,IL17A,IL21R,IL23R,IL27,IL33,IL36B,IL6R,IL7,IL…	147
Cell-To-Cell Signaling and Interaction,Hematological System Development and Function,Immune Cell Trafficking,Inflammatory Response	Activation of phagocytes	8.55e-40	Increased	2.652	ACE,ADAM10,ADIPOQ,ADORA1,AGER,APP,AXL,BDNF,BID,BTK,CALCA,CASP8,CASR,CBL,CCL1,CCL17,CCL20,CCL22,CCL4,CCL5,CCR7,CD209,CD36,CD40LG,CD44,CD86,CDK5R1,CERK,CHI3L1,CLEC4E,CLEC7A,CLU,CNR2,CSF1,CSF1R,CX3CL1,CX3CR1,CXCL10,CXCL6,CXCR2,CXCR5,CYBB,CYP19A1,DIABLO,EDN1,EPO,ERBB2,FGF1,FKBP1A,FLT3LG,FOXA2,FOXP1,GDNF,GRK2,HAVCR2,HGF,HNF4A,HRH2,IFNE,IFNK,IL13,IL17A,IL1RN,IL27,IL33,IL7,ITGA5,ITGB1,JAK2,KITLG,KLF4,LB…	143
Cellular Development,Cellular Growth and Proliferation	Proliferation of progenitor cells	1.37e-39		1.493	ADIPOQ,AGER,AKT1,AKT2,ATG5,BAP1,BCL2,BCL2L1,BDNF,BTG1,BTK,CBL,CBR1,CCL20,CCL4,CCND1,CD22,CD28,CD3E,CDK4,CDK6,CDKN1A,CDKN2D,CKS1B,CNR2,CSF1,CSF1R,CSF3R,CXCL10,CXCL2,CYP26B1,DLL1,DLL4,E2F3,EFNB1,ELK1,EPAS1,EPO,ERBB2,EZH2,FADD,FGF1,FGF16,FGF7,FLT3LG,FOXC2,FOXO1,FOXP1,FST,FYN,GBA1,GDF15,GDNF,GJC1,GNAS,GPX1,GRAP2,HDAC1,HDAC3,HGF,HIPK2,HMGA1,HMGA2,HOXB3,HTR2A,IGFBP5,IL17A,IL27,IL33,IL7,IL7R,INS,IRF8,IT…	135
Hereditary Disorder,Organismal Injury and Abnormalities,Psychological Disorders	Familial psychiatric disease	1.77e-39		1	ABHD16A,ACE,ACP1,ACTL6B,ACTN2,ADAM10,ADORA2A,ADRA1D,AKT1,ALOX12B,AOX1,APOC1,APOL2,APP,ARHGEF6,ARHGEF7,ARPP19,ASCL1,ATP5F1E,ATP5PO,B4GAT1,BAX,BCL2,BCL2L1,BCL6,BDNF,BHLHE40,CACNA1B,CACNB3,CALB1,CAMK2A,CAPNS1,CASP2,CASP3,CASP6,CASP7,CASP8,CASQ1,CCL4,CCL5,CCNF,CD44,CD74,CDK5,CDK5R1,CDKN1C,CHI3L1,CHMP1A,CHMP2B,CHN1,CHRM1,CHRM4,CIITA,CLDN11,CLU,CMKLR1,CNR2,COQ2,COX7C,CPA5,CPLX2,CREB1,CREB3L1,CSF1R,CX3C…	268
Cell Death and Survival,Organismal Injury and Abnormalities	Cell death of connective tissue cells	2.09e-39		0.777	ABCC1,ADIPOQ,ADIPOR2,ADM,AGER,AKT1,AKT2,APP,ARHGAP1,ATF2,ATG5,ATP6V1G2,BABAM2,BAK1,BAP1,BAX,BCL2,BCL2A1,BCL2L1,BCL6,BID,BIK,CABIN1,CALB1,CAPNS1,CASP2,CASP3,CASP7,CASP8,CCNB1,CCND1,CCNG1,CD36,CD40LG,CD44,CDH1,CDK4,CDK6,CDKN1A,CHRM1,CLU,CNR2,COMP,CREB1,CRHR1,CRK,CRKL,CSF1,CTSV,CYCS,CYP1B1,DIABLO,DPYSL4,DUSP4,EIF2AK1,EIF3I,ELK1,ENO1,EP300,EPHX1,ERBB2,ETS1,FABP1,FADD,FCGR1A,FOXO1,GCG,GLO1,GLP1R,GNAQ,…	182
Carbohydrate Metabolism	Metabolism of carbohydrate	2.47e-39	Increased	3.802	ABCC8,ABHD16A,ACSL3,ADAMTS7,ADIPOQ,ADORA1,ADORA2A,ADRA1D,AGPAT1,AGPAT4,AGTR1,AKR1B10,AKT1,AKT2,ALDOA,APP,ATG5,B4GAT1,BDNF,BTK,CASR,CBR1,CCL5,CD22,CD28,CD36,CD44,CDIPT,CHI3L1,CHPF,CHRM1,CHST1,CHST12,CHST4,CKM,CLTC,CLU,CNMD,COL11A1,COQ2,CS,CSF1,CSF1R,CX3CL1,CXCL10,CYP3A5,DGKZ,DIO2,DRD2,DSE,EDN1,ENPP1,EP300,EPHX1,ESRRB,ETNK2,EXTL2,F2RL2,FGF1,FGF7,FOXA2,FOXC1,FOXO1,FSHR,G6PC3,GAA,GALNS,GBA1,GCG,GCK,G…	204
Neurological Disease,Organismal Injury and Abnormalities,Psychological Disorders	Disorder of basal ganglia	2.62e-39		0.803	ACP1,ACTN2,ADAM10,ADORA1,ADORA2A,ADRA1D,AKT1,AOX1,AP1S2,APP,ARHGDIB,ARHGEF7,ARPP19,ASCL1,ATP5F1E,ATP5PO,B4GAT1,BAX,BCL2,BCL2L1,BCL6,BDNF,BHLHE40,CACNA1B,CACNB3,CALB1,CAMK2A,CAPNS1,CASP2,CASP3,CASP6,CASP7,CASP8,CASQ1,CCL4,CCL5,CCNF,CD44,CD74,CDK5,CDK5R1,CDKN1C,CHI3L1,CHMP2B,CHN1,CHRM1,CHRM4,CIITA,CLDN11,CLU,CMKLR1,CNR2,COQ2,COX7C,CPA5,CPLX2,CREB1,CREB3L1,CSF1,CSF1R,CX3CL1,CXCL10,CYBB,CYCS,CYFIP2,C…	249
Neurological Disease,Organismal Injury and Abnormalities	Progressive neurological disorder	3.66e-39		-0.948	AARS2,ACE,ACE2,ADAM10,ADORA1,ADORA2A,ADRA1D,AGER,AGTR1,ANP32A,AP1S2,APOC1,APOC4,APOL2,APP,AREG,ARHGDIB,ASCL1,ATG5,ATP1A2,ATP6V1G2,AXL,B4GAT1,BAX,BCL2,BCL2L1,BDNF,BTK,CACNA1B,CALB1,CAMK2A,CASP2,CASP3,CASP5,CASP6,CASP7,CASP8,CCL4,CCL5,CCNB1,CCND1,CCNF,CCNG2,CCS,CD36,CD3G,CD40LG,CD44,CD74,CDC42EP3,CDK4,CDK5,CDK5R1,CDKN1A,CDKN2D,CHD5,CHI3L1,CHMP2B,CHRM1,CHRM4,CHRNA9,CIITA,CLU,CNN1,CNR2,COL11A1,COL1A1…	296
Digestive System Development and Function	Morphology of digestive system	3.77e-39			ABCB10,ADIPOQ,ADIPOR2,AIRE,AKR1B10,AKT1,AKT2,ANGPTL4,APEX1,APP,AREG,ARHGAP1,ASCL1,ATF2,ATG5,AXIN2,BAX,BCL2,BDNF,BGLAP,BID,CASP3,CASR,CCND1,CCNG1,CCR1,CCR7,CD36,CDK4,CDKN1A,CES1,CLCN3,CLDN15,CLDN18,CLEC7A,CMKLR1,CNOT3,COL5A3,CRKL,CSF1,CTSV,CXCR5,CYBB,CYBRD1,CYP19A1,CYP1A2,DHTKD1,DRD1,DRD2,DYRK1A,EDN1,ENPP7,EPHB3,EPHX2,EPO,EZH2,FADD,FADS2,FGF1,FGF23,FGF7,FGFR3,FOLR1,FOXA2,FOXC2,FOXO1,FST,FURIN,GATA…	213
Cancer,Hematological Disease,Organismal Injury and Abnormalities	Mature lymphocytic neoplasm	5.08e-39		1.89	ABCC1,ACE,ACP1,ADAM29,ADIPOQ,ADRA1D,AKT1,ALOX12B,ANPEP,APP,ARHGAP1,ATG4D,ATG5,ATG9A,ATP1A2,AXIN2,BAK1,BAP1,BAX,BCAN,BCL2,BCL2L1,BCL2L10,BCL6,BDNF,BHLHE22,BLOC1S3,BTG1,BTK,CACNA1B,CALCRL,CASP2,CASP3,CASP7,CASP8,CASR,CAV3,CBX7,CCL17,CCL18,CCL20,CCL22,CCL4,CCL5,CCNB1,CCND1,CCNG2,CCR7,CCR8,CD22,CD247,CD27,CD28,CD36,CD3E,CD3G,CD40LG,CD44,CD74,CD86,CD8A,CDC42EP3,CDH1,CDH11,CDK4,CDK5,CDK6,CDKN1A,CDKN1C,…	409
Cancer,Organismal Injury and Abnormalities	Genitourinary adenocarcinoma	5.51e-39		-0.131	AARS2,AASDHPPT,ABCA4,ABCC1,ABCC8,ABCG4,ABHD2,ABI2,ACACB,ACE,ACE2,ACKR4,ACOT1,ACSBG1,ACSL1,ACSL3,ACTL6B,ACTN2,ADAM10,ADAM29,ADAM30,ADAMDEC1,ADAMTS13,ADAMTS4,ADAMTS7,ADARB2,ADD1,ADGRB2,ADGRD2,ADGRF2,ADH1A,ADIPOR2,ADM,ADORA1,ADORA2A,AGER,AGO1,AGO3,AGPAT4,AIRE,AK3,AK9,AKAP12,AKAP7,AKT1,AKT2,AKT3,ALDH1A3,ALDH3B1,ALDOA,ALOX12B,ALOX15B,ALOXE3,AMHR2,AMT,ANGPTL4,ANPEP,AOC2,AOX1,AP1S2,AP3S2,APEX1,APOC1,APO…	1049
Cell-To-Cell Signaling and Interaction,Cellular Assembly and Organization	Cell-cell contact	8.23e-39	Increased	3.742	ABCC8,ACE,ACE2,ACTL6B,ADAM10,ADGRB2,ADORA2A,AKT1,AKT2,APP,ARHGAP26,ARHGDIA,ARHGEF7,ASIC2,ATP2C1,BAX,BCAN,BCL2,BCL2L1,BCL6,BDNF,BTK,C1QBP,CACNG2,CAMK2A,CASP14,CASP3,CASR,CATSPER2,CAV3,CBL,CCL5,CD209,CD22,CD36,CD40LG,CD44,CD86,CD99,CDH1,CDH11,CDH24,CDK5,CDK5R1,CELSR2,CHRM1,CHRNA9,CLDN11,CLDN2,CLEC7A,CLTC,CLU,CNTNAP1,CPLX1,CRB3,CREB1,CRKL,CSF1,CSK,CTSV,CX3CL1,CX3CR1,CXADR,CXCL10,CXCR6,CYFIP2,CYP19A1…	237
Cellular Movement	Cellular infiltration by myeloid cells	1.52e-38		-0.127	ACE2,ACKR1,ADAMTS13,ADIPOQ,ADM,ADORA2A,AGER,APP,AREG,ATG5,BDNF,BID,CASP8,CCL20,CCL4,CCL5,CCR1,CCR7,CD36,CD44,CDKN1A,CES1,CHRNA9,CLEC4E,CMKLR1,CNR2,CSF1,CSF1R,CX3CR1,CXCL10,CXCL2,CXCR2,CXCR5,CYBB,CYP26B1,DRD2,EDIL3,EDN1,EGLN1,EPAS1,EPHX2,EPO,ERBB2,FLT3LG,FOXA2,GBA1,GJB2,GLIS2,GLO1,GRK2,HGF,HPGDS,ICOS,IKBKE,IKBKG,IL13,IL17A,IL1RN,IL27,IL33,IL36G,IL6R,IL6ST,IRF5,ITGB1,JAM3,KDM6B,KITLG,KLK5,KPNA4,LBP…	136
Organismal Development,Organismal Injury and Abnormalities	Abnormal morphology of head	2.93e-38			ABCA4,ABI2,ACE2,ADAMTS4,ADIPOQ,ADORA2A,AGTR1,AIRE,AKAP12,AKT1,AKT3,ALDH1A3,APEX1,APP,AREG,ASCL1,ASIC2,ATG5,ATP1A2,AXIN2,AXL,BAK1,BAX,BCL2,BDNF,BHLHE22,BID,BTG1,CACNB3,CACNG8,CALB1,CAMK2A,CASP3,CASP6,CCND1,CCNE2,CCR7,CD247,CD36,CD40LG,CDH1,CDH11,CDK4,CDK5,CDK5R1,CDKN1A,CDO1,CELSR2,CGA,CHN1,CHRM1,CHRNA9,CLCN3,CLDN11,CMKLR1,CNOT3,CNR2,CNTN6,COL8A2,CPLX3,CPLX4,CRK,CRKL,CSF1,CSF1R,CSPG4,CTSV,CX3CL1,CX…	254
Cellular Development,Cellular Growth and Proliferation,Nervous System Development and Function,Tissue Development	Development of neurons	3.24e-38	Increased	2.498	ABI2,ACE,ACTL6B,ADAM10,ADAMTS4,ADGRB2,ADORA2A,AGER,AKT1,APP,AREG,ARHGEF7,ASCL1,ASIC2,BAX,BCAN,BCL2,BCL2L1,BDNF,CACNG2,CACNG7,CAMK2A,CAMK2G,CAPNS1,CARM1,CASP3,CASP6,CD3E,CD44,CDH1,CDK16,CDK5,CDK5R1,CDK6,CDKN1A,CELSR2,CHMP2B,CHN1,CHRM1,CKM,CLU,CNTNAP1,CREB1,CRHR1,CRK,CRKL,CSF1,CX3CL1,CX3CR1,CXCL6,CYBB,CYFIP2,CYP19A1,DCTN1,DDR1,DLG5,DOK7,DPYSL4,DRD1,DRD2,DYRK1A,EDN1,EFNA2,EFNB1,EFNB3,EHMT1,EIF4EBP2,…	264
Cell-To-Cell Signaling and Interaction,Cellular Movement	Recruitment of blood cells	3.5e-38		1.267	ACKR1,ADAM10,ADAMTS13,ADIPOQ,AGER,AKT2,APP,BDNF,BHLHE40,CASP8,CCL1,CCL17,CCL20,CCL22,CCL4,CCL5,CCR1,CCR7,CCR8,CCR9,CD28,CD36,CD40LG,CD44,CD74,CD8A,CHI3L1,CIITA,CLEC4E,CLEC7A,CLU,CMKLR1,CNR2,CR2,CSF1,CSF1R,CX3CL1,CX3CR1,CXCL10,CXCL2,CXCL6,CXCL9,CXCR2,CXCR5,CYP1A2,CYP1B1,EDIL3,EDN1,EPAS1,ETS1,FGR,FLT3LG,FOXA2,GAB2,GDF15,GDF2,GLRX,GPRC5A,GRK6,HDAC1,IFITM3,IL13,IL17A,IL1RN,IL21R,IL33,IL36G,IL6R,IL6ST…	129
Cell Death and Survival,Organismal Injury and Abnormalities	Apoptosis of epithelial cells	4.26e-38		-1.034	ACE,ADIPOQ,ADORA1,AKT1,APC2,APP,ATF2,BAK1,BAX,BCL2,BCL2A1,BCL2L1,BDNF,BID,BIK,CALCA,CASP3,CASP6,CASP7,CASP8,CASR,CCL4,CCND1,CD36,CD40LG,CDH1,CDK6,CDKN1A,CLU,CXCL10,CYP19A1,EDN1,EPHA2,EPO,ERBB2,FADD,FAP,GDF15,GLIS2,GOT2,GRK2,HGF,HIPK2,HNF4A,HRH2,IGFBP5,IKBKG,IL13,IL17A,IL6R,IL6ST,IRF1,IRF5,ITGB1,KRAS,KSR1,LCN2,LDLR,LEF1,MAP1LC3B,MAP2K1,MAP2K4,MAPK13,MAPK14,MAPKAPK2,MET,MIF,MMP2,MST1,MYB,MYCN,MYD88…	123
Molecular Transport	Secretion of molecule	1.1e-37		0.937	ACACB,ACADL,ACE,ACSL3,ADIPOQ,ADM,ADORA1,ADORA2A,AKT1,AKT2,AKT3,APP,BCL2,BDNF,BHLHE40,BTK,CACNA1B,CAMK2A,CASR,CAVIN1,CCL5,CCR7,CD36,CD44,CD74,CD8A,CDK4,CERK,CES1,CGA,COMP,CPLX1,CPLX2,CPLX3,CPLX4,CREB1,CREB3L1,CRHR1,CRHR2,CSF1,CX3CL1,DGAT1,DRD2,EDN1,EP300,ERBB2,EZR,FABP1,FGF1,FGF20,FGF23,FGF7,FLOT2,FOSB,FOXA2,FOXO1,FSHR,FST,FYN,GATA6,GCG,GCK,GDNF,GHRHR,GLP1R,GLP2R,GNA11,GNAQ,GRIN2B,GRK2,GRM4,HDAC3,…	171
Cancer,Hematological Disease,Immunological Disease,Organismal Injury and Abnormalities	Lymphoma	1.17e-37		-0.75	ABCC1,ACE,ADORA1,ADORA2A,ADRA1D,AGTR1,AIRE,AKT1,AKT2,AKT3,ANPEP,APP,ARHGAP1,ATF2,ATG5,ATG9A,ATP1A2,AXIN2,AXL,BAK1,BAP1,BAX,BCAN,BCL2,BCL2L1,BCL2L10,BCL6,BGLAP,BTG1,BTK,CACNA1B,CALCRL,CASP2,CASP3,CASP7,CASP8,CASR,CAV3,CCL18,CCL20,CCL22,CCL5,CCND1,CCNH,CCR7,CCR8,CD22,CD247,CD27,CD28,CD36,CD3E,CD3G,CD40LG,CD44,CD74,CD86,CD8A,CDC7,CDH1,CDH11,CDK4,CDK6,CDKN1A,CDKN1C,CDO1,CELSR2,CHI3L1,CHPF,CHRM1,CHRM4…	370
Hematological System Development and Function,Lymphoid Tissue Structure and Development,Organ Morphology,Tissue Morphology	Morphology of lymphoid organ	1.26e-37			AIRE,AKT1,AKT3,ANGPTL4,ARHGAP1,ARHGDIA,ARHGDIB,ARHGEF6,ATG5,ATP2B4,AXL,B4GAT1,BAK1,BAX,BCL2,BCL2L1,BCL6,BIK,BTK,CARM1,CASP8,CBL,CCND1,CCR7,CCR9,CD247,CD28,CD3E,CD40LG,CD74,CD86,CD8A,CDK6,CDKN1A,CIITA,CKS1B,CSF1,CSF1R,CXCR2,CXCR5,CYP19A1,CYP1A2,CYP26B1,CYP27B1,DLL4,DRD2,EFNB1,EGLN1,EP300,EPHA4,EPO,ERRFI1,ETS1,EZR,F9,FADD,FADS2,FGF7,FLT3LG,FOXC2,FSHR,FYN,GABPA,GBA1,GIT2,GNAI2,GRAP2,GRK2,GRK6,GSTZ1,…	160
Nervous System Development and Function,Neurological Disease,Organismal Injury and Abnormalities	Abnormal morphology of nervous system	1.67e-37			ABCA4,ABI2,ACTL6B,ADAMTS4,ADIPOQ,AGTR1,AKAP12,AKT1,AKT2,AKT3,APEX1,APP,ASCL1,ASIC2,ATG5,ATP1A2,AXL,BAK1,BAX,BCL2,BDNF,BHLHE22,BID,BTG1,CACNB3,CACNG8,CALB1,CAMK2A,CASP2,CASP3,CASP6,CASP8,CCL5,CCND1,CD247,CD36,CD40LG,CD44,CD86,CDH11,CDK5,CDK5R1,CELSR2,CHMP2B,CHN1,CHRM1,CHRNA9,CLCN3,CNGB3,CNR2,CNTN6,CNTNAP1,COL8A2,CPLX3,CPLX4,CREB1,CRKL,CSF1,CSF1R,CSPG4,CTSV,CX3CL1,CX3CR1,CXCR2,CYBB,CYP19A1,DHTKD1,D…	232
Cancer,Organismal Injury and Abnormalities	Breast or gastric cancer	1.92e-37		1.319	AARS2,ABCA4,ABCC1,ABCC8,ABCG4,ABHD2,ABI2,ACACB,ACE,ACE2,ACKR1,ACKR4,ACOT1,ACP1,ACSL3,ACTL6B,ACTN2,ADA2,ADAM10,ADAM11,ADAM29,ADAM30,ADAMDEC1,ADAMTS17,ADAMTS4,ADAMTS7,ADARB2,ADGRB2,ADGRD2,ADH1A,ADIPOR2,ADORA1,ADORA2A,ADRA1D,AGER,AGO1,AIRE,AK3,AK9,AKAP12,AKAP7,AKT1,AKT2,AKT3,ALDH1A3,ALDH3B1,ALDOA,ALOX12B,ALOXE3,AMHR2,AMT,ANGPTL4,ANPEP,AOX1,APH1A,APP,AREG,ARF3,ARG2,ARHGAP1,ARHGAP26,ARHGAP6,ARHGDIA,AR…	965
Immunological Disease,Organismal Injury and Abnormalities	Hypersensitive reaction	1.94e-37		1.57	ACKR4,ADIPOQ,ADRA1D,AGER,AKT1,ALDOA,B4GAT1,BCL2,BCL2L1,BDNF,BTK,CBR1,CCL17,CCL18,CCL20,CCL22,CCL4,CCL5,CCR1,CCR7,CD28,CD44,CD74,CDH1,CHRM1,CHRM4,CISH,CLEC4E,CMKLR1,CPA3,CTSV,CX3CR1,CXCL10,CXCL9,DGKZ,DUSP10,DUSP2,ECM1,ENO1,ENTPD4,EPS8,EZH2,FADS2,FCGR1A,FCGR1BP,FGR,FKBP1A,FLT3LG,FYN,GAB2,GNA11,GPR15LG,GPR34,GRIN1,GRIN2B,GRK2,HLA-DMA,HLA-DQA1,HLA-DQB1,HMGCS2,HPGDS,HRH2,HRH3,HSPA1L,HTR2A,HTR2C,IFITM1…	151
Cellular Function and Maintenance	Endocytosis	1.99e-37	Increased	3.69	ACE,ACSL1,ADD1,ADORA1,AGER,AKT3,APOC1,APP,ARPC3,ARPC4,ATG2A,ATG5,ATP6V0C,ATP6V0D1,ATP6V1D,AXL,BCL2L1,BTK,CABIN1,CAV3,CBL,CCL4,CCL5,CCR7,CD209,CD22,CD36,CD40LG,CD44,CDK5,CERK,CHN1,CLCN3,CLEC4E,CLTC,CLU,CRHR1,CRHR2,CSF1,CSF1R,CSK,CX3CL1,CXCL10,CYBB,DIO2,DLL1,EIF2AK1,EPS8,ERBB2,EZR,FCAMR,FCGR1A,FGF1,FGF7,FGR,FOLR1,FOXP1,FRS2,FYN,G6PC3,GAB2,GDF2,GLRX,GNAI2,GRIN1,GRK6,HGF,HGS,ICOS,IFITM3,IGF2R,IL13,IL…	182
Dermatological Diseases and Conditions,Organismal Injury and Abnormalities	Skin lesion	2.06e-37		-0.177	AARS2,ABCA4,ABCB10,ABCC1,ABCC8,ABCG4,ABHD16A,ABI2,ACACB,ACADL,ACE,ACE2,ACKR1,ACKR4,ACOT1,ACOT2,ACP1,ACSBG1,ACSL3,ACTL6B,ACTN2,ADA2,ADAM10,ADAM11,ADAM29,ADAM30,ADAMDEC1,ADAMTS13,ADAMTS17,ADAMTS4,ADAMTS7,ADARB2,ADD1,ADGRB2,ADGRD2,ADGRF2,ADH1A,ADIPOQ,ADIPOR2,ADORA1,ADORA2A,AGO1,AGO3,AGPAT4,AGTR1,AIRE,AK9,AKAP12,AKR1B10,AKT1,AKT2,AKT3,ALOX12B,ALOX15B,ALOXE3,ALPI,AMHR2,ANGPTL4,ANPEP,AOC2,AOX1,APC2,APE…	1175
Cell Signaling,Small Molecule Biochemistry	Synthesis of nitric oxide	2.46e-37	Increased	2.135	ABCC1,ACE2,ADIPOQ,ADM,ADORA1,ADORA2A,AKT1,AKT2,APP,ARG2,ATP2B4,BAG4,BCL6,BDNF,CALB1,CALCA,CAV3,CD28,CD36,CD40LG,CDH11,CLEC7A,CLU,CNR2,CPM,CSF1,CX3CR1,CYBB,CYP19A1,CYP1B1,EDN1,EPO,FOSL1,GCH1,GDF15,GDNF,GNAI1,GRIN2B,GRK2,HDAC3,IFNE,IFNK,IGF2,IL13,IL17A,IL1RN,IL33,IL36B,INS,IRF1,IRF8,IRS1,ITGB1,JAK2,JUNB,KLF2,KLF4,KRAS,LIF,LPO,LRP1,MAP2K1,MAP2K4,MAPK14,MAPK3,MET,MIF,MST1,MYD88,NCF1,NMB,NOG,NOS1,NOS1…	113
Cancer,Organismal Injury and Abnormalities	Pelvic carcinoma	3.32e-37		0.822	AARS2,AASDHPPT,ABCA4,ABCC1,ABCC8,ABCG4,ABHD2,ABI2,ACACB,ACE,ACE2,ACSBG1,ACSL1,ACSL3,ACTL6B,ACTN2,ADAM10,ADAM11,ADAM29,ADAM30,ADAMDEC1,ADAMTS13,ADAMTS4,ADAMTS7,ADARB2,ADD1,ADGRB2,ADGRD2,ADGRF2,ADH1A,ADIPOR2,ADM,ADORA1,ADORA2A,AGO1,AGO3,AGPAT1,AGPAT4,AIRE,AK3,AK9,AKAP12,AKAP7,AKT1,AKT2,AKT3,ALDOA,ALOX12B,ALOX15B,ALOXE3,AMHR2,AMT,ANGPTL4,ANPEP,AOC2,AOX1,AP1S2,AP3S2,APC2,APEX1,APOL2,APP,ARG2,ARHGAP26…	1064
Cancer,Organismal Injury and Abnormalities	Lymphoreticular neoplasm	3.63e-37		-0.915	ABCA4,ABCC1,ACE,ACKR1,ACSL1,ACSL3,ACTL6B,ADA2,ADAMTS17,ADAMTS7,ADORA1,ADORA2A,ADRA1D,AGER,AGTR1,AIRE,AKT1,AKT2,AKT3,ALOX12B,ALOXE3,ANGPTL4,ANPEP,APEX1,APH1A,APP,ARHGAP1,ARHGAP26,ARHGAP6,ARHGEF7,ASXL2,ATF2,ATG4D,ATG5,ATG9A,ATP1A2,ATP2B4,AXIN2,AXL,BAK1,BAP1,BAX,BCAN,BCL2,BCL2L1,BCL2L10,BCL6,BDP1,BET1L,BGLAP,BMP8A,BTG1,BTK,CACNA1B,CALCRL,CASP2,CASP3,CASP7,CASP8,CASR,CAV3,CBL,CCL17,CCL18,CCL20,CCL22,…	552
Inflammatory Disease,Inflammatory Response,Organismal Injury and Abnormalities,Respiratory Disease	Inflammation of lung	4.04e-37		0.06	ACE,ACE2,ACKR1,ADIPOQ,ADORA1,ADORA2A,AGER,AGTR1,AIRE,AKT2,ALDOA,ALPI,ATG5,BAX,BCL2L1,BCL6,BID,CALCA,CASP3,CBL,CCL17,CCL18,CCL22,CCR1,CCR7,CD36,CD44,CD86,CDH11,CDKN1A,CHRM1,CIITA,CISH,CLEC7A,CMKLR1,COX4I2,CSF1R,CSK,CXCL2,CXCR1,CXCR2,CYBB,DDR1,DRD2,E2F3,ENO1,EPO,ETFA,FCGR1A,FCGR1BP,FKBP1A,FLT3LG,FOXA2,GABRA3,GABRG1,GABRP,GCH1,GIT2,GPER1,GPX1,HDAC1,HLA-DQA1,HRH2,HTR2A,HTR2C,ICOS,IKBKE,IKBKG,IL13,IL1…	138
Cancer,Organismal Injury and Abnormalities	Growth of solid tumor	7.14e-37		-0.467	ADAM10,ADIPOQ,ADM,ADORA2A,AGER,AKR1B10,AKT1,AKT2,AKT3,AREG,ATF2,ATG5,BAP1,BCAN,BCL2,BCL2L1,CASP2,CASR,CCL18,CCND1,CD40LG,CD44,CDH1,CDK4,CDKN1C,CLK3,CREB1,CRKL,CSF1,CSF3R,CSPG4,CTSV,CXCL9,CXCR2,CYP27B1,DDR1,EDN1,EP300,EPHA2,ERBB2,EZH2,FGF1,FLT3LG,FOSL1,GABPB1,GCH1,GDF15,GDF2,GNAS,GOT2,GRK6,HDAC3,HGF,HGS,HMGA2,HPN,ICAM2,ID3,IDH2,IFITM3,IGF2,IGFBP5,IKBKE,IL17A,IL1RN,IL23R,IL33,IL6R,IL6ST,IRS1,JAG1,K…	160
Cancer,Organismal Injury and Abnormalities	Malignant solid organ tumor	1.11e-36		1.033	AARS2,ABCA4,ABCB10,ABCC1,ABCC8,ABCG4,ABHD16A,ABI2,ACACB,ACADL,ACE,ACE2,ACKR1,ACKR4,ACOT1,ACOT2,ACP1,ACSBG1,ACSL3,ACTL6B,ACTN2,ADA2,ADAM10,ADAM11,ADAM29,ADAM30,ADAMDEC1,ADAMTS13,ADAMTS17,ADAMTS4,ADAMTS7,ADARB2,ADD1,ADGRB2,ADGRD2,ADGRF2,ADH1A,ADIPOQ,ADIPOR2,ADORA1,ADORA2A,AGO1,AGO3,AGPAT4,AGTR1,AIRE,AK9,AKAP12,AKR1B10,AKT1,AKT2,AKT3,ALOX12B,ALOX15B,ALOXE3,ALPI,AMHR2,ANGPTL4,ANPEP,AOC2,AOX1,APC2,APE…	1175
Cell-To-Cell Signaling and Interaction,Cellular Movement,Hematological System Development and Function,Immune Cell Trafficking	Recruitment of leukocytes	1.16e-36		0.955	ACKR1,ADAM10,ADAMTS13,ADIPOQ,AGER,AKT2,APP,BHLHE40,CASP8,CCL1,CCL17,CCL20,CCL22,CCL4,CCL5,CCR1,CCR7,CCR8,CD28,CD36,CD40LG,CD44,CD74,CD8A,CHI3L1,CIITA,CLEC4E,CLEC7A,CLU,CMKLR1,CNR2,CR2,CSF1,CSF1R,CX3CL1,CX3CR1,CXCL10,CXCL2,CXCL6,CXCL9,CXCR2,CXCR5,CYP1A2,CYP1B1,EDIL3,EDN1,EPAS1,ETS1,FGR,FLT3LG,FOXA2,GAB2,GDF15,GDF2,GLRX,GPRC5A,GRK6,HDAC1,IFITM3,IL13,IL17A,IL1RN,IL21R,IL33,IL36G,IL6R,IL6ST,IL7,IRF5,…	125
Cellular Development,Cellular Growth and Proliferation,Nervous System Development and Function,Tissue Development	Growth of neurites	1.3e-36		1.903	ADAM10,ADORA2A,AGER,AKT1,ANP32A,APEX1,APP,ARHGEF7,BAX,BCAN,BCL2,BDNF,CABLES1,CALB1,CAMK2A,CDK5,CDK5R1,CDKN1A,CHN1,CREB1,CRK,CSF1,CXCL9,CYP19A1,DDR1,DOK6,DUSP10,DUSP13,DYRK1A,EFNB1,EFNB3,EIF4G2,EIF5A,ELK1,EP300,EPHA2,EPHB3,EZR,FARP2,FGF1,FGF7,FGFR3,FRK,GDNF,GNAI2,GNAO1,GNAQ,GNAS,GPR6,GPRIN1,HAP1,HGF,HMGCS1,ICAM5,IGF2,IL17A,IL6R,IL6ST,ITGB1,KIT,KITLG,KLF4,KRAS,LIF,LIFR,LINGO1,LRRC4C,LRRK2,LSS,MAFK,…	152
Immunological Disease,Organismal Injury and Abnormalities	Allergy	1.6e-36		0.965	ACKR4,ADIPOQ,ADORA1,ADORA2A,ADRA1D,AGER,AGTR1,AKT1,ALDOA,APOL2,AXL,BCL2,BCL2L1,BTK,CBR1,CCL17,CCL18,CCL20,CCL22,CCL4,CCL5,CD44,CD74,CDH1,CHRM1,CHRM4,CMKLR1,CPA3,CTSV,CX3CR1,CXCL9,DGKZ,DUSP10,DUSP2,EEF2,EHMT1,ENO1,ENTPD4,EPO,EPS8,EZH2,FADS2,FCGR1A,FGR,FKBP1A,FYN,GAB2,GCH1,GPR15LG,GRIN1,GRIN2B,GRK2,HAVCR2,HLA-DQA1,HLA-DQB1,HMGCS1,HMGCS2,HPGDS,HRH2,HRH3,HTR2A,HTR2C,IGF2,IL13,IL17A,IL1RN,IL27,IL33,IL…	144
Gene Expression	Transcription of DNA	1.94e-36		0.611	ABCG4,ADIPOQ,ADORA2A,AGO1,AIRE,AKT1,AKT2,APEX1,APP,ASCL1,ASXL2,ATF2,ATMIN,ATP2B4,BAP1,BCL6,BDP1,BHLHA15,BHLHE22,BHLHE40,BMP3,C1QBP,CALCA,CARM1,CAVIN1,CBX1,CBX3,CBX7,CCND1,CCNH,CD28,CD36,CD74,CDH1,CDK5,CDK5R1,CDK6,CDKN1C,CELSR2,CHD5,CIITA,CKS1B,CKS2,CNOT7,COL1A1,CRCP,CREB1,CREB3L1,CREBZF,CRK,CX3CL1,CXCL10,DCP1A,DDX17,DLL1,DLL4,DNAJB5,DNAJC17,DOT1L,DRD2,DUSP15,DUSP5,E2F3,E2F5,ECM1,EDN1,EGLN1,EGR4,E…	334
Cancer,Dermatological Diseases and Conditions,Organismal Injury and Abnormalities	Skin tumor	1.95e-36		0.619	AARS2,ABCA4,ABCB10,ABCC1,ABCC8,ABCG4,ABHD16A,ABI2,ACACB,ACADL,ACE,ACE2,ACKR1,ACKR4,ACOT1,ACOT2,ACP1,ACSBG1,ACSL3,ACTL6B,ACTN2,ADA2,ADAM10,ADAM11,ADAM29,ADAM30,ADAMDEC1,ADAMTS13,ADAMTS17,ADAMTS4,ADAMTS7,ADARB2,ADD1,ADGRB2,ADGRD2,ADGRF2,ADH1A,ADIPOQ,ADIPOR2,ADORA1,ADORA2A,AGO1,AGO3,AGPAT4,AGTR1,AIRE,AK9,AKAP12,AKR1B10,AKT1,AKT2,AKT3,ALOX12B,ALOX15B,ALOXE3,ALPI,AMHR2,ANGPTL4,ANPEP,AOC2,AOX1,APC2,APE…	1168
Cellular Growth and Proliferation	Outgrowth of cells	2.54e-36		1.993	ABCC1,ADAM10,ADORA2A,AGER,AKT1,ANP32A,APEX1,APP,ARHGEF7,BAX,BCAN,BCL2,BDNF,CABLES1,CALB1,CAMK2A,CASR,CCND1,CDK5,CDK5R1,CDKN1A,CHN1,CLU,COL1A1,CREB1,CRK,CSF1,CXCL2,CXCL9,DDR1,DOK6,DYRK1A,EFNB1,EFNB3,EIF4G2,EIF5A,ELK1,EPHA2,EPHB3,ERBB2,EZR,FGF1,FGF7,FGFR3,FRK,FYN,GDNF,GNAO1,GNAQ,GNAS,GPR6,GPRIN1,HAP1,HGF,ICAM5,IGF2,IL17A,IL6R,IL6ST,ITGB1,JAK2,KIT,KITLG,KRAS,LIF,LIFR,LRRC4C,LRRK2,MAFK,MAP2K1,MAPK3,M…	143
Carbohydrate Metabolism	Quantity of carbohydrate	2.82e-36	Increased	2.087	ABCA4,ABCC1,ABCC8,ACACB,ACP1,ACSL1,ADIPOQ,ADIPOR2,ADM,AGER,AGPAT1,AKT1,AKT2,APOC1,APP,BAX,BCAT2,BCL2,BDNF,BGLAP,BID,C1QBP,CCND1,CD36,CD44,CDK4,CDO1,CES1,CHST1,CIITA,CKM,CLCN3,CLU,CNOT3,CNR2,CPA3,CREB1,CREBZF,CRHR2,CSF1,CYP19A1,DGAT1,DGKZ,DHTKD1,DSE,EDN1,ENPP7,EP300,EPHX2,EPO,EXTL2,EZH2,FABP1,FGF1,FGF23,FOLR1,FOXA2,FOXO1,G6PC3,GAA,GAD2,GALNS,GCG,GCK,GDF15,GFPT2,GLP1R,GNAO1,GNAQ,GNAS,GNB3,GPD2,GPER…	179
Cardiovascular System Development and Function,Cellular Movement	Cell movement of endothelial cells	3.15e-36	Increased	2.409	ACP1,ADAM10,ADIPOQ,ADM,AKT1,AKT3,ANGPTL4,ANPEP,ARHGEF4,ARHGEF6,ATF2,ATP2B4,AXL,BDNF,CALCA,CCL1,CCL5,CCR8,CD36,CD40LG,CD44,CRK,CSPG4,CXCR1,CXCR2,CYP1B1,DIO2,DLL4,EDIL3,EDN1,EFNB1,EPHB4,EPO,ERBB2,ETS1,FAP,FGF1,FLNB,FOXC1,FOXC2,FOXO1,FOXP1,FRS2,GATA6,GDF2,GLUL,GNA11,HGF,ID3,IGF2,IGF2R,IL17A,IL33,ITGB1,ITGB4,KDM6B,KLF2,LATS2,LCN2,LIPA,LOX,MAP2K1,MAP2K3,MAP2K5,MAPK14,MAPKAPK2,MARCKS,MAX,MCAM,MET,MIF,M…	137
Tissue Development	Development of epithelial tissue	3.19e-36		1.549	ACP1,ADIPOQ,ADM,AGER,AKT1,AKT3,ANGPTL4,ANPEP,APP,ASCL1,AXL,BDNF,CALCA,CASR,CBL,CCND1,CCR7,CD36,CD3E,CD40LG,CD44,CDH1,CDKN1A,CNMD,COL1A1,COL8A2,CSF1,CSF1R,CXCL10,CXCL2,CXCR2,CYBB,CYP19A1,DLL4,E2F3,ECM1,EDN1,EIF3I,ENPP1,EPHA2,EPHB4,EPHX2,EPO,ERBB2,ERRFI1,FGF1,FGF7,FGFR3,FLNB,FOSL1,FOXC1,FOXO1,FOXP1,FRS2,FSHR,GATA6,GDF2,GDNF,GJB2,GNAO1,GPX1,H2AX,HGF,HIPK2,HOXB5,HRH2,HTRA1,ID3,IGF2,IL13,IL17A,IL1RN,I…	172
Cellular Development,Cellular Growth and Proliferation	Cell proliferation of carcinoma cell lines	3.91e-36		1.19	AASDHPPT,ABCC1,ADIPOQ,AGER,AKT1,AKT2,AKT3,APOL1,APP,AREG,ASIC2,ATG5,AXL,BAK1,BAX,BCL2,BCL2L1,BID,C1QBP,CALCA,CASP2,CASP3,CCL18,CCNB1,CCND1,CCNE2,CCNG2,CD40LG,CD44,CDH1,CDK4,CDK5,CDK5R1,CDK6,CDK8,CDKN1A,CDO1,CKS1B,CLU,CNOT3,COL1A1,COPS4,CREB1,CRKL,CYP1A2,DAPK2,DLL4,E2F3,EDN1,EMP1,ENO1,EP300,EPAS1,EPHA2,EPO,ERBB2,EREG,EZH2,EZR,FADS2,FGF1,FGF7,FGFR3,FLT3LG,FOSL1,FOXO1,FSCN1,GATA6,GDF15,GDNF,GLUL,GNG…	200
Cell Death and Survival,Organismal Injury and Abnormalities,Renal and Urological Disease	Cell death of kidney cell lines	3.94e-36		1.017	ABCC1,AKT1,ALDH3B1,APOL1,APP,ATG5,BAG4,BAK1,BAX,BCL2,BCL2A1,BCL2L1,BCL2L10,BCL6,BID,BIK,CABLES1,CALB1,CALCR,CASP12,CASP2,CASP3,CASP7,CASP8,CASR,CCNB1,CD44,CDKN1A,CHMP6,CHRM1,COMP,CYCS,DDX17,DUSP4,EMP1,ERBB2,EZH2,EZR,FADD,FGF1,FOXO1,FYN,GJB2,GLP2R,GNAQ,GNG2,GPR34,GRIN2B,GRK2,HGF,HIPK2,IKBKG,IPPK,IRF1,IRS1,ITGB1,JAK2,KRAS,LDHA,LRP6,MAP2K1,MAP2K4,MAPT,MAVS,MIF,MST1,NAMPT,NDEL1,NGFR,NMNAT3,NRGN,NTRK3…	116
Connective Tissue Disorders,Immunological Disease,Inflammatory Disease,Inflammatory Response,Organismal Injury and Abnormalities,Skeletal and Muscular Disorders	Rheumatoid arthritis	4.5e-36		0.576	ABCB10,ACSL1,ADAM10,ADAMTS4,ADAMTS7,ADIPOQ,ADM,ADORA2A,AGER,ALDOA,AREG,ARHGDIB,ATP2C1,BCL6,BDNF,BGLAP,CACNG1,CALCRL,CASP3,CCL1,CCL17,CCL18,CCL20,CCL22,CCL4,CCL5,CCNB1,CCR1,CCR7,CCR9,CD247,CD28,CD36,CD40LG,CD44,CD74,CD86,CDA,CDH1,CDH11,CDK6,CDKN2D,CHI3L1,CIITA,CLEC4E,CLU,COMP,CPA5,CR2,CSF1,CSF3R,CX3CL1,CX3CR1,CXCL10,CXCL2,CXCL6,CXCL9,CXCR1,CXCR2,CXCR5,CYP19A1,CYP1A2,CYP4F3,DDR1,DOK6,DRD2,DUSP2,EEF…	205
Cancer,Organismal Injury and Abnormalities	Growth of malignant tumor	5.6e-36		0.314	ADAM10,ADIPOQ,ADM,ADORA2A,AKR1B10,AKT1,AKT2,AKT3,AREG,ATF2,ATG5,BAP1,BCAN,BCL2,BCL2L1,BIK,BTK,CACYBP,CASP2,CASP3,CASR,CCL18,CCND1,CD40LG,CD44,CDH1,CDK4,CDK5,CDKN1C,CLK3,CREB1,CRKL,CSF1,CSF3R,CSPG4,CXCL9,CXCR2,CYP19A1,CYP27B1,DLL4,EDN1,ELK1,EP300,EPHA2,ERBB2,EZH2,EZR,FGF1,FGFR3,FOXO1,GDF15,GDF2,GDNF,GNAS,GRK2,GRK6,HDAC1,HDAC3,HGF,HMGA2,HPN,ICAM2,ID3,IDH2,IGF2,IGFBP5,IKBKE,IL17A,IL1RN,IL33,IL6R,IL7…	161
Gastrointestinal Disease,Inflammatory Response,Organismal Injury and Abnormalities	Inflammation of gastrointestinal tract	7.15e-36		-0.641	ABCC1,ADAMDEC1,ADIPOQ,ADM,ADORA1,ADORA2A,AGTR1,AIRE,AKR1B10,AKT1,AKT2,AREG,ARHGDIB,AXL,BCL2A1,BID,CALCA,CALCRL,CAMK2G,CASP8,CCL18,CCL5,CCR1,CCR7,CCR8,CCR9,CD28,CD40LG,CD44,CD74,CD86,CDA,CDC42EP3,CDH1,CES1,CHRM1,CHRM4,CHRNA9,CIITA,CKM,CLEC4E,CLEC7A,CMKLR1,COL1A1,CPA3,CR2,CREB1,CRHR2,CSF1R,CSF3R,CTSV,CX3CL1,CXCL10,CXCL2,CXCL6,CXCR1,CXCR2,CYBB,CYP19A1,DHRS9,DRD1,DRD2,DUSP10,ECM1,EDN1,EP300,EPO,EREG,…	178
Nervous System Development and Function,Tissue Morphology	Quantity of nervous tissue	7.4e-36	Increased	2.555	ABCA4,ADAM10,ADAMTS4,ADIPOQ,ADORA2A,AGER,AKT1,AKT3,APP,ARHGEF7,ASCL1,ATF2,ATP2C1,BAK1,BAX,BCL2,BDNF,CAMK2A,CASP2,CASP3,CCND1,CDK5,CDK5R1,CDKN1A,CHRNA9,CLCN3,CNGB3,CREB1,CSF1,CX3CL1,CX3CR1,CYBB,DIO2,DPYSL4,DRD1,DRD2,DUSP4,DYRK1A,EFNB1,EIF4EBP2,ENTPD3,EPHB3,EPS8,ERBB2,FGF20,FGF7,FGFR3,FOXA2,FOXO1,FSHR,FST,FYN,GABBR2,GALNS,GCG,GDF15,GDNF,GNAI2,GNAO1,GNAS,GPX1,GPX4,GRIN1,GRIN2B,HAP1,HGF,HGS,HHAT,HIPK…	159
Cardiovascular Disease,Cardiovascular System Development and Function,Organ Morphology,Organismal Development,Organismal Injury and Abnormalities	Enlargement of heart	8.38e-36			ABCC1,ABCC8,ACE,ACE2,ACSL1,ACTN2,ADIPOQ,ADM,ADORA1,ADORA2A,ADRA1D,AGTR1,AKAP12,AKT1,ATF2,ATG5,BCL2,BCL2L1,CABIN1,CACNB3,CAMK2G,CAPNS1,CASR,CAV3,CD36,CDC42EP3,CDK5R1,CDKN1A,CIITA,CKM,CMKLR1,CNOT3,CREB1,CRK,CTSV,CYBB,CYP19A1,DOT1L,DRD1,DRD2,DSC2,DUSP10,DUSP5,DYRK1A,EDN1,EGLN1,EIF2AK1,ELK1,EP300,EPAS1,EPO,ERBB2,F9,FGF23,FKBP1A,FLT3LG,FOSL1,FOXO1,GAA,GATA6,GDF15,GNA11,GNAI2,GNAQ,GNAS,GPER1,GPX1,GPX3,…	182
Cell Morphology,Cellular Assembly and Organization,Cellular Development,Cellular Function and Maintenance,Cellular Growth and Proliferation,Nervous System Development and Function,Organismal Development,Tissue Development	Neuritogenesis	1.03e-35		1.853	ABI2,ACE,ACTL6B,ADAM10,ADAMTS4,ADORA2A,AGER,AKT1,APP,AREG,ARHGEF7,ASCL1,BAX,BCL2,BDNF,CACNG7,CAMK2A,CAMK2G,CAPNS1,CARM1,CASP3,CASP6,CD3E,CD44,CDK16,CDK5,CDK5R1,CDKN1A,CELSR2,CHMP2B,CHN1,CKM,CLU,CNTNAP1,CREB1,CRHR1,CRK,CRKL,CSF1,CX3CL1,CX3CR1,CXCL6,CYBB,CYFIP2,CYP19A1,DDR1,DLG5,DPYSL4,DRD1,DRD2,DYRK1A,EDN1,EFNA2,EFNB1,EFNB3,EHMT1,EIF4EBP2,EIF4G2,ELK1,EP300,EPHA4,EPHB3,EPO,EPS8,ERBB2,EZH2,EZR,FARP2…	219
Nervous System Development and Function,Tissue Morphology	Quantity of neurons	1.19e-35	Increased	2.439	ABCA4,ADAM10,ADAMTS4,ADIPOQ,ADORA2A,AGER,AKT1,AKT3,APP,ARHGEF7,ASCL1,ATF2,ATP2C1,BAK1,BAX,BCL2,BDNF,CAMK2A,CASP2,CASP3,CCND1,CDK5,CDK5R1,CDKN1A,CHRNA9,CLCN3,CNGB3,CREB1,CSF1,CX3CL1,CX3CR1,CYBB,DIO2,DPYSL4,DRD1,DRD2,DUSP4,DYRK1A,EFNB1,EIF4EBP2,ENTPD3,EPHB3,EPS8,ERBB2,FGF20,FGF7,FGFR3,FOXA2,FOXO1,FSHR,FST,FYN,GABBR2,GALNS,GCG,GDF15,GDNF,GNAI2,GNAO1,GNAS,GPX1,GPX4,GRIN1,GRIN2B,HAP1,HGF,HGS,HHAT,HIPK…	158
Cellular Development,Tissue Development	Differentiation of epithelial tissue	1.25e-35		1.969	ADIPOQ,AGER,AKT1,ALOX15B,ASCL1,BCL2,BTG1,CASP3,CCND1,CD40LG,CD44,CDH1,CDKN1A,CES1,CREB1,CREB3L1,CRHR1,CRHR2,CSF1,CSF1R,CTSE,CTSV,CXCL10,CYP19A1,CYP27B1,DIO2,DLG5,DLL1,EDN1,ENPP1,EP300,EPHA2,EPO,EREG,ERRFI1,EZH2,FGF1,FGF7,FGFR3,FOXA2,FOXC1,FST,FYN,GATA6,GCG,GDF2,GNA11,GNAQ,HDAC1,HGF,HNF4A,HOXB5,ID3,IFITM2,IGF2,IL17A,INHBB,ITGB1,JAG1,JUNB,KAT2B,KDM6B,KEAP1,KIT,KITLG,KLF2,KLF4,KRAS,KRT14,KRT16,KRT4,…	137
Neurological Disease,Organismal Injury and Abnormalities	Neurological signs	1.37e-35		-0.792	ACP1,ACTL6B,ACTN2,ADORA2A,ADRA1D,AKT1,AKT3,AOX1,APP,ARHGEF7,ARPP19,ASCL1,ATG5,ATP5F1E,ATP5PO,B4GAT1,BAX,BCL2,BCL2L1,BCL6,BDNF,BHLHE22,BHLHE40,CACNA1B,CACNB3,CALB1,CAMK2A,CAPNS1,CASP2,CASP3,CASP6,CASP7,CASP8,CASQ1,CCL4,CCL5,CD36,CD44,CD74,CDH11,CDK5,CDK5R1,CDKN1C,CHI3L1,CHN1,CHRM1,CHRM4,CHRNA9,CIITA,CLDN11,CLU,CMKLR1,CNR2,COX7C,CPA5,CPLX2,CREB1,CREB3L1,CSF1,CX3CL1,CXCL10,CYCS,CYFIP2,CYP19A1,CYP26B…	233
Tissue Morphology	Quantity of progenitor cells	1.61e-35		0.015	ADD1,APP,ARHGDIA,ARHGDIB,ASCL1,BAX,BCL2,BCL2L1,BDNF,BHLHE40,BIK,BTK,CALCA,CAPNS1,CARM1,CASP3,CASP8,CBL,CCND1,CCR7,CCR9,CD22,CD247,CD28,CD36,CD3E,CD3G,CD40LG,CD44,CD86,CD8A,CDK4,CDK6,CDKN1A,CIITA,CREB1,CSF1,CSF3R,CSK,CTSE,DLL4,DUSP5,DYRK3,EFNB1,EGLN1,EP300,EPAS1,EPHA4,EPO,ERBB2,ETS1,EZH2,FADD,FGF1,FLT3LG,FOSB,FOXO1,FSHR,FST,FYN,GAD2,GNAI2,GRAP2,HLA-DQB1,HOXB3,IDH2,IL21R,IL23R,IL33,IL6ST,IL7,IL7R,I…	157
Cell Death and Survival,Organismal Injury and Abnormalities	Apoptosis of neurons	1.85e-35		-1.821	ADORA1,ADORA2A,AGER,AGTR1,AKT1,AKT2,AKT3,ANP32A,APP,ARHGAP1,ASCL1,ATF2,ATP1A2,ATP2C1,AXL,BAK1,BAX,BCL2,BCL2L1,BDNF,BID,BTG1,CASP2,CASP3,CASP6,CASP7,CASP8,CCL4,CCL5,CCNB1,CCND1,CDK5,CDK5R1,CDKN1A,CDKN2D,CREB1,CTSV,CYCS,DIABLO,DRD2,ENPP1,EP300,EPO,FADD,FGF20,FGFR3,FIS1,FOSL1,FOXO1,FSHR,FYN,GBA1,GDNF,GFRA3,GLP1R,GLRX,GNAO1,GNAT1,GPX1,GRIK5,GRIN1,GRIN2B,GRM4,HAP1,HDAC1,HDAC3,HIPK2,IL6ST,ITSN1,JAK2,KC…	149
Cancer,Dermatological Diseases and Conditions,Organismal Injury and Abnormalities	Skin cancer	1.97e-35		0.774	AARS2,ABCA4,ABCB10,ABCC1,ABCC8,ABCG4,ABHD16A,ABI2,ACACB,ACADL,ACE,ACE2,ACKR1,ACKR4,ACOT1,ACOT2,ACP1,ACSBG1,ACSL3,ACTL6B,ACTN2,ADA2,ADAM10,ADAM11,ADAM29,ADAM30,ADAMDEC1,ADAMTS13,ADAMTS17,ADAMTS4,ADAMTS7,ADARB2,ADD1,ADGRB2,ADGRD2,ADGRF2,ADH1A,ADIPOQ,ADIPOR2,ADORA1,ADORA2A,AGO1,AGO3,AGPAT4,AGTR1,AIRE,AK9,AKAP12,AKR1B10,AKT1,AKT2,AKT3,ALOX12B,ALOX15B,ALOXE3,ALPI,AMHR2,ANGPTL4,ANPEP,AOC2,AOX1,APC2,APE…	1162
Cellular Development,Connective Tissue Development and Function,Tissue Development	Differentiation of bone	2.09e-35		1.869	ADIPOQ,AKT1,AKT2,AREG,ASXL2,AXIN2,BCL2,BCL6,BGLAP,BMP3,BMP8A,BTK,CALCR,CAPNS1,CASP8,CBL,CCL5,CCR1,CD40LG,CDK6,CIITA,CLDN18,CNOT3,CNR2,CREB1,CREB3L1,CRK,CSF1,CSF1R,DGKZ,DYRK1A,EDIL3,EDN1,EFNA2,EFNB1,ENPP1,EPHA2,EPHB4,EPO,ERBB2,EZH2,FARP2,FGF23,FGFR3,FOSL1,FOXP1,FSHR,GAB2,GDF2,GLIS1,GLO1,GNAS,HDAC3,HGF,HTRA1,ID3,IFITM1,IGFBP5,IL17A,IL27,IL33,IL6R,IL6ST,IL7,IRF1,IRS1,ITGA5,ITGB1,JAG1,JUNB,KDM6B,KITL…	135
Cellular Movement,Hematological System Development and Function,Immune Cell Trafficking	Cell movement of granulocytes	2.39e-35		1.947	ACE2,ACKR1,ADAM10,ADAMTS13,ADIPOQ,ADM,ADORA1,ADORA2A,AGER,AKT2,APP,AREG,ARHGAP1,ATG5,BTK,C1QBP,CASP8,CCL17,CCL20,CCL4,CCL5,CCR1,CCR7,CD28,CD36,CD44,CD74,CD99,CMKLR1,CSF1,CSF3R,CSK,CX3CL1,CXADR,CXCL10,CXCL2,CXCL6,CXCL9,CXCR1,CXCR2,CXCR5,CYBB,CYP26B1,DAPK2,EDIL3,EDN1,EPAS1,EPHX2,EPO,ERBB2,FGR,FOXA2,GDF15,GIT2,GJB2,GNAI2,GRK2,GRK6,HGF,HPGDS,HRH2,ICAM2,ICOS,IKBKG,IL13,IL17A,IL1RN,IL27,IL33,IL36G,IL6R…	141
Cell Morphology,Cellular Development,Cellular Growth and Proliferation,Nervous System Development and Function,Organismal Development,Tissue Development	Morphogenesis of neurons	2.44e-35		1.853	ABI2,ACE,ACTL6B,ADAM10,ADAMTS4,ADORA2A,AGER,AKT1,APP,AREG,ARHGEF7,ASCL1,BAX,BCL2,BDNF,CACNG7,CAMK2A,CAMK2G,CAPNS1,CARM1,CASP3,CASP6,CD3E,CD44,CDK16,CDK5,CDK5R1,CDKN1A,CELSR2,CHMP2B,CHN1,CKM,CLU,CNTNAP1,CREB1,CRHR1,CRK,CRKL,CSF1,CX3CL1,CX3CR1,CXCL6,CYBB,CYFIP2,CYP19A1,DDR1,DLG5,DPYSL4,DRD1,DRD2,DYRK1A,EDN1,EFNA2,EFNB1,EFNB3,EHMT1,EIF4EBP2,EIF4G2,ELK1,EP300,EPHA4,EPHB3,EPO,EPS8,ERBB2,EZH2,EZR,FARP2…	220
Cellular Development,Cellular Growth and Proliferation	Cell proliferation of breast cancer cell lines	3.27e-35		0.451	ADIPOQ,AGO1,AKT1,AKT2,AXIN2,BCL2,BCL2L1,C1QBP,CASP3,CASP8,CASR,CBL,CCND1,CCNE2,CD40LG,CD44,CDH1,CDH11,CDK3,CDKN1A,CKS1B,CKS2,CLU,COPS4,CPSF4,CREB1,CSF1,CSF1R,CX3CL1,CXCL10,CYP19A1,CYP1B1,CYP3A5,DDX17,DLL1,DUSP5,EIF4A1,EIF4G2,ELK1,ENSA,EP300,EPHA2,EPO,ERBB2,ERRFI1,ESRRB,ETS1,EZH2,EZR,FGF1,FGF7,FLCN,FOLR1,FOSL1,FOXC1,FOXO1,FOXP1,FRMD6,GAB2,GDF15,GHRHR,GNAS,GPER1,GPX1,H2AX,HAVCR2,HDAC1,HGF,HGS,HMGA1…	177
Cell Death and Survival	Cell viability of blood cells	3.43e-35	Increased	2.924	AGER,AKT1,AKT2,APP,BAK1,BAX,BCL2,BCL2A1,BCL2L1,BCL6,BID,BIK,BTK,CACNB3,CAMK2G,CASP8,CBL,CCL4,CCR7,CD22,CD28,CD3E,CD40LG,CD44,CD74,CD86,CISH,CLU,CSF1,CSF1R,CX3CL1,CX3CR1,DOT1L,EPO,ERBB2,FCGR1A,FLT3LG,FOXO1,GAB2,GNAS,HGF,ICOS,IKBKG,IL13,IL17A,IL21R,IL27,IL33,IL3RA,IL6ST,IL7,IL7R,INS,ITPKB,JAK2,KIT,KITLG,KLF2,KLK6,KRAS,LAT,LEF1,MAP2K1,MAP2K4,MAPK3,MAPK7,MIF,MSR1,MYB,MYD88,NME1,NOTCH1,NTF3,PALB2,PDCD…	110
Cell Death and Survival,Organismal Injury and Abnormalities	Cell viability of leukocytes	3.84e-35	Increased	2.331	AGER,AKT1,AKT2,APP,BAK1,BAX,BCL2,BCL2A1,BCL2L1,BCL6,BIK,BTK,CACNB3,CAMK2G,CASP8,CBL,CCL4,CCR7,CD22,CD28,CD3E,CD40LG,CD44,CD74,CD86,CISH,CLU,CSF1,CSF1R,CX3CL1,CX3CR1,ERBB2,FCGR1A,FOXO1,GAB2,GNAS,HGF,ICOS,IKBKG,IL13,IL17A,IL21R,IL27,IL33,IL3RA,IL6ST,IL7,IL7R,INS,ITPKB,JAK2,KIT,KITLG,KLF2,KLK6,KRAS,LAT,LEF1,MAP2K1,MAPK3,MAPK7,MIF,MSR1,MYB,MYD88,NME1,NOTCH1,NTF3,PALB2,PDCD1,PDPK1,PIK3CA,PIK3CD,PRKCA,…	103
Metabolic Disease,Organismal Injury and Abnormalities	Amyloidosis	4.21e-35		-0.844	ACE,ACE2,ADAM10,ADRA1D,AGER,ANP32A,APOC1,APOC4,APOL2,APP,ATP1A2,ATP6V1G2,B4GAT1,BAX,BCL2,BCL2L1,BCL6,BDNF,CALB1,CAMK2A,CASP2,CASP3,CASP5,CASP6,CASP7,CASP8,CCL20,CCL4,CCL5,CCNB1,CCND1,CD27,CD36,CD40LG,CD74,CDC42EP3,CDK4,CDK5,CDK5R1,CHD5,CHI3L1,CHRM1,CHRM4,CHRNA9,CIITA,CLEC7A,CLU,CNN1,CNR2,CSF1R,CSF3R,CTSE,CTSV,CXADR,CXCL10,CXCL6,CXCR2,CYBB,DLL1,DRD1,DRD2,DYRK1A,EEF2,ELK1,EPHA4,EPHX1,FCGR1A,FCGR1BP…	187
Cell Morphology	Size of cells	4.7e-35			ACE,ADD1,ADIPOQ,ADM,AKT1,AKT2,AKT3,APOC1,APP,AQP2,ARHGEF4,ATF2,BAX,BCL2L1,BDNF,C1QBP,CAMK2A,CAPNS1,CAV3,CBL,CCND1,CD44,CDK4,CDKN1A,CES1,CHN1,CLCN3,CLTC,CNOT3,COL8A2,CREB1,CRHR1,CRHR2,CRKL,CSF1,CX3CR1,CYP19A1,DRD1,DRD2,DSC2,DYRK1A,EDN1,EEF2,EFNB1,EP300,EPHA2,EPS8,ERBB2,ERFE,FGF1,FIS1,FOXO1,FYN,GAB2,GALNS,GATA6,GCG,GDF15,GDNF,GNAO1,GNAQ,GNAS,GPX1,HDAC3,HGF,HGS,HRH2,IGF2,IL33,IL6R,IL7,IL7R,INS,IRF5,…	175
Tissue Development	Accumulation of cells	5.72e-35		1.464	ACE2,ADIPOQ,ADORA2A,AGER,AGTR1,BCL2,BCL2A1,BCL6,BID,CASP2,CASP8,CCL1,CCL17,CCL22,CCL5,CCR1,CCR7,CD27,CD28,CD44,CD86,CD99,CDKN1A,CKS1B,CLEC4E,CLU,CMKLR1,CSF1,CX3CL1,CX3CR1,CXCL10,CXCL2,CXCR2,CYBB,DDR1,DLL1,DOT1L,EDIL3,EDN1,EGLN1,EPHA4,EZH2,FADD,FGF1,FLT3LG,FOSL1,GNAI2,GNAQ,HAVCR2,HS6ST1,ICOS,IL10RA,IL13,IL17A,IL1RN,IL21R,IL33,IL6R,IL6ST,IL7,IL9R,IP6K1,IRF1,IRF5,ITGA5,ITGB1,JAK2,JAM3,KIT,KLF2,KLF4,…	125
Cellular Movement,Hematological System Development and Function,Immune Cell Trafficking,Inflammatory Response	Cellular infiltration by phagocytes	5.8e-35		-0.144	ACE2,ACKR1,ADAMTS13,ADIPOQ,ADM,ADORA2A,AGER,APP,AREG,ATG5,BDNF,BID,CASP8,CCL20,CCL4,CCR1,CD36,CD44,CD86,CDKN1A,CES1,CHRNA9,CMKLR1,CNR2,CSF1,CSF1R,CX3CR1,CXCL10,CXCL2,CXCR2,CYBB,CYP26B1,DRD2,EDIL3,EDN1,EGLN1,EPAS1,EPHX2,EPO,ERBB2,FLT3LG,FOXA2,GBA1,GJB2,GLIS2,GLO1,GRK2,HGF,IKBKE,IKBKG,IL13,IL17A,IL1RN,IL27,IL33,IL36G,IL6R,IL6ST,IRF5,ITGB1,JAM3,KDM6B,KITLG,KLK5,KPNA4,LBP,LCN2,LDLR,LOX,LPO,LRRK2,MAPK…	124
Lymphoid Tissue Structure and Development,Tissue Morphology	Quantity of lymphoid tissue	6.28e-35		0.822	ADAM10,ADM,AIRE,AKAP12,ARHGAP1,ARHGDIA,ARHGDIB,BAK1,BAX,BCL2,BCL2A1,BCL2L1,BDNF,BHLHE40,BTK,CALCA,CARM1,CASP2,CASP3,CASP8,CBL,CCR7,CCR9,CD22,CD247,CD28,CD3E,CD3G,CD40LG,CD44,CD74,CD86,CD8A,CDK6,CDKN1A,CIITA,CNR2,CR2,CREB1,CTSE,CXCR5,DLL1,DLL4,DUSP5,EFNB1,EP300,EPHA4,ETS1,EZH2,FADD,FADS2,FCAMR,FGF7,FLT3LG,FOSB,FOXC2,FOXO1,FYN,GAD2,GBA1,GNAI2,GRAP2,GRK6,HLA-DQB1,ICOS,IL23R,IL6ST,IL7,IL7R,IRF1,IRF8,…	133
Cancer,Gastrointestinal Disease,Organismal Injury and Abnormalities	Hepato-pancreato-biliary cancer	1.05e-34		-0.951	ABCA4,ABCC1,ABCC8,ABCG4,ABHD16A,ACACB,ACE,ACE2,ACKR1,ACOT1,ACP1,ACSL1,ACSL3,ACTN2,ADAM10,ADAM11,ADAM29,ADAM30,ADAMDEC1,ADAMTS13,ADAMTS17,ADAMTS4,ADAMTS7,ADARB2,ADD1,ADGRB2,ADGRD2,ADH1A,ADIPOQ,ADIPOR2,ADRA1D,AGER,AGO1,AGPAT4,AK9,AKAP7,AKR1B10,AKT1,AKT2,ALDH1A3,ALDOA,ALPI,AMT,ANP32A,ANPEP,AOC2,AOX1,APC2,APEX1,APOC1,APOC4,APOF,APOL1,APP,AQP10,AREG,ARHGAP6,ARHGDIA,ARHGEF4,ARHGEF6,ARHGEF7,ARPC5,ATF2,A…	941
Cell Death and Survival,Organismal Injury and Abnormalities,Skeletal and Muscular Disorders	Cell death of muscle cells	1.11e-34		-1.127	ACE2,ACSL1,ADAMTS13,ADIPOQ,ADM,ADRA1D,AGER,AGTR1,AKT1,ALDH1A3,ALDOA,APOC1,APP,ATG5,ATP2B4,BCL2,BCL2L1,BCL6,BID,CALCA,CALCRL,CASP3,CASP8,CASR,CAV3,CBL,CDC42EP3,CDK3,CDKN1A,CNR2,COL1A1,CSK,CXADR,CYBB,CYCS,DGAT1,E2F3,EDN1,EGLN1,EPO,ERBB2,ETS1,FADD,FOSL1,FOXO1,GATA6,GCG,GLP1R,GNAI2,GNAQ,GNAS,GNGT1,GPX1,HADHA,HGF,HLA-DMA,HSPB6,IGF2,IKBKE,IKBKG,IL17A,IL1RN,IL33,IL6ST,INPPL1,IRF1,IRF2,JAK2,KIT,KITLG,KRA…	123
Lipid Metabolism,Molecular Transport,Small Molecule Biochemistry	Concentration of fatty acid	1.12e-34		1.304	ABCA4,ABCC8,ACACB,ACADL,ACE,ACOT2,ACSBG1,ACSL1,ACSL3,ADIPOQ,ADORA1,ADORA2A,AKR1B10,AKT1,ANGPTL4,APEX1,APOC1,APP,ARG2,BCAT2,BCL2L1,BDNF,CAV3,CBL,CD36,CDA,CERK,CES1,CISH,CRHR1,CRHR2,CS,CSF1,CX3CL1,CYP1A2,CYP1B1,CYP4A11,DGAT1,DRD2,EDN1,EFNA2,EHHADH,ELOVL2,EPHX2,ERBB2,ERFE,FABP1,FADS2,FGF7,FOXO1,GAD2,GCG,GCK,GNA11,GNAQ,GNAS,GNB3,GPD2,GPRC5A,GPX1,HADHA,HDAC11,HPGDS,HPN,HS6ST1,IFNE,IGF2,IL13,IL1RN,IL33…	122
Cell-To-Cell Signaling and Interaction,Cellular Movement	Recruitment of myeloid cells	1.16e-34		1.285	ACKR1,ADAM10,ADAMTS13,ADIPOQ,AKT2,APP,BHLHE40,CASP8,CCL20,CCL22,CCL4,CCL5,CCR1,CCR7,CCR8,CD28,CD36,CD40LG,CD44,CD74,CD8A,CHI3L1,CIITA,CLEC4E,CMKLR1,CNR2,CR2,CSF1,CSF1R,CX3CL1,CX3CR1,CXCL10,CXCL2,CXCL6,CXCL9,CXCR2,CYP1A2,CYP1B1,EDIL3,EDN1,EPAS1,ETS1,FGR,GAB2,GDF15,GDF2,GLRX,GPRC5A,GRK6,HDAC1,IFITM3,IL13,IL17A,IL1RN,IL21R,IL33,IL36G,IL6R,IL6ST,IL7,KCNIP3,KDM6B,KITLG,KRAS,LCN2,LIF,LRP1,LRRK2,LYZ,MAP…	110
Embryonic Development,Hair and Skin Development and Function,Organ Development,Organismal Development,Tissue Development	Formation of skin	1.34e-34		0.788	ADORA2A,AGO1,AKT1,AKT2,ALOX15B,ATP2C1,BAX,BCL2,CASP14,CASP3,CBX7,CCND1,CDH1,CDH11,CDKN1A,COL1A1,COMP,CTSE,CTSV,CYP26B1,CYP27B1,DLL1,DLL4,EMP1,ENPP1,EPHA2,EREG,ERRFI1,EZH2,FGF20,FGF7,FLNB,FLOT2,FOXC1,FST,FYN,GATA6,GBA1,GLIS1,GNAS,HDAC1,HDAC3,HGF,IGFBP5,IL17A,INHBB,ITGB1,ITGB4,JUNB,KEAP1,KIT,KLF4,KLK5,KLK7,KRT14,KRT15,KRT16,KRT31,KRT6B,KRT83,KRT84,KRT9,KSR1,LATS2,LEF1,LGR4,MAFG,MAFK,MAP2K1,MAP3K12,…	130
Hematological System Development and Function,Hematopoiesis,Tissue Morphology	Quantity of hematopoietic cells	1.38e-34		0.585	ADD1,ARHGDIA,ARHGDIB,BAK1,BAX,BCL2,BCL2L1,BDNF,BHLHE40,BIK,BTK,CALCA,CAPNS1,CARM1,CASP3,CASP8,CBL,CCND1,CCR7,CCR9,CD22,CD247,CD28,CD36,CD3E,CD3G,CD40LG,CD44,CD86,CD8A,CDK4,CDK6,CDKN1A,CIITA,CREB1,CSF1,CSF3R,CSK,CTSE,DLL4,DUSP5,DYRK3,EFNB1,EGLN1,EP300,EPAS1,EPHA4,EPO,ERBB2,ETS1,EZH2,FADD,FLT3LG,FOSB,FOXO1,FSHR,FYN,GAD2,GNAI2,GRAP2,HLA-DQB1,HOXB3,IDH2,IL21R,IL23R,IL33,IL6ST,IL7,IL7R,IRF1,IRF8,ITPKB…	151
Cancer,Cell Death and Survival,Organismal Injury and Abnormalities	Cell death of tumor	1.61e-34	Increased	2.21	ADIPOQ,AKT1,AKT2,ALOX15B,ANPEP,APP,ATF2,ATG5,ATMIN,BAK1,BAX,BCL2,BCL2L1,BDNF,BID,BIK,BTG1,BTK,CAPN6,CASP2,CASP3,CASP6,CASP8,CASR,CCND1,CD22,CD28,CD40LG,CD44,CD74,CDH1,CDH11,CDK6,CDKN1A,CLU,CSF1,CSF3R,CYCS,DIABLO,DLL4,DUSP9,ENO1,EP300,EPO,ERBB2,ETS1,EXOC2,EZH2,FADD,FLT3LG,FOXO1,FSCN1,GAB2,GCH1,GDF15,GRK6,HDAC1,HGF,HIPK2,ICOS,IDH2,IL33,IL6ST,IL7,IRF1,IRF5,JAG1,JAK2,KEAP1,KIT,KITLG,KRAS,KSR1,LAIR1,L…	147
Cell Morphology	Enlargement of cells	1.67e-34			ADIPOQ,ADORA1,ADORA2A,AGTR1,AKT1,APOL1,APP,ATF2,BAX,BCL2,BDNF,CABIN1,CACNB3,CASP3,CASP8,CAV3,CDC42SE1,CDH1,CDK4,CDK5R1,CGA,CMKLR1,CRHR1,CTNS,CYP19A1,CYP1B1,DAPK2,DGKZ,DUSP5,DYRK1A,ECM1,EDN1,EMP1,EP300,EPAS1,ERBB2,EZR,FGFR3,FIS1,FLNB,FOXO1,FST,GAS2,GATA6,GDF15,GDNF,GNAQ,GPX1,GPX3,GRIN2B,HDAC1,HDAC3,HGF,HTR2C,IGF2,IGF2R,IL13,IL33,IL6R,IL6ST,IL7,ING1,INPPL1,JAK2,JARID2,KLF4,LIF,LPAR1,MAP2K1,MAP2K3,M…	133
Cell-To-Cell Signaling and Interaction,Cellular Movement,Hematological System Development and Function,Immune Cell Trafficking,Inflammatory Response	Recruitment of phagocytes	1.88e-34		1.307	ACKR1,ADAM10,ADAMTS13,ADIPOQ,AKT2,APP,BHLHE40,CASP8,CCL20,CCL22,CCL4,CCL5,CCR1,CCR7,CCR8,CD28,CD36,CD40LG,CD44,CD74,CD8A,CHI3L1,CIITA,CLEC4E,CLU,CMKLR1,CR2,CSF1,CSF1R,CX3CL1,CX3CR1,CXCL10,CXCL2,CXCL6,CXCR2,CYP1A2,CYP1B1,EDIL3,EDN1,EPAS1,ETS1,FGR,FLT3LG,FOXA2,GAB2,GDF2,GLRX,GRK6,IFITM3,IL13,IL17A,IL1RN,IL33,IL36G,IL6R,IL6ST,IL7,IRF5,KCNIP3,KRAS,LCN2,LIF,LRP1,LYZ,MAP2K3,MAPK7,MIF,MMP1,MMP2,MPO,MPZ,…	105
Cell-To-Cell Signaling and Interaction,Hematological System Development and Function,Immune Cell Trafficking,Inflammatory Response	Activation of mononuclear leukocytes	1.99e-34	Increased	3.633	ADAM10,ADIPOQ,ADORA2A,AGER,AKT1,ATG5,AXL,BAK1,BAX,BCL2,BCL2L1,BCL6,BHLHE40,BLOC1S3,BTK,CASP8,CASR,CCL22,CCL4,CCL5,CCR7,CD209,CD22,CD247,CD27,CD28,CD3E,CD3G,CD40LG,CD44,CD74,CD86,CD8A,CDKN1A,CISH,CLEC7A,CR2,CSF1,CSK,CXCL10,CXCR5,DGKZ,DIABLO,DLL1,DLL4,EPO,ERBB2,ETS1,FADD,FGF1,FKBP1A,FLT3LG,FOXO1,FOXP1,FYN,GAD2,GPR34,HAVCR2,HGF,HLA-DQB1,HRH2,ICOS,IFNE,IFNK,IGF2,IGF2R,IKBKG,IL12RB1,IL13,IL17A,IL1RN,I…	161
Nervous System Development and Function,Tissue Morphology	Morphology of nervous tissue	2.37e-34			ABCA4,ABI2,ACTL6B,ADAM10,ADAMTS4,ADIPOQ,AKT1,AKT2,AKT3,APEX1,APP,ARHGEF7,ASCL1,ATG5,BAX,BCL2,BCL2L1,BDNF,BID,CACNG8,CALB1,CAMK2A,CASP2,CASP3,CASP8,CCL5,CCND1,CD36,CD40LG,CD86,CDK5,CDK5R1,CHMP2B,CHN1,CHRNA9,CLCN3,CLTC,CNGB3,CNR2,CNTN6,CNTNAP1,COL8A2,CPLX3,CPLX4,CRHR1,CSF1,CSF1R,CTSV,CX3CL1,CX3CR1,CYBB,CYP19A1,DHTKD1,DOK7,DPYSL4,DRD1,DRD2,DYRK1A,EFNB1,EFNB3,EGLN1,EHMT1,EIF4EBP2,ELOVL2,EPHB3,ERBB2,F…	209
Cancer,Neurological Disease,Organismal Injury and Abnormalities	Nervous system neoplasm	2.79e-34		-1.473	AARS2,ABCA4,ABCB10,ABCC1,ABCC8,ABCG4,ABHD2,ABI2,ACACB,ACE,ACE2,ACKR1,ACOT2,ACSL1,ACTL6B,ACTN2,ADAM10,ADAM11,ADAM29,ADAM30,ADAMDEC1,ADAMTS13,ADAMTS17,ADAMTS4,ADAMTS7,ADARB2,ADD1,ADGRB2,ADIPOQ,ADIPOR2,ADM,ADORA1,ADORA2A,ADRA1D,AGO1,AIRE,AK9,AKAP12,AKR1B10,AKT1,AKT2,AKT3,ALDH1A3,ALDOA,ALOX12B,ALOX15B,ALOXE3,ALPI,AMHR2,ANPEP,AOC2,AOX1,AP3S2,APC2,APEX1,APOC1,APOF,APP,AQP10,ARF3,ARG2,ARHGAP1,ARHGAP6,AR…	1031
Neurological Disease,Organismal Injury and Abnormalities	Progressive encephalopathy	2.99e-34		-0.851	AARS2,ACE,ACE2,ADAM10,ADORA1,ADORA2A,ADRA1D,AGER,ANP32A,AP1S2,APOC1,APOC4,APOL2,APP,ARHGDIB,ATP1A2,ATP6V1G2,B4GAT1,BAX,BCL2,BCL2L1,BDNF,CACNA1B,CALB1,CAMK2A,CASP2,CASP3,CASP5,CASP6,CASP7,CASP8,CCL4,CCL5,CCNB1,CCNF,CCNG2,CCS,CD36,CD40LG,CD74,CDC42EP3,CDK4,CDK5,CDK5R1,CDKN1A,CHD5,CHI3L1,CHMP2B,CHRM1,CHRM4,CHRNA9,CIITA,CLU,CNN1,CNR2,COL1A1,CSF1,CSF1R,CSF3R,CXADR,CXCL10,CXCR2,CYP26B1,DCTN1,DLL1,DRD1,…	253
Neurological Disease,Organismal Injury and Abnormalities,Psychological Disorders	Tauopathy	3.32e-34		0.239	ACE,ACE2,ADAM10,ADRA1D,AGER,ANP32A,APOC1,APOC4,APOL2,APP,ATP1A2,ATP6V1G2,B4GAT1,BAX,BCL2,BCL2L1,BDNF,CALB1,CAMK2A,CASP2,CASP3,CASP5,CASP6,CASP7,CASP8,CCL4,CCNB1,CCNF,CD36,CD40LG,CD74,CDC42EP3,CDK4,CDK5,CDK5R1,CHD5,CHI3L1,CHMP2B,CHRM1,CHRM4,CHRNA9,CIITA,CLEC7A,CLU,CNN1,CNR2,CSF1R,CXADR,CXCL10,CXCR2,CYBB,DCTN1,DLL1,DRD1,DRD2,DYRK1A,EEF2,ELK1,EPHA4,EPHX1,FCGR1A,FCGR1BP,FGFR3,FIS1,GAB2,GABBR2,GABRA3,…	185
Cellular Movement	Invasion of breast cancer cell lines	3.45e-34	Increased	2.149	ACSL3,AKT1,AKT2,ANGPTL4,APP,ARHGEF7,AXL,CASP3,CBL,CCND1,CCNH,CCR7,CD44,CD99,CDH1,CDKN1A,CERK,CYP1B1,DDR1,DLL1,ECM1,EDN1,EMP1,EPHB4,ERBB2,ETS1,EZH2,EZR,FGD1,FOSL1,FOXC1,FOXC2,FSCN1,FURIN,GAB2,GSDMB,HGF,HGS,HMGA1,HMGA2,IFITM3,IL17A,INS,IRS1,ITGA5,ITGB1,ITGB4,KDM6B,KEAP1,KLF4,KPNA2,LASP1,LCK,LCN2,LDHA,LGR4,LIN28A,LIN28B,LOX,LRP1,MATK,MBD2,MCAM,MET,MMP1,MMP14,MMP2,MST1,MTA1,MUC1,MYB,NAMPT,NME1,NOX4,N…	136
Inflammatory Response,Neurological Disease,Organismal Injury and Abnormalities	Inflammation of central nervous system	3.64e-34		0.757	ACKR4,ADIPOQ,ADORA2A,AGER,AGTR1,AKT1,APP,AXL,BAX,BCL2L1,BCL6,BDNF,BHLHE40,CCL5,CCR1,CCR7,CCR8,CD28,CD36,CD40LG,CD44,CD74,CD86,CD99,CDK5R1,CIITA,CLEC4E,CNR2,CX3CR1,CXCL10,DGAT1,DLL1,DLL4,DRD2,DUSP10,ECM1,EPHA4,EPO,EZH2,F8,FCGR1A,FCGR1BP,FKBP1A,GABRA3,GABRG1,GABRP,GHRHR,GPR34,GPX4,GRIA3,GRM4,HAVCR2,HLA-DMA,HLA-DQA1,HLA-DQB1,HMGCS1,HRH2,HRH3,ICOS,IFIT2,IFITM2,IFITM3,IFNE,IKBKG,IL13,IL17A,IL1RN,IL21R…	146
Gene Expression	Transactivation	3.75e-34		1.213	ACACB,AKT1,ALOXE3,APP,ASCL1,ATF2,AXIN2,BCL2,BCL6,BDNF,CABIN1,CARM1,CASR,CBL,CCND1,CCNH,CD28,CD44,CD86,CDH1,CHRM1,CIITA,CREB1,DTX4,E2F3,EDN1,ELK1,EP300,EPAS1,EPO,ETS1,FGF1,FOSB,FOSL1,FOXC1,FOXO1,FRK,GABPA,GABPB1,GATA6,GLIS1,GLIS2,HDAC1,HGF,HIF3A,HNF4A,HNRNPA1,ID3,IFNE,IGFBP4,IGFBP5,IL33,IL6R,INS,IRF1,IRF2,IRF8,ITSN1,JUNB,KAT2B,KLF1,KLF2,KLF4,LCK,LEF1,LIPA,LOX,MAF,MAP2K1,MAP2K3,MAP3K12,MAPK13,MAPK1…	161
Connective Tissue Development and Function,Skeletal and Muscular System Development and Function,Tissue Development	Morphology of bone	3.83e-34			ACKR1,ADIPOQ,ADORA1,ADRA1D,AGER,AGTR1,APP,AREG,ARHGAP1,BGLAP,BMP3,CALB1,CALCR,CAPNS1,CASP3,CASP8,CCND1,CCR1,CD36,CD40LG,CD44,CDKN1A,CDO1,CGA,CHPF,CLDN18,CMKLR1,CNMD,CNOT3,CNR2,COL1A1,CREB3L1,CRKL,CSF1,CSF1R,CTSV,CYP19A1,CYP1A2,CYP1B1,CYP27B1,DDR1,DIO2,DLL1,DRD2,DYRK1A,E2F3,E2F5,ECM1,EDN1,EFNB1,ENPP1,EPHB3,EPO,FARP2,FGF23,FGFR3,FLNB,FLT3LG,FOSL1,FOXC2,FOXO1,FSHR,FST,GAB2,GBA1,GHRHR,GNA11,GNAI2,GNA…	174
Hematological System Development and Function,Hematopoiesis,Tissue Morphology	Quantity of hematopoietic progenitor cells	4.36e-34		0.432	ADD1,ARHGDIA,ARHGDIB,BAX,BCL2,BCL2L1,BDNF,BHLHE40,BIK,BTK,CALCA,CAPNS1,CARM1,CASP3,CASP8,CBL,CCND1,CCR7,CCR9,CD22,CD247,CD28,CD36,CD3E,CD3G,CD40LG,CD44,CD86,CD8A,CDK4,CDK6,CDKN1A,CIITA,CREB1,CSF1,CSF3R,CSK,CTSE,DLL4,DUSP5,DYRK3,EFNB1,EGLN1,EP300,EPAS1,EPHA4,EPO,ERBB2,ETS1,EZH2,FADD,FLT3LG,FOSB,FOXO1,FSHR,FYN,GAD2,GNAI2,GRAP2,HLA-DQB1,HOXB3,IDH2,IL21R,IL23R,IL33,IL6ST,IL7,IL7R,IRF1,IRF8,ITPKB,JAK2…	150
Cellular Development,Connective Tissue Development and Function,Tissue Development	Differentiation of bone cells	4.69e-34		1.974	ADIPOQ,AKT1,AKT2,AREG,ASXL2,AXIN2,BCL2,BCL6,BGLAP,BMP3,BMP8A,BTK,CALCR,CAPNS1,CASP8,CBL,CCL5,CCR1,CD40LG,CDK6,CIITA,CLDN18,CNOT3,CNR2,CREB1,CREB3L1,CRK,CSF1,CSF1R,DGKZ,DYRK1A,EDIL3,EDN1,EFNA2,EFNB1,ENPP1,EPHA2,EPHB4,EPO,EZH2,FARP2,FGF23,FGFR3,FOSL1,FOXP1,FSHR,GAB2,GDF2,GLIS1,GLO1,GNAS,HDAC3,HGF,HTRA1,ID3,IFITM1,IGFBP5,IL17A,IL27,IL33,IL6R,IL6ST,IL7,IRF1,IRS1,ITGA5,JAG1,JUNB,KDM6B,KLF4,LAT,LGALS9,…	132
Cellular Movement,Hematological System Development and Function,Immune Cell Trafficking	Homing of leukocytes	5.34e-34	Increased	3.097	ADAM10,ADORA1,ADORA2A,AGER,APP,ARHGEF7,AXL,BCL2,C1QBP,CALCA,CASR,CCL1,CCL17,CCL18,CCL20,CCL22,CCL4,CCL5,CCND1,CCR1,CCR7,CCR9,CD22,CD28,CD40LG,CD44,CD74,CDKN1A,CHST4,CMKLR1,CNR2,CSF1,CSF1R,CSF3R,CTSE,CX3CL1,CX3CR1,CXADR,CXCL10,CXCL2,CXCL6,CXCL9,CXCR1,CXCR2,CXCR5,CYBB,CYP19A1,DAPK2,EDN1,EFNB1,ERBB2,FGR,FLT3LG,FOXO1,FYN,G6PC3,GIT2,GNA11,GNAI2,GNAO1,GNAS,GPR15LG,GRK6,HRH3,IL12RB1,IL13,IL17A,IL33,IL6R…	130
Hematological Disease,Immunological Disease,Organismal Injury and Abnormalities	T-cell lymphoproliferative disorder	5.64e-34		-1.08	ADD1,ADORA1,ADORA2A,AKT1,ALDH1A3,ANPEP,ASXL2,ATG5,AXIN2,BAK1,BAP1,BAX,BCAN,BCL2,BCL2L1,BCL6,BTG1,CACNA1B,CAMK2A,CAMK2G,CASP8,CASQ1,CCL17,CCL18,CCL20,CCL22,CCND1,CCR7,CCR8,CCR9,CD22,CD247,CD27,CD28,CD3E,CD3G,CD40LG,CD86,CDH1,CDH11,CDH19,CDH8,CDK4,CDKN1A,CDO1,CENPL,CHD5,CHPF,CIITA,CLTC,CLU,CNOT3,CNTN6,COL1A1,COL23A1,COPS4,CR2,CREBZF,CRHR1,CSF1R,CSF3R,CSPG4,CXCL10,CXCL9,CXCR6,CYP26B1,CYP3A5,CYP4A22,…	268
Cellular Movement,Hematological System Development and Function,Immune Cell Trafficking,Inflammatory Response	Cell movement of macrophages	9.7e-34		0.557	ACE2,ACKR1,ADIPOQ,ADORA2A,AGER,APP,AREG,BAG4,BCL6,BDNF,BID,CASP8,CCL20,CCL22,CCL4,CCL5,CCND1,CCR1,CD44,CD74,CDKN1A,CES1,CMKLR1,CNR2,CRKL,CSF1,CSF1R,CTSE,CX3CL1,CX3CR1,CXCL10,CXCL9,CYBB,CYP19A1,EDN1,EGLN1,ENPP1,EPAS1,EPO,ERBB2,G6PC3,GBA1,GLIS2,GLO1,GNAI2,HGF,IKBKE,IKBKG,IL12RB1,IL13,IL17A,IL1RN,IL33,IL6ST,IRF5,ITGB1,JAM3,KDM6B,KPNA4,LDLR,LOX,LRP1,LRRK2,MAPK3,MAPKAPK2,MAPT,MAS1,MAVS,MIF,MMP2,MST1,M…	119
Cellular Assembly and Organization	Development of cytoplasm	1.09e-33		1.293	ACSL1,ADD1,ADIPOQ,ADORA1,ADORA2A,AKT1,APOL1,APP,ARHGAP6,ARPC5,ATG12,ATG2A,ATG4B,ATG4D,ATG5,ATG9A,ATG9B,AXL,BAG4,BAX,BCL2L1,BLOC1S3,CAV3,CBL,CCND1,CD44,CD74,CDH11,CDK4,CDK5,CDK6,CDKN1A,CHRM1,CNTNAP1,COL5A3,CREB1,CRK,CXCR2,DCTN1,DYRK1A,EDN1,FGF1,FGF7,FIS1,FOXO1,FYN,GDNF,GJC1,GLUL,GNA11,GNAI2,GNAO1,GNAQ,GNAS,GNG12,GNG2,GNG5,HAP1,HDAC1,HGF,HPS3,HTR2C,IGF2R,INPP5K,INPPL1,IRS1,ITGB1,JAG1,JUNB,KLF2,KRAS…	163
Cell Death and Survival,Organismal Injury and Abnormalities,Skeletal and Muscular Disorders	Apoptosis of muscle cells	1.11e-33		-0.876	ACE2,ACSL1,ADAMTS13,ADIPOQ,ADM,ADRA1D,AGTR1,AKT1,ALDH1A3,ALDOA,APOC1,APP,ATG5,ATP2B4,BCL2,BCL2L1,CALCA,CALCRL,CASP3,CASP8,CASR,CAV3,CBL,CDC42EP3,CDK3,CDKN1A,CSK,CXADR,CYBB,CYCS,DGAT1,E2F3,EDN1,EGLN1,EPO,ERBB2,FADD,FOSL1,FOXO1,GATA6,GLP1R,GNAI2,GNAQ,GNAS,GNGT1,GPX1,HGF,HLA-DMA,HSPB6,IKBKE,IKBKG,IL17A,IL1RN,IL33,IL6ST,IRF1,IRF2,JAK2,KIT,KITLG,KRAS,LCN2,LIF,MAP2K1,MAP2K3,MAP2K4,MAP2K5,MAPK14,MAPKAPK…	103
Cancer,Hematological Disease,Immunological Disease,Organismal Injury and Abnormalities	T-cell malignant neoplasm	1.32e-33		-0.889	ADD1,ADORA1,ADORA2A,AKT1,ALDH1A3,ANPEP,ASXL2,ATG5,AXIN2,BAK1,BAP1,BAX,BCAN,BCL2,BCL2L1,BCL6,BTG1,CACNA1B,CAMK2A,CAMK2G,CASP8,CASQ1,CCL17,CCL18,CCL20,CCL22,CCND1,CCR7,CCR8,CCR9,CD22,CD247,CD27,CD28,CD3E,CD3G,CD40LG,CD86,CDH1,CDH11,CDH19,CDH8,CDK4,CDKN1A,CDO1,CENPL,CHD5,CHPF,CIITA,CLTC,CLU,CNOT3,CNTN6,COL1A1,COL23A1,COPS4,CR2,CREBZF,CRHR1,CSF1R,CSF3R,CSPG4,CXCL10,CXCL9,CXCR6,CYP26B1,CYP3A5,CYP4A22,…	267
Cancer,Organismal Injury and Abnormalities,Reproductive System Disease	Breast adenocarcinoma	1.43e-33		1.226	ACACB,ACE,AKT1,AKT2,AKT3,ALDH1A3,ALDH3B1,AMHR2,ANGPTL4,ARF3,ARPC5,ATG2A,AXIN2,BAP1,BCL2,BCL2L1,BCL6,BTK,CABLES1,CARM1,CASP3,CASP5,CASP8,CBL,CCNB3,CCND1,CCNE2,CCNG1,CCNG2,CCR7,CD22,CD44,CDC42EP3,CDH1,CDK15,CDK4,CDK6,CDKN1A,CER1,CES1,CES4A,CLTC,CNTN6,COL1A1,COL9A3,CPM,CSF1,CSF3R,CSNK1G1,CXCL10,CYFIP2,CYP19A1,DAPK2,DDR1,DMAC2L,DNAJC24,DOK7,DOT1L,DSE,DTX3,DUSP13,DUSP16,DYRK3,E2F5,ECM1,EEF2,EGR4,EHMT1…	264
Cellular Development	Differentiation of tumor cell lines	1.7e-33	Increased	2.764	ADAM10,AKT1,AKT2,APP,ARHGDIA,ASCL1,ATF2,ATP2C1,BCL2,BCL2L1,BCL6,BDNF,BHLHE40,C1QBP,CBL,CCND1,CDH11,CDK4,CDK5R1,CDK6,CDKN1A,CNOT9,CREB3L1,CRK,CSF1,CXCR5,DLL1,DYRK1A,ENO1,EP300,EPO,ERBB2,EZH2,FOSL1,FOXP1,FRS2,FST,GFRA4,GNAO1,HGF,HK3,HOXD10,ID3,IGF2,IGFBP5,IL1RN,IL6ST,IRF1,JAG1,KAT2B,KEAP1,KIT,KITLG,KLF4,KRAS,LIF,LIFR,MAP2K1,MAP3K12,MAPK13,MAPK14,MATK,MAX,MBD1,MIF,MRAS,MUC1,MYB,NCOR2,NDRG1,NEUROD1,N…	127
Nervous System Development and Function	Sensory system development	1.81e-33	Increased	3.608	ABCA4,ABI2,ACE2,ADORA2A,AIRE,AKT1,ALDH1A3,ANGPTL4,APP,AREG,ASCL1,ATG5,BAX,BDNF,BID,BLOC1S3,CASP3,CASP6,CCL1,CCND1,CD247,CD36,CDK4,CDKN1A,CLCN3,CNGB3,COL1A1,COL8A2,CPLX3,CPLX4,CSPG4,CX3CR1,CYP1B1,DIO2,DLG5,DLL1,DLL4,ENTPD3,EPHA2,EPHB3,EPHX2,FGF1,FGF20,FGF7,FGFR3,FOXC1,FOXC2,FRS2,FST,FYN,GALNS,GDF15,GJD2,GNAO1,GNAT1,GPR34,GPX4,HCN1,HGF,HIF3A,HIPK2,HOXB3,HPS3,HS6ST1,ID3,IGF2,IL13,IL6ST,INHBB,ITGB1,I…	156
Cancer	Transformation of fibroblast cell lines	2e-33		-0.509	ADM,AKT1,AKT2,AKT3,ANP32A,AXL,BAK1,BAX,BCL2,BCL6,BTK,CASP8,CBL,CCND1,CDK4,CDK6,CDKN1A,CHRM1,CLU,CRK,CSF1,CSF1R,EFNB1,EIF3I,EP300,EPS8,ERBB2,ERRFI1,ETS1,FGF1,FGF20,FGFR3,FGR,FOSB,FOSL1,FRS2,FYN,GNAI2,GNAO1,GNAQ,HGF,HMGA1,HMGA2,HTR2A,HTR2C,IRF1,IRF5,IRS1,ITGB4,ITSN1,JAK2,JUNB,KRAS,KSR1,LCK,LDHA,LOX,MAP2K1,MAP2K5,MAP3K11,MAPK7,MAPK8IP1,MAS1,MET,MRAS,MTA1,MYCN,NCK2,NPM1,PAK4,PARP10,PDGFRA,PDGFRB,PIK3…	98
Cancer,Neurological Disease,Organismal Injury and Abnormalities	Central nervous system solid tumor	2.02e-33		-1.57	AARS2,ABCA4,ABCB10,ABCC1,ABCC8,ABCG4,ABHD2,ABI2,ACACB,ACE,ACE2,ACKR1,ACOT2,ACSL1,ACTL6B,ACTN2,ADAM10,ADAM11,ADAM29,ADAM30,ADAMDEC1,ADAMTS13,ADAMTS17,ADAMTS4,ADAMTS7,ADARB2,ADD1,ADGRB2,ADIPOQ,ADIPOR2,ADM,ADORA1,ADORA2A,ADRA1D,AGO1,AIRE,AK9,AKAP12,AKR1B10,AKT1,AKT2,AKT3,ALDH1A3,ALDOA,ALOX12B,ALOX15B,ALOXE3,ALPI,AMHR2,ANPEP,AOC2,AOX1,AP3S2,APC2,APEX1,APOF,APP,AQP10,ARF3,ARG2,ARHGAP1,ARHGAP6,ARHGDIA,…	1019
Inflammatory Disease,Inflammatory Response,Neurological Disease,Organismal Injury and Abnormalities	Encephalitis	2.16e-33		0.529	ACKR4,ADIPOQ,ADORA2A,AGER,AGTR1,AKT1,APP,AXL,BAX,BCL2L1,BCL6,BDNF,BHLHE40,CCL5,CCR1,CCR7,CCR8,CD28,CD36,CD40LG,CD44,CD74,CD86,CD99,CDK5R1,CIITA,CLEC4E,CNR2,CX3CR1,CXCL10,DGAT1,DLL1,DLL4,DRD2,DUSP10,ECM1,EPHA4,EPO,EZH2,FCGR1A,FCGR1BP,FKBP1A,GHRHR,GPR34,GRIA3,GRM4,HAVCR2,HLA-DMA,HLA-DQA1,HLA-DQB1,HMGCS1,HRH2,HRH3,ICOS,IFIT2,IFITM2,IFITM3,IFNE,IKBKG,IL13,IL17A,IL1RN,IL21R,IL23R,IL27,IL6ST,IL9R,IRF1,…	138
Cell Death and Survival,Embryonic Development,Organismal Injury and Abnormalities	Cell death of embryonic cell lines	2.52e-33		1.165	ABCC1,ADIPOR2,AKT1,ALDH3B1,APOL1,APP,ATF2,ATG5,BAG4,BAK1,BAX,BCL2,BCL2A1,BCL2L1,BCL2L10,BCL6,BID,BIK,CABLES1,CALB1,CALCR,CAPNS1,CASP12,CASP2,CASP3,CASP7,CASP8,CASR,CCND1,CD44,CDK4,CDKN1A,CRK,CTSV,CYCS,DDX17,DIABLO,DPPA4,DUSP4,EMP1,ERBB2,FADD,FGF1,FOXO1,FYN,GPR34,GPX4,GRIN2B,GRK2,H2AX,HIPK2,HNRNPA1,IKBKE,IKBKG,IPPK,IRF1,IRF5,IRS1,ITGB1,ITSN1,KRAS,LDHA,LPAR2,MAP2K4,MAPK14,MAPKAPK2,MAPT,MAVS,MIF,NAM…	127
Cancer,Cellular Development,Cellular Growth and Proliferation,Organismal Injury and Abnormalities,Tumor Morphology	Proliferation of cancer cells	2.52e-33		0.749	ADAM10,ADIPOQ,AKT1,AREG,ATF2,BCAN,BCL2,BCL2L1,BIK,BTK,CACYBP,CASP2,CASP3,CASR,CCND1,CD40LG,CD44,CDH1,CDK4,CDK5,CDKN1C,CSF1,CSF3R,CSPG4,CYP19A1,CYP27B1,DLL4,EDN1,ELK1,EPHA2,ERBB2,EZH2,EZR,FGF1,FGFR3,FOXO1,GDF15,GDF2,GDNF,GRK2,HDAC1,HDAC3,HGF,HMGA2,HPN,ID3,IGF2,IKBKE,IL17A,IL1RN,IL6R,IL7,INHBB,IRS1,JAG1,KIT,KITLG,KRAS,LAIR1,LCN2,LDHA,LIF,LIN28B,LPAR2,MAP2K1,MAP2K5,MAPK14,MCAM,MET,MIF,MST1,MUC1,MYB,…	127
Nutritional Disease,Organismal Injury and Abnormalities	Overweight disorder	2.55e-33		1.31	ABCC8,ACACB,ACE,ADIPOQ,ADORA1,ADORA2A,ADRA1D,AGTR1,AK3,AKT1,AKT2,ANGPTL4,APP,AXIN2,BCAT2,BCL2L1,BDNF,CACNA1B,CACNA1I,CACNB3,CACYBP,CAVIN1,CBL,CCL5,CCNB1,CCND1,CCNG1,CD36,CD44,CD8A,CDKN1A,CES1,CHRM1,CHRM4,CHRNA9,CISH,CMKLR1,CNOT3,CNR2,COL5A3,CPA5,CREB1,CRHR1,CRHR2,CSPG4,CX3CL1,CXCL10,CXCL2,CYBRD1,CYP19A1,DGAT1,DRD2,EIF4EBP2,ENO1,ENPP1,EP300,EPAS1,EPHX2,FABP1,FKBP1A,FOXA2,FOXC2,FOXO1,FSHR,GAA,GABBR…	185
Cell Death and Survival,Organismal Injury and Abnormalities	Cell death of lymphatic system cells	2.86e-33		0.476	ADORA2A,AGER,AKT1,ATG5,ATMIN,AXL,BAK1,BAX,BCL2,BCL2A1,BCL2L1,BID,BTK,CALCA,CASP2,CASP3,CASP6,CASP7,CASP8,CBL,CCL4,CCL5,CCNB1,CCR8,CD22,CD247,CD27,CD28,CD3E,CD40LG,CD44,CD99,CDKN1A,CHI3L1,CIITA,COL1A1,CR2,CREB1,CRKL,CSF1,CXCL10,DLL4,DUSP4,DUSP5,EFNB1,EP300,EPHA4,ETS1,EZR,FADD,FLT3LG,FOSL1,FOXP1,FYN,GNAS,GPX4,GRAP2,HDAC1,HMGA1,ICOS,ID3,IKBKE,IL13,IL27,IL6R,IL7,IL7R,ITGB1,JAK2,KITLG,KLF2,KLK6,KRAS,L…	137
Cell Morphology	Sprouting	2.92e-33	Increased	2.349	ABI2,ADAM10,ADAMTS4,ADIPOQ,ADM,AKT1,APH1A,APP,ARHGEF7,BAX,BCL2,BDNF,CACNG7,CALCA,CAMK2A,CAPNS1,CASP3,CD44,CDH1,CDK4,CDK5,CDK5R1,CDKN1A,CHMP2B,CHN1,CREB1,CRHR1,CRK,CX3CR1,CYFIP2,CYP19A1,DLG5,DLL4,DPYSL4,DRD1,DRD2,DYRK1A,EFNB1,EHMT1,EIF4EBP2,EIF4G2,ELK1,EPHA4,EPHB3,EPHB4,EPHX2,EPO,EPS8,ETS1,EZR,FADD,FGF7,FGFR3,FOXC2,FYN,GALNS,GDF2,GDNF,GJB2,GLUL,GNAO1,GRIN1,HGF,HOXB5,HS6ST1,HTRA1,ICAM5,IGF2,IGFBP4,…	157
Cell-To-Cell Signaling and Interaction,Hematological System Development and Function	Activation of myeloid cells	3.42e-33	Increased	2.601	ACE,ADAM10,ADIPOQ,ADORA1,AGER,APP,BDNF,BID,CALCA,CASR,CCL1,CCL17,CCL22,CCL4,CCL5,CD36,CD40LG,CD44,CD86,CDK5R1,CERK,CHI3L1,CLEC4E,CLU,CNR2,CSF1,CSF1R,CX3CL1,CX3CR1,CXCL10,CXCL6,CXCL9,CXCR2,CXCR5,CYBB,CYP19A1,EDN1,EPO,ERBB2,FGF1,FKBP1A,FOXP1,GDNF,GRK2,HAVCR2,HNF4A,IFNE,IFNK,IL13,IL17A,IL1RN,IL27,IL33,IL7,ITGA5,ITGB1,JAK2,KIT,KITLG,KLF4,LBP,LCN2,LILRB4,LRP1,MAF,MAP2K1,MAP2K2,MAP2K3,MAPK14,MAPK3,MAPT…	125
Free Radical Scavenging	Production of reactive oxygen species	3.43e-33	Increased	2.002	ABCB10,ABCC1,ACE,ACE2,ADIPOQ,AGER,AGTR1,AKT1,AKT2,APP,ARHGDIA,ARHGDIB,ATG5,BAK1,BAX,BCL2,BCL2L1,BID,CALB1,CALCA,CAPNS1,CASP3,CASP8,CCL4,CCL5,CD28,CD36,CD40LG,CD44,CDK5,CDKN1A,CLEC7A,CSF1,CX3CL1,CXCL2,CXCL9,CXCR1,CYBB,CYP1B1,DOK4,EDN1,EPO,ETS1,EZH2,FADD,FGF23,FGR,FOXO1,FYN,GCH1,GDF15,GJD2,GLP1R,GNAS,GPX1,HADHA,HGF,HK3,HSPB6,IDH2,IL13,IL17A,IL33,INS,ITGA5,ITGB4,JAK2,KLF4,KRAS,LAT,LCLAT1,LDHA,LETM1,…	137
Cancer,Organismal Injury and Abnormalities,Reproductive System Disease	Female genital neoplasm	3.44e-33		0.333	AARS2,AASDHPPT,ABCA4,ABCC1,ABCC8,ABCG4,ABHD2,ABI2,ACACB,ACE,ACE2,ACKR1,ACSBG1,ACSL1,ACSL3,ACTL6B,ACTN2,ADAM10,ADAM29,ADAM30,ADAMDEC1,ADAMTS7,ADARB2,ADD1,ADGRB2,ADGRD2,ADGRF2,ADH1A,ADIPOQ,ADIPOR2,ADM,ADORA1,ADORA2A,AGO1,AGO3,AGPAT4,AK3,AK9,AKAP12,AKAP7,AKT1,AKT2,AKT3,ALDOA,ALOX12B,ALOX15B,ALOXE3,ANGPTL4,AOC2,AOX1,AP1S2,AP3S2,APOL2,APP,ARG2,ARHGAP26,ARHGAP6,ARHGDIB,ARHGEF6,ARL8B,ASIC2,ASXL2,ATG2A,A…	885
Lipid Metabolism,Small Molecule Biochemistry	Metabolism of polyunsaturated fatty acids	3.48e-33	Increased	2.807	ABCC1,ABHD16A,ACACB,ACSL3,ADIPOQ,AGER,ALOX12B,ALOX15B,ALOXE3,APP,AREG,CAMK2G,CASR,CBR1,CCL5,CD209,CD36,CD40LG,CD74,CERK,CLEC7A,CLU,CSF1,CYP1A2,CYP1B1,CYP4A11,CYP4A22,CYP4F12,CYP4F3,EDN1,EIF4EBP2,ELOVL2,EPHX1,EPHX2,ERBB2,EREG,FADS2,FCGR1A,FGFR3,FGR,FYN,GPX1,GPX4,GSTM1,GSTM2,HGF,HNF4A,HPGDS,HTR2A,IGF2,IGFBP7,IL13,IL17A,IL1RN,IL27,IL33,JAK2,KIT,KITLG,KLF11,LDLR,MAP2K1,MAP2K4,MAPK14,MAPK3,MAPKAPK2,MG…	102
Hematological System Development and Function,Hematopoiesis	Development of hematopoietic system	3.91e-33		1.467	ADAM10,ADIPOQ,AKT1,AKT2,AXL,BAX,BCL2,BCL6,BTK,CASP3,CBL,CCL4,CCND1,CCR1,CCR9,CD3E,CD3G,CD40LG,CD44,CD74,CDA,CDKN1A,CNR2,CREB1,CSF1,CSF1R,CSF3R,DLL1,DOT1L,DYRK3,EFNB1,ENPP1,EPO,ETS1,EZH2,FGF23,FLT3LG,FOXO1,FST,FYN,GABPA,GRAP2,H4C8,HDAC1,HMGA1,HMGA2,HOXB3,ICOS,ID3,IKBKG,IL13,IL1RN,IL27,IL33,IL6R,IL6ST,IL7,IL7R,IRF1,IRF8,JAG1,JAK2,KIT,KITLG,KLF1,KLF4,KRAS,LAIR1,LAT,LCK,LFNG,LOX,LPAR1,MAF,MAFG,MAFK,M…	122
Cancer,Organismal Injury and Abnormalities,Reproductive System Disease	Ductal breast carcinoma	4.08e-33			ACACB,ACE,AKT1,AKT2,AKT3,ALDH1A3,AMHR2,ANGPTL4,ARPC5,ATG2A,AXIN2,BCL2,BCL2L1,BCL6,BTK,CARM1,CASP3,CASP5,CASP8,CBL,CCNB3,CCND1,CCNE2,CCNG1,CCNG2,CCR7,CD22,CD44,CDC42EP3,CDH1,CDK15,CDK6,CDKN1A,CER1,CES1,CES4A,CLTC,CNTN6,COL1A1,CPM,CSF1,CSF3R,CSNK1G1,CXCL10,CYFIP2,CYP19A1,DAPK2,DDR1,DMAC2L,DOT1L,DSE,DTX3,DUSP13,DUSP16,DYRK3,E2F5,ECM1,EEF2,EGR4,EHMT1,EIF1AX,EIF2AK1,EIF4A1,EP300,EPAS1,EPHA10,EPHA2,EPH…	234
Cellular Function and Maintenance	Function of mononuclear leukocytes	4.51e-33		1.413	ACKR4,ADORA2A,AIRE,AKT1,ARHGDIA,ARHGDIB,ARHGEF6,BCL2,BCL2L1,BCL6,BHLHE40,BIK,BTK,CACNB3,CASP2,CBL,CCL1,CCL5,CCR7,CD247,CD27,CD28,CD3E,CD3G,CD40LG,CD44,CD74,CD86,CD8A,CHI3L1,CIITA,CNR2,CR2,CREB1,CSF1,CX3CR1,CXCL10,CXCR2,ECM1,EIF5A,ETS1,FCAMR,FLT3LG,FYN,GNAI2,GRK6,HAVCR2,HLA-DMA,HLA-DQB1,ICA1,ICOS,ID3,IL10RA,IL12RB1,IL13,IL21R,IL23R,IL27,IL33,IL7,IL9R,IRF1,IRF5,IRF8,KLF2,LAT,LDHA,LGALS9,MAP2K1,MAP2…	108
Cell Cycle,Gene Expression	Binding of protein binding site	4.52e-33		1.29	ADIPOQ,AKT1,AKT2,APEX1,APP,ASCL1,BCL2,BTK,CCND1,CD28,CD40LG,CD99,CHRM1,EDN1,EP300,EPAS1,EPO,ERBB2,ETS1,EZH2,FGF1,FOXA2,FOXO1,GABPB1,GDF15,GLRX,GNAS,GPX1,HAVCR2,HDAC1,HGF,HMGA1,HNF4A,ID3,IKBKG,IL13,IL17A,IL33,IL6ST,IL7,INS,IRF1,JAK2,KITLG,KLF1,KRAS,LCK,LEF1,LIF,MAP2K1,MAPK14,MAX,MDM4,MIF,MYB,MYCN,NFIC,NOTCH1,NR5A2,NRG1,NTS,PAK1,PDGFRB,PGF,PIAS4,PML,PNPT1,POR,PPARG,PPP1CC,PRKACA,PRKCA,PRKCD,PRKCQ,P…	100
Nutritional Disease,Organismal Injury and Abnormalities	Obesity	4.69e-33		1.31	ABCC8,ACACB,ACE,ADIPOQ,ADORA1,ADORA2A,ADRA1D,AGTR1,AK3,AKT1,AKT2,ANGPTL4,APP,AXIN2,BCAT2,BCL2L1,BDNF,CACNA1B,CACNA1I,CACNB3,CACYBP,CAVIN1,CBL,CCL5,CCNB1,CCND1,CCNG1,CD36,CD44,CD8A,CDKN1A,CES1,CHRM1,CHRM4,CHRNA9,CISH,CMKLR1,CNOT3,CNR2,COL5A3,CPA5,CREB1,CRHR1,CRHR2,CSPG4,CX3CL1,CXCL10,CXCL2,CYBRD1,CYP19A1,DGAT1,DRD2,EIF4EBP2,ENO1,ENPP1,EP300,EPAS1,EPHX2,FABP1,FKBP1A,FOXA2,FOXC2,FOXO1,FSHR,GAA,GABBR…	184
Hereditary Disorder,Neurological Disease,Organismal Injury and Abnormalities,Psychological Disorders,Skeletal and Muscular Disorders	Huntington Disease	4.98e-33		1	ACP1,ACTN2,ADORA2A,ADRA1D,AKT1,AOX1,ARHGEF7,ARPP19,ASCL1,ATP5F1E,ATP5PO,B4GAT1,BAX,BCL2,BCL2L1,BCL6,BDNF,BHLHE40,CACNB3,CALB1,CAMK2A,CAPNS1,CASP2,CASP3,CASP6,CASP7,CASP8,CASQ1,CCL4,CCL5,CD44,CD74,CDK5,CDK5R1,CDKN1C,CHI3L1,CHN1,CHRM1,CHRM4,CIITA,CLDN11,CLU,CMKLR1,CNR2,COX7C,CPA5,CPLX2,CREB1,CREB3L1,CX3CL1,CXCL10,CYCS,CYFIP2,CYP26B1,CYTH1,DIO2,DNAJB12,DRD1,DRD2,DUSP5,EGR4,ENO2,EPHA4,EPHB4,EPHX2,EZR…	193
Nervous System Development and Function	Development of central nervous system	4.98e-33	Increased	2.189	ADAM10,ADORA2A,AGER,AKT1,AKT3,ALDH1A3,APH1A,APP,ASCL1,ASIC2,ATF2,ATP1A2,AXIN2,AXL,BAX,BCAN,BCL2,BCL2L1,BDNF,BHLHE22,CASP2,CASP3,CCND1,CCNF,CD3E,CDK5,CDK5R1,CDK6,CELSR2,CNTN6,CNTNAP1,CREB1,CRK,CRKL,CSF1R,CTNS,CX3CL1,CX3CR1,CXADR,CXCL10,CYCS,CYP19A1,DCTN1,DLG5,DLL1,DNAJC30,DRD1,DRD2,DUSP10,DUSP15,EFNB3,EGLN1,ENPP1,EPHA2,EPHA4,EPHB3,EPO,ERBB2,EZH2,EZR,FGFR3,FOXA2,FOXC1,FOXO1,FRS2,FYN,GALNS,GBA1,GDNF…	193
Cardiovascular Disease,Cardiovascular System Development and Function,Organ Morphology,Organismal Development,Organismal Injury and Abnormalities	Hypertrophy of heart	5.79e-33			ABCC8,ACE,ACE2,ADIPOQ,ADM,ADORA1,ADORA2A,ADRA1D,AGTR1,AKT1,ATF2,ATG5,BCL2,CABIN1,CAMK2G,CASR,CAV3,CD36,CDKN1A,CKM,CMKLR1,CNOT3,CREB1,CTSV,CYBB,CYP19A1,DSC2,DUSP10,DUSP5,DYRK1A,EDN1,EGLN1,ELK1,EP300,EPAS1,EPO,ERBB2,FGF23,FKBP1A,FLT3LG,FOXO1,GAA,GATA6,GDF15,GNA11,GNAI2,GNAQ,GPX3,HGF,HTR2A,HTR2C,IGF2,IGF2R,IKBKE,IL33,IL6R,IL6ST,IRF1,JARID2,KLF4,LIF,MAP2K1,MAP2K3,MAP2K4,MAP2K5,MAPK14,MAPK3,MAPK7,MAPK…	129
Cellular Function and Maintenance	Function of lymphatic system cells	6.42e-33		1.138	ACKR4,ADORA2A,AIRE,AKT1,ARHGDIA,ARHGDIB,ARHGEF6,BAK1,BAX,BCL2,BCL2L1,BCL6,BHLHE40,BIK,BTK,CACNB3,CASP2,CBL,CCL1,CCL5,CCR7,CD247,CD27,CD28,CD3E,CD3G,CD40LG,CD44,CD74,CD86,CD8A,CHI3L1,CIITA,CNR2,CR2,CREB1,CX3CR1,CXCL10,CXCR2,ECM1,EIF5A,ETS1,FCAMR,FLT3LG,FYN,GNAI2,GRK6,HAVCR2,HLA-DMA,HLA-DQA1,HLA-DQB1,ICA1,ICOS,ID3,IL10RA,IL12RB1,IL13,IL21R,IL23R,IL27,IL33,IL7,IL9R,IRF1,IRF5,IRF8,KITLG,KLF2,LAT,LDHA…	111
Cellular Development,Cellular Growth and Proliferation,Connective Tissue Development and Function	Proliferation of fibroblast cell lines	7.95e-33		1.594	ACP1,ADIPOQ,ADRA1D,AGER,AKAP12,AKT1,AKT3,ALDOA,APEX1,AREG,ATG12,ATG5,ATG9A,AXL,BAK1,BAX,BCL2L1,BTG1,CBL,CCND1,CDK4,CDK6,CDKN1A,CKS1B,CKS2,COL1A1,CREB1,CRK,CSF1,CSF1R,CXCL10,E2F3,EIF2AK1,EIF3I,ERBB2,EREG,ERRFI1,EZH2,FGF1,FGFR3,FOXO1,GCG,GDNF,GHRHR,GNAI2,HGF,HIPK2,HMGA1,HOXB3,IGF2,ING1,INS,IRF1,IRS1,ITGA11,ITGB1,ITSN1,JAG1,JUNB,KIT,KLF2,KLF4,KRAS,KSR1,LDLRAP1,LOX,LPAR1,MAP2K3,MAP3K11,MAPK14,MAPK3,M…	134
Hematological System Development and Function,Tissue Morphology	Quantity of antigen presenting cells	8.77e-33		1.986	ACKR4,ADAM10,ADIPOQ,ADORA2A,APP,ATG5,BAP1,BCL2,BCL2A1,BCL6,BDNF,BID,CASP8,CBL,CCL20,CCL22,CCR7,CD28,CD36,CD40LG,CD86,CDKN1A,CIITA,CLEC4E,CLU,CNR2,CSF1,CSF1R,CSF3R,CTSV,CX3CL1,CX3CR1,CXCL10,CXCR6,CYBB,CYP19A1,DDR1,ECM1,EPHA2,EPHX2,EPO,FABP1,FGF1,FGF7,FLT3LG,GBA1,GDF15,GNAS,GRAP2,HAVCR2,IKBKG,IL12RB1,IL13,IL17A,IL1RN,IL33,IL36G,IL7R,IRF1,IRF2,IRF8,JAK2,KIT,KITLG,KPNA4,KRAS,LAIR1,LCN2,LDLR,LIF,LILRB…	122
Cellular Development,Cellular Growth and Proliferation,Nervous System Development and Function,Tissue Development	Outgrowth of neurons	9.13e-33		1.642	ADAM10,ADORA2A,AGER,AKT1,ANP32A,APEX1,APP,ARHGEF7,BAX,BCAN,BCL2,BDNF,CABLES1,CALB1,CAMK2A,CDK5,CDK5R1,CDKN1A,CHN1,CLU,CREB1,CRK,CSF1,CXCL9,DDR1,DOK6,DYRK1A,EFNB1,EFNB3,EIF4G2,EIF5A,ELK1,EPHA2,EPHB3,EZR,FGF1,FGF7,FGFR3,FRK,GDNF,GNAO1,GNAQ,GNAS,GPR6,GPRIN1,HAP1,HGF,ICAM5,IGF2,IL17A,IL6ST,ITGB1,KIT,KITLG,KRAS,LIF,LIFR,LRRC4C,LRRK2,MAFK,MAP2K1,MAPK3,MAPK7,MAPT,MARCKS,MARK2,MATK,MET,MPZ,MRAS,MYH9,NCK2…	128
Cell Death and Survival,Organismal Injury and Abnormalities	Cell death of epithelial cell lines	1.04e-32		0.485	ABCC1,ADIPOQ,AKT1,ALDH3B1,APOL1,APP,ATG5,BAG4,BAK1,BAX,BCL2,BCL2A1,BCL2L1,BCL2L10,BCL6,BID,BIK,CABLES1,CALB1,CALCR,CASP12,CASP2,CASP3,CASP7,CASP8,CASR,CD44,CDH1,CDK6,CDKN1A,CYCS,DDX17,ELK1,EMP1,ETS1,FADD,FGF1,FOXO1,FYN,GPR34,GRIN2B,GRK2,HGF,HIPK2,IGFBP5,IKBKG,IPPK,IRF1,IRS1,ITGA5,ITGB1,JAK2,KRAS,LCN2,LDHA,MAP2K4,MAPK14,MAPT,MAVS,MET,MIF,MPO,NAMPT,NDEL1,NMNAT3,NPM1,NRGN,NTRK3,P2RX7,PAX2,PDE4A,PDPK…	113
Cell Death and Survival,Organismal Injury and Abnormalities	Cell death of mononuclear leukocytes	1.15e-32		-0.358	ADORA2A,AGER,AKT1,APP,ATG5,BAK1,BAX,BCL2,BCL2A1,BCL2L1,BID,BTK,CALCA,CASP2,CASP3,CASP6,CASP7,CASP8,CBL,CCL4,CCL5,CCNB1,CCR8,CD22,CD247,CD27,CD28,CD3E,CD40LG,CD44,CD99,CDKN1A,CHI3L1,CIITA,COL1A1,CR2,CREB1,CRKL,CSF1,CXCL10,DLL1,DLL4,DUSP4,DUSP5,EFNB1,EP300,EPHA4,ETS1,EZR,FADD,FLT3LG,FOSL1,FOXP1,FYN,GNAS,GPX4,GRAP2,ICOS,ID3,IKBKE,IL13,IL27,IL6R,IL7,IL7R,IRF8,ITGB1,KITLG,KLF2,KLF4,KLK6,KRAS,LAT,LCK,L…	132
Cancer,Organismal Injury and Abnormalities,Reproductive System Disease	Tumorigenesis of reproductive tract	1.22e-32		0.333	AARS2,AASDHPPT,ABCA4,ABCC1,ABCC8,ABCG4,ABHD2,ABI2,ACACB,ACE,ACE2,ACKR1,ACSBG1,ACSL1,ACSL3,ACTL6B,ACTN2,ADAM10,ADAM29,ADAM30,ADAMDEC1,ADAMTS7,ADARB2,ADD1,ADGRB2,ADGRD2,ADGRF2,ADH1A,ADIPOQ,ADIPOR2,ADM,ADORA1,ADORA2A,AGO1,AGO3,AGPAT4,AK3,AK9,AKAP12,AKAP7,AKT1,AKT2,AKT3,ALDOA,ALOX12B,ALOX15B,ALOXE3,ANGPTL4,AOC2,AOX1,AP1S2,AP3S2,APOL2,APP,ARG2,ARHGAP26,ARHGAP6,ARHGDIB,ARHGEF6,ARL8B,ASIC2,ASXL2,ATG2A,A…	882
Cardiovascular System Development and Function,Cellular Movement	Migration of endothelial cells	1.44e-32	Increased	2.149	ACP1,ADAM10,ADIPOQ,ADM,AKT1,AKT3,ANGPTL4,ARHGEF4,ARHGEF6,ATF2,ATP2B4,AXL,BDNF,CALCA,CCL5,CD36,CD40LG,CD44,CRK,CXCR1,CXCR2,CYP1B1,DIO2,DLL4,EDIL3,EDN1,EPHB4,EPO,ERBB2,ETS1,FAP,FGF1,FLNB,FOXC1,FOXC2,FOXO1,FOXP1,FRS2,GATA6,GDF2,GLUL,GNA11,HGF,ID3,IGF2,IGF2R,IL17A,IL33,ITGB1,ITGB4,KDM6B,KLF2,LATS2,LCN2,LIPA,LOX,MAP2K1,MAP2K3,MAPK14,MAPKAPK2,MARCKS,MAX,MCAM,MIF,MMP14,MMP2,NCL,NEU1,NOX4,NPPA,NRG1,P2RX4…	124
Embryonic Development,Organ Development,Organismal Development,Tissue Development	Development of sensory organ	1.54e-32	Increased	2.079	ABCA4,ABI2,ACE2,ADAM10,ADORA2A,AIRE,AKT1,ALDH1A3,ANGPTL4,AP1S2,APP,AREG,ASCL1,ATG5,BCL2,BDNF,BID,BLOC1S3,CASP3,CASP6,CCL1,CCND1,CD247,CD36,CDH1,CDK4,CDKN1A,CHRNA9,CLCN3,COL11A1,COL1A1,COL8A2,CPLX3,CPLX4,CRK,CSPG4,CX3CR1,CYP1B1,CYP26B1,DDR1,DIO2,DLL1,DLL4,EDN1,EFNA2,ENPP1,EPHA2,EPHA4,EPHB3,EPHX2,ESRRB,FGF20,FGF7,FGFR3,FOXC1,FOXC2,FRS2,FST,FYN,GALNS,GJD2,GNAO1,GNAT1,GPR34,GRIN2B,HCN1,HGF,HIF3A,HIPK…	165
Lipid Metabolism,Small Molecule Biochemistry	Metabolism of eicosanoid	1.6e-32	Increased	2.807	ABCC1,ABHD16A,ACACB,ACSL3,ADIPOQ,AGER,ALOX12B,ALOX15B,ALOXE3,APP,AREG,CAMK2G,CASR,CBR1,CCL5,CD209,CD36,CD40LG,CD74,CERK,CLEC7A,CLU,CSF1,CYP1A2,CYP1B1,CYP4A11,CYP4A22,CYP4F12,CYP4F3,EDN1,EIF4EBP2,EPHX1,EPHX2,ERBB2,EREG,FADS2,FCGR1A,FGFR3,FGR,FYN,GPX1,GPX4,GSTM1,HGF,HNF4A,HPGDS,HTR2A,IGF2,IGFBP7,IL13,IL17A,IL1RN,IL27,IL33,JAK2,KIT,KITLG,KLF11,LDLR,MAP2K1,MAP2K4,MAPK14,MAPK3,MAPKAPK2,MGLL,MIF,MYD88,…	100
Cancer,Organismal Injury and Abnormalities,Reproductive System Disease	Breast or ovarian carcinoma	1.63e-32		0.999	ABCA4,ABCC8,ABCG4,ABHD2,ABI2,ACACB,ACE,ACE2,ACKR1,ACTL6B,ACTN2,ADA2,ADAM11,ADAM30,ADAMDEC1,ADAMTS4,ADAMTS7,ADARB2,ADGRB2,ADGRD2,ADIPOR2,ADORA1,ADORA2A,ADRA1D,AK3,AK9,AKT1,AKT2,AKT3,ALDH1A3,ALDH3B1,ALOX12B,ALOXE3,AMHR2,ANGPTL4,ANPEP,AOX1,APH1A,AREG,ARF3,ARG2,ARHGEF7,ARPC4,ARPC5,ARPC5L,ASXL2,ATG2A,ATG5,ATG9B,ATP6V0C,AXIN2,AXL,BABAM2,BAK1,BAP1,BAX,BCL2,BCL2L1,BCL6,BTK,C1QBP,CABIN1,CABLES1,CACNA1B,CA…	620
Cell-To-Cell Signaling and Interaction,Hematological System Development and Function,Immune Cell Trafficking,Inflammatory Response	Activation of lymphocytes	1.65e-32	Increased	3.501	ADIPOQ,ADORA2A,AGER,AKT1,ATG5,AXL,BAK1,BAX,BCL2,BCL2L1,BCL6,BHLHE40,BLOC1S3,BTK,CASP8,CCL22,CCL4,CCL5,CCR7,CD209,CD22,CD247,CD27,CD28,CD3E,CD3G,CD40LG,CD44,CD74,CD86,CD8A,CDKN1A,CISH,CLEC7A,CR2,CSK,CXCL10,CXCR5,DGKZ,DIABLO,DLL1,DLL4,EPO,ERBB2,ETS1,FADD,FGF1,FKBP1A,FLT3LG,FOXO1,FYN,GAD2,GPR34,HAVCR2,HGF,HLA-DQB1,HRH2,ICOS,IFNE,IFNK,IGF2,IGF2R,IKBKG,IL12RB1,IL13,IL17A,IL1RN,IL21R,IL27,IL33,IL6R,IL6…	153
Embryonic Development,Organismal Development	Growth of embryo	1.65e-32		0.87	ADIPOQ,AGO1,AGO3,AKT1,APH1A,APP,ARPP19,ASCL1,ATF2,BCL2L10,BDNF,CASP8,CCL20,CCND1,CD44,CDC7,CDK6,CDKN1A,CLU,CMKLR1,CNR2,CX3CL1,CX3CR1,DCTN1,DLL1,DLL4,DRD2,DYRK1A,EDN1,EFNB1,EGLN1,EP300,EPAS1,ESRRB,EZH2,FGF7,FGFR3,FOSL1,FOXA2,FOXO1,FRS2,FURIN,GAB2,GALNS,GFRA3,GLB1,GNAI2,GNAS,GNG5,GNPNAT1,GPR37L1,GRK2,HDAC1,HDAC3,HGF,HMGA1,HOXB5,ID3,IGF2,IGFBP5,IL13,IL17A,IL6ST,INS,IRS1,ITGB1,JAG1,JAK2,KCNIP3,KIT,KI…	153
Cellular Development,Cellular Growth and Proliferation,Nervous System Development and Function,Tissue Development	Outgrowth of neurites	1.87e-32		1.82	ADAM10,ADORA2A,AGER,AKT1,ANP32A,APEX1,APP,ARHGEF7,BAX,BCAN,BCL2,BDNF,CABLES1,CALB1,CAMK2A,CDK5,CDK5R1,CDKN1A,CHN1,CREB1,CRK,CSF1,CXCL9,DDR1,DOK6,DYRK1A,EFNB1,EFNB3,EIF4G2,EIF5A,ELK1,EPHA2,EPHB3,EZR,FGF1,FGF7,FGFR3,FRK,GDNF,GNAO1,GNAQ,GNAS,GPR6,GPRIN1,HAP1,HGF,ICAM5,IGF2,IL17A,IL6ST,ITGB1,KIT,KITLG,KRAS,LIF,LIFR,LRRC4C,LRRK2,MAFK,MAP2K1,MAPK3,MAPK7,MAPT,MARCKS,MARK2,MATK,MET,MPZ,MRAS,MYH9,NCK2,NDE…	126
Cancer,Cell Death and Survival,Organismal Injury and Abnormalities,Tumor Morphology	Cell death of tumor cells	3.36e-32	Increased	2.442	ADIPOQ,AKT1,AKT2,ANPEP,APP,ATF2,ATG5,ATMIN,BAK1,BAX,BCL2,BCL2L1,BDNF,BID,BIK,BTK,CAPN6,CASP2,CASP3,CASP6,CASP8,CASR,CCND1,CD22,CD28,CD40LG,CD44,CD74,CDH1,CDH11,CDK6,CDKN1A,CLU,CSF1,CYCS,DIABLO,DLL4,DUSP9,ENO1,EP300,EPO,ERBB2,ETS1,EXOC2,EZH2,FADD,FLT3LG,FOXO1,GAB2,GCH1,GDF15,GRK6,HDAC1,HGF,HIPK2,IDH2,IL33,IL6ST,IL7,IRF1,IRF5,JAG1,JAK2,KEAP1,KIT,KITLG,KRAS,KSR1,LAIR1,LEF1,LGALS9,LPAR1,LRRK2,MAP2K5,…	140
Cellular Development,Cellular Growth and Proliferation	Development of tumor cell lines	3.63e-32		-1.907	ADIPOQ,AGTR1,AKAP12,AKT1,ALDH1A3,ATF2,BCL2,BCL2L1,BCL6,CABLES1,CBX7,CCND1,CCNG2,CD44,CDH1,CDK6,CDKN1A,CKS1B,CKS2,CLU,CNOT3,CNOT7,CPS1,CRK,CRKL,CSF1,CSF1R,DIABLO,DLL4,DUSP5,E2F3,E2F5,EDN1,EIF4A1,ENO1,EPAS1,EPHA2,ERBB2,ERRFI1,ETS1,FADD,FGFR3,FOLR1,FOXA2,FOXC2,FOXO1,FRMD6,FYN,GDNF,GFRA3,GHRHR,GLUL,GNAO1,GNAQ,GPRC5A,H2AX,HGF,HMGA1,HMGA2,HPN,IFITM3,IGFBP4,IGFBP5,IGFBP7,IL33,IL6R,IL6ST,IRS1,ITGB1,ITGB4…	151
Infectious Diseases,Organismal Injury and Abnormalities	Infection by coronavirus	3.63e-32		0.89	ACE,ACE2,ACSL1,ADM,ADORA2A,AGER,AGTR1,AKT1,ALPI,ANPEP,AP1S2,APOL1,APOL2,CACNB3,CACNG1,CALCA,CCL20,CCL4,CCL5,CCR1,CCR9,CD209,CD3G,CD74,CDH15,CDK5,CDKN1A,CHI3L1,CHRFAM7A,CHRNA9,CLTC,CLU,CPLX1,CPLX2,CSF1R,CX3CR1,CXCL10,CXCL2,CXCL6,CXCL9,CXCR1,CXCR2,CYP1B1,CYP4F3,DDR1,DPP9,DRD1,DRD2,EEF2,EFNA4,EHMT1,EMP1,EPO,ETS1,F8,F9,FCGR1A,FCGR1BP,FYN,GCH1,GNAQ,GPD2,GPX1,GRIN1,GRIN2B,GSTM1,HLA-DMB,HLA-DQB1,HPGDS,H…	151
Cancer,Organismal Injury and Abnormalities	Papillary carcinoma	3.64e-32			ADAMTS7,AK3,AKT1,AKT2,ALDOA,ANPEP,AOX1,APOC1,AQP2,AREG,AXL,BCL2,CBX7,CCL17,CCNE2,CCR1,CD44,CDC42EP3,CDH1,CDKN1A,CIITA,CLEC7A,CLU,CREB1,CSF1R,DDR1,DHTKD1,EFNA4,EIF1AX,ELOC,ENO1,EPHA4,EPHB3,ERBB2,ETS1,EXO1,FGF11,FGF7,FGFR3,FGR,FKBP1A,FOXO1,GABBR2,GABPA,GABPB1,GATA6,GNAS,GPER1,GPX1,GPX3,H2AX,HGF,HLA-DQA1,HMGA1,HPS3,HSPB6,IFITM2,IGF2,IGFBP4,IGFBP7,INHBB,ITGA5,ITGB1,JAK2,JAM3,KIT,KRAS,KRT80,LCK,LCN2,L…	142
Cancer,Cell Death and Survival,Organismal Injury and Abnormalities,Tumor Morphology	Necrosis of tumor	3.64e-32	Increased	2.372	ADIPOQ,AKT1,AKT2,ANPEP,APP,ATF2,ATG5,ATMIN,BAK1,BAX,BCL2,BCL2L1,BDNF,BID,BIK,BTG1,BTK,CAPN6,CASP2,CASP3,CASP6,CASP8,CASR,CCND1,CD22,CD28,CD40LG,CD44,CD74,CDH1,CDH11,CDK6,CDKN1A,CLU,CSF1,CYCS,DIABLO,DLL4,DUSP9,ENO1,EP300,EPO,ERBB2,ETS1,EXOC2,EZH2,FADD,FLT3LG,FOXO1,GAB2,GCH1,GDF15,GRK6,HDAC1,HGF,HIPK2,ICOS,IDH2,IL33,IL6ST,IL7,IRF1,IRF5,JAG1,JAK2,KEAP1,KIT,KITLG,KRAS,KSR1,LAIR1,LEF1,LGALS9,LPAR1,LRR…	142
Carbohydrate Metabolism	Uptake of monosaccharide	4.72e-32		-0.122	ACE,ACSL1,ADIPOQ,ADM,ADRA1D,AKT1,AKT2,APP,ATG5,CAMK2A,CAV3,CBL,CCL5,CCND1,CD28,CD36,CDK6,CHI3L1,CLU,CMKLR1,CNR2,COL5A3,CSF1,CX3CL1,DGAT1,DUSP9,EDN1,ELK1,EPO,ERBB2,ERFE,FGF1,FOXA2,G6PC3,GCG,GCK,GHRHR,GNA11,GNAQ,GNAS,H2AX,H6PD,HGF,HMGA1,HNF4A,HNRNPA1,IGF2,IKBKE,IKBKG,IL17A,IL7,INPP5K,INPPL1,INS,IRF5,IRS1,KLF4,KRAS,LIF,LIN28B,LIPE,LRP1,MAPK14,MAPT,MIF,MUC1,NGFR,NOX4,NRG1,NT5C1A,PAK1,PAX5,PDK2,PDK4,P…	112
Cellular Development,Tissue Development	Differentiation of epithelial cells	4.77e-32	Increased	2.005	AGER,ALOX15B,ASCL1,BCL2,CASP3,CCND1,CD40LG,CDH1,CDKN1A,CES1,CREB1,CREB3L1,CRHR1,CRHR2,CSF1R,CTSE,CTSV,CYP19A1,CYP27B1,DLG5,DLL1,EDN1,ENPP1,EP300,EPHA2,EREG,ERRFI1,EZH2,FGF1,FGF7,FGFR3,FOXA2,FOXC1,FST,FYN,GATA6,GNA11,GNAQ,HDAC1,HGF,HNF4A,ID3,IFITM2,IGF2,IL17A,INHBB,ITGB1,JAG1,JUNB,KAT2B,KEAP1,KIT,KITLG,KLF2,KLF4,KRAS,KRT14,KRT16,KRT4,KRT84,LATS2,LIF,MAFG,MAFK,MAP2K1,MAPK14,MET,MRAS,MYB,MYH9,NCOR2,…	120
Cancer,Organismal Injury and Abnormalities	Papillary adenocarcinoma	4.91e-32			ADAMTS7,AK3,AKT1,AKT2,ALDOA,ANPEP,AOX1,APOC1,AQP2,AREG,AXL,BCL2,CBX7,CCL17,CCNE2,CCR1,CD44,CDC42EP3,CDH1,CDKN1A,CIITA,CLEC7A,CLU,CREB1,CSF1R,DDR1,DHTKD1,EFNA4,EIF1AX,ELOC,ENO1,EPHA4,EPHB3,ERBB2,ETS1,EXO1,FGF11,FGF7,FGFR3,FGR,FKBP1A,FOXO1,GABBR2,GABPA,GABPB1,GATA6,GNAS,GPER1,GPX1,GPX3,H2AX,HGF,HLA-DQA1,HMGA1,HPS3,HSPB6,IFITM2,IGF2,IGFBP4,IGFBP7,INHBB,ITGA5,ITGB1,JAK2,JAM3,KIT,KRAS,KRT80,LCK,LCN2,L…	141
Neurological Disease,Organismal Injury and Abnormalities	Dyskinesia	5e-32		0.684	ACP1,ACTN2,ADORA2A,ADRA1D,AKT1,AOX1,ARHGEF7,ARPP19,ASCL1,ATP5F1E,ATP5PO,B4GAT1,BAX,BCL2,BCL2L1,BCL6,BDNF,BHLHE22,BHLHE40,CACNA1B,CACNB3,CALB1,CAMK2A,CAPNS1,CASP2,CASP3,CASP6,CASP7,CASP8,CASQ1,CCL4,CCL5,CD44,CD74,CDH11,CDK5,CDK5R1,CDKN1C,CHI3L1,CHN1,CHRM1,CHRM4,CHRNA9,CIITA,CLDN11,CLU,CMKLR1,CNR2,COX7C,CPA5,CPLX2,CREB1,CREB3L1,CX3CL1,CXCL10,CYCS,CYFIP2,CYP26B1,CYTH1,DIO2,DNAJB12,DRD1,DRD2,DUSP5,EF…	201
Cellular Function and Maintenance,Hematological System Development and Function	Function of lymphocytes	5.19e-32		1.138	ACKR4,ADORA2A,AIRE,AKT1,ARHGDIA,ARHGDIB,ARHGEF6,BCL2,BCL2L1,BCL6,BHLHE40,BIK,BTK,CACNB3,CASP2,CBL,CCL1,CCL5,CCR7,CD247,CD27,CD28,CD3E,CD3G,CD40LG,CD44,CD74,CD86,CD8A,CHI3L1,CIITA,CNR2,CR2,CREB1,CX3CR1,CXCL10,CXCR2,ECM1,EIF5A,ETS1,FCAMR,FLT3LG,FYN,GNAI2,GRK6,HAVCR2,HLA-DMA,HLA-DQB1,ICA1,ICOS,ID3,IL10RA,IL12RB1,IL13,IL21R,IL23R,IL27,IL33,IL7,IL9R,IRF1,IRF5,IRF8,KLF2,LAT,LDHA,LGALS9,MAP2K1,MAP2K3,MP…	106
Neurological Disease,Organismal Injury and Abnormalities,Psychological Disorders	Degenerative dementia	5.4e-32		-0.447	ACE,ACE2,ADAM10,ADRA1D,AGER,ANP32A,APOC1,APOC4,APOL2,APP,ATP1A2,ATP6V1G2,B4GAT1,BAX,BCL2,BCL2L1,BDNF,CALB1,CAMK2A,CASP2,CASP3,CASP5,CASP6,CASP7,CASP8,CCL4,CCNB1,CCNF,CD36,CD40LG,CD74,CDC42EP3,CDK4,CDK5,CDK5R1,CHD5,CHI3L1,CHMP2B,CHRM1,CHRM4,CHRNA9,CIITA,CLU,CNN1,CNR2,CSF1R,CXADR,CXCL10,CXCR2,DCTN1,DLL1,DRD1,DRD2,DYRK1A,EEF2,ELK1,EPHA4,EPHX1,EPHX2,FCGR1A,FCGR1BP,FGFR3,FIS1,GAB2,GABBR2,GABRA3,GABRG1…	176
Skeletal and Muscular System Development and Function	Morphology of muscle	5.5e-32			ACE,ADIPOQ,ADM,ADORA1,ADORA2A,AGTR1,AKT1,AKT2,APP,ATP6V0C,BAX,BCL2,BCL2L1,BDNF,CABIN1,CACNB3,CALCRL,CAPN6,CAPNS1,CASP8,CAV3,CDK4,CDKN1A,CFL2,CKM,CLU,CRK,CTSV,CX3CR1,CXADR,CYBB,CYP19A1,CYP1B1,DGAT1,DGKZ,DHTKD1,DRD1,DRD2,DUSP5,DYRK1A,EDN1,EGLN1,ENPP1,EP300,EPO,ERBB2,FADD,FGF23,FKBP1A,FOXC2,FOXO1,FST,GAA,GATA6,GDF15,GNAQ,GNAS,GPX1,GRK2,GSDMB,H6PD,HADHA,HGF,HPGDS,HSPB7,HTR2A,IGF2,IGF2R,IGFBP4,IGFBP5,…	162
Cell-To-Cell Signaling and Interaction	Aggregation of cells	5.53e-32	Increased	3.301	ADAMTS13,ADIPOQ,ADORA2A,AGER,AKT1,AKT2,AKT3,APP,AXL,BDNF,BTK,CCL1,CCL17,CCL22,CCL5,CD209,CD36,CD40LG,CD44,CDH1,CDH11,CDK5R1,CDKN1A,CES1,CLU,COMP,CREB1,CXCL10,CXCL9,DSC2,EFNA4,ELK1,EPHA4,FADS2,FYN,GDF15,GNAI2,GNAQ,GNAS,GPX3,HGF,HTR2A,ICAM2,IL17A,IL6ST,IL7,INS,ITGA5,ITGB1,JAK2,KCNIP3,KIT,KITLG,LAT,LCK,LEF1,LHX5,LOX,LYZ,MET,MMP1,MMP14,MPO,MPZ,MRAS,MUC1,MYD88,MYH9,MYL9,NECTIN2,NRG1,NTN1,P2RY12,P2RY8,…	116
Cellular Growth and Proliferation	Expansion of cells	5.76e-32		1.256	ADORA2A,AGER,AKT1,AREG,BCL2,BCL2L1,BDNF,BTK,CASP8,CBL,CCND1,CCR7,CD209,CD27,CD28,CD36,CD3E,CD40LG,CD86,CDH1,CDKN1A,CISH,CLCN3,CMKLR1,CR2,CREB1,CSF1,CSF1R,CSF3R,DLL1,DLL4,EGLN1,EPAS1,EPO,ERBB2,EREG,ETS1,EZH2,FLT3LG,FOXP1,GAB2,GDNF,GNAS,GPRC5A,GRAP2,HAVCR2,HMGA1,HNF4A,HOXB5,ICOS,IL10RA,IL13,IL17A,IL21R,IL23R,IL27,IL33,IL6R,IL6ST,IL7,IL7R,IL9R,IRF1,IRF2,IRF8,ITGB1,JAK2,KIT,KITLG,KLF2,KRAS,LAT,LGALS9…	114
Developmental Disorder,Organismal Injury and Abnormalities	Growth failure or short stature	6e-32	Decreased	-4.214	ADRA1D,APEX1,AQP2,AREG,ARHGAP1,ARHGEF7,ATF2,ATMIN,ATP2C1,BAP1,BCL2,BCL2L1,BCL6,BDNF,C1QBP,CASR,CCND1,CCNE2,CDKN1A,CDKN1C,CFL2,CGA,CLCN3,COL11A1,COL1A1,COL9A3,COMP,CREB3L1,CSF1,CSF1R,CTSV,CYCS,CYP27B1,DDR1,DIO2,DLL4,DOT1L,DRD1,DRD2,DYRK1A,E2F3,EHHADH,EHMT1,EIF4G2,EP300,ESRRB,ETS1,EZH2,FADD,FBXL19,FGF23,FGFR3,FLNB,FOLR1,FOXA2,FRS2,FST,G6PC3,GATA6,GCK,GHRHR,GLB1,GNAI2,GNAS,GNPNAT1,GPD2,GPX1,GPX4,GRK…	197
Cellular Development,Cellular Growth and Proliferation,Organ Development,Skeletal and Muscular System Development and Function,Tissue Development	Proliferation of smooth muscle cells	6.23e-32		0.651	ACE2,ADIPOQ,ADM,AGER,AKT1,CALCA,CALCRL,CAMK2A,CAMK2G,CBL,CCL5,CCND1,CDK4,CDK6,CDKN1A,CDKN1C,CLU,COL1A1,CREB1,CRHR2,CX3CL1,CYP1B1,DDR1,E2F3,EDN1,ELK1,EPO,EREG,FOXO1,FOXP1,GNA11,GNAI1,GNAQ,GNAS,GPER1,GRK2,HDAC1,HGF,HMGA2,ID3,IGFBP4,IGFBP5,IL13,IL17A,IL1RN,IL6R,IL6ST,IRF1,IRS1,ITGB1,KDM6B,KLF11,KLF4,LPAR1,LPAR2,LRP1,LRP6,MAPK3,MAPKAPK2,MAS1,MIF,MMP14,MMP2,MYD88,NAMPT,NCF1,NOS1,NOTCH1,NOTCH2,NOX4,NQO…	105
Cell-To-Cell Signaling and Interaction,Nervous System Development and Function	Neurotransmission	6.35e-32		1.756	ADIPOQ,ADORA1,ADORA2A,AKAP12,AKAP7,APP,ASIC2,ATF2,ATG5,ATP1A2,BDNF,CACNA1B,CACNA1I,CACNB3,CACNG2,CACNG8,CAMK2A,CASR,CD247,CD44,CD86,CDC42EP4,CDH11,CDH8,CDK5,CHRM1,CHRM4,CLCN3,CPLX1,CPLX2,CRHR1,CRHR2,CX3CR1,CYTH1,DLG5,DRD1,DRD2,EFNB3,EIF4EBP2,EPS8,ERBB2,FGF14,FOSB,FOXO1,FYN,GABBR2,GABPA,GABRA3,GABRG1,GAD2,GJC1,GJD2,GNA11,GNAI1,GNAI2,GNAO1,GNAQ,GPER1,GPR88,GRIA3,GRIA4,GRIK5,GRIN1,GRIN2B,GRM4,HAP1,H…	139
Cell Death and Survival,Organismal Injury and Abnormalities,Renal and Urological Disease	Apoptosis of kidney cell lines	7.89e-32		0.762	ABCC1,AKT1,APP,BAK1,BAX,BCL2,BCL2A1,BCL2L1,BCL6,BID,BIK,CABLES1,CALB1,CALCR,CASP12,CASP2,CASP3,CASP7,CASP8,CASR,CCNB1,CD44,CDKN1A,CHRM1,COMP,CYCS,DDX17,DUSP4,ERBB2,EZR,FADD,FGF1,FOXO1,GJB2,GLP2R,GNAQ,GNG2,GPR34,GRIN2B,GRK2,HGF,HIPK2,IPPK,IRF1,IRS1,ITGB1,JAK2,KRAS,LRP6,MAP2K1,MAP2K4,MAPT,MAVS,MIF,NGFR,NRGN,P2RX7,PAK1,PAX2,PDPK1,PEA15,PMAIP1,PPID,PPP3R1,PRKCA,PRMT2,PSEN2,PTCH1,PTGDS,PTGIS,PTHLH,RAC…	93
Cancer,Hematological Disease,Immunological Disease,Organismal Injury and Abnormalities	Non-Hodgkin lymphoma	8.39e-32		-0.949	ABCC1,ACE,ADORA1,ADORA2A,AGTR1,AKT1,AKT2,AKT3,ANPEP,APP,ARHGAP1,ATG5,ATG9A,ATP1A2,AXIN2,AXL,BAK1,BAX,BCAN,BCL2,BCL2L1,BCL2L10,BCL6,BGLAP,BTG1,BTK,CACNA1B,CALCRL,CASP2,CASP3,CASP7,CASP8,CASR,CAV3,CCL18,CCL20,CCL22,CCL5,CCND1,CCR7,CCR8,CD22,CD247,CD27,CD28,CD36,CD3E,CD3G,CD40LG,CD44,CD86,CD8A,CDH1,CDH11,CDK6,CDKN1A,CDKN1C,CDO1,CELSR2,CHPF,CIITA,CLTC,CLU,CNOT3,CNTN6,COL11A1,COL1A1,COL20A1,COL23A1,CO…	314
Organismal Injury and Abnormalities,Tissue Morphology	Morphology of lesion	9.31e-32			ACE,ADAMTS13,ADIPOQ,ADORA2A,AGER,AKT1,APP,AREG,ARG2,ARHGEF4,B4GAT1,BAK1,BAX,BCL2,BDNF,BID,CAMK2A,CAV3,CCND1,CCNG1,CD40LG,CD44,CD74,CDH1,CDK5,CDKN1A,CES1,CIITA,CLU,CNR2,COL1A1,CREB1,CSF1,CTSV,CX3CL1,CX3CR1,CXCR2,DDR1,DIABLO,E2F3,EGLN1,EIF4EBP2,EP300,EPHA2,EPHX2,EPO,ERBB2,EZH2,FGFR3,FLT3LG,FOSL1,FOXO1,FURIN,GDF15,GDNF,GLO1,GNAI2,GPX1,GPX3,HGF,HMGCS1,HNF4A,HPGDS,HPN,IGF2,IL17A,IL1RN,IL33,IL6ST,IL7,I…	150
Carbohydrate Metabolism	Uptake of carbohydrate	1.02e-31		0.128	ABCB10,ACE,ACSL1,ADIPOQ,ADM,ADRA1D,AKT1,AKT2,APP,ATG5,BAX,CAMK2A,CAV3,CBL,CCL5,CCND1,CD28,CD36,CD44,CDK6,CHI3L1,CLU,CMKLR1,CNR2,COL5A3,CSF1,CX3CL1,DGAT1,DUSP9,EDN1,ELK1,EPO,ERBB2,ERFE,FGF1,FOXA2,G6PC3,GCG,GCK,GHRHR,GNA11,GNAQ,GNAS,H2AX,H6PD,HGF,HMGA1,HNF4A,HNRNPA1,IGF2,IKBKE,IKBKG,IL17A,IL7,INPP5K,INPPL1,INS,IRF5,IRS1,KLF4,KRAS,LIF,LIN28B,LIPE,LRP1,MAPK14,MAPT,MIF,MUC1,NGFR,NOX4,NRG1,NT5C1A,PAK1,…	116
Embryonic Development,Organismal Development	Development of abdomen	1.06e-31		1.869	ACE,ADIPOQ,ADM,AGER,AGTR1,AKT1,ALDH1A3,AMHR2,APH1A,AQP8,AREG,ARHGAP1,ASCL1,ATF2,AXL,BAK1,BAX,BCL2,BCL2L1,BDNF,BGLAP,CCL17,CCR7,CD44,CD86,CDH1,CDH16,CDKN1A,CER1,CGA,CLU,CNR2,CRHR1,CRK,CSF1,CSF1R,CX3CL1,CXCR2,CXCR5,CYP19A1,CYP1A2,CYP27B1,ELK1,ENPP1,EP300,EPAS1,EPO,EREG,ERFE,EZH2,EZR,FADD,FADS2,FANCF,FGF1,FGF23,FGF7,FOXA2,FOXC1,FOXC2,FSHR,FST,FURIN,GATA6,GDF15,GDNF,GFRA3,GLIS2,GLP1R,GSTZ1,HGF,IGF2,I…	176
Gastrointestinal Disease,Inflammatory Disease,Organismal Injury and Abnormalities	Gastroenteritis	1.14e-31		-0.327	ADAMDEC1,ADIPOQ,ADM,ADORA1,ADORA2A,AGTR1,AIRE,AKR1B10,AKT1,AKT2,AREG,ARHGDIB,AXL,BID,CALCA,CALCRL,CAMK2G,CASP8,CCL18,CCL5,CCR1,CCR7,CCR9,CD40LG,CD44,CD74,CD86,CDC42EP3,CDH1,CHRM1,CHRM4,CHRNA9,CIITA,CKM,CLEC4E,CMKLR1,COL1A1,CR2,CREB1,CRHR2,CSF1R,CSF3R,CX3CL1,CXCL10,CXCL2,CXCL6,CXCR1,CXCR2,CYBB,DHRS9,DRD1,DRD2,DUSP10,ECM1,EDN1,EP300,EPO,EREG,ETS1,EZH2,FADD,FGFR3,FKBP1A,FOSL1,GABRA3,GABRG1,GABRP,GCH…	162
Infectious Diseases,Organismal Injury and Abnormalities	COVID-19	1.43e-31		-0.063	ACE,ACE2,ACSL1,ADM,ADORA2A,AGER,AGTR1,AKT1,ALPI,AP1S2,APOL1,APOL2,CACNB3,CACNG1,CALCA,CCL20,CCL4,CCL5,CCR1,CCR9,CD3G,CD74,CDH15,CDK5,CDKN1A,CHI3L1,CHRFAM7A,CHRNA9,CLU,CPLX1,CPLX2,CSF1R,CX3CR1,CXCL10,CXCL2,CXCL6,CXCL9,CXCR1,CXCR2,CYP1B1,CYP4F3,DDR1,DPP9,DRD1,DRD2,EEF2,EFNA4,EHMT1,EMP1,EPO,ETS1,F8,F9,FCGR1A,FCGR1BP,FYN,GCH1,GNAQ,GPD2,GPX1,GRIN1,GRIN2B,GSTM1,HLA-DMB,HLA-DQB1,HPGDS,HRH2,HTR2A,IFIT2,I…	144
Gastrointestinal Disease,Hepatic System Disease,Organismal Injury and Abnormalities	Liver lesion	1.56e-31		-0.508	ABCA4,ABCB10,ABCC1,ABCC8,ABCG4,ABHD16A,ABI2,ACACB,ACE,ACE2,ACKR1,ACOT1,ACP1,ACSL1,ACSL3,ADAM10,ADAM29,ADAM30,ADAMDEC1,ADAMTS13,ADAMTS17,ADAMTS4,ADAMTS7,ADARB2,ADD1,ADGRB2,ADGRD2,ADGRF2,ADH1A,ADIPOQ,ADIPOR2,ADM,ADORA1,ADORA2A,ADRA1D,AGER,AGO1,AGPAT4,AGTR1,AIRE,AK9,AKAP12,AKR1B10,AKT1,AKT2,ALDH1A3,ALDOA,ALOX12B,ALOX15B,ALPI,AMT,ANPEP,AOX1,APC2,APEX1,APH1A,APOF,APOL1,APP,AQP10,AREG,ARHGAP6,ARHGDIA,A…	868
Cell-To-Cell Signaling and Interaction	Binding of myeloid cells	1.76e-31		1.949	ACKR1,ADAM10,ADIPOQ,ADORA1,ADORA2A,AGER,AKT2,APP,AXL,BTK,CCL5,CCND1,CCR1,CD36,CD40LG,CD44,CD99,CNR2,CR2,CSF1,CSF3R,CSK,CX3CL1,CXCL10,CXCL2,CXCR1,CXCR2,CYBB,DLL1,FCGR1A,FGF1,FGR,FOXO1,FYN,GDF15,GLRX,ICOS,IL13,IL17A,IL33,ITGA5,ITGB1,JAK2,JAM3,KCNIP3,KIT,KITLG,LBP,LGALS9,MAPK14,MIF,MPO,MSN,MSR1,NOTCH2,NPPA,PAK1,PIK3CA,PIK3CD,PIP5K1C,PLCB2,PLCB3,PPARG,PPP2CA,PREX1,PRKCQ,PTGS2,PTPN22,RAC1,RAP1B,RELA,R…	90
Lipid Metabolism,Small Molecule Biochemistry	Synthesis of fatty acid	2.01e-31	Increased	2.992	ABCC1,ACACB,ACADL,ACSBG1,ACSL1,ACSL3,ADIPOQ,AGER,ALOX12B,ALOX15B,ANGPTL4,APOC1,APP,AREG,CALB1,CAMK2G,CASR,CBR1,CCL5,CD209,CD36,CD40LG,CD74,CERK,CLEC7A,CLU,CSF1,CYP1A2,CYP1B1,CYP4A11,DGAT1,EDN1,EIF4EBP2,ELOVL2,EPHX2,ERBB2,EREG,FADS2,FCGR1A,FGFR3,FGR,FYN,GAD2,GCG,GPX4,HACD2,HGF,HNF4A,HPGDS,HTR2A,IGF2,IGFBP7,IL13,IL17A,IL1RN,IL27,IL33,INS,JAK2,KIT,KITLG,KLF11,LDLR,LIF,MAP2K1,MAP2K4,MAPK14,MAPK3,MBTP…	114
Digestive System Development and Function,Gastrointestinal Disease,Organismal Injury and Abnormalities	Abnormal morphology of digestive system	2.14e-31			ABCB10,ADIPOQ,AIRE,AKR1B10,AKT1,AKT2,ANGPTL4,APEX1,AREG,ASCL1,ATF2,ATG5,AXIN2,BCL2,BDNF,BGLAP,BID,CCND1,CCNG1,CCR1,CCR7,CD36,CDK4,CDKN1A,CES1,CLCN3,CLDN15,CLDN18,CLEC7A,CMKLR1,CNOT3,CRKL,CSF1,CXCR5,CYBB,CYP19A1,CYP1A2,DHTKD1,DRD1,DRD2,EDN1,ENPP7,EPHB3,EPO,FADD,FADS2,FOLR1,FOXA2,FOXC2,FST,FURIN,GATA6,GBA1,GDF15,GDNF,GNAI2,GPX1,GSTZ1,HADHA,HGF,HIPK2,HMGA1,HRH2,HTR2A,ICOS,IGF2R,IGFBP4,IGFBP5,IKBKG,I…	164
Cell-To-Cell Signaling and Interaction,Inflammatory Response	Immune response of leukocytes	2.22e-31	Increased	2.162	ACE,ADORA2A,AGER,ANPEP,APP,ATG5,AXL,BAK1,BAX,BCL2L1,BCL6,BHLHE40,BTK,CASP8,CCL20,CCL22,CCL4,CCR7,CD27,CD28,CD36,CD40LG,CD44,CD74,CD86,CLCN3,CSF1,CSF1R,CSF3R,CX3CL1,CXCL10,DIO2,EIF2AK1,ETS1,F9,FCAMR,FCGR1A,FGR,FLT3LG,FOXO1,FURIN,FYN,G6PC3,GAB2,GLRX,GNAS,GRK6,HAVCR2,HGF,HLA-DQB1,HPGDS,ICOS,IKBKG,IL10RA,IL12RB1,IL13,IL17A,IL1RN,IL23R,IL27,IL33,IL36G,IL6R,IL6ST,IL7,IL7R,IRF2,IRF5,IRF8,ITGB1,LCN2,LGAL…	117
Cardiovascular System Development and Function,Embryonic Development,Organ Development,Organismal Development,Tissue Development	Cardiogenesis	2.24e-31		0.49	ACTN2,ADM,AGTR1,AKT1,AP3S2,APH1A,ASXL2,ATF2,BAG4,BDNF,CALCRL,CAPNS1,CASP3,CASP7,CASP8,CASQ1,CAV3,CCL17,CCL5,CCNB1,CCND1,CDK4,CDKN1A,CDKN2D,CFL2,CNMD,COL11A1,CREB1,CRK,CRKL,CXADR,CXCL10,CYCS,DLL1,DLL4,DYRK1A,EDN1,EGLN1,EMP1,ENPP1,EP300,EPHB4,EPO,ERBB2,F2RL2,FADD,FGF1,FGF16,FGF20,FKBP1A,FOLR1,FOXA2,FOXC1,FOXC2,FOXO1,FOXP1,FRS2,FURIN,GAA,GATA6,GDF15,GJC1,GNA11,GNAQ,GNG5,GRAP2,GRK2,GYS1,ID3,IGF2,IGF2…	163
Cancer,Organismal Injury and Abnormalities	Development of benign tumor	2.38e-31	Decreased	-2.177	ABCA4,ACSL1,ADIPOQ,AKT1,ALDH1A3,APP,AQP8,ATF2,ATP2C1,AXIN2,AXL,BAK1,BCL2,BCL2L1,BDNF,BID,CBX7,CCNB1,CCND1,CCNH,CD44,CDH1,CDK4,CDKN1A,CGA,CLDN2,CLU,COL1A1,CSF1R,CYP1B1,CYP2F1,CYP3A5,DDR1,DDX17,DLL1,DPYSL4,DRD1,DRD2,DUSP5,DUT,E2F3,EIF1AX,EP300,EPAS1,EPHB3,ERBB2,ERRFI1,EXO1,EZH2,FANCF,FGF7,FOLR1,FOSB,FOXO1,GLUL,GNA11,GNAI2,GNAQ,GNAS,GNG3,GPER1,HDAC1,HDAC3,HGF,HLA-DQA1,HMGA1,HMGA2,HMGN1,HRH2,IFITM3,I…	174
Dermatological Diseases and Conditions,Inflammatory Disease,Inflammatory Response,Organismal Injury and Abnormalities	Dermatitis	2.38e-31		-0.471	ACKR4,ACOT1,ADIPOQ,AGER,AKT1,AREG,ARHGAP6,ARHGDIA,BCL2,BCL2L1,CALCA,CASP8,CBR1,CCL17,CCL18,CCL20,CCL22,CCL5,CCR7,CD44,CD74,CD86,CDH1,CDK5R1,CHRM1,CHRM4,CSK,CTSE,CTSV,CTSW,CX3CL1,CXCL9,CYP26B1,DUSP10,DUSP2,DUSP5,ENO1,ENTPD4,EPS8,EREG,FADD,FADS2,FCGR1A,FGR,FKBP1A,FYN,GBA1,GPR15LG,GPX8,GRIA3,GRK2,HDAC1,HDAC3,HLA-DQA1,HLA-DQB1,HMGCS2,HRH2,HTR2A,HTR2C,ICOS,IKBKG,IL13,IL17A,IL1RN,IL27,IL33,IL36G,IL36RN…	149
Cellular Movement	Cell movement of breast cancer cell lines	2.79e-31	Increased	3.024	ACP1,ADAM10,AGER,AKT1,ARHGDIB,AXIN2,AXL,BCL2L1,CBL,CCL1,CCL17,CCL5,CCND1,CD44,CD99,CDH1,CNR2,CRK,CXCL10,CXCL9,CYP1B1,DLL1,DUSP5,ECM1,EMP1,EPHA2,EPO,ERBB2,ERRFI1,ETS1,EZH2,FGF1,FGF7,FOSB,FOSL1,FOXC1,FURIN,GAB2,GNA11,GPER1,GRK6,GSDMB,H2AX,HGF,HMGA1,IL17A,INS,ITGB1,KLF4,KPNA2,LASP1,LCK,LCN2,LDHA,LGR4,LIN28A,LIN28B,LPAR1,MAP2K1,MAP4K4,MAPK14,MAPK3,MATK,MCAM,MDM4,MET,MMP1,MMP14,MMP2,MYB,MYH9,NDRG1,NME…	138
Hematological System Development and Function,Immune Cell Trafficking,Inflammatory Response,Tissue Development	Accumulation of leukocytes	2.84e-31		1.267	ACE2,ADIPOQ,ADORA2A,AGER,AGTR1,BCL2,BCL2A1,BCL6,CASP8,CCL1,CCL17,CCL22,CCL5,CCR1,CCR7,CD27,CD28,CD44,CD86,CD99,CMKLR1,CSF1,CX3CL1,CX3CR1,CXCL10,CXCL2,CXCR2,CYBB,DDR1,DLL1,EDIL3,EDN1,EGLN1,EPHA4,EZH2,FGF1,FLT3LG,FOSL1,GNAI2,GNAQ,HAVCR2,ICOS,IL10RA,IL13,IL17A,IL1RN,IL21R,IL33,IL6ST,IL7,IL9R,IP6K1,IRF1,IRF5,ITGA5,ITGB1,JAK2,JAM3,KIT,KLF2,KLF4,KRAS,LAT,LCN2,LDLR,MAPK13,MAPK3,MIF,MLLT11,MYD88,NCF1,NOT…	103
Cellular Function and Maintenance	Engulfment of cells	3.25e-31	Increased	4.028	ACE,ACSL1,ADD1,ADIPOQ,ADORA1,ADORA2A,AGER,AKT3,ANPEP,APP,ARPC3,ARPC4,ATG5,ATP6V0C,ATP6V0D1,ATP6V1D,AXL,BTK,CBL,CCL4,CCL5,CCR7,CD209,CD22,CD36,CD40LG,CD44,CERK,CHN1,CLCN3,CLEC4E,CLEC7A,CLTC,COLEC12,CRHR1,CRHR2,CRK,CSF1,CSF1R,CSF3R,CSK,CX3CL1,CXCL10,DIO2,DLL1,EIF2AK1,EPS8,ERBB2,EZR,FCGR1A,FGF1,FGF7,FGR,FOXP1,FRS2,FYN,G6PC3,GAB2,GDF2,GLRX,GNAI2,GRIN1,GRK6,HGF,HGS,ICAM5,ICOS,IL13,IL33,IL36G,IL7,IRF8,…	157
Cell-To-Cell Signaling and Interaction,Nervous System Development and Function	Potentiation of synapse	3.51e-31	Increased	3.426	ADORA2A,AGER,APP,BDNF,CACNB3,CACNG8,CALB1,CALCA,CAMK2A,CAPNS1,CD247,CDH1,CDH11,CDK5R1,CHRM1,CLCN3,CPLX2,CREB1,CRHR1,CRHR2,CX3CR1,CYBB,CYP19A1,DPYSL4,DRD1,DRD2,DUSP4,DYRK1A,EFNB1,EFNB3,EIF4EBP2,ENPP1,EPHA4,FYN,GBA1,GNAI1,GNAI2,GNAQ,GRIA3,GRIA4,GRIN1,GRIN2B,HTR2C,IGF2,IGF2R,IL1RN,ITGA5,ITGA8,ITSN1,KRAS,KSR1,LRP1,MAP2K1,MAPK3,MAPT,MAS1,MGLL,NCF1,NOG,NOS1,NOTCH1,NRG1,NTF4,NTRK3,P2RX4,PAK1,PAK3,PLD2,P…	99
Hematological System Development and Function,Immunological Disease,Lymphoid Tissue Structure and Development,Organ Morphology,Organismal Injury and Abnormalities,Tissue Morphology	Abnormal morphology of lymphoid organ	3.64e-31			AIRE,AKT1,ANGPTL4,ARHGDIA,ARHGDIB,ARHGEF6,ATG5,ATP2B4,AXL,B4GAT1,BAK1,BAX,BCL2,BCL6,BIK,BTK,CASP8,CBL,CCND1,CCR7,CCR9,CD247,CD28,CD3E,CD40LG,CD74,CD86,CD8A,CDK6,CDKN1A,CIITA,CSF1,CSF1R,CXCR2,CXCR5,CYP19A1,CYP26B1,CYP27B1,EP300,EPO,ERRFI1,ETS1,EZR,F9,FADS2,FLT3LG,FOXC2,FSHR,FYN,GBA1,GIT2,GRAP2,GRK2,GRK6,HLA-DQA1,HLA-DQB1,HMGA1,HPGDS,ICOS,ID3,IKBKG,IL13,IL1RN,IL33,IL6ST,IL7,IL7R,ING1,IRF1,IRF2,IRF5…	130
Cancer,Hematological Disease,Immunological Disease,Organismal Injury and Abnormalities	B cell cancer	3.84e-31		-0.84	ABCC1,ACE,ACP1,ADAM10,ADAM29,ADIPOQ,ADORA1,ADORA2A,ADRA1D,AGTR1,AIRE,AKT1,ALOX12B,ANPEP,APC2,APP,AQP8,ARHGAP1,ASXL2,ATG4D,ATG5,ATG9A,ATP1A2,AXL,BAK1,BAP1,BAX,BCL2,BCL2L1,BCL2L10,BCL6,BDNF,BHLHE22,BID,BLOC1S3,BTG1,BTK,CACNA1I,CACNG3,CALCRL,CASP2,CASP3,CASP7,CASP8,CASR,CAV3,CBL,CBX7,CCL17,CCL4,CCL5,CCNB1,CCNB3,CCND1,CCNG2,CCR7,CD22,CD247,CD27,CD28,CD36,CD3E,CD3G,CD40LG,CD44,CD74,CD86,CD8A,CDC42EP3,…	384
Hematological System Development and Function,Tissue Development	Accumulation of blood cells	4.04e-31		1.509	ACE2,ADIPOQ,ADORA2A,AGER,AGTR1,BCL2,BCL2A1,BCL6,CASP8,CCL1,CCL17,CCL22,CCL5,CCR1,CCR7,CD27,CD28,CD44,CD86,CD99,CKS1B,CMKLR1,CSF1,CX3CL1,CX3CR1,CXCL10,CXCL2,CXCR2,CYBB,DDR1,DLL1,EDIL3,EDN1,EGLN1,EPHA4,EZH2,FADD,FGF1,FLT3LG,FOSL1,GNAI2,GNAQ,HAVCR2,ICOS,IL10RA,IL13,IL17A,IL1RN,IL21R,IL33,IL6ST,IL7,IL9R,IP6K1,IRF1,IRF5,ITGA5,ITGB1,JAK2,JAM3,KIT,KLF2,KLF4,KRAS,LAT,LCN2,LDLR,MAPK13,MAPK3,MIF,MLLT11,MYD…	108
Cancer,Organismal Injury and Abnormalities	Ductal carcinoma	4.38e-31		-1.264	ABCC8,ACACB,ACE,ACE2,ACKR1,ACTN2,ADAM10,ADAM11,ADAM29,ADAM30,ADAMTS13,ADAMTS17,ADAMTS7,ADARB2,ADGRB2,AGO1,AGPAT4,AK9,AKAP7,AKT1,AKT2,AKT3,ALDH1A3,ALDOA,AMHR2,ANGPTL4,ANP32A,ANPEP,APOC4,APP,AREG,ARHGAP6,ARHGEF6,ARHGEF7,ARPC5,ATF2,ATG2A,ATG9A,ATG9B,ATP1A2,ATP2B4,ATP2C1,ATP6V0D1,AXIN2,AXL,B4GAT1,BAP1,BAX,BCAN,BCL2,BCL2L1,BCL6,BDP1,BTK,CACNA1B,CACNA1I,CACNG3,CAMK2A,CAPN6,CARM1,CASP3,CASP5,CASP8,CASQ1…	559
Cellular Movement,Hematological System Development and Function,Immune Cell Trafficking,Inflammatory Response	Chemotaxis of leukocytes	4.68e-31	Increased	2.906	ADAM10,ADORA1,ADORA2A,AGER,APP,ARHGEF7,AXL,C1QBP,CALCA,CASR,CCL1,CCL17,CCL18,CCL20,CCL22,CCL4,CCL5,CCND1,CCR1,CCR7,CCR9,CD28,CD40LG,CD74,CDKN1A,CMKLR1,CNR2,CSF1,CSF1R,CSF3R,CTSE,CX3CL1,CX3CR1,CXADR,CXCL10,CXCL2,CXCL6,CXCL9,CXCR1,CXCR2,CXCR5,CYBB,CYP19A1,DAPK2,EDN1,EFNB1,ERBB2,FGR,FLT3LG,FYN,G6PC3,GIT2,GNA11,GNAI2,GNAO1,GNAS,GPR15LG,GRK6,HRH3,IL12RB1,IL13,IL17A,IL33,IL6R,JAM3,KIT,KITLG,LAT,LBP,LCN…	121
Cardiovascular Disease,Organismal Injury and Abnormalities	Infarction	4.85e-31		-0.725	ABCC8,ACE,ADAMTS13,ADIPOQ,ADM,ADORA1,ADORA2A,ADRA1D,AGER,AGTR1,AKT1,APP,ATP1A2,BAK1,BAX,BCL2,BCL2L1,BDNF,BID,CACNB3,CACNG1,CAMK2A,CAPNS1,CAV3,CD36,CD40LG,CD44,CD74,CDK5,CHMP2B,CHRM1,CLU,CNR2,CSF1,CSF1R,CSF3R,CX3CL1,CYBB,CYP1A2,DRD1,DRD2,E2F3,EDN1,EGLN1,EPHA2,EPO,F9,FCGR1A,FCGR1BP,GAA,GDF15,GDNF,GLO1,GLP1R,GNAI2,GPX1,GPX3,GRIN1,GSTM1,HGF,HPGDS,HTR2A,HTR2C,HTRA1,IDH2,IL17A,IL1RN,IL6R,IL6ST,INS,IRF1…	135
Cell-To-Cell Signaling and Interaction,Cellular Growth and Proliferation	Stimulation of cells	5.02e-31	Increased	3.173	ADORA1,ADORA2A,AIRE,AKT1,APP,ASCL1,BCL2,BDNF,CALCA,CALCRL,CCL18,CCL20,CCL22,CCL5,CCND1,CD209,CD28,CD3E,CD40LG,CD74,CD86,CD8A,CD99,CHRM1,CLEC4E,CSF1,CSK,CXCL10,CYCS,DRD1,EDN1,EFNB1,EFNB3,EPHA2,EPHX2,EPO,FGD1,FGF7,FLT3LG,FYN,GCG,GCK,GDNF,HAVCR2,HCN1,HGF,HTR2A,ICOS,IGF2,IL13,IL17A,IL1RN,IL27,IL33,IL7,KITLG,KLF4,KLRD1,LBR,LCK,LCN2,LIF,LILRB4,MAPK3,MBP,MIF,MMP1,MMP2,MPO,MST1,MUC1,MYB,MYD88,NEUROD1,NGF…	108
Cellular Development	Maturation of blood cells	5.52e-31	Increased	3.97	ADM,ADORA2A,AGER,AKT1,APP,BAP1,BCL2L1,BTK,CALCA,CCL20,CCL5,CCND1,CD209,CD247,CD28,CD36,CD3E,CD40LG,CD44,CD86,CDH1,CDKN1A,CLEC7A,CSF1,CSK,DGKZ,DLL4,EIF2AK1,EPO,EZH2,FLT3LG,FYN,GDNF,HAVCR2,ICOS,IFNE,IFNK,IL13,IL17A,IL21R,IL27,IL33,IL36B,IL36G,IL7,IL7R,IRF1,IRF8,JAK2,KITLG,KLF1,KLF2,LAT,LCK,LDHA,LEF1,LGALS9,LRP1,MAP2K4,MAPK3,MYD88,NOTCH1,PDGFRA,PDPK1,PGF,PIK3CD,POU2F2,PRKCE,PTEN,PTGS2,RAF1,RNASE2,RU…	96
Gene Expression	Transactivation of RNA	7.02e-31		1.035	ACACB,AKT1,ALOXE3,APP,ASCL1,ATF2,AXIN2,BCL2,BCL6,BDNF,CABIN1,CARM1,CASR,CBL,CCND1,CCNH,CD28,CD44,CD86,CHRM1,CIITA,CREB1,DTX4,E2F3,ELK1,EP300,EPAS1,ETS1,FGF1,FOSB,FOSL1,FOXC1,FOXO1,FRK,GABPA,GABPB1,GATA6,GLIS1,GLIS2,HDAC1,HGF,HIF3A,HNF4A,HNRNPA1,ID3,IFNE,IGFBP4,IGFBP5,IL33,IL6R,INS,IRF1,IRF2,IRF8,ITSN1,JUNB,KAT2B,KLF1,KLF2,KLF4,LEF1,LIPA,LOX,MAF,MAP2K1,MAP3K12,MAPK14,MAPK3,MAPK8IP1,MAPKAPK2,MAPT,M…	149
Developmental Disorder,Organismal Injury and Abnormalities	Growth Failure	8.01e-31	Decreased	-3.854	ADRA1D,APEX1,AQP2,AREG,ARHGAP1,ARHGEF7,ATF2,ATMIN,ATP2C1,BAP1,BCL2,BCL6,BDNF,C1QBP,CASR,CCND1,CCNE2,CDKN1A,CDKN1C,CFL2,CGA,CLCN3,CREB3L1,CSF1,CSF1R,CTSV,CYCS,CYP27B1,DDR1,DIO2,DLL4,DOT1L,DRD1,DRD2,DYRK1A,E2F3,EHHADH,EHMT1,EIF4G2,EP300,ESRRB,ETS1,EZH2,FADD,FBXL19,FGF23,FGFR3,FLNB,FOLR1,FOXA2,FRS2,FST,G6PC3,GATA6,GCK,GNAI2,GNAS,GNPNAT1,GPD2,GPX1,GRK2,H2AX,HADHA,HAP1,HLA-DQB1,HNF4A,HS3ST1,HS6ST1,IAR…	170
Cell-To-Cell Signaling and Interaction,Nervous System Development and Function	Long-term potentiation	8.46e-31	Increased	3.372	ADORA2A,AGER,APP,BDNF,CACNB3,CACNG8,CALB1,CALCA,CAMK2A,CAPNS1,CD247,CDH1,CDH11,CDK5R1,CHRM1,CLCN3,CPLX2,CREB1,CRHR1,CRHR2,CX3CR1,CYBB,CYP19A1,DPYSL4,DRD1,DRD2,DUSP4,DYRK1A,EFNB1,EFNB3,EIF4EBP2,ENPP1,EPHA4,FYN,GBA1,GNAI1,GNAI2,GNAQ,GRIA3,GRIA4,GRIN1,GRIN2B,HTR2C,IGF2,IGF2R,IL1RN,ITGA5,ITGA8,ITSN1,KRAS,KSR1,LRP1,MAP2K1,MAPK3,MAPT,MAS1,MGLL,NCF1,NOG,NOS1,NOTCH1,NRG1,NTF4,NTRK3,P2RX4,PAK1,PAK3,PLD2,P…	98
Cellular Movement,Hematological System Development and Function,Immune Cell Trafficking,Inflammatory Response	Cell movement of neutrophils	8.89e-31	Increased	2.426	ACE2,ACKR1,ADAM10,ADAMTS13,ADIPOQ,ADM,ADORA1,ADORA2A,AGER,AKT2,APP,ARHGAP1,ATG5,BTK,C1QBP,CCL20,CCL4,CCL5,CCR1,CCR7,CD28,CD36,CD44,CD74,CD99,CMKLR1,CSF1,CSF3R,CX3CL1,CXADR,CXCL10,CXCL2,CXCL6,CXCL9,CXCR1,CXCR2,CYBB,CYP26B1,DAPK2,EDIL3,EDN1,EPAS1,EPHX2,ERBB2,FGR,FOXA2,GDF15,GIT2,GJB2,GNAI2,GRK2,GRK6,HGF,HRH2,IL17A,IL1RN,IL27,IL33,IL36G,IL6R,IL6ST,ITGB1,JAM3,LBP,LCN2,LGALS9,LPO,LRRK2,MAPK13,MAPK14,M…	120
Gene Expression	Activation of DNA endogenous promoter	9.55e-31		0.306	AGO1,AIRE,AKT1,AKT2,APEX1,APP,ASCL1,ASXL2,ATF2,ATMIN,ATP2B4,BCL6,BHLHA15,BHLHE22,BHLHE40,BMP3,C1QBP,CARM1,CBX7,CCND1,CCNH,CD28,CD36,CDK6,CHD5,CIITA,CKS2,CNOT7,CRCP,CREB1,CREB3L1,CREBZF,CRK,CX3CL1,CXCL10,DDX17,DLL1,DLL4,DNAJB5,DNAJC17,DOT1L,DRD2,DUSP15,E2F3,ECM1,EDN1,EGLN1,EGR4,EHMT1,EIF5A,ELK1,ELOC,ENO1,EP300,EPAS1,EPO,ESRRB,ETS1,EZH2,EZR,FADD,FGF1,FGFR3,FLCN,FLT3LG,FOSB,FOSL1,FOXA2,FOXC1,FOXC2,F…	271
Cell Death and Survival,Organismal Injury and Abnormalities	Cell viability of mononuclear leukocytes	1.06e-30	Increased	2.517	AGER,AKT1,AKT2,BAK1,BAX,BCL2,BCL2L1,BCL6,BIK,BTK,CACNB3,CAMK2G,CASP8,CBL,CD22,CD28,CD3E,CD40LG,CD44,CD74,CD86,CISH,CLU,CSF1,CSF1R,GAB2,GNAS,HGF,ICOS,IKBKG,IL17A,IL21R,IL27,IL33,IL6ST,IL7,IL7R,ITPKB,KIT,KITLG,KLF2,KLK6,KRAS,LAT,LEF1,MAP2K1,MAPK3,MAPK7,MIF,MYB,MYD88,NME1,NOTCH1,NTF3,PALB2,PDCD1,PDPK1,PIK3CA,PIK3CD,PRKCQ,RAC1,REL,RELA,RIPK3,SDC1,SELPLG,SEMA4D,SMAD4,SNAI2,STAT1,STAT4,TCF7,TGM2,TNFRSF…	82
Cell Death and Survival,Organismal Injury and Abnormalities	Cell death of lymphoid cells	1.12e-30		-0.183	ADORA2A,AGER,AKT1,ATG5,BAK1,BAX,BCL2,BCL2A1,BCL2L1,BID,BTK,CALCA,CASP2,CASP3,CASP6,CASP7,CASP8,CBL,CCL4,CCL5,CCNB1,CCR8,CD22,CD247,CD27,CD28,CD3E,CD40LG,CD44,CD99,CDKN1A,CHI3L1,CIITA,COL1A1,CR2,CREB1,CRKL,CSF1,CXCL10,DLL4,DUSP4,DUSP5,EFNB1,EP300,EPHA4,ETS1,EZR,FADD,FLT3LG,FOSL1,FOXP1,FYN,GNAS,GPX4,GRAP2,ICOS,ID3,IKBKE,IL13,IL27,IL6R,IL7,IL7R,ITGB1,KITLG,KLF2,KLK6,KRAS,LALBA,LAT,LCK,LCN2,LGALS9,MA…	126
Cell Morphology,Nervous System Development and Function,Tissue Morphology	Morphology of neurons	1.35e-30			ABCA4,ABI2,ACTL6B,ADAM10,ADAMTS4,ADIPOQ,AKT1,APEX1,APP,ARHGEF7,ASCL1,ATG5,BAX,BCL2,BCL2L1,BDNF,BID,CACNG8,CALB1,CAMK2A,CASP2,CASP3,CASP8,CCL5,CCND1,CD36,CD40LG,CDK5,CDK5R1,CHMP2B,CHN1,CHRNA9,CLCN3,CLTC,CNGB3,CNR2,CNTN6,CNTNAP1,COL8A2,CPLX3,CPLX4,CRHR1,CSF1,CTSV,CX3CL1,CX3CR1,CYBB,CYP19A1,DHTKD1,DOK7,DPYSL4,DRD1,DRD2,DYRK1A,EFNB1,EFNB3,EGLN1,EHMT1,EIF4EBP2,EPHB3,ERBB2,FARP2,FGF20,FGF7,FGFR3,FOXA2,…	188
Cell Morphology,Cellular Movement	Cell spreading	1.62e-30	Increased	2.648	ACP1,AKAP12,AKT1,ARPC3,BTK,CBL,CCL5,CD28,CD36,CD44,CDH11,COL5A3,CRK,CRKL,CSK,CSPG4,CXCR2,EFNB1,EPHA2,ERBB2,ETS1,FGR,FLNB,GIT2,GNA11,HGF,ICOS,IGF2R,IGFBP5,IKBKG,INPPL1,ITGA11,ITGA5,ITGB1,ITGB4,JAK2,KITLG,LAT,LGALS9,LPAR1,MAP2K2,MAPK14,MAPK3,MAPRE3,MAPT,MARCKS,MATK,MET,MSR1,MYD88,MYH9,NRG1,P2RY12,PAK1,PAK3,PAK4,PARVA,PDPK1,PEAK1,PIK3CA,PLCB2,PLCB3,PLCG1,PREX1,PRKCE,PRKCQ,PTBP1,PTPN12,PTPN22,PVR,RAC…	101
Cellular Function and Maintenance,Molecular Transport	Flux of cation	1.66e-30	Increased	2.883	ABCC1,ACKR1,ADIPOQ,AKT1,APOL1,APP,ATP2B4,BAK1,BAX,BCL2,BDNF,BTK,CACNG1,CALB1,CALCA,CASQ1,CASR,CCL1,CCL17,CCL18,CCL20,CCL22,CCL4,CCL5,CCR1,CCR8,CCR9,CD22,CD247,CD28,CD3E,CD8A,CDK5R1,CHRM1,CHRM4,CLEC7A,CSK,CX3CL1,CXCL10,CXCR2,CXCR5,CYBB,DGKZ,DRD2,EDN1,EPO,EZR,FCGR1A,FGR,G6PC3,GDNF,GNAQ,GRIN1,GRIN2B,GRK2,HRH3,ICOS,IL17A,INHBB,JUNB,KIT,KITLG,KLF2,KLK4,LAT,LCK,LETM1,LRRK2,MAPT,MBP,MMP1,MYB,NPPA,NTF3,N…	112
Cellular Function and Maintenance,Molecular Transport	Flux of ion	1.78e-30	Increased	3.158	ABCC1,ACKR1,ADIPOQ,AKT1,APOL1,APP,ATP2B4,BAK1,BAX,BCL2,BDNF,BTK,CACNG1,CALB1,CALCA,CASQ1,CASR,CCL1,CCL17,CCL18,CCL20,CCL22,CCL4,CCL5,CCR1,CCR8,CCR9,CD22,CD247,CD28,CD3E,CD8A,CDK5R1,CHRM1,CHRM4,CLCN3,CLEC7A,CSK,CX3CL1,CXCL10,CXCR2,CXCR5,CYBB,DGKZ,DRD2,EDN1,EPO,EZR,FCGR1A,FGR,FYN,G6PC3,GDNF,GNAQ,GRIN1,GRIN2B,GRK2,HRH3,ICOS,IL17A,INHBB,JUNB,KIT,KITLG,KLF2,KLK4,LAT,LCK,LETM1,LRRK2,MAPT,MBP,MMP1,MYB,N…	115
Cell-To-Cell Signaling and Interaction,Hematological System Development and Function,Immune Cell Trafficking,Inflammatory Response	Activation of T lymphocytes	1.86e-30	Increased	3.059	ADORA2A,AGER,AKT1,ATG5,AXL,BAK1,BAX,BCL2,BCL2L1,BCL6,BHLHE40,CASP8,CCL22,CCL4,CCL5,CD209,CD247,CD27,CD28,CD3E,CD3G,CD40LG,CD44,CD74,CD86,CD8A,CDKN1A,CISH,CLEC7A,CSK,CXCL10,DGKZ,DIABLO,DLL1,DLL4,EPO,ERBB2,ETS1,FADD,FGF1,FKBP1A,FLT3LG,FOXO1,FYN,GAD2,HAVCR2,HGF,HLA-DQB1,HRH2,ICOS,IFNE,IFNK,IGF2,IGF2R,IL12RB1,IL13,IL17A,IL21R,IL27,IL33,IL6R,IL6ST,IL7,INS,IRF5,IRF8,ITGA5,ITPKB,KEAP1,KIR3DL1,KLF2,KLRD1…	128
Cell-mediated Immune Response,Cellular Movement,Hematological System Development and Function,Immune Cell Trafficking	T cell migration	2.16e-30		1.804	ABCC1,ACE2,ACKR1,ADAM10,ADIPOQ,ADORA2A,AIRE,APP,AXL,BCL2,CCL1,CCL17,CCL18,CCL20,CCL22,CCL4,CCL5,CCR1,CCR7,CCR8,CCR9,CD247,CD28,CD40LG,CD44,CD74,CD86,CIITA,COL1A1,CRK,CRKL,CTSV,CX3CL1,CXCL10,CXCL9,CXCR2,CXCR5,CYP26B1,ECM1,ERBB2,EZR,FOXO1,FYN,GDF2,GNAI2,GPR15LG,GRK6,HGF,ICOS,IKBKG,IL13,IL17A,IL23R,IL33,IL6ST,IL7,IRF5,ITGB1,JAK2,KLF2,KLK5,LAT,LCK,LDLR,LILRB4,LRP1,MAPK7,MCAM,MIF,MPO,MSN,MYD88,MYH9,NO…	110
Cancer,Organismal Injury and Abnormalities,Reproductive System Disease	Genital carcinoma	2.19e-30		0.585	AARS2,AASDHPPT,ABCA4,ABCC1,ABCC8,ABCG4,ABHD2,ABI2,ACACB,ACE,ACE2,ACSBG1,ACSL1,ACSL3,ACTL6B,ACTN2,ADAM10,ADAM29,ADAM30,ADAMDEC1,ADAMTS13,ADAMTS4,ADAMTS7,ADARB2,ADD1,ADGRB2,ADGRD2,ADGRF2,ADH1A,ADIPOR2,ADM,ADORA1,ADORA2A,AGO1,AGO3,AGPAT4,AIRE,AK3,AK9,AKAP12,AKAP7,AKT1,AKT2,AKT3,ALDOA,ALOX12B,ALOX15B,ALOXE3,AMT,ANGPTL4,AOC2,AOX1,AP1S2,AP3S2,APEX1,APOL2,APP,ARG2,ARHGAP26,ARHGAP6,ARHGEF19,ARHGEF6,ARL8B…	973
Cancer,Hematological Disease,Immunological Disease,Organismal Injury and Abnormalities	B-cell neoplasm	2.25e-30		-0.61	ABCC1,ACE,ACP1,ADAM10,ADAM29,ADIPOQ,ADORA1,ADORA2A,ADRA1D,AGTR1,AIRE,AKT1,ALOX12B,ANPEP,APC2,APP,AQP8,ARHGAP1,ASXL2,ATG4D,ATG5,ATG9A,ATP1A2,AXL,BAK1,BAP1,BAX,BCL2,BCL2L1,BCL2L10,BCL6,BDNF,BHLHE22,BID,BLOC1S3,BTG1,BTK,CACNA1I,CACNG3,CALCRL,CASP2,CASP3,CASP7,CASP8,CASR,CAV3,CBL,CBX7,CCL17,CCL4,CCL5,CCNB1,CCNB3,CCND1,CCNG2,CCR7,CD22,CD247,CD27,CD28,CD36,CD3E,CD3G,CD40LG,CD44,CD74,CD86,CD8A,CDC42EP3,…	405
Organismal Development	Size of body	2.28e-30	Increased	5.415	ACACB,ACP1,ADD1,ADIPOQ,AGER,AGTR1,AIRE,AKT1,AKT2,AKT3,ANGPTL4,APP,AREG,ARHGAP1,BAX,BCAT2,BCL2,BCL6,BDNF,BIK,CACNG2,CACNG7,CAMK2A,CASP3,CASP6,CASR,CBX7,CCND1,CD36,CD74,CDK4,CDK6,CDKN1A,CDO1,CERK,CFL2,CGA,CHN1,CHRM4,CKM,CKS1B,CLCN3,CNOT3,COL5A3,CPLX1,CREB1,CRKL,CSF1,CSF1R,CXCR2,CYBB,CYP27B1,DGAT1,DIABLO,DIO2,DRD1,DRD2,DSE,DYRK1A,E2F3,ETS1,FADS2,FBXL19,FGF23,FGFR3,FOSB,FOXA2,FST,FYN,G6PC3,GABBR2,GAD…	212
Neurological Disease,Organismal Injury and Abnormalities,Psychological Disorders	Alzheimer disease or frontotemporal dementia	2.3e-30		-0.447	ACE,ACE2,ADAM10,ADRA1D,AGER,ANP32A,APOC1,APOC4,APOL2,APP,ATP1A2,ATP6V1G2,B4GAT1,BAX,BCL2,BCL2L1,BDNF,CALB1,CAMK2A,CASP2,CASP3,CASP5,CASP6,CASP7,CASP8,CCL4,CCNB1,CCNF,CD36,CD40LG,CD74,CDC42EP3,CDK4,CDK5,CDK5R1,CHD5,CHI3L1,CHMP2B,CHRM1,CHRM4,CHRNA9,CIITA,CLU,CNN1,CNR2,CSF1R,CXADR,CXCL10,CXCR2,DCTN1,DLL1,DRD1,DRD2,DYRK1A,EEF2,ELK1,EPHA4,EPHX1,FCGR1A,FCGR1BP,FGFR3,FIS1,GAB2,GABBR2,GABRA3,GABRG1,GABRP…	172
Gastrointestinal Disease,Inflammatory Disease,Inflammatory Response,Organismal Injury and Abnormalities	Enteritis	2.32e-30		-0.401	ADAMDEC1,ADIPOQ,ADM,ADORA1,ADORA2A,AGTR1,AKR1B10,AKT1,AKT2,AREG,ARHGDIB,AXL,BID,CALCA,CALCRL,CAMK2G,CASP8,CCL18,CCL5,CCR1,CCR7,CCR9,CD40LG,CD44,CD74,CD86,CDC42EP3,CDH1,CHRNA9,CIITA,CKM,CLEC4E,CMKLR1,COL1A1,CR2,CREB1,CRHR2,CSF1R,CSF3R,CX3CL1,CXCL10,CXCL2,CXCL6,CXCR1,CXCR2,CYBB,DHRS9,DRD1,DRD2,DUSP10,ECM1,EDN1,EP300,EPO,EREG,ETS1,EZH2,FADD,FGFR3,FKBP1A,FOSL1,GABRA3,GABRG1,GABRP,GCH1,GNAI2,GPX1,GRIN…	155
Carbohydrate Metabolism	Synthesis of carbohydrate	2.41e-30	Increased	2.69	ABCC8,ACSL3,ADIPOQ,ADORA1,ADORA2A,ADRA1D,AGPAT1,AGPAT4,AGTR1,AKT1,AKT2,B4GAT1,CASR,CCL5,CD22,CD36,CDIPT,CHPF,CHRM1,CHST1,CHST12,CLTC,CLU,CSF1,CX3CL1,CXCL10,DGKZ,DSE,EDN1,ENPP1,EP300,ESRRB,ETNK2,EXTL2,F2RL2,FGF1,FGF7,FOXA2,FOXO1,FSHR,GCG,GCK,GFPT2,GLP1R,GMDS,GNAI1,GNAQ,GNG2,GNPDA1,GNPNAT1,GRIN1,GRK2,GYS1,GYS2,H6PD,HGF,HNF4A,HS3ST1,HS6ST1,HS6ST3,HTR2A,HTR2C,IGF2,IKBKE,IL13,IL17A,IL1RN,INPP5K,INPPL1…	148
Cell Signaling	Protein kinase cascade	2.46e-30		1.956	ADIPOQ,ADORA1,AGER,AKT1,ALOX12B,APP,ATF2,BTK,CASP8,CASR,CAV3,CCL5,CD27,CD36,CD74,CDC42SE1,CRK,CRKL,CSPG4,CX3CL1,DHX15,DOK4,DOT1L,DRD2,DUSP10,DUSP16,DUSP5,DUSP9,ECM1,EDN1,ERBB2,FGF23,FGFR3,FKBP1A,FRS2,FSHR,FYN,GBP7,GDF15,GPER1,GPR37L1,GRIN2B,GRM4,HDAC1,HDAC3,HGF,HGS,HIPK2,IGF2,IGFBP4,IGFBP6,IKBKG,IL23R,INS,IRF1,ITPKB,JAK2,KIT,KRAS,KSR1,LAMTOR1,LIF,LILRB4,LPAR1,LPAR2,LRRK2,MADD,MAP2K1,MAP2K3,MAP2K4…	140
Organismal Development	Mass of organism	2.47e-30		0.398	ACACB,ACE,ADIPOQ,AGPAT1,AKT1,AKT2,AKT3,APOC1,APP,ARHGAP1,ATMIN,ATP1A2,BDNF,CALB1,CASQ1,CCND1,CD36,CDKN1A,CGA,CISH,CMKLR1,CRHR1,CSF1,CYP19A1,CYP1A2,CYP27B1,DGAT1,DRD2,DSE,E2F3,ECM1,ENPP7,EPO,ERFE,EZH2,FGF23,FLNB,FOXO1,FSHR,FST,GCG,GCK,GDF15,GDNF,GLB1,GLP1R,GNAI2,GNAQ,GNAS,GNB3,GPD2,GPER1,GPX1,GRIN1,HADHA,HAP1,HGF,HRH3,HTR2C,ICA1,IGF2,IGFBP4,IGFBP6,IKBKG,IL13,IL1RN,IL33,INPPL1,INS,IRS1,JAK2,KDM6B,K…	127
Connective Tissue Development and Function,Tissue Morphology	Quantity of connective tissue	2.64e-30		1.465	ACACB,ACADL,ACE,ADIPOQ,ADM,ADORA2A,AKT1,AKT2,ANGPTL4,APP,ARHGAP1,ATF2,ATP1A2,BCL2,BGLAP,CALCA,CALCR,CAPNS1,CASP8,CBL,CCND1,CCNG1,CD36,CD44,CDH11,CDK4,CDK6,CDKN1A,CES1,CLDN18,CNOT3,COL1A1,COL5A3,CRHR2,CSF1,CSF1R,CSPG4,CTSV,CYP19A1,CYP27B1,DGAT1,DGKZ,E2F3,EGLN1,EIF2AK1,EPAS1,EPO,EZH2,FARP2,FGF23,FGFR3,FLT3LG,FOSB,FOXC2,FSHR,GAB2,GATA6,GDF15,GLP1R,GNAQ,GNAS,GNB3,GPD2,GPX1,GRIN1,HDAC3,HGF,HIPK2,HMGA2…	164
Gastrointestinal Disease,Organismal Injury and Abnormalities	Colorectal lesion	2.66e-30		-0.093	AARS2,ABCA4,ABCC1,ABCC8,ABHD2,ABI2,ACACB,ACE2,ACKR4,ACSL1,ACTL6B,ACTN2,ADA2,ADAM10,ADAM11,ADAM29,ADAMTS4,ADD1,ADGRB2,ADH1A,ADIPOQ,ADIPOR2,ADM,ADORA1,ADORA2A,ADRA1D,AGO3,AGPAT1,AK3,AKAP12,AKAP7,AKR1B10,AKT1,AKT2,AKT3,ALDH1A3,ALDOA,AMHR2,ANGPTL4,ANPEP,AOC2,AOX1,APEX1,APOC1,AQP8,AREG,ARHGAP1,ARHGDIA,ARHGEF4,ARHGEF6,ARHGEF7,ASCL1,ASXL2,ATG2A,ATG4D,ATG5,ATG9A,ATG9B,ATMIN,ATP1A2,ATP2C1,ATP5PO,AXIN2,AXL…	872
Immunological Disease,Inflammatory Disease,Inflammatory Response,Neurological Disease,Organismal Injury and Abnormalities	Hashimotos encephalitis	2.8e-30		0.907	ACKR4,ADIPOQ,ADORA2A,AGER,AGTR1,AKT1,AXL,BAX,BCL2L1,BCL6,BDNF,BHLHE40,CCL5,CCR1,CCR7,CCR8,CD28,CD40LG,CD44,CD74,CD86,CD99,CIITA,CLEC4E,CX3CR1,CXCL10,DGAT1,DLL1,DLL4,DRD2,DUSP10,ECM1,EPHA4,EPO,EZH2,FCGR1A,FCGR1BP,GHRHR,GPR34,GRM4,HAVCR2,HLA-DMA,HLA-DQA1,HLA-DQB1,HMGCS1,HRH2,HRH3,ICOS,IFITM2,IFITM3,IFNE,IKBKG,IL13,IL17A,IL1RN,IL21R,IL23R,IL27,IL6ST,IL9R,IRF1,ITGB1,JAG1,KIT,KLF4,LAMTOR1,LIF,LSS,MAPK…	124
Cell Death and Survival,Organismal Injury and Abnormalities	Cell death of lymphocytes	3.04e-30		-0.291	ADORA2A,AGER,AKT1,ATG5,BAK1,BAX,BCL2,BCL2A1,BCL2L1,BID,BTK,CALCA,CASP2,CASP3,CASP6,CASP7,CASP8,CBL,CCL4,CCL5,CCNB1,CCR8,CD22,CD247,CD27,CD28,CD3E,CD40LG,CD44,CD99,CDKN1A,CHI3L1,CIITA,COL1A1,CR2,CREB1,CRKL,CSF1,CXCL10,DLL4,DUSP4,DUSP5,EFNB1,EP300,EPHA4,ETS1,EZR,FADD,FLT3LG,FOSL1,FOXP1,FYN,GNAS,GPX4,GRAP2,ICOS,ID3,IKBKE,IL13,IL27,IL6R,IL7,IL7R,ITGB1,KITLG,KLF2,KLK6,KRAS,LAT,LCK,LCN2,LGALS9,MAP2K1,M…	125
Neurological Disease,Organismal Injury and Abnormalities,Psychological Disorders	Dementia	3.27e-30		-0.161	ACE,ACE2,ADAM10,ADRA1D,AGER,AGTR1,ANP32A,APOC1,APOC4,APOL2,APP,ATP1A2,ATP6V1G2,B4GAT1,BAX,BCL2,BCL2L1,BDNF,CACNA1B,CACNB3,CALB1,CAMK2A,CASP2,CASP3,CASP5,CASP6,CASP7,CASP8,CCL4,CCNB1,CCNF,CD36,CD40LG,CD74,CDC42EP3,CDK4,CDK5,CDK5R1,CHD5,CHI3L1,CHMP2B,CHRM1,CHRM4,CHRNA9,CIITA,CLU,CNN1,CNR2,CSF1R,CXADR,CXCL10,CXCR2,DCTN1,DLL1,DRD1,DRD2,DYRK1A,EEF2,ELK1,EPHA4,EPHX1,EPHX2,FCGR1A,FCGR1BP,FGFR3,FIS1,GAB2…	184
Cancer,Gastrointestinal Disease,Organismal Injury and Abnormalities	Colorectal tumor	4.16e-30		0.379	AARS2,ABCA4,ABCC1,ABCC8,ABHD2,ABI2,ACACB,ACE2,ACKR4,ACSL1,ACTL6B,ACTN2,ADA2,ADAM10,ADAM11,ADAM29,ADAMTS4,ADD1,ADGRB2,ADH1A,ADIPOQ,ADIPOR2,ADM,ADORA1,ADORA2A,ADRA1D,AGO3,AGPAT1,AK3,AKAP12,AKAP7,AKR1B10,AKT1,AKT2,AKT3,ALDH1A3,ALDOA,AMHR2,ANGPTL4,ANPEP,AOC2,AOX1,APEX1,APOC1,AQP8,AREG,ARHGAP1,ARHGDIA,ARHGEF4,ARHGEF6,ARHGEF7,ASCL1,ASXL2,ATG2A,ATG4D,ATG5,ATG9A,ATG9B,ATMIN,ATP1A2,ATP2C1,ATP5PO,AXIN2,AXL…	871
Nervous System Development and Function,Organ Morphology,Organismal Development	Morphology of brain	4.38e-30			ABI2,ADAMTS4,ADIPOQ,AGTR1,AKAP12,AKT1,AKT2,AKT3,APEX1,APP,ASCL1,ASIC2,ATF2,ATG5,ATP1A2,AXL,BAK1,BAX,BDNF,BHLHE22,BID,BTG1,CACNB3,CACNG8,CALB1,CAMK2A,CASP3,CASP6,CASP8,CCND1,CD247,CD40LG,CDK5,CDK5R1,CDKN1A,CELSR2,CHMP2B,CHN1,CHRM1,CLCN3,CNR2,CNTN6,CSF1R,CSPG4,CTSV,CX3CL1,DRD1,DYRK1A,E2F3,E2F5,EFNA2,EFNB1,EHMT1,EIF4EBP2,EPHA4,EPHB3,ERBB2,FOLR1,FOXA2,FSCN1,FSHR,FYN,GDNF,GLB1,GNAS,GPR37L1,GRIN1,GRIN2…	157
Cell-To-Cell Signaling and Interaction,Hematological System Development and Function	Interaction of phagocytes	5.19e-30	Increased	2.853	ADAM10,ADIPOQ,ADORA1,ADORA2A,AGER,AKT2,APP,AXL,BTK,CCL5,CCND1,CCR1,CCR7,CD209,CD40LG,CD44,CD86,CD99,CDH1,CMKLR1,CNR2,CR2,CSF1,CSF3R,CX3CL1,CXCL10,CXCL2,CXCR1,CXCR2,CYBB,DLL1,FCGR1A,FGF1,FGR,FOXO1,GDF15,GLRX,ICAM2,IL17A,IL33,ITGA5,ITGB1,JAM3,KCNIP3,KIT,KITLG,LBP,LGALS9,MAPK14,MIF,MSN,MSR1,MYD88,NEU1,NOTCH2,NPPA,PAK1,PIK3CA,PIK3CD,PIP5K1C,PLCB2,PLCB3,PPARG,PREX1,PRKCQ,PTGS2,PTPN22,RAC1,RELA,RGS5,RH…	85
Cellular Function and Maintenance	Endocytosis by eukaryotic cells	5.59e-30	Increased	4.038	ACE,ACSL1,ADORA1,AGER,AKT3,APP,ARPC3,ARPC4,ATG5,ATP6V0C,ATP6V0D1,ATP6V1D,AXL,BTK,CBL,CCL4,CCL5,CCR7,CD209,CD22,CD36,CD40LG,CD44,CERK,CHN1,CLCN3,CLEC4E,CLTC,CRHR1,CRHR2,CSF1,CSF1R,CSK,CX3CL1,CXCL10,DIO2,EIF2AK1,ERBB2,FCGR1A,FGF1,FGF7,FGR,FOXP1,FRS2,FYN,G6PC3,GAB2,GDF2,GLRX,GNAI2,GRIN1,GRK6,HGF,HGS,ICOS,IL13,IL33,IL36G,IL7,IRF8,ITGB1,ITSN1,JAK2,JUNB,KITLG,KLF2,LAT,LCN2,LRP1,MAPK14,MAPKAPK2,MET,MEX3…	129
Cell Signaling	Activation of enzyme	5.76e-30	Increased	2.138	ADIPOQ,ADM,ADORA1,ADORA2A,AGTR1,AKAP12,AKT1,APH1A,AXIN2,BAK1,BAX,BCL2,BCL2L10,BID,CALCA,CALCR,CALCRL,CASP3,CASP8,CASR,CAV3,CCNB1,CD86,CDK5,CDK5R1,CDKN1A,CHRM1,CISH,CRHR1,CRHR2,CSF1,CX3CR1,CXCL10,CXCL9,CXCR2,CYCS,DIABLO,DRD1,EDN1,EPO,EREG,FSHR,GABBR2,GHRHR,GLP1R,GNA11,GNAI2,GNAQ,GNAS,GNG13,GPER1,GPR26,GPR37L1,GPR62,HTR2A,HTR2C,IGF2,INPP5K,JAK2,KAT2B,LATS2,LCK,LPAR1,LPAR2,LRP1,LRP6,LRRK2,MAP2K3,MAP…	115
Cellular Movement	Cell movement of connective tissue cells	6.2e-30	Increased	4.126	ADIPOQ,ADM,AGER,AKT1,AKT2,ARHGAP1,ARHGEF7,BAG4,CALCRL,CAPNS1,CASR,CBL,CCL17,CCL4,CCL5,CCND1,CCR7,CD44,CDKN1A,CERK,COL1A1,CRKL,CSF1,CSF1R,CX3CL1,CXCL10,CXCR2,EDN1,ERBB2,EZR,FGF1,FLNB,FOSL1,FOXO1,FRMD6,FRS2,GPER1,HGF,IGF2R,IL17A,IL33,ITGA11,ITGA5,ITGB1,LPAR1,LRP1,MAP2K1,MAPK14,MAPK3,MAPKAPK2,MET,MIF,MMP1,MMP14,MRAS,MTA2,NCF1,NCK2,NOTCH2,NTF3,PAK1,PAK3,PGF,PIK3CD,PIP5K1A,PML,PRKACA,PRKAR1A,PRKCD,PRK…	96
Nervous System Development and Function	Morphology of central nervous system	6.42e-30			ABI2,ADAMTS4,ADIPOQ,AGTR1,AKAP12,AKT1,AKT2,AKT3,APEX1,APP,ASCL1,ASIC2,ATF2,ATG5,ATP1A2,AXL,BAK1,BAX,BDNF,BHLHE22,BID,BTG1,CACNB3,CACNG8,CALB1,CAMK2A,CASP3,CASP6,CASP8,CCND1,CD247,CD40LG,CD86,CDK5,CDK5R1,CDKN1A,CELSR2,CHMP2B,CHN1,CHRM1,CLCN3,CNR2,CNTN6,CSF1R,CSPG4,CTSV,CX3CL1,CXCR2,DRD1,DYRK1A,E2F3,E2F5,EFNA2,EFNB1,EHMT1,EIF4EBP2,EPHA4,EPHB3,ERBB2,FOLR1,FOXA2,FSCN1,FSHR,FYN,GDNF,GLB1,GNAS,GPR37L1,…	167
Cardiovascular System Development and Function	Morphology of vasculature	6.88e-30			ACE,ADIPOQ,ADM,ADORA2A,ADRA1D,AGTR1,APP,ARHGDIA,ATF2,AXL,BCL2,CACNB3,CALCA,CALCRL,CASP3,CD40LG,CD44,CDO1,CLU,CNN1,CREB1,CRHR2,CRK,CRKL,CXADR,CXCL10,DDR1,DLL4,EDN1,EGLN1,ENPP1,EPAS1,EPHA2,EPHX2,EPO,ERRFI1,FGF1,FOXA2,FOXC2,FSHR,FURIN,GATA6,GDF2,GJB2,GPR180,HGF,HS6ST1,HSPB7,ID3,IGFBP4,IGFBP7,IL1RN,ITGA5,KLF2,LDLR,LEF1,LFNG,LIF,LOX,MAP2K5,MAPK14,MAPK7,MAPK8IP3,MAPT,MARK2,MAS1,MMP14,MMP2,MYCN,MYH9,NCF…	124
Cancer,Organismal Injury and Abnormalities	Advanced malignant solid tumor	7.02e-30		0.663	ADIPOQ,ADM,AKAP12,AKT1,AKT2,ANGPTL4,ANPEP,AQP8,ASXL2,ATG5,ATP2C1,AXIN2,AXL,BAK1,BCL2,BCL2L1,BTG1,BTK,CASP8,CCL5,CCND1,CCR7,CD36,CD44,CDH1,CDK4,CDK6,CDK8,CHD5,CLCN3,CLDN18,CLDN2,CLU,COL1A1,COLEC12,CSF1,CSF1R,CSF3R,CXCL9,CYP19A1,CYP3A5,DDR1,DHTKD1,DOT1L,DUSP4,E2F3,EDN1,EIF4A1,EMP1,EP300,EPAS1,EPHA2,EPO,ERBB2,ESRRB,ETS1,EZH2,FADD,FCGR1A,FCGR1BP,FGF1,FGFR3,FGR,FKBP1A,FLCN,FOLR1,FOXC2,FOXO1,FRK,FST,FY…	205
Developmental Disorder,Hereditary Disorder,Organismal Injury and Abnormalities	Familial congenital malformation	7.04e-30	Decreased	-2.136	ABCA4,ACE,ACSL1,ACTN2,ADAM10,ADAMTS17,ADAMTS4,ADM,ADRA1D,AGTR1,AIRE,AKT1,AKT2,AKT3,ALDH1A3,ALOX12B,ALOXE3,APC2,APP,ARHGAP1,ARHGDIA,ARHGDIB,ASXL2,B4GAT1,BAG4,BAK1,BAX,BCL2,BCL2L1,BCL6,BGLAP,BIK,BLOC1S3,CASP14,CAV3,CAVIN1,CBL,CBR1,CCNB1,CCND1,CCNE2,CCNH,CCR9,CD22,CDH1,CDH11,CDK4,CDK5,CDK6,CDKN1A,CDKN1C,CFL2,CHMP1A,CHN1,CLDN9,CLTC,CLU,CNOT3,CNOT7,CNTNAP1,COL11A1,COL1A1,COL9A3,COMP,CREB3L1,CRKL,CSF1R…	347
Organismal Injury and Abnormalities	Soft tissue lesion	7.35e-30	Decreased	-2.668	AARS2,ABCA4,ABCB10,ABCC1,ABCC8,ABCG4,ABHD2,ABI2,ACACB,ACE,ACE2,ACKR1,ACOT2,ACSL1,ACTL6B,ACTN2,ADAM10,ADAM11,ADAM29,ADAM30,ADAMDEC1,ADAMTS13,ADAMTS17,ADAMTS4,ADAMTS7,ADARB2,ADD1,ADGRB2,ADGRD2,ADH1A,ADIPOQ,ADM,ADORA2A,ADRA1D,AGER,AGO1,AGTR1,AIRE,AK9,AKAP12,AKR1B10,AKT1,AKT2,AKT3,ALOX12B,ALOX15B,ALOXE3,ALPI,AMHR2,ANPEP,AOC2,AOX1,AP3S2,APC2,APEX1,APOF,APP,AQP10,ARF3,ARG2,ARHGAP1,ARHGAP26,ARHGAP6,ARHG…	1015
Infectious Diseases,Organismal Injury and Abnormalities	Systemic inflammatory response syndrome and/or sepsis	7.69e-30		-1.406	ABCC1,ADM,ADORA1,ADORA2A,ADRA1D,AGTR1,AKT1,AKT2,ALPI,ANP32A,APOC1,AXL,BAK1,BAX,BCL2,BCL2L1,BID,CALCA,CASP12,CASP3,CASP7,CD36,CD44,CHRM1,CLCN3,CLTC,CNR2,COPB1,CSF3R,CSK,CXCL6,CYBB,DRD1,DRD2,EEF2,EFNB1,EGLN1,EPAS1,ETS1,F8,FCGR1A,FCGR1BP,FYN,GABRA3,GABRG1,GABRP,HGF,HIPK2,HLA-DQB1,IFIT2,IFITM1,IFITM3,IGF2,IGFBP7,IL13,IL17A,IL1RN,IL27,IL6R,IL6ST,IL7R,INS,JAK2,KCNJ12,KRAS,LBP,LCN2,LDLR,LRP1,LRRK2,MAPK1…	121
Cancer,Cell Death and Survival,Organismal Injury and Abnormalities	Cell death of malignant tumor	8.4e-30	Increased	2.107	ADIPOQ,AKT1,AKT2,ANPEP,APP,ATF2,ATG5,ATMIN,BAX,BCL2,BCL2L1,BDNF,BID,BIK,BTK,CAPN6,CASP2,CASP3,CASP6,CASP8,CCND1,CD22,CD28,CD40LG,CD44,CD74,CDH1,CDK6,CDKN1A,CLU,CSF1,CSF3R,DIABLO,DLL4,ENO1,EPO,ERBB2,ETS1,EXOC2,FADD,FLT3LG,FOXO1,GAB2,GCH1,GDF15,GRK6,HDAC1,HGF,HIPK2,IDH2,IL6ST,IL7,IRF1,IRF5,JAK2,KEAP1,KIT,KITLG,KRAS,LAIR1,LEF1,LGALS9,LPAR1,LRRK2,MAPK14,MET,MIF,MTA1,MUC1,MYB,MYCN,NAMPT,NAPA,NCOR2,NDR…	122
Cellular Function and Maintenance,Molecular Transport	Flux of inorganic cation	9e-30	Increased	2.818	ACKR1,ADIPOQ,AKT1,APOL1,APP,ATP2B4,BAK1,BAX,BCL2,BDNF,BTK,CACNG1,CALB1,CALCA,CASQ1,CASR,CCL1,CCL17,CCL18,CCL20,CCL22,CCL4,CCL5,CCR1,CCR8,CCR9,CD22,CD247,CD28,CD3E,CD8A,CDK5R1,CHRM1,CLEC7A,CSK,CX3CL1,CXCL10,CXCR2,CXCR5,CYBB,DGKZ,DRD2,EDN1,EPO,EZR,FCGR1A,FGR,G6PC3,GDNF,GNAQ,GRIN1,GRIN2B,GRK2,HRH3,ICOS,IL17A,INHBB,JUNB,KIT,KITLG,KLF2,KLK4,LAT,LCK,LETM1,LRRK2,MAPT,MBP,MMP1,MYB,NPPA,NTF3,NTF4,NTS,ORAI…	110
Cellular Development,Cellular Growth and Proliferation,Hematological System Development and Function,Hematopoiesis,Lymphoid Tissue Structure and Development,Tissue Development	Differentiation of phagocytes	9.83e-30	Increased	3.594	ADAM10,ADIPOQ,ADORA1,AGER,AKT1,AKT2,APP,ASXL2,BAP1,BCL2,BCL6,BTK,CASP8,CD40LG,CD74,CDA,CDK6,CDKN1A,CDKN2D,CHI3L1,CNR2,CRK,CSF1,CSF1R,CSF3R,CXCL10,CYBB,DLL1,DRD1,DUSP5,EIF2AK1,EMP1,ENPP1,EPO,FADD,FCGR1A,FLT3LG,FOXO1,FOXP1,GAB2,GBA1,GDF2,GIT2,HGF,HMGA1,HRH3,ID3,IFNE,IFNK,IL13,IL17A,IL1RN,IL27,IL33,IL7,IL7R,IRF1,IRF2,IRF8,JAG1,JAK2,KIT,KITLG,KLF4,LAIR1,LBR,LEF1,LGALS9,LIF,LIFR,MAPK14,MYB,MYD88,NOTCH…	107
Cellular Assembly and Organization,Tissue Development	Fibrogenesis	1.08e-29		1.567	ACE,ACTN2,ADD1,ADIPOQ,ADORA1,ADORA2A,AKT1,APP,ARHGAP6,ARPC5,BAG4,CASQ1,CAV3,CCND1,CD44,CDH11,CDK4,CDK6,CDKN1A,CFL2,CHRM1,CNTNAP1,CREB1,CRK,CXCR2,DCTN1,DYRK1A,EDN1,EP300,EPAS1,FGF1,FGF7,FYN,GAA,GDNF,GNA11,GNAI2,GNAO1,GNAQ,GNG12,GNG2,GNG5,HGF,HTR2C,INPP5K,INPPL1,ITGB1,JAG1,JUNB,KLF2,KRAS,KRT14,KRT75,KSR1,LAMTOR1,LBP,LIF,LPAR1,LPAR2,LRP1,MAP2K1,MAP2K5,MAPK14,MAPRE3,MAPT,MARK2,MBP,MET,MIF,MLST8,MMP2,…	148
Cell Death and Survival,Organismal Injury and Abnormalities	Cell death of colorectal cancer cell lines	1.09e-29		0.93	ADIPOQ,AKR1B10,AKT1,AKT2,AKT3,ALDH1A3,ATG5,ATMIN,BAK1,BAX,BCL2,BCL2L1,BID,BIK,BTK,CASP2,CASP3,CASP6,CASP8,CBX3,CCNB1,CD44,CDC7,CDH1,CDKN1A,CDKN1C,CLTC,CLU,CYCS,CYFIP2,DAPK2,DIABLO,EDN1,EGLN1,EIF1AX,EIF3I,EP300,EPHB4,EPHX2,ERBB2,ETS1,EXOC2,EZR,FADD,GATA6,GDF15,GMDS,GPD2,GPX4,HDAC3,HGF,HIPK2,HMGA2,IGF2,IGF2R,IKBKE,IL13,IRF5,IRF8,ITGB1,KRAS,KSR1,MAP2K1,MAPK14,MET,MIF,MUC1,MYB,MYD88,NAPA,NDRG1,NOTCH1…	114
Infectious Diseases,Organismal Injury and Abnormalities	Replication of virus	1.26e-29	Increased	3.014	ACE2,ACTL6B,ADAM10,AGO1,AGO3,AGPAT1,AKT1,ANPEP,APC2,ARHGDIB,ATG12,ATG4B,ATG5,ATP1A2,ATP2C1,ATP6V0B,ATP6V0C,ATP6V0D1,ATP6V1G1,BAK1,BAX,BCL2,BCL2L1,CASP2,CASP3,CCL22,CCL4,CCL5,CCNB3,CCR1,CD209,CD28,CD40LG,CDK4,CDKN1A,CES1,CIITA,CNOT7,COPB1,CPSF4,CREB1,CTSW,CXCL10,CXCR6,CYBB,DAPK2,DBT,DTX3,DYRK1A,EIF4EBP2,EPAS1,EZH2,FADD,FCGR1A,FGF7,FICD,FOXA2,FSCN1,GNAQ,GRK2,GRK6,HAVCR2,HDAC3,HNF4A,HNRNPA1,IFITM1,I…	165
Cardiovascular Disease,Organismal Injury and Abnormalities	Abnormality of heart ventricle	1.31e-29		-0.457	ABCC8,ACE,ACE2,ACTN2,ADIPOQ,ADM,ADORA2A,ADRA1D,AGTR1,AKT1,ANGPTL4,APOL1,ATP2C1,BCL2,BCL6,BGLAP,CAMK2G,CAPNS1,CASP3,CASP7,CASP8,CASR,CAV3,CBL,CCND1,CCNE2,CDK3,CDK4,CDK6,CDKN1A,CKM,CLU,CNMD,CNR2,CRK,CRKL,CSF1,CSF3R,CTSV,CXADR,CYBB,DSC2,E2F3,EDN1,EGLN1,EP300,EPAS1,EPO,ERBB2,F9,FADD,FGF16,FGF23,FKBP1A,FOXO1,GAA,GABRA3,GABRG1,GABRP,GATA6,GNAQ,GNG5,GPX1,GRK2,HSPB6,HSPB7,IGF2,IGF2R,IL6ST,KCNJ8,KITLG,KRA…	134
Embryonic Development,Hematological System Development and Function,Lymphoid Tissue Structure and Development,Organ Development,Organismal Development,Tissue Development	Formation of lymphoid organ	1.33e-29		1.006	ADAM10,ADM,AKT1,AKT2,BAX,BCL2,BCL6,BHLHE40,BTK,CALCRL,CBL,CCND1,CCR7,CCR9,CD3E,CD3G,CD40LG,CD74,CD86,CDKN1A,CNR2,CR2,CREB1,CRKL,CSF1,CXCR5,CYP19A1,CYP1A2,DLL1,EFNB1,EGLN1,EPHB3,EPO,ETS1,EZH2,FADD,FCAMR,FGF23,FLT3LG,FOSB,GABPA,GFRA3,GRAP2,HLA-DQB1,HOXB3,ICOS,ID3,IL17A,IL1RN,IL21R,IL27,IL7,IL7R,IRF1,JAK2,JARID2,KIT,KRAS,LAT,LCK,LFNG,MAP2K1,MAP2K2,MAPK3,MAPKAPK2,MLLT11,MYB,NKX2-5,NOTCH1,PDCD1,PIK3CD…	97
Cell Death and Survival,Organismal Injury and Abnormalities	Cell death of carcinoma cell lines	1.39e-29		-0.649	ABCC1,ADIPOQ,AGER,AKAP7,AKR1B10,AKT1,AKT2,AKT3,ALDH1A3,ANGPTL4,APP,AREG,ATG5,AXL,BAK1,BAP1,BAX,BCL2,BCL2L1,BID,BIK,CASP2,CASP3,CASP6,CASP8,CCNB1,CCND1,CCNG1,CD44,CDC7,CDH1,CDKN1A,CLU,CPS1,CREB1,DAPK2,DIABLO,EP300,EPAS1,EPHA2,ERBB2,EREG,ETS1,EZH2,FADD,FANCF,FGFR3,GATA6,GPX1,HAP1,HGF,HMGA1,ID3,IGF2,IGFBP6,IGFBP7,IKBKE,IKBKG,IL36RN,IL6ST,ING1,INS,IRS1,JAG1,KEAP1,KIT,KITLG,KLF2,KRAS,LCN2,LIG3,LRRK2,M…	138
Cell Death and Survival,Organismal Injury and Abnormalities	Apoptosis of mononuclear leukocytes	1.44e-29		-0.127	ADORA2A,AGER,AKT1,APP,ATG5,BAK1,BAX,BCL2,BCL2A1,BCL2L1,BID,BTK,CALCA,CASP2,CASP3,CASP6,CASP7,CASP8,CCL4,CCL5,CCNB1,CCR8,CD22,CD247,CD27,CD28,CD3E,CD40LG,CD44,CDKN1A,CHI3L1,CIITA,COL1A1,CR2,CREB1,CRKL,CSF1,DLL1,DLL4,DUSP4,DUSP5,EFNB1,EP300,EPHA4,ETS1,EZR,FADD,FLT3LG,FOSL1,FOXP1,FYN,GNAS,GRAP2,ICOS,ID3,IKBKE,IL13,IL27,IL6R,IL7,IL7R,IRF8,ITGB1,KITLG,KLF2,KLF4,KRAS,LCK,LCN2,LGALS9,MAP2K1,MAP2K3,MAP2K…	118
Cancer,Cell Death and Survival,Organismal Injury and Abnormalities,Tumor Morphology	Apoptosis of tumor cells	1.45e-29		1.842	ADIPOQ,AKT1,AKT2,ANPEP,ATF2,ATG5,BAK1,BAX,BCL2,BCL2L1,BDNF,BID,BIK,BTK,CAPN6,CASP2,CASP3,CASP6,CASP8,CASR,CCND1,CD22,CD28,CD40LG,CD44,CDH1,CDH11,CDK6,CDKN1A,CLU,CYCS,DIABLO,DLL4,ENO1,EP300,ERBB2,ETS1,EZH2,FADD,FOXO1,GAB2,GDF15,HDAC1,HGF,HIPK2,IL6ST,IL7,IRF1,IRF5,JAG1,JAK2,KEAP1,KIT,KRAS,KSR1,LAIR1,LGALS9,LPAR1,MAP2K5,MAPK7,MET,MIF,MUC1,MYB,NCOR2,NDRG1,NGFR,NOTCH1,NTSR2,PIK3CD,PLK1,PMAIP1,PPP2CA,P…	99
Cell Death and Survival,Organismal Injury and Abnormalities	Cell death of myeloid cells	1.49e-29		-0.382	AKT1,ANPEP,APP,ATMIN,BAK1,BAP1,BAX,BCL2,BCL2A1,BCL2L1,BCL6,BID,BTG1,BTK,CAMK2G,CASP2,CASP3,CASP6,CASP7,CASP8,CCL5,CD40LG,CD44,CDKN1A,CDKN2D,CSF1,CX3CL1,CXCL2,CXCR1,CXCR2,CYBB,DLL1,EPAS1,EPO,FADD,G6PC3,HAVCR2,HDAC1,HIPK2,IL13,IL17A,IL1RN,IL33,IL36G,IL6R,INS,IRF1,IRF2,IRF8,JAK2,KITLG,KLF2,LCN2,LDLR,LGALS9,LRP1,LYZ,MAP2K2,MAP2K3,MAPK14,MIF,MPO,MSR1,MYB,MYD88,NAMPT,NEK7,NOTCH1,NOX4,NQO2,P2RX7,PCBP2,P…	95
Cancer,Organismal Injury and Abnormalities,Reproductive System Disease	Development of genital tumor	1.49e-29		0.855	AARS2,AASDHPPT,ABCA4,ABCC1,ABCC8,ABCG4,ABHD2,ABI2,ACACB,ACE,ACE2,ACKR1,ACSBG1,ACSL1,ACSL3,ACTL6B,ACTN2,ADAM10,ADAM29,ADAM30,ADAMDEC1,ADAMTS7,ADARB2,ADD1,ADGRB2,ADGRD2,ADGRF2,ADH1A,ADIPOQ,ADIPOR2,ADM,ADORA1,ADORA2A,AGO1,AGO3,AGPAT4,AK3,AK9,AKAP12,AKAP7,AKT1,AKT2,AKT3,ALDOA,ALOX12B,ALOX15B,ALOXE3,ANGPTL4,AOC2,AOX1,AP1S2,AP3S2,APOL2,APP,ARG2,ARHGAP26,ARHGAP6,ARHGDIB,ARHGEF6,ARL8B,ASIC2,ASXL2,ATG2A,A…	853
Cellular Development,Cellular Growth and Proliferation,Connective Tissue Development and Function,Tissue Development	Cell proliferation of fibroblasts	1.72e-29	Increased	2.444	ACP1,ADIPOQ,ADM,ADORA2A,AGER,AKT1,AREG,ARHGAP1,ATG5,BABAM2,BAX,CALCA,CASR,CBX7,CCNB1,CCND1,CCNF,CCNG1,CD44,CD74,CDH1,CDH11,CDK4,CDK6,CDKN1A,CKS1B,CKS2,CREB1,CREB3L1,CRK,CRKL,CSF1,CSF1R,DUSP4,EDN1,EP300,ERBB2,EREG,EZH2,FADD,FGF1,FOSB,FOSL1,FOXC1,FRMD6,FRS2,FYN,GNG2,GNPNAT1,GPER1,GPX1,GRK2,HGF,HGS,HMGN1,HS6ST1,HTR2A,IDH2,IGF2,IGFBP4,IGFBP7,IL13,IL17A,IL33,IL6R,IL6ST,ITGA5,ITGB1,KLF4,KRAS,KSR1,LIF,L…	122
Metabolic Disease,Neurological Disease,Organismal Injury and Abnormalities,Psychological Disorders	Alzheimer disease	2.11e-29		-0.447	ACE,ACE2,ADAM10,ADRA1D,AGER,ANP32A,APOC1,APOC4,APOL2,APP,ATP1A2,ATP6V1G2,B4GAT1,BAX,BCL2,BCL2L1,BDNF,CALB1,CAMK2A,CASP2,CASP3,CASP5,CASP6,CASP7,CASP8,CCL4,CCNB1,CD36,CD40LG,CD74,CDC42EP3,CDK4,CDK5,CDK5R1,CHD5,CHI3L1,CHRM1,CHRM4,CHRNA9,CIITA,CLU,CNN1,CNR2,CSF1R,CXADR,CXCL10,CXCR2,DLL1,DRD1,DRD2,DYRK1A,EEF2,ELK1,EPHA4,EPHX1,FCGR1A,FCGR1BP,FGFR3,FIS1,GAB2,GABBR2,GABRA3,GABRG1,GABRP,GAD2,GDNF,GLP1R,G…	167
Inflammatory Disease,Neurological Disease,Organismal Injury and Abnormalities	Myelitis	2.22e-29		0.943	ACKR4,ADIPOQ,ADORA2A,AGER,AGTR1,AKT1,AXL,BAX,BCL2L1,BCL6,BDNF,BHLHE40,CCL5,CCR1,CCR7,CCR8,CD28,CD40LG,CD44,CD74,CD86,CD99,CIITA,CLEC4E,CX3CR1,CXCL10,DGAT1,DLL1,DLL4,DRD2,DUSP10,ECM1,EPHA4,EZH2,FCGR1A,FCGR1BP,GHRHR,GPR34,GRM4,HAVCR2,HLA-DMA,HLA-DQA1,HLA-DQB1,HMGCS1,HRH2,HRH3,ICOS,IFITM2,IFITM3,IFNE,IKBKG,IL13,IL17A,IL1RN,IL21R,IL23R,IL27,IL6ST,IL9R,IRF1,ITGB1,JAG1,KIT,KLF4,LAMTOR1,LIF,LSS,MAPK14,M…	123
Cancer,Neurological Disease,Organismal Injury and Abnormalities	Central nervous system cancer	2.36e-29		-0.821	AARS2,ABCA4,ABCB10,ABCC1,ABCC8,ABCG4,ABHD2,ACACB,ACE,ACE2,ACKR1,ACOT2,ACSL1,ACTL6B,ACTN2,ADAM10,ADAM11,ADAM29,ADAM30,ADAMDEC1,ADAMTS13,ADAMTS17,ADAMTS4,ADAMTS7,ADARB2,ADD1,ADGRB2,ADIPOQ,ADM,ADORA1,ADORA2A,ADRA1D,AGO1,AIRE,AK9,AKAP12,AKR1B10,AKT1,AKT2,AKT3,ALDOA,ALOX12B,ALOX15B,ALOXE3,ALPI,AMHR2,ANPEP,AOC2,AOX1,AP3S2,APC2,APEX1,APOF,APP,AQP10,ARF3,ARG2,ARHGAP1,ARHGAP6,ARHGDIA,ARHGEF19,ARHGEF4,ARHG…	979
Cell-To-Cell Signaling and Interaction	Adhesion of tumor cell lines	2.52e-29	Increased	2.466	ACP1,ADAM10,ADD1,AKAP12,AKT1,ALOX15B,BCAN,C1QBP,CASP14,CASP8,CCL4,CCND1,CD28,CD40LG,CD44,CD99,CDH1,CDH24,CRK,CRKL,CSK,CX3CL1,CXCL10,CXCL2,CYBB,CYTH1,DDR1,DLL1,EFNB1,EPHA2,ETS1,FOXO1,FOXP1,GDF15,GLRX,GRK6,HGF,ICOS,IFITM3,IL17A,IL6R,INHBB,INPPL1,IRS1,ITGA5,ITGB1,JAM3,JUNB,KLK5,LASP1,LAT,LEF1,LIF,LIPA,MAP2K1,MAP2K2,MAPK7,MARCKS,MCAM,MET,MMP14,MMP2,MUC1,MYH9,NECTIN2,NEU1,NME1,NME3,NOTCH1,NOX4,NRG1,PA…	113
Immunological Disease,Inflammatory Disease,Inflammatory Response,Neurological Disease,Organismal Injury and Abnormalities	Experimental autoimmune encephalomyelitis	3.9e-29		0.999	ACKR4,ADIPOQ,ADORA2A,AGER,AGTR1,AKT1,AXL,BAX,BCL2L1,BCL6,BDNF,BHLHE40,CCL5,CCR1,CCR7,CCR8,CD28,CD40LG,CD44,CD74,CD86,CD99,CIITA,CLEC4E,CX3CR1,CXCL10,DGAT1,DLL1,DLL4,DRD2,DUSP10,ECM1,EPHA4,EZH2,GHRHR,GPR34,GRM4,HAVCR2,HLA-DMA,HLA-DQA1,HLA-DQB1,HMGCS1,HRH2,HRH3,ICOS,IFITM2,IFITM3,IFNE,IKBKG,IL13,IL17A,IL1RN,IL21R,IL23R,IL27,IL6ST,IL9R,IRF1,ITGB1,JAG1,KIT,KLF4,LAMTOR1,LIF,LSS,MAPK14,MAPK3,MAPT,MAS1,…	121
Lipid Metabolism,Molecular Transport,Small Molecule Biochemistry	Quantity of steroid	3.99e-29		1.768	ABCA4,ACACB,ACSBG1,ADIPOQ,ADIPOR2,ADM,AGTR1,AKT2,AKT3,ANGPTL4,APOC1,APP,AQP8,ARHGDIA,ATG5,BCL2,BDNF,BGLAP,CALCA,CASP2,CAV3,CD36,CDK4,CDKN1A,CDKN2D,CES1,CGA,CLU,CNR2,CRHR1,CRHR2,CSF1,CSPG4,CX3CL1,CYBB,CYP19A1,CYP1B1,CYP27B1,CYP3A5,CYP8B1,DGAT1,DRD2,EDIL3,EDN1,EHHADH,EPHX2,ERBB2,ERFE,FABP1,FGF23,FLOT2,FOXO1,FSHR,G6PC3,GATA6,GCG,GCK,GDF15,GHRHR,GLP1R,GNA11,GNAQ,GNAS,GPD2,GPER1,GRK2,H6PD,HADHA,HGF,HM…	152
Organismal Development	Development of genitourinary system	5.42e-29		1.53	ACE,ADAM29,ADIPOQ,ADM,AGER,AGPAT1,AGTR1,AKAP12,AKT1,AKT2,AKT3,ALDH1A3,AMHR2,ANGPTL4,ANPEP,APC2,APH1A,AQP8,AREG,ARHGAP1,ARHGDIA,ARHGDIB,AXL,BAK1,BAX,BCAT2,BCL2,BCL2L1,BCL2L10,BCL6,BDNF,BGLAP,BIK,BMP8A,CAVIN1,CBL,CCND1,CCNE2,CCNF,CD44,CDH1,CDH16,CDK16,CDK4,CDK6,CDKN1A,CDO1,CER1,CGA,CHD5,CISH,CLDN11,CNOT7,CNR2,CREB1,CRK,CRKL,CSF1,CSF1R,CSPG4,CX3CL1,CXCR2,CYP19A1,CYP26B1,CYP27B1,DDR1,DGAT1,DIO2,DRD2,…	250
Cancer,Cell Death and Survival,Organismal Injury and Abnormalities,Tumor Morphology	Cell death of cancer cells	6.16e-29	Increased	2.172	ADIPOQ,AKT1,AKT2,ANPEP,APP,ATF2,ATG5,ATMIN,BAX,BCL2,BCL2L1,BDNF,BID,BIK,BTK,CAPN6,CASP2,CASP3,CASP6,CASP8,CCND1,CD22,CD28,CD40LG,CD44,CD74,CDH1,CDK6,CDKN1A,CLU,CSF1,DIABLO,DLL4,ENO1,EPO,ERBB2,ETS1,EXOC2,FADD,FLT3LG,FOXO1,GAB2,GCH1,GDF15,GRK6,HDAC1,HGF,HIPK2,IDH2,IL6ST,IL7,IRF1,IRF5,JAK2,KEAP1,KIT,KITLG,KRAS,LAIR1,LEF1,LGALS9,LPAR1,LRRK2,MAPK14,MET,MIF,MTA1,MUC1,MYB,MYCN,NAMPT,NAPA,NCOR2,NDRG1,NGF…	120
Cancer,Organismal Injury and Abnormalities	Melanoma	6.42e-29		1.304	AARS2,ABCA4,ABCB10,ABCC1,ABCC8,ABCG4,ABHD16A,ABI2,ACACB,ACADL,ACE,ACE2,ACKR1,ACKR4,ACOT1,ACOT2,ACP1,ACSBG1,ACSL3,ACTL6B,ACTN2,ADA2,ADAM10,ADAM11,ADAM29,ADAM30,ADAMDEC1,ADAMTS13,ADAMTS17,ADAMTS4,ADAMTS7,ADARB2,ADD1,ADGRB2,ADGRD2,ADGRF2,ADH1A,ADIPOQ,ADIPOR2,ADM,ADORA1,ADORA2A,AGO1,AGPAT4,AGTR1,AIRE,AK9,AKAP12,AKR1B10,AKT1,AKT3,ALOX12B,ALOX15B,ALOXE3,ALPI,AMHR2,ANPEP,AOC2,AOX1,APC2,APEX1,APOF,APOL1,…	1154
Cell Death and Survival,Organismal Injury and Abnormalities	Cell death of fibroblast cell lines	6.51e-29		0.615	ABCC1,ADIPOR2,AKT1,AKT2,APP,ATF2,ATG5,ATP6V1G2,BAK1,BAP1,BAX,BCL2,BCL2A1,BCL2L1,BCL6,BID,CALB1,CAPNS1,CASP2,CASP3,CASP7,CASP8,CCNB1,CCND1,CCNG1,CD40LG,CDK4,CDK6,CDKN1A,CHRM1,CLU,COMP,CRHR1,CRK,CTSV,DIABLO,DPYSL4,DUSP4,EIF2AK1,EIF3I,ELK1,ENO1,EPHX1,ERBB2,ETS1,FABP1,FADD,GCG,GLO1,GLP1R,GNAQ,GNG2,GPX4,GRK2,HGF,HIPK2,HNRNPA1,IKBKE,IKBKG,IRF5,ITGB1,ITSN1,KRAS,LEF1,LPAR2,MAP1LC3B,MAP2K1,MAP2K4,MAPK14,M…	127
Carbohydrate Metabolism,Molecular Transport,Small Molecule Biochemistry	Uptake of D-hexose	7.59e-29		0.135	ACE,ACSL1,ADIPOQ,ADM,AKT1,AKT2,APP,ATG5,CAV3,CBL,CCL5,CCND1,CD28,CD36,CDK6,CHI3L1,CLU,CMKLR1,CNR2,COL5A3,CSF1,CX3CL1,DUSP9,EDN1,ELK1,EPO,ERBB2,ERFE,FGF1,FOXA2,GCG,GCK,GHRHR,GNAS,H2AX,H6PD,HGF,HMGA1,HNF4A,HNRNPA1,IGF2,IKBKE,IKBKG,IL17A,IL7,INPP5K,INS,IRS1,KRAS,LIF,LIN28B,LIPE,LRP1,MAPT,MIF,MUC1,NGFR,NOX4,NRG1,NT5C1A,PAK1,PAX5,PDK2,PDK4,PDPK1,PEA15,PIK3CA,PPARG,PRKCA,PRKCD,PRKCI,PRKCQ,PRKN,PTBP1,PT…	95
Organ Morphology	Morphology of skin	8.11e-29			ACE2,ADIPOQ,ADORA2A,AKT1,AKT2,AKT3,ALOX12B,ALOXE3,AREG,ASCL1,BAK1,BAX,BCL2,BDNF,CASP14,CASP3,CASR,CBX7,CDKN1A,CSF1R,CTSE,CTSV,CYP26B1,DGAT1,DRD1,DRD2,E2F3,E2F5,EFNB1,ERBB2,EREG,ERRFI1,FGF20,FGF7,FST,FYN,GBA1,GNAS,GNB3,HAP1,HPS3,IGF2,IKBKG,IL1RN,IL36RN,INHBB,IRF2,ITGA5,ITGB1,ITGB4,ITPKB,KIT,KITLG,KLF4,KLK7,KRT14,KRT16,KRT4,KRT6B,KSR1,LDLR,LEF1,LIF,LIPE,LOX,MAGOH,MAP3K11,MAP3K12,MMP14,NECTIN1,NGFR,…	105
Cell-To-Cell Signaling and Interaction,Hematological System Development and Function,Inflammatory Response	Binding of professional phagocytic cells	8.16e-29	Increased	2.767	ADAM10,ADIPOQ,ADORA1,ADORA2A,AGER,AKT2,APP,AXL,BTK,CCL5,CCND1,CCR1,CD209,CD40LG,CD44,CD99,CDH1,CMKLR1,CNR2,CR2,CSF1,CSF3R,CX3CL1,CXCL10,CXCL2,CXCR1,CXCR2,CYBB,DLL1,FCGR1A,FGF1,FGR,FOXO1,GDF15,GLRX,ICAM2,IL17A,IL33,ITGA5,ITGB1,JAM3,KCNIP3,KIT,KITLG,LBP,LGALS9,MAPK14,MIF,MSN,MSR1,NOTCH2,NPPA,PAK1,PIK3CA,PIK3CD,PIP5K1C,PLCB2,PLCB3,PPARG,PREX1,PRKCQ,PTGS2,PTPN22,RAC1,RELA,RGS5,RHOB,ROCK1,SELL,SELPLG,…	81
Cell Death and Survival,Embryonic Development,Organismal Injury and Abnormalities	Apoptosis of embryonic cell lines	8.41e-29		0.54	AKT1,APP,ATF2,ATG5,BAK1,BAX,BCL2,BCL2A1,BCL2L1,BCL6,BID,BIK,CABLES1,CALB1,CALCR,CAPNS1,CASP12,CASP2,CASP3,CASP7,CASP8,CASR,CD44,CDK4,CDKN1A,CRK,CYCS,DDX17,DIABLO,DUSP4,ERBB2,FADD,FGF1,FOXO1,GPR34,GRIN2B,GRK2,H2AX,HIPK2,HNRNPA1,IKBKG,IPPK,IRF1,IRF5,IRS1,ITGB1,ITSN1,KRAS,MAP2K4,MAPK14,MAPT,MAVS,MIF,NOTCH1,NRGN,NUPR1,P2RX7,P4HB,PAX2,PDPK1,PEA15,PMAIP1,PML,PPID,PPP3R1,PRKN,PRKRA,PRMT2,PSEN2,PTCH1,PTE…	98

## Sheet: 2
Female Baseline: Post Acute Exercise vs Resting
Categories	Diseases or Functions Annotation	p-value	Predicted Activation State	Activation z-score	Molecules	# Molecules
Cell Death and Survival,Organismal Injury and Abnormalities	Necrosis	8.82e-102		-0.195	AARS1,ABCB4,ACO2,ACTC1,ACVR1B,ADA,ADAM12,ADAMTS13,ADCY6,ADCYAP1R1,ADIPOR1,ADIPOR2,ADM,ADORA1,ADORA2B,ADRB1,AGRN,AICDA,AKAP12,AKT1S1,AKT2,AKT3,ALDH1L1,ALDOA,ANXA1,APEX1,APLN,APOBEC3B,APPL1,APRT,AQP11,AQP7,ARG2,ARHGDIA,ARID2,ARRB2,ARTN,ASCL1,ATF2,ATG12,ATG16L1,ATG4A,ATP1A2,ATP2B2,ATP2B4,ATP2C1,ATXN1,ATXN3,BABAM2,BAG2,BAX,BBC3,BCL2A1,BCL2L1,BCL2L11,BCL3,BDNF,BMI1,BTG1,BTG2,BTLA,C5AR1,CACNG8,CALCR,CA…	617
Cell Death and Survival	Apoptosis	3.55e-101		-0.683	AARS1,ACO2,ACTC1,ACVR1B,ADA,ADAM12,ADAMTS13,ADCY6,ADCYAP1R1,ADIPOR1,ADIPOR2,ADM,ADORA1,ADORA2B,ADRB1,AGO3,AGRN,AKAP12,AKT1S1,AKT2,AKT3,ALDH1L1,ALDOA,ANXA1,APEX1,APLN,APOBEC3B,APPL1,AQP11,AQP2,AQP3,AQP7,ARG2,ARHGAP10,ARHGAP35,ARHGDIA,ARID2,ARRB2,ASCL1,ATF2,ATG12,ATG16L1,ATP1A2,ATP2B2,ATP2B4,ATP2C1,ATXN1,ATXN3,AZI2,BABAM2,BAG2,BAX,BBC3,BCL2A1,BCL2L1,BCL2L11,BCL3,BDKRB2,BDNF,BMI1,BTG1,BTG2,C1QBP,C5A…	600
Cancer,Organismal Injury and Abnormalities	Non-hematological solid tumor	1.33e-87		-0.392	AADAC,AARS2,ABCB4,ABCB9,ABLIM2,ABRAXAS1,ACADM,ACADSB,ACKR4,ACO2,ACOX2,ACP3,ACSBG2,ACSF2,ACTC1,ACTL6B,ACTR3,ACVR1,ACVR1B,ADA,ADAM12,ADAMDEC1,ADAMTS13,ADAMTS9,ADCY3,ADCY6,ADCYAP1R1,ADD1,ADD2,ADD3,ADGRA2,ADGRB2,ADGRB3,ADGRD2,ADGRG6,ADHFE1,ADIPOR1,ADIPOR2,ADK,ADM,ADORA1,ADORA2B,ADRB1,AGO3,AGPAT1,AGPAT3,AGPAT4,AGRN,AICDA,AK2,AK3,AKAP12,AKAP17A,AKAP4,AKR1C3,AKR7A2,AKT1S1,AKT2,AKT3,ALDH1L1,ALDH4A1,ALDH8…	1319
Cancer,Organismal Injury and Abnormalities	Nonhematologic malignant neoplasm	5.64e-85		-0.132	AADAC,AARS2,ABCB4,ABCB9,ABLIM2,ABRAXAS1,ACADM,ACADSB,ACKR4,ACO2,ACOX2,ACP3,ACSBG2,ACSF2,ACTC1,ACTL6B,ACTR3,ACVR1,ACVR1B,ADA,ADAM12,ADAMDEC1,ADAMTS13,ADAMTS9,ADCY3,ADCY6,ADCYAP1R1,ADD1,ADD2,ADD3,ADGRA2,ADGRB2,ADGRB3,ADGRD2,ADGRG6,ADHFE1,ADIPOR1,ADIPOR2,ADK,ADM,ADORA1,ADORA2B,ADRB1,AGO3,AGPAT1,AGPAT3,AGPAT4,AGRN,AICDA,AK2,AK3,AKAP12,AKAP17A,AKAP4,AKR1C3,AKR7A2,AKT1S1,AKT2,AKT3,ALDH1L1,ALDH4A1,ALDH8…	1314
Cancer,Organismal Injury and Abnormalities	Non-melanoma solid tumor	1.19e-83		-0.702	AADAC,AARS2,ABCB4,ABCB9,ABLIM2,ABRAXAS1,ACADM,ACADSB,ACKR4,ACO2,ACOX2,ACP3,ACSBG2,ACSF2,ACTC1,ACTL6B,ACTR3,ACVR1,ACVR1B,ADA,ADAM12,ADAMDEC1,ADAMTS13,ADAMTS9,ADCY3,ADCY6,ADCYAP1R1,ADD1,ADD2,ADD3,ADGRA2,ADGRB2,ADGRB3,ADGRD2,ADGRG6,ADHFE1,ADIPOR1,ADIPOR2,ADK,ADM,ADORA1,ADORA2B,ADRB1,AGO3,AGPAT1,AGPAT3,AGPAT4,AGRN,AICDA,AK2,AK3,AKAP12,AKAP17A,AKAP4,AKR1C3,AKR7A2,AKT1S1,AKT2,AKT3,ALDH1L1,ALDH4A1,ALDH8…	1312
Cancer,Organismal Injury and Abnormalities	Tumorigenesis of tissue	3.05e-82		-0.963	AADAC,AARS2,ABCB4,ABCB9,ABLIM2,ABRAXAS1,ACADM,ACADSB,ACKR4,ACO2,ACOX2,ACP3,ACSBG2,ACSF2,ACTC1,ACTL6B,ACTR3,ACVR1,ACVR1B,ADA,ADAM12,ADAMDEC1,ADAMTS13,ADAMTS9,ADCY3,ADCY6,ADCYAP1R1,ADD1,ADD2,ADD3,ADGRA2,ADGRB2,ADGRB3,ADGRD2,ADGRG6,ADHFE1,ADIPOR1,ADIPOR2,ADK,ADM,ADORA1,ADORA2B,ADRB1,AGO3,AGPAT1,AGPAT3,AGPAT4,AGRN,AICDA,AK2,AK3,AKAP12,AKAP17A,AKAP4,AKR1C3,AKR7A2,AKT1S1,AKT2,AKT3,ALDH1L1,ALDH4A1,ALDH8…	1305
Cellular Movement	Cell movement	4.13e-82		0.822	ABCB4,ACKR4,ACO2,ACTC1,ACTR3,ACVR1,ADA,ADAM12,ADAMTS13,ADCY3,ADCYAP1R1,ADD1,ADD2,ADGRA2,ADGRG6,ADIPOR1,ADM,ADORA1,ADORA2B,ADRB1,AKAP12,AKAP4,AKT1S1,AKT2,AKT3,ALDOA,ANXA1,AOC3,APEX1,APLN,APPL1,APPL2,AQP3,AQP5,ARHGAP24,ARHGAP35,ARHGDIA,ARHGEF2,ARID2,ARRB2,ARTN,ASCL1,ASH2L,ASPH,ATF2,ATG12,ATG16L1,ATG9A,ATP2B4,BATF,BAX,BCL2L1,BCL3,BDKRB2,BDNF,BMI1,BTG2,BTLA,C1QBP,C5AR1,CAMKK2,CASP8,CATSPER2,CAV2,CCL1…	537
Cancer,Organismal Injury and Abnormalities	Carcinoma	3.19e-81		-0.746	AADAC,AARS2,ABCB4,ABCB9,ABLIM2,ABRAXAS1,ACADM,ACADSB,ACKR4,ACO2,ACOX2,ACP3,ACSBG2,ACSF2,ACTC1,ACTL6B,ACTR3,ACVR1,ACVR1B,ADA,ADAM12,ADAMDEC1,ADAMTS13,ADAMTS9,ADCY3,ADCY6,ADCYAP1R1,ADD1,ADD2,ADD3,ADGRA2,ADGRB2,ADGRB3,ADGRD2,ADGRG6,ADHFE1,ADIPOR1,ADIPOR2,ADK,ADM,ADORA1,ADORA2B,ADRB1,AGO3,AGPAT1,AGPAT3,AGPAT4,AGRN,AICDA,AK2,AK3,AKAP12,AKAP17A,AKAP4,AKR1C3,AKR7A2,AKT1S1,AKT2,AKT3,ALDH1L1,ALDH4A1,ALDH8…	1301
Cancer,Organismal Injury and Abnormalities	Epithelial neoplasm	3.28e-81		-0.866	AADAC,AARS2,ABCB4,ABCB9,ABLIM2,ABRAXAS1,ACADM,ACADSB,ACKR4,ACO2,ACOX2,ACP3,ACSBG2,ACSF2,ACTC1,ACTL6B,ACTR3,ACVR1,ACVR1B,ADA,ADAM12,ADAMDEC1,ADAMTS13,ADAMTS9,ADCY3,ADCY6,ADCYAP1R1,ADD1,ADD2,ADD3,ADGRA2,ADGRB2,ADGRB3,ADGRD2,ADGRG6,ADHFE1,ADIPOR1,ADIPOR2,ADK,ADM,ADORA1,ADORA2B,ADRB1,AGO3,AGPAT1,AGPAT3,AGPAT4,AGRN,AICDA,AK2,AK3,AKAP12,AKAP17A,AKAP4,AKR1C3,AKR7A2,AKT1S1,AKT2,AKT3,ALDH1L1,ALDH4A1,ALDH8…	1302
Organismal Injury and Abnormalities,Organismal Survival	Organismal death	5.87e-81	Decreased	-4.603	ABCB4,ABRAXAS1,ACADM,ACP3,ACTC1,ACTL6B,ACVR1,ACVR1B,ADA,ADAM12,ADAMTS13,ADAMTS9,ADCY3,ADCYAP1R1,ADD1,ADGRA2,ADGRG6,ADK,ADM,ADORA1,ADORA2B,ADRB1,AGRN,AKAP12,AKR1C3,AKT2,AKT3,ALDOA,ALOX12B,ANXA1,AOC3,APEX1,APRT,AQP11,AQP2,AQP5,AQP7,ARHGAP35,ARHGDIA,ARHGEF2,ARID2,ARL8B,ARPP19,ARRB2,ASCL1,ASPH,ATF2,ATG12,ATG16L1,ATG9A,ATP1A2,ATP1B2,ATP2C1,ATP6V0C,ATXN3,BAX,BBC3,BCL2A1,BCL2L1,BCL2L11,BCL3,BDKRB2,BDNF,…	546
Cellular Movement	Migration of cells	1.27e-79		0.657	ABCB4,ACTR3,ACVR1,ADA,ADAM12,ADAMTS13,ADCY3,ADCYAP1R1,ADD1,ADD2,ADGRA2,ADGRG6,ADIPOR1,ADM,ADORA1,ADORA2B,AKAP12,AKT1S1,AKT2,AKT3,ALDOA,ANXA1,AOC3,APEX1,APLN,APPL1,APPL2,AQP3,AQP5,ARHGAP24,ARHGAP35,ARHGDIA,ARHGEF2,ARID2,ARRB2,ARTN,ASCL1,ASH2L,ASPH,ATF2,ATG12,ATG16L1,ATG9A,ATP2B4,BATF,BAX,BCL2L1,BCL3,BDKRB2,BDNF,BMI1,BTG2,BTLA,C1QBP,C5AR1,CAMKK2,CASP8,CCL18,CCL28,CCL7,CD226,CD40LG,CD48,CD63,CD69,CD…	501
Cell Death and Survival	Cell survival	3.77e-79		1.972	AARS1,ABCB4,ADCYAP1R1,ADIPOR1,ADK,ADM,ADORA1,ADORA2B,AGRN,AICDA,AK3,AKT2,AKT3,ALDOA,APEX1,APLN,APPL1,APPL2,AQP3,AQP7,ARID2,ARRB2,ARTN,ATF2,ATG12,ATP1A2,ATP2C1,ATXN1,ATXN3,BABAM2,BAX,BBC3,BCL2A1,BCL2L1,BCL2L11,BCL3,BDNF,BMI1,BTG2,BTLA,CALCR,CAMK2A,CAMK2B,CAMK2G,CAMKK2,CASP2,CASP3,CASP7,CASP8,CBR1,CCL18,CCNB1,CCNC,CCND2,CCNG1,CCNG2,CD3E,CD40LG,CD48,CDH2,CDK1,CDK12,CDK5,CDK5R1,CDK6,CDK8,CDKN1A,CDKN1…	412
Tissue Morphology	Quantity of cells	6.12e-78		1.731	ACKR4,ACTR3,ACVR1B,ADA,ADAM12,ADAMDEC1,ADD1,ADD2,ADD3,ADM,ADORA2B,ADRB1,AGRN,AICDA,AKT2,AKT3,ANXA1,AOC3,ARHGDIA,ARRB2,ASCL1,ATF2,ATG16L1,ATP2B2,ATP2C1,ATXN1,ATXN3,BATF,BAX,BBC3,BCL2A1,BCL2L1,BCL2L11,BCL3,BDNF,BRCC3,BTLA,C1QBP,C5AR1,CALCR,CAMK2A,CAMK2G,CASP2,CASP3,CASP8,CAV2,CCL28,CCL7,CCNB1,CCND2,CCNG1,CD226,CD3E,CD40LG,CD48,CD63,CD69,CDC25A,CDK1,CDK16,CDK5,CDK5R1,CDK6,CDKN1A,CDKN1B,CDKN2A,CDKN2B…	453
Cancer,Organismal Injury and Abnormalities	Solid tumor	1.38e-76		-0.114	AADAC,AARS2,ABCB4,ABCB9,ABLIM2,ABRAXAS1,ACADM,ACADSB,ACKR4,ACO2,ACOX2,ACP3,ACSBG2,ACSF2,ACTC1,ACTL6B,ACTR3,ACVR1,ACVR1B,ADA,ADAM12,ADAMDEC1,ADAMTS13,ADAMTS9,ADCY3,ADCY6,ADCYAP1R1,ADD1,ADD2,ADD3,ADGRA2,ADGRB2,ADGRB3,ADGRD2,ADGRG6,ADHFE1,ADIPOR1,ADIPOR2,ADK,ADM,ADORA1,ADORA2B,ADRB1,AGO3,AGPAT1,AGPAT3,AGPAT4,AGRN,AICDA,AK2,AK3,AKAP12,AKAP17A,AKAP4,AKR1C3,AKR7A2,AKT1S1,AKT2,AKT3,ALDH1L1,ALDH4A1,ALDH8…	1322
Cancer,Organismal Injury and Abnormalities	Extracranial solid tumor	1.58e-76		-0.093	AADAC,AARS2,ABCB4,ABCB9,ABLIM2,ABRAXAS1,ACADM,ACADSB,ACKR4,ACO2,ACOX2,ACP3,ACSBG2,ACSF2,ACTC1,ACTL6B,ACTR3,ACVR1,ACVR1B,ADA,ADAM12,ADAMDEC1,ADAMTS13,ADAMTS9,ADCY3,ADCY6,ADCYAP1R1,ADD1,ADD2,ADD3,ADGRA2,ADGRB2,ADGRB3,ADGRD2,ADGRG6,ADHFE1,ADIPOR1,ADIPOR2,ADK,ADM,ADORA1,ADORA2B,ADRB1,AGO3,AGPAT1,AGPAT3,AGPAT4,AGRN,AICDA,AK2,AK3,AKAP12,AKAP17A,AKAP4,AKR1C3,AKR7A2,AKT1S1,AKT2,AKT3,ALDH1L1,ALDH4A1,ALDH8…	1317
Cancer,Organismal Injury and Abnormalities	Cancer	1.26e-74		0.965	AADAC,AARS2,ABCB4,ABCB9,ABLIM2,ABRAXAS1,ACADM,ACADSB,ACKR4,ACO2,ACOX2,ACP3,ACSBG2,ACSF2,ACTC1,ACTL6B,ACTR3,ACVR1,ACVR1B,ADA,ADAM12,ADAMDEC1,ADAMTS13,ADAMTS9,ADCY3,ADCY6,ADCYAP1R1,ADD1,ADD2,ADD3,ADGRA2,ADGRB2,ADGRB3,ADGRD2,ADGRG6,ADHFE1,ADIPOR1,ADIPOR2,ADK,ADM,ADORA1,ADORA2B,ADRB1,AGO3,AGPAT1,AGPAT3,AGPAT4,AGRN,AICDA,AK2,AK3,AKAP12,AKAP17A,AKAP4,AKR1C3,AKR7A2,AKT1S1,AKT2,AKT3,ALDH1L1,ALDH4A1,ALDH8…	1320
Cancer,Organismal Injury and Abnormalities	Malignant solid tumor	7.68e-74		-0.508	AADAC,AARS2,ABCB4,ABCB9,ABLIM2,ABRAXAS1,ACADM,ACADSB,ACKR4,ACO2,ACOX2,ACP3,ACSBG2,ACSF2,ACTC1,ACTL6B,ACTR3,ACVR1,ACVR1B,ADA,ADAM12,ADAMDEC1,ADAMTS13,ADAMTS9,ADCY3,ADCY6,ADCYAP1R1,ADD1,ADD2,ADD3,ADGRA2,ADGRB2,ADGRB3,ADGRD2,ADGRG6,ADHFE1,ADIPOR1,ADIPOR2,ADK,ADM,ADORA1,ADORA2B,ADRB1,AGO3,AGPAT1,AGPAT3,AGPAT4,AGRN,AICDA,AK2,AK3,AKAP12,AKAP17A,AKAP4,AKR1C3,AKR7A2,AKT1S1,AKT2,AKT3,ALDH1L1,ALDH4A1,ALDH8…	1316
Cell Death and Survival	Cell viability	5.13e-73		1.522	AARS1,ABCB4,ADCYAP1R1,ADIPOR1,ADK,ADM,ADORA1,AGRN,AICDA,AK3,AKT2,AKT3,ALDOA,APEX1,APLN,APPL1,APPL2,AQP3,AQP7,ARID2,ARTN,ATF2,ATG12,ATP1A2,ATP2C1,ATXN1,ATXN3,BAX,BBC3,BCL2A1,BCL2L1,BCL2L11,BCL3,BDNF,BMI1,BTG2,BTLA,CALCR,CAMK2A,CAMK2B,CAMK2G,CAMKK2,CASP2,CASP3,CASP7,CASP8,CBR1,CCL18,CCNB1,CCNC,CCND2,CCNG1,CD3E,CD40LG,CD48,CDH2,CDK1,CDK12,CDK5,CDK5R1,CDK6,CDK8,CDKN1A,CDKN1B,CDKN1C,CDKN2A,CEBPD,CHUK,…	390
Cancer,Organismal Injury and Abnormalities	Extrapancreatic malignant tumor	7.08e-73		0.081	AADAC,AARS2,ABCB4,ABCB9,ABLIM2,ABRAXAS1,ACADM,ACADSB,ACKR4,ACO2,ACOX2,ACP3,ACSBG2,ACSF2,ACTC1,ACTL6B,ACTR3,ACVR1,ACVR1B,ADA,ADAM12,ADAMDEC1,ADAMTS13,ADAMTS9,ADCY3,ADCY6,ADCYAP1R1,ADD1,ADD2,ADD3,ADGRA2,ADGRB2,ADGRB3,ADGRD2,ADGRG6,ADHFE1,ADIPOR1,ADIPOR2,ADK,ADM,ADORA1,ADORA2B,ADRB1,AGO3,AGPAT1,AGPAT3,AGPAT4,AGRN,AICDA,AK2,AK3,AKAP12,AKAP17A,AKAP4,AKR1C3,AKR7A2,AKT1S1,AKT2,AKT3,ALDH1L1,ALDH4A1,ALDH8…	1293
Cellular Function and Maintenance	Cellular homeostasis	5.54e-72		0.689	AARS2,ABCB9,ACVR1B,ADA,ADCY6,ADIPOR1,ADIPOR2,ADM,ADORA2B,ADRB1,AKT2,AKT3,ALDOA,ANAPC10,ANXA1,APLN,APOBEC2,APPL1,APPL2,AQP11,AQP2,AQP3,AQP5,ARHGAP35,ARL8B,ATF2,ATG12,ATG16L1,ATG4A,ATG9A,ATP1A2,ATP1B2,ATP2B2,ATP2B4,ATP2C1,ATP6V0C,ATP6V1G1,ATXN3,BATF,BAX,BBC3,BCAT2,BCL2A1,BCL2L1,BCL2L11,BCL3,BDKRB2,BDNF,BHLHA15,BMI1,BRS3,C5AR1,CACNB4,CACNG1,CACNG2,CALCR,CAMKK2,CASP2,CASP3,CASP7,CASP8,CCL18,CCL28,CCL…	412
Cell Death and Survival,Organismal Injury and Abnormalities	Cell death of tumor cell lines	2.95e-70		-0.713	ABCB4,ACO2,ACVR1B,ADIPOR1,ADIPOR2,ADM,ADORA1,ADORA2B,ADRB1,AKAP12,AKT1S1,AKT2,AKT3,ALDH1L1,APEX1,APPL1,ARHGDIA,ARID2,ARRB2,ATF2,ATG12,ATG4A,ATXN1,ATXN3,BAX,BBC3,BCL2A1,BCL2L1,BCL2L11,BCL3,BDNF,BMI1,BTG1,BTG2,C5AR1,CAMK2G,CAMKK2,CASP2,CASP3,CASP7,CASP8,CBR1,CBX3,CCNB1,CCND2,CCNG1,CD226,CD40LG,CD48,CD99,CDA,CDC25A,CDK1,CDK5,CDK5R1,CDK6,CDK8,CDKN1A,CDKN1B,CDKN1C,CDKN2A,CEBPD,CHUK,CLTC,CLU,CNR1,COL4A…	405
Cancer,Organismal Injury and Abnormalities	Abdominal neoplasm	2.38e-67		0.514	AADAC,AARS2,ABCB4,ABCB9,ABLIM2,ABRAXAS1,ACADM,ACADSB,ACKR4,ACO2,ACOX2,ACP3,ACSBG2,ACSF2,ACTC1,ACTL6B,ACTR3,ACVR1,ACVR1B,ADA,ADAM12,ADAMDEC1,ADAMTS13,ADAMTS9,ADCY3,ADCY6,ADCYAP1R1,ADD1,ADD2,ADD3,ADGRA2,ADGRB2,ADGRB3,ADGRD2,ADGRG6,ADHFE1,ADIPOR1,ADIPOR2,ADK,ADM,ADORA1,ADORA2B,ADRB1,AGO3,AGPAT1,AGPAT4,AGRN,AICDA,AK2,AK3,AKAP12,AKAP17A,AKR1C3,AKR7A2,AKT1S1,AKT2,AKT3,ALDH1L1,ALDH4A1,ALDH8A1,ALDOA,ALOX…	1256
Organismal Injury and Abnormalities	Abdominal lesion	3.15e-67		-0.01	AADAC,AARS2,ABCB4,ABCB9,ABLIM2,ABRAXAS1,ACADM,ACADSB,ACKR4,ACO2,ACOX2,ACP3,ACSBG2,ACSF2,ACTC1,ACTL6B,ACTR3,ACVR1,ACVR1B,ADA,ADAM12,ADAMDEC1,ADAMTS13,ADAMTS9,ADCY3,ADCY6,ADCYAP1R1,ADD1,ADD2,ADD3,ADGRA2,ADGRB2,ADGRB3,ADGRD2,ADGRG6,ADHFE1,ADIPOR1,ADIPOR2,ADK,ADM,ADORA1,ADORA2B,ADRB1,AGO3,AGPAT1,AGPAT4,AGRN,AICDA,AK2,AK3,AKAP12,AKAP17A,AKR1C3,AKR7A2,AKT1S1,AKT2,AKT3,ALDH1L1,ALDH4A1,ALDH8A1,ALDOA,ALOX…	1258
Cancer,Organismal Injury and Abnormalities	Adenocarcinoma	2.23e-66		-0.209	AADAC,AARS2,ABCB4,ABCB9,ABLIM2,ABRAXAS1,ACADM,ACADSB,ACKR4,ACO2,ACOX2,ACP3,ACSBG2,ACSF2,ACTC1,ACTL6B,ACTR3,ACVR1,ACVR1B,ADA,ADAM12,ADAMDEC1,ADAMTS13,ADAMTS9,ADCY3,ADCY6,ADCYAP1R1,ADD1,ADD2,ADD3,ADGRA2,ADGRB2,ADGRB3,ADGRD2,ADGRG6,ADHFE1,ADIPOR1,ADIPOR2,ADK,ADM,ADORA1,ADORA2B,ADRB1,AGO3,AGPAT1,AGPAT4,AGRN,AICDA,AK3,AKAP12,AKAP17A,AKAP4,AKR1C3,AKR7A2,AKT1S1,AKT2,AKT3,ALDH1L1,ALDH4A1,ALDH8A1,ALDOA,AL…	1200
Cancer,Organismal Injury and Abnormalities	Intraabdominal organ tumor	2.1e-65		0.169	AADAC,AARS2,ABCB4,ABCB9,ABLIM2,ABRAXAS1,ACADM,ACADSB,ACKR4,ACO2,ACOX2,ACSBG2,ACSF2,ACTC1,ACTL6B,ACTR3,ACVR1,ACVR1B,ADA,ADAM12,ADAMDEC1,ADAMTS13,ADAMTS9,ADCY3,ADCY6,ADCYAP1R1,ADD1,ADD2,ADD3,ADGRA2,ADGRB2,ADGRB3,ADGRD2,ADGRG6,ADHFE1,ADIPOR1,ADIPOR2,ADK,ADM,ADORA1,ADORA2B,ADRB1,AGO3,AGPAT1,AGPAT4,AGRN,AICDA,AK2,AK3,AKAP12,AKAP17A,AKR1C3,AKR7A2,AKT1S1,AKT2,AKT3,ALDH1L1,ALDH4A1,ALDH8A1,ALDOA,ALOX12B,A…	1242
Cancer,Organismal Injury and Abnormalities	Abdominal carcinoma	9.55e-64		-0.619	AADAC,AARS2,ABCB4,ABCB9,ABLIM2,ABRAXAS1,ACADM,ACADSB,ACKR4,ACO2,ACOX2,ACP3,ACSBG2,ACSF2,ACTC1,ACTL6B,ACTR3,ACVR1,ACVR1B,ADA,ADAM12,ADAMDEC1,ADAMTS13,ADAMTS9,ADCY3,ADCY6,ADCYAP1R1,ADD1,ADD2,ADD3,ADGRA2,ADGRB2,ADGRB3,ADGRD2,ADGRG6,ADHFE1,ADIPOR1,ADIPOR2,ADK,ADM,ADORA1,ADORA2B,ADRB1,AGO3,AGPAT1,AGPAT4,AGRN,AICDA,AK2,AK3,AKAP12,AKAP17A,AKR1C3,AKR7A2,AKT1S1,AKT2,AKT3,ALDH1L1,ALDH4A1,ALDH8A1,ALDOA,ALOX…	1220
Hematological System Development and Function,Tissue Morphology	Quantity of blood cells	2.06e-63		1.609	ACKR4,ADA,ADAM12,ADAMDEC1,ADD1,ADD2,ADD3,ADORA2B,AICDA,AKT3,ANXA1,AOC3,ARHGDIA,ARRB2,ATG16L1,ATXN1,BATF,BAX,BBC3,BCL2A1,BCL2L1,BCL2L11,BCL3,BDNF,BRCC3,BTLA,C1QBP,C5AR1,CAMK2G,CASP3,CASP8,CCL28,CCL7,CCND2,CD226,CD3E,CD40LG,CD48,CD69,CDK1,CDK6,CDKN1A,CDKN1B,CDKN2A,CDKN2B,CEBPE,CHAF1B,CHST1,CHST4,CHUK,CISH,CLU,COMT,CRH,CSF1,CTF1,CTSB,CTSD,CTSE,CX3CL1,CXCL13,CXCL14,CXCL16,CXCL2,CXCL6,CXCL8,CXCR2,CXCR…	296
Cellular Development,Cellular Growth and Proliferation	Cell proliferation of tumor cell lines	4.21e-63		0.073	ACO2,ACP3,ACVR1,ADAM12,ADGRG6,ADIPOR1,ADIPOR2,ADM,ADORA2B,AGPAT1,AICDA,AK2,AKAP12,AKR1C3,AKT1S1,AKT2,AKT3,ALDH1L1,ALDOA,ANXA1,APEX1,AQP5,AQP7,ARG2,ARHGEF2,ARID2,ARTN,ASCL1,ASPH,ATF2,BAX,BBC3,BCL2L1,BCL2L11,BCL3,BDKRB2,BDNF,BMI1,BTG2,C1QBP,CACYBP,CAMKK2,CASP2,CASP3,CASP7,CASP8,CBX3,CCL18,CCNB1,CCND2,CCNG2,CD163,CD40LG,CD63,CD99,CDC25A,CDH2,CDK1,CDK12,CDK19,CDK5,CDK5R1,CDK6,CDK8,CDKN1A,CDKN1B,CDKN1…	443
Cell Death and Survival,Organismal Injury and Abnormalities	Apoptosis of tumor cell lines	3e-61		-1.089	ACO2,ACVR1B,ADIPOR1,ADIPOR2,ADM,ADORA1,ADORA2B,AKAP12,AKT1S1,AKT2,AKT3,ALDH1L1,ARHGDIA,ARID2,ARRB2,ATF2,BAX,BBC3,BCL2A1,BCL2L1,BCL2L11,BCL3,BDNF,BMI1,BTG2,C5AR1,CAMK2G,CAMKK2,CASP2,CASP3,CASP7,CASP8,CBX3,CCNB1,CCNG1,CD226,CD40LG,CD48,CD99,CDC25A,CDK1,CDK5,CDK5R1,CDK6,CDK8,CDKN1A,CDKN1B,CDKN1C,CDKN2A,CEBPD,CHUK,CLTC,CLU,CNR1,COL4A2,COPZ1,COX7A2L,CPLX1,CRH,CRHR1,CS,CSTB,CTBP1,CTSB,CTSD,CTTN,CXCL8,C…	338
Hematological System Development and Function,Tissue Morphology	Quantity of leukocytes	4.33e-61		1.616	ACKR4,ADA,ADAM12,ADAMDEC1,ADORA2B,AICDA,AKT3,ANXA1,AOC3,ARHGDIA,ARRB2,ATG16L1,ATXN1,BATF,BAX,BBC3,BCL2A1,BCL2L1,BCL2L11,BCL3,BDNF,BRCC3,BTLA,C1QBP,C5AR1,CAMK2G,CASP3,CASP8,CCL28,CCL7,CD3E,CD40LG,CD48,CD69,CDK1,CDK6,CDKN1A,CDKN1B,CDKN2A,CDKN2B,CEBPE,CHAF1B,CHST1,CHST4,CHUK,CISH,CLU,COMT,CRH,CSF1,CTSB,CTSD,CTSE,CX3CL1,CXCL13,CXCL14,CXCL16,CXCL2,CXCL6,CXCL8,CXCR2,CXCR5,DDIT3,DFFB,DIABLO,DKK3,DOK2,DU…	273
Cancer,Organismal Injury and Abnormalities	Abdominal adenocarcinoma	5.22e-61		-0.473	AADAC,AARS2,ABCB4,ABCB9,ABLIM2,ABRAXAS1,ACADM,ACADSB,ACKR4,ACO2,ACOX2,ACP3,ACSBG2,ACSF2,ACTC1,ACTL6B,ACTR3,ACVR1,ACVR1B,ADA,ADAM12,ADAMDEC1,ADAMTS13,ADAMTS9,ADCY3,ADCY6,ADCYAP1R1,ADD1,ADD2,ADD3,ADGRA2,ADGRB2,ADGRB3,ADGRD2,ADGRG6,ADHFE1,ADIPOR1,ADIPOR2,ADK,ADM,ADORA1,ADORA2B,ADRB1,AGO3,AGPAT1,AGPAT4,AGRN,AICDA,AK3,AKAP12,AKAP17A,AKR1C3,AKR7A2,AKT1S1,AKT2,AKT3,ALDH1L1,ALDH4A1,ALDH8A1,ALDOA,ALOX12B,…	1174
Cancer,Organismal Injury and Abnormalities	Abdominal cancer	2.46e-60		0.562	AADAC,AARS2,ABCB4,ABCB9,ABLIM2,ABRAXAS1,ACADM,ACADSB,ACKR4,ACO2,ACOX2,ACP3,ACSBG2,ACSF2,ACTC1,ACTL6B,ACTR3,ACVR1,ACVR1B,ADA,ADAM12,ADAMDEC1,ADAMTS13,ADAMTS9,ADCY3,ADCY6,ADCYAP1R1,ADD1,ADD2,ADD3,ADGRA2,ADGRB2,ADGRB3,ADGRD2,ADGRG6,ADHFE1,ADIPOR1,ADIPOR2,ADK,ADM,ADORA1,ADORA2B,ADRB1,AGO3,AGPAT1,AGPAT4,AGRN,AICDA,AK2,AK3,AKAP12,AKAP17A,AKR1C3,AKR7A2,AKT1S1,AKT2,AKT3,ALDH1L1,ALDH4A1,ALDH8A1,ALDOA,ALOX…	1237
Cellular Movement	Cell movement of blood cells	2.75e-59		-0.171	ABCB4,ADA,ADAMTS13,ADD2,ADGRG6,ADM,ADORA1,ADORA2B,AKT2,ANXA1,AOC3,AQP3,ARHGEF2,ARRB2,ARTN,ATG16L1,BATF,BCL3,BDNF,BTLA,C1QBP,C5AR1,CASP8,CCL18,CCL28,CCL7,CD226,CD40LG,CD48,CD63,CD69,CD99,CDKN1A,CEBPE,CFTR,CHST1,CHST4,CHUK,CLTC,CLU,CNR1,CRH,CRK,CRKL,CSF1,CTSB,CTSC,CTSE,CTTN,CX3CL1,CXADR,CXCL11,CXCL13,CXCL14,CXCL16,CXCL2,CXCL6,CXCL8,CXCR1,CXCR2,CXCR5,CYP2J2,DDIT4,DIAPH2,DPP4,EDNRA,EFNB3,EGR2,EPO,ESR…	263
Cellular Movement	Migration of blood cells	8.38e-59		-0.335	ABCB4,ADA,ADAMTS13,ADD2,ADGRG6,ADM,ADORA1,ADORA2B,AKT2,ANXA1,AOC3,AQP3,ARHGEF2,ARRB2,ARTN,ATG16L1,BATF,BCL3,BDNF,BTLA,C1QBP,C5AR1,CASP8,CCL18,CCL28,CCL7,CD226,CD40LG,CD48,CD63,CD69,CD99,CDKN1A,CEBPE,CFTR,CHST1,CHST4,CHUK,CLTC,CLU,CNR1,CRH,CRK,CRKL,CSF1,CTSB,CTSC,CTSE,CTTN,CX3CL1,CXADR,CXCL11,CXCL13,CXCL14,CXCL16,CXCL2,CXCL6,CXCL8,CXCR1,CXCR2,CXCR5,CYP2J2,DDIT4,DIAPH2,DPP4,EDNRA,EFNB3,EGR2,EPO,ESR…	261
Cancer,Organismal Injury and Abnormalities	Formation of solid tumor	1.09e-58		0.209	AADAC,AARS2,ABCB4,ABCB9,ABLIM2,ABRAXAS1,ACADM,ACADSB,ACKR4,ACO2,ACOX2,ACP3,ACSBG2,ACSF2,ACTC1,ACTL6B,ACTR3,ACVR1,ACVR1B,ADA,ADAM12,ADAMDEC1,ADAMTS13,ADAMTS9,ADCY3,ADCY6,ADCYAP1R1,ADD1,ADD2,ADD3,ADGRA2,ADGRB2,ADGRB3,ADGRD2,ADGRG6,ADHFE1,ADIPOR1,ADIPOR2,ADK,ADM,ADORA1,ADORA2B,AGO3,AGPAT1,AGPAT3,AGPAT4,AGRN,AICDA,AK2,AK3,AKAP12,AKAP17A,AKAP4,AKR7A2,AKT2,AKT3,ALDH1L1,ALDH4A1,ALDH8A1,ALDOA,ALOX12B,ANA…	1170
Gene Expression	Expression of RNA	1.84e-58		0.689	ABLIM2,ACTR3,ACVR1,ACVR1B,ADA,ADIPOR2,ADRB1,AGO3,AGRN,AKT2,ALOX12B,APEX1,APLN,ARHGEF2,ARID2,ARRB2,ASCL1,ASH2L,ATF2,ATP2B4,ATP2C1,ATXN1,ATXN3,AZI2,BATF,BAX,BCL2L1,BCL3,BDKRB2,BDNF,BEX1,BHLHA15,BHLHE22,BMI1,BTG1,BTG2,C1QBP,CALCR,CAMK2G,CAMKK2,CASP8,CBX3,CCNB1,CD3E,CD40LG,CDH2,CDK1,CDK12,CDK5,CDK5R1,CDK6,CDK8,CDKN1A,CDKN1B,CDKN1C,CDKN2A,CDKN2B,CDX4,CEBPD,CEBPE,CHUK,CIART,CISH,CLU,CNOT2,CNOT7,COL4A2,…	435
Cellular Movement,Immune Cell Trafficking	Leukocyte migration	1.9e-58		-0.307	ABCB4,ADA,ADAMTS13,ADD2,ADGRG6,ADM,ADORA1,ADORA2B,AKT2,ANXA1,AOC3,AQP3,ARHGEF2,ARRB2,ATG16L1,BATF,BCL3,BDNF,BTLA,C1QBP,C5AR1,CASP8,CCL18,CCL28,CCL7,CD226,CD40LG,CD48,CD63,CD69,CD99,CDKN1A,CEBPE,CFTR,CHST1,CHST4,CHUK,CLTC,CLU,CNR1,CRH,CRK,CRKL,CSF1,CTSB,CTSC,CTSE,CTTN,CX3CL1,CXADR,CXCL11,CXCL13,CXCL14,CXCL16,CXCL2,CXCL6,CXCL8,CXCR1,CXCR2,CXCR5,CYP2J2,DDIT4,DIAPH2,DPP4,EDNRA,EFNB3,EGR2,EPO,ESR1,EZR…	260
Lymphoid Tissue Structure and Development,Tissue Morphology	Quantity of lymphatic system cells	8.83e-57		1.777	ACKR4,ADA,ADORA2B,AICDA,AKT3,ANXA1,ARHGDIA,ATG16L1,ATXN1,BATF,BAX,BBC3,BCL2A1,BCL2L1,BCL2L11,BCL3,BDNF,BTLA,C1QBP,C5AR1,CAMK2G,CASP2,CASP3,CASP8,CCL28,CD226,CD3E,CD40LG,CD48,CD69,CDK6,CDKN1A,CDKN1B,CDKN2A,CDKN2B,CEBPE,CHAF1B,CHST4,CHUK,CISH,COMT,CRH,CSF1,CTSB,CTSD,CTSE,CXCL13,CXCL14,CXCL16,CXCL6,CXCR2,CXCR5,DDIT3,DFFB,DIABLO,DKK3,DOK2,DUSP10,DUSP5,E2F2,EBI3,EGR2,EGR4,ENTPD7,EOMES,EPO,ESR1,F2RL1,F…	236
Cardiovascular System Development and Function	Development of vasculature	1.19e-56		1.668	ABCB4,ACVR1,ADA,ADAM12,ADAMTS9,ADCY6,ADD1,ADGRA2,ADIPOR2,ADM,ADORA2B,ADRB1,AKT3,ANXA1,AOC3,APLN,ARHGAP24,ARHGDIA,ARHGEF15,ARID2,ASPH,ATF2,ATP2B4,ATXN1,BDKRB2,BDNF,BTG1,C5AR1,CAMK2A,CAMK2G,CASP3,CASP8,CAV2,CCL28,CCL7,CD3E,CD40LG,CD63,CDH2,CDK6,CDKN1A,CDKN1B,CDKN1C,CDKN2A,CDKN2B,CDO1,CDX4,CEBPD,CLU,CNMD,CNN1,CNR1,COL4A2,COMT,CREB3L1,CRHR2,CRK,CRKL,CSF1,CTF1,CTSB,CTSH,CTTN,CX3CL1,CXADR,CXCL14,CXCL2,…	288
Cell Death and Survival,Organismal Injury and Abnormalities	Neuronal cell death	6.86e-56		0.142	AARS1,ADA,ADAM12,ADCYAP1R1,ADORA1,AGRN,AKT1S1,AKT2,AKT3,APLN,ARRB2,ARTN,ASCL1,ATF2,ATG12,ATP1A2,ATP2C1,ATXN1,ATXN3,BAX,BBC3,BCL2L1,BCL2L11,BDNF,BMI1,BTG1,BTG2,C5AR1,CACNG8,CAMK2A,CAMK2B,CASP2,CASP3,CASP7,CASP8,CCNB1,CDC25A,CDH2,CDK1,CDK12,CDK5,CDK5R1,CDK6,CDKN1A,CDKN1B,CDKN1C,CDKN2A,CHP1,CHUK,CLU,CNR1,COL25A1,CRHR1,CSF1,CTF1,CTSB,CTSD,CX3CL1,CXCL8,CYCS,DDIT3,DDIT4,DFFA,DIABLO,DNAJB2,DUT,E2F2,EPM2…	224
Cancer,Organismal Injury and Abnormalities	Head and neck tumor	3.47e-55		0.2	AADAC,AARS2,ABCB4,ABCB9,ABLIM2,ABRAXAS1,ACADM,ACADSB,ACO2,ACOX2,ACSBG2,ACSF2,ACTC1,ACTL6B,ACTR3,ACVR1,ACVR1B,ADA,ADAM12,ADAMDEC1,ADAMTS13,ADAMTS9,ADCY3,ADCY6,ADCYAP1R1,ADD1,ADD2,ADD3,ADGRA2,ADGRB2,ADGRB3,ADGRD2,ADGRG6,ADHFE1,ADIPOR1,ADIPOR2,ADM,ADORA1,ADORA2B,ADRB1,AGO3,AGPAT1,AGPAT3,AGPAT4,AGRN,AICDA,AK2,AK3,AKAP12,AKAP17A,AKAP4,AKR1C3,AKR7A2,AKT1S1,AKT2,AKT3,ALDH1L1,ALDH4A1,ALDOA,ALOX12B,ANAPC1…	1172
Cardiovascular System Development and Function,Organismal Development	Angiogenesis	6.81e-55		1.677	ACVR1,ADA,ADAM12,ADAMTS9,ADCY6,ADD1,ADGRA2,ADIPOR2,ADM,ADORA2B,AKT3,ANXA1,AOC3,APLN,ARHGAP24,ARHGDIA,ARHGEF15,ARID2,ASPH,ATF2,ATP2B4,ATXN1,BDKRB2,BDNF,BTG1,C5AR1,CAMK2A,CAMK2G,CASP3,CASP8,CAV2,CCL28,CCL7,CD3E,CD40LG,CD63,CDH2,CDK6,CDKN1A,CDKN1B,CDKN1C,CDKN2A,CDKN2B,CDX4,CEBPD,CNMD,CNR1,COL4A2,CREB3L1,CRHR2,CRKL,CSF1,CTF1,CTSB,CTSH,CX3CL1,CXCL14,CXCL2,CXCL6,CXCL8,CXCR2,CXCR5,CYCS,CYP2C9,DDIT3,DLG2…	267
Cellular Movement,Hematological System Development and Function,Immune Cell Trafficking	Cell movement of leukocytes	2.17e-54		0.041	ABCB4,ADA,ADAMTS13,ADM,ADORA1,AKT2,ANXA1,AOC3,AQP3,ARHGEF2,ARRB2,BATF,BCL3,BDNF,C1QBP,C5AR1,CASP8,CCL18,CCL28,CCL7,CD226,CD40LG,CD48,CD63,CD69,CD99,CDKN1A,CEBPE,CFTR,CHST1,CHST4,CHUK,CLTC,CNR1,CRH,CRK,CRKL,CSF1,CTSB,CTSC,CTSE,CTTN,CX3CL1,CXADR,CXCL11,CXCL13,CXCL14,CXCL16,CXCL2,CXCL6,CXCL8,CXCR1,CXCR2,CXCR5,CYP2J2,DDIT4,DIAPH2,DPP4,EDNRA,EFNB3,EGR2,EPO,ESR1,EZR,F2RL1,FABP5,FASLG,FCER1A,FOS,FOXO1,G…	238
Inflammatory Response,Organismal Injury and Abnormalities	Inflammation of organ	2.71e-54		-1.062	ABCB4,ACKR4,ACO2,ADA,ADAMDEC1,ADAMTS13,ADD2,ADIPOR2,ADK,ADM,ADORA1,ADORA2B,ADRB1,AKAP12,AKT2,ALDOA,ANXA1,APPL1,APRT,ARHGAP10,ARHGAP6,ARHGDIA,ARRB2,ATG16L1,ATXN1,BATF,BAX,BBC3,BCL2A1,BCL2L1,BCL2L11,BCL3,BDNF,BMI1,BTLA,C5AR1,CAMK2G,CASP2,CASP3,CASP7,CASP8,CBR1,CCL18,CCL28,CCL7,CD40LG,CD48,CD69,CD99,CDA,CDC25A,CDC42EP3,CDK5R1,CDKN1A,CDKN2A,CEBPE,CFTR,CHRNA2,CHUK,CISH,CLU,CNR1,CPA3,CRH,CRHR2,CSF1,CTS…	342
Cellular Development,Cellular Growth and Proliferation	Proliferation of blood cells	6.93e-54		0.378	ACKR4,ACP3,ADA,ADK,AGRN,ANXA1,APPL1,ARG2,ARHGDIA,ATF2,AZI2,BATF,BAX,BBC3,BCL2A1,BCL2L1,BCL2L11,BCL3,BMI1,BTG1,BTLA,C1QBP,C5AR1,CASP3,CASP8,CCND2,CD163,CD226,CD3E,CD40LG,CD48,CD69,CD99,CDC25A,CDK6,CDKN1A,CDKN1B,CDKN1C,CDKN2A,CDKN2B,CHUK,CISH,CLU,CRH,CSF1,CTF1,CTSD,CX3CL1,CXCL14,CXCL16,CXCL2,CXCL8,DDIT4,DHFR,DKK3,DLG5,DOK2,DPP4,DUSP10,DUSP5,E2F2,EBI3,EFNB3,EGR2,EGR4,EOMES,EPO,ESR1,EZR,F2RL1,FANCC,F…	240
Infectious Diseases,Organismal Injury and Abnormalities	Viral Infection	9.12e-54	Increased	2.843	ACADSB,ACP3,ACTC1,ACTL6B,ACTR3,ADA,ADK,ADM,ADORA1,ADORA2B,ADRB1,AGO3,AGPAT1,AKT2,ANXA1,AP3M1,APEX1,APLN,APOBEC3B,ARHGAP12,ARHGEF19,ARRB2,ARTN,ATG12,ATP1A2,ATP2C1,ATP6V0C,ATP6V1G1,BAX,BBC3,BCL2L1,BCL2L11,BCL3,BTG2,CACNB1,CACNB4,CACNG1,CAMK2B,CAMKK2,CASP2,CASP3,CAV2,CCL7,CCNB3,CCNG1,CD3E,CD40LG,CD48,CD63,CD69,CDC42EP3,CDK15,CDK5,CDKN1A,CDKN1B,CDKN2A,CEBPD,CEBPE,CFTR,CHAF1B,CHMP2B,CHRNA2,CHST1,CHST1…	390
Organismal Survival	Survival of organism	9.83e-54		0.91	ABCB4,ACTC1,ADM,ADORA1,ADORA2B,AGRN,AICDA,AKT2,ANXA1,APEX1,ARHGDIA,ARRB2,ATG16L1,ATP2C1,ATXN1,BAX,BBC3,BCL2A1,BCL2L1,BCL2L11,BDNF,BRCC3,BTLA,C5AR1,CASP8,CCND2,CCNG1,CD3E,CD40LG,CD48,CD69,CDA,CDC25A,CDK6,CDKN1A,CDKN1B,CDKN2A,CFTR,CNR1,COPZ1,CPT2,CSF1,CTF1,CTSB,CTSC,CX3CL1,CXCL11,CXCL2,CXCR1,CXCR2,CYCS,CYP3A5,DIABLO,DIO2,DNM3,DOK2,DOT1L,DPPA4,DUSP10,DUSP4,EHMT1,EPO,ERBB4,EREG,ESR1,EXO1,F2RL1,F2RL3,…	234
Cancer,Organismal Injury and Abnormalities	Genitourinary tumor	1.44e-53		0.086	AADAC,AARS2,ABCB4,ABCB9,ABLIM2,ABRAXAS1,ACADM,ACADSB,ACKR4,ACOX2,ACP3,ACSBG2,ACSF2,ACTC1,ACTL6B,ACTR3,ACVR1,ACVR1B,ADA,ADAM12,ADAMDEC1,ADAMTS13,ADAMTS9,ADCY3,ADCY6,ADCYAP1R1,ADD1,ADD2,ADD3,ADGRA2,ADGRB2,ADGRB3,ADGRD2,ADGRG6,ADIPOR2,ADK,ADM,ADORA1,ADORA2B,ADRB1,AGO3,AGPAT4,AGRN,AICDA,AK2,AK3,AKAP12,AKAP17A,AKAP4,AKR1C3,AKR7A2,AKT1S1,AKT2,AKT3,ALDH1L1,ALDH4A1,ALDH8A1,ALDOA,ALOX12B,ANAPC10,ANXA1,AOC…	1047
Hematological System Development and Function,Tissue Morphology	Quantity of mononuclear leukocytes	1.92e-53		1.868	ACKR4,ADA,ADORA2B,AICDA,AKT3,ANXA1,ARHGDIA,ATG16L1,ATXN1,BATF,BAX,BBC3,BCL2A1,BCL2L1,BCL2L11,BCL3,BDNF,BRCC3,BTLA,C1QBP,C5AR1,CAMK2G,CASP3,CASP8,CCL28,CD3E,CD40LG,CD48,CD69,CDK1,CDK6,CDKN1A,CDKN1B,CDKN2A,CDKN2B,CEBPE,CHAF1B,CHST4,CHUK,CISH,CLU,COMT,CSF1,CTSB,CTSD,CTSE,CX3CL1,CXCL13,CXCL14,CXCL16,CXCL6,CXCL8,CXCR2,CXCR5,DDIT3,DFFB,DIABLO,DKK3,DOK2,DUSP10,DUSP5,E2F2,EBI3,EGR2,EGR4,ENTPD7,EOMES,ESR1…	227
Hematological System Development and Function,Lymphoid Tissue Structure and Development,Tissue Morphology	Quantity of lymphocytes	7.87e-53		1.78	ACKR4,ADA,ADORA2B,AICDA,AKT3,ANXA1,ARHGDIA,ATG16L1,ATXN1,BATF,BAX,BBC3,BCL2A1,BCL2L1,BCL2L11,BCL3,BDNF,BTLA,C1QBP,C5AR1,CAMK2G,CASP3,CASP8,CCL28,CD3E,CD40LG,CD48,CD69,CDK6,CDKN1A,CDKN1B,CDKN2A,CDKN2B,CEBPE,CHAF1B,CHST4,CHUK,CISH,COMT,CSF1,CTSB,CTSD,CTSE,CXCL13,CXCL14,CXCL16,CXCL6,CXCR2,CXCR5,DDIT3,DFFB,DIABLO,DKK3,DOK2,DUSP10,DUSP5,E2F2,EBI3,EGR2,EGR4,ENTPD7,EOMES,ESR1,F2RL1,FABP5,FANCC,FASLG,FBX…	220
Cell-To-Cell Signaling and Interaction	Activation of cells	1.03e-52		-0.181	ADA,ADAM12,ADAMTS13,ADORA1,ADORA2B,AGRN,AICDA,ANXA1,APLN,ARRB2,ATP2B2,AZI2,BAX,BCL2A1,BCL2L1,BCL2L11,BCL3,BDNF,BLOC1S3,BTLA,C5AR1,CACNA1B,CASP3,CASP8,CCL18,CCL7,CD163,CD226,CD3E,CD40LG,CD48,CD63,CD69,CDK5R1,CDKN1A,CDKN1B,CDKN2A,CEBPE,CFTR,CHUK,CISH,CLU,CNR1,COL25A1,CREB3L1,CRH,CSF1,CTF1,CTSH,CTSL,CX3CL1,CXCL2,CXCL6,CXCL8,CXCR1,CXCR2,CXCR5,DDIT3,DDIT4,DIABLO,DOT1L,DPP4,EDNRA,EGR2,EPO,ERBB4,F2RL1,F…	262
Cancer,Organismal Injury and Abnormalities	Generation of tumor	2.66e-52		-0.017	AADAC,AARS2,ABCB4,ABCB9,ABLIM2,ABRAXAS1,ACADM,ACADSB,ACKR4,ACO2,ACOX2,ACP3,ACSBG2,ACSF2,ACTC1,ACTL6B,ACVR1,ACVR1B,ADA,ADAM12,ADAMDEC1,ADAMTS13,ADAMTS9,ADCY3,ADCY6,ADCYAP1R1,ADD1,ADD2,ADD3,ADGRA2,ADGRB2,ADGRB3,ADGRD2,ADGRG6,ADHFE1,ADIPOR1,ADIPOR2,ADK,ADM,ADORA1,ADORA2B,AGO3,AGPAT1,AGPAT3,AGPAT4,AGRN,AICDA,AK3,AKAP12,AKAP17A,AKAP4,AKR7A2,AKT2,AKT3,ALDH1L1,ALDH4A1,ALDH8A1,ALDOA,ALOX12B,ANAPC10,ANXA1…	1140
Cellular Development,Cellular Growth and Proliferation,Hematological System Development and Function,Lymphoid Tissue Structure and Development	Proliferation of immune cells	3.33e-52		0.427	ACKR4,ACP3,ADA,ADK,ANXA1,APPL1,ARG2,ARHGDIA,ATF2,AZI2,BATF,BAX,BBC3,BCL2A1,BCL2L1,BCL2L11,BCL3,BMI1,BTG1,BTLA,C1QBP,C5AR1,CASP3,CASP8,CCND2,CD226,CD3E,CD40LG,CD48,CD69,CD99,CDC25A,CDK6,CDKN1A,CDKN1B,CDKN2A,CDKN2B,CHUK,CISH,CLU,CRH,CSF1,CTSD,CX3CL1,CXCL14,CXCL16,CXCL2,CXCL8,DDIT4,DKK3,DLG5,DOK2,DPP4,DUSP10,DUSP5,E2F2,EBI3,EFNB3,EGR2,EGR4,EOMES,EPO,ESR1,EZR,F2RL1,FASLG,FOS,FOXO1,FOXO3,FTH1,GAD2,GNA…	223
Organismal Development	Morphology of body cavity	3.49e-52			ABCB4,ACADM,ACP3,ACTC1,ADA,ADAM12,ADAMTS9,ADCY6,ADD2,ADIPOR1,ADIPOR2,ADK,ADM,ADORA1,ADRB1,AICDA,AKAP12,AKT2,AKT3,ANXA1,APEX1,APLN,APRT,AQP11,AQP7,ARG2,ARHGAP35,ARHGDIA,ARRB2,ATF2,ATXN1,BAX,BBC3,BCAT2,BCL2L1,BCL2L11,BCL3,BDKRB2,BDNF,CACNB1,CACNB4,CAMK2G,CASP2,CASP3,CASP7,CASP8,CAV2,CCL28,CCND2,CCNG1,CD226,CD3E,CD69,CDC42EP3,CDH2,CDK1,CDK12,CDK5,CDK5R1,CDK6,CDKN1A,CDKN1B,CDKN2A,CDKN2B,CEBPE,CFTR,CH…	359
Organismal Injury and Abnormalities	Non-malignant disorder	1.32e-51		-1.071	ACSF2,ACTC1,ACVR1B,ADAM12,ADAMTS9,ADCYAP1R1,ADGRB3,ADK,ADRB1,AGRN,AK2,ALDOA,ANAPC10,ANXA1,AOC3,APEX1,APOBEC3B,ARHGDIA,ARHGEF2,ARID2,ASCL1,ASH2L,ASPH,ATF2,ATG4A,ATP1A2,ATP2B2,ATP2C1,BAX,BBC3,BCL2L1,BCL2L11,BCL3,BDNF,BMP8B,BTG2,CALCR,CAMK2B,CASP3,CASP8,CAV2,CCL18,CCL28,CCNB1,CCNC,CCND2,CD163,CD40LG,CD48,CD69,CDC42EP3,CDH2,CDK1,CDKN1A,CDKN1B,CDKN2A,CDKN2B,CEBPD,CHRNA2,CHUK,CLDN11,CLDN9,CLU,CNOT2,CNR…	381
Gene Expression	Transcription	2.16e-50		0.873	ABLIM2,ACTR3,ACVR1,ACVR1B,ADIPOR2,ADRB1,AGO3,AGRN,AKT2,ALOX12B,APEX1,APLN,ARHGEF2,ARID2,ARRB2,ASCL1,ASH2L,ATF2,ATP2B4,ATP2C1,ATXN1,ATXN3,AZI2,BATF,BCL2L1,BCL3,BDKRB2,BDNF,BEX1,BHLHA15,BHLHE22,BMI1,BTG1,BTG2,C1QBP,CALCR,CAMKK2,CASP8,CBX3,CCNB1,CD3E,CD40LG,CDK1,CDK12,CDK5,CDK5R1,CDK6,CDK8,CDKN1A,CDKN1B,CDKN1C,CDKN2A,CDKN2B,CDX4,CEBPD,CEBPE,CHST1,CHUK,CIART,CISH,CLU,CNOT2,CNOT7,COL4A2,CREB3L1,CREBZF…	400
Molecular Transport	Transport of molecule	2.39e-50		0.811	ABCB4,ABCB9,ADA,ADD2,ADIPOR2,ADM,ADORA1,ADORA2B,AKT2,AKT3,ANXA1,AOC3,AP3B2,APLN,APOA5,APPL1,APPL2,AQP11,AQP2,AQP3,AQP5,AQP7,ATF2,ATP1A2,ATP1B2,ATP2B2,ATP2B4,ATP2C1,ATP6V0C,ATP6V0E2,ATP6V1G1,ATP6V1G3,BCL2L11,BCL3,BDKRB2,BDNF,BHLHA15,CACNA1B,CACNB1,CACNB4,CACNG1,CAMK2A,CAMK2B,CAMK2G,CASP3,CDK1,CDK16,CDK5,CDK5R1,CDKN1A,CDKN1B,CDKN2A,CFTR,CHP1,CHUK,CLCN3,CLU,CNGB3,CNR1,CPLX1,CPLX3,CPT1A,CPT2,CREB3L1,…	339
Cellular Development,Cellular Growth and Proliferation,Hematological System Development and Function,Lymphoid Tissue Structure and Development	Proliferation of mononuclear leukocytes	2.69e-50		0.314	ACKR4,ACP3,ADA,ADK,ANXA1,APPL1,ARG2,ARHGDIA,ATF2,BATF,BAX,BBC3,BCL2A1,BCL2L1,BCL2L11,BCL3,BMI1,BTLA,C1QBP,C5AR1,CASP3,CASP8,CCND2,CD226,CD3E,CD40LG,CD48,CD69,CD99,CDC25A,CDK6,CDKN1A,CDKN1B,CDKN2A,CDKN2B,CHUK,CISH,CRH,CSF1,CTSD,CXCL14,CXCL2,CXCL8,DDIT4,DKK3,DLG5,DOK2,DPP4,DUSP10,DUSP5,E2F2,EBI3,EFNB3,EGR2,EGR4,EOMES,EPO,ESR1,EZR,F2RL1,FASLG,FOS,FOXO1,FOXO3,FTH1,GAD2,GNA13,GNAI2,GPR183,HLA-DMB,HLA-…	212
Cellular Growth and Proliferation,Lymphoid Tissue Structure and Development	Proliferation of lymphatic system cells	3.78e-50		0.269	ACKR4,ACP3,ADA,ADK,ANXA1,APPL1,ARG2,ARHGDIA,ATF2,BATF,BAX,BBC3,BCL2A1,BCL2L1,BCL2L11,BCL3,BMI1,BTLA,C1QBP,C5AR1,CASP3,CASP8,CCNB1,CCND2,CD226,CD3E,CD40LG,CD48,CD69,CD99,CDC25A,CDK6,CDKN1A,CDKN1B,CDKN2A,CDKN2B,CHUK,CISH,CRH,CSF1,CTSD,CXCL14,CXCL8,DDIT4,DHFR,DKK3,DLG5,DOK2,DPP4,DUSP10,DUSP5,E2F2,EBI3,EFNB3,EGR2,EGR4,EOMES,EPO,ESR1,EZR,F2RL1,FASLG,FOS,FOXO1,FOXO3,FTH1,GAD2,GNA13,GNAI2,GPR183,HLA-DMB…	219
Embryonic Development,Organismal Development	Development of body trunk	3.79e-50		1.085	ACADM,ACTC1,ACVR1,ADA,ADAMTS9,ADM,AGRN,AKAP12,AKT2,ANXA1,APLN,APRT,AQP11,ARHGAP35,ARID2,ARRB2,ASCL1,ATF2,ATP2B2,ATXN1,BAX,BBC3,BCL2L1,BCL2L11,BCL3,BDKRB2,BDNF,CACNB4,CASP3,CASP7,CASP8,CAV2,CCNB1,CCND2,CD3E,CDC25A,CDK1,CDKN1A,CDKN1B,CDKN2A,CDKN2B,CDO1,CEBPD,CER1,CFTR,CHUK,CISH,CLU,CNMD,CRH,CRHR1,CRK,CRKL,CSF1,CTBP1,CTSH,CX3CL1,CXADR,CXCL13,CXCL14,CXCR2,CXCR5,CYCS,DIRAS3,DKK3,DOK7,DPPA4,DSC2,DVL3,D…	286
Cellular Development,Cellular Growth and Proliferation,Hematological System Development and Function,Lymphoid Tissue Structure and Development	Proliferation of lymphocytes	1.16e-49		0.222	ACKR4,ACP3,ADA,ADK,ANXA1,APPL1,ARG2,ARHGDIA,ATF2,BATF,BAX,BBC3,BCL2A1,BCL2L1,BCL2L11,BCL3,BMI1,BTLA,C1QBP,C5AR1,CASP3,CASP8,CCND2,CD226,CD3E,CD40LG,CD48,CD69,CD99,CDC25A,CDK6,CDKN1A,CDKN1B,CDKN2A,CDKN2B,CHUK,CISH,CRH,CTSD,CXCL14,CXCL8,DDIT4,DKK3,DLG5,DOK2,DPP4,DUSP10,DUSP5,E2F2,EBI3,EFNB3,EGR2,EGR4,EOMES,EPO,ESR1,EZR,F2RL1,FASLG,FOS,FOXO1,FOXO3,FTH1,GAD2,GNA13,GNAI2,GPR183,HLA-DMB,HLA-DPB1,HLA-E,…	209
Cancer,Organismal Injury and Abnormalities	Advanced malignant tumor	1.51e-49		1.473	ABRAXAS1,ADAM12,ADM,ADORA1,ADORA2B,AGRN,AKAP12,AKR1C3,AKT2,AKT3,ANXA1,AOC3,AQP7,ARID2,ARRB2,ASH2L,ATP2C1,BBC3,BCL2L1,BCL2L11,BEX1,BMI1,BTG1,C1QBP,C5AR1,CASP3,CASP8,CBR1,CCL7,CCND2,CD226,CD48,CD99,CDA,CDC25A,CDH2,CDK12,CDK5,CDK6,CDK8,CDKN1A,CDKN1B,CDKN2A,CEBPD,CHUK,CLCN3,CLU,CNN1,COL4A2,COLEC12,COPB1,CSF1,CSTB,CTSB,CTSH,CTTN,CXCL13,CXCL2,CXCL6,CXCL8,CXCR2,CYP3A5,DHFR,DIRAS3,DNAJB2,DOT1L,DPH6,DPP4,…	293
Cellular Movement	Invasion of cells	2.16e-49		1.555	ACVR1,ADAM12,ADCY3,ADM,AKAP12,AKT1S1,AKT2,AKT3,ALDOA,ANXA1,APEX1,ARHGAP24,ARHGDIA,ARID2,ARTN,ASH2L,ASPH,ATP6V0C,BAX,BBC3,BCL2L1,BDNF,BTG2,C1QBP,CAMK2G,CASP3,CBX3,CCL7,CCNB1,CD226,CD40LG,CD99,CDH2,CDK1,CDK5,CDK5R1,CDKN1A,CDKN1B,CDKN2A,CEBPD,CEMIP2,CHUK,CLU,CNR1,COPB1,CREB3L1,CRK,CRKL,CSF1,CTBP1,CTSB,CTSD,CTSH,CTSL,CTTN,CXCL11,CXCL14,CXCL2,CXCL6,CXCL8,CXCR2,CYP2J2,DIAPH2,DIRAS3,DKK3,DOK2,DPP4,DSE,D…	296
Cardiovascular System Development and Function,Organismal Development	Vasculogenesis	3.12e-49		1.721	ACVR1,ADA,ADAMTS9,ADCY6,ADGRA2,ADIPOR2,ADM,ADORA2B,AKT3,ANXA1,APLN,ARHGAP24,ARHGDIA,ARHGEF15,ARID2,ATXN1,BDKRB2,BDNF,C5AR1,CAMK2A,CAMK2G,CASP3,CAV2,CCL7,CD3E,CD40LG,CD63,CDH2,CDK6,CDKN1A,CDKN1B,CDKN1C,CDKN2A,CDKN2B,CEBPD,CNMD,CNR1,COL4A2,CRHR2,CRKL,CSF1,CTF1,CTSB,CX3CL1,CXCL14,CXCL2,CXCL8,CXCR2,CXCR5,CYCS,CYP2C9,DDIT3,DYNC2H1,E2F2,ECE1,EDNRA,EGR2,EMP1,EPO,ESR1,ESRRA,F2RL1,FBXW7,FGF7,FNIP1,FOS,FOX…	226
Cancer,Organismal Injury and Abnormalities	Malignant genitourinary solid tumor	4.62e-49		0.255	AADAC,AARS2,ABCB4,ABCB9,ABLIM2,ABRAXAS1,ACADM,ACADSB,ACKR4,ACOX2,ACP3,ACSBG2,ACSF2,ACTC1,ACTL6B,ACTR3,ACVR1,ACVR1B,ADA,ADAM12,ADAMDEC1,ADAMTS13,ADAMTS9,ADCY3,ADCY6,ADCYAP1R1,ADD1,ADD2,ADD3,ADGRA2,ADGRB2,ADGRB3,ADGRD2,ADGRG6,ADIPOR2,ADK,ADM,ADORA1,ADORA2B,ADRB1,AGO3,AGPAT4,AGRN,AICDA,AK3,AKAP12,AKAP17A,AKAP4,AKR1C3,AKR7A2,AKT1S1,AKT2,AKT3,ALDH1L1,ALDH4A1,ALDH8A1,ALDOA,ALOX12B,ANXA1,AOC3,AP3B2,APEX…	1025
Embryonic Development,Organismal Development	Development of head	1.26e-48		0.091	ACVR1,ADAMTS9,ADCY3,ADCYAP1R1,ADGRA2,ADIPOR1,AGPAT3,AKT3,APLN,APPL2,AQP5,ARHGAP35,ASCL1,ASPH,ATF2,ATG16L1,ATP1A2,ATP1B2,ATP2B2,ATXN1,BAX,BCL2L1,BCL2L11,BDNF,BHLHE22,BLOC1S3,BTG2,C5AR1,CAMKK2,CASP2,CASP3,CCND2,CD3E,CDH2,CDK5,CDK5R1,CDK6,CDKN1A,CDKN1B,CDKN2A,CEBPD,CFTR,CHUK,CLCN3,CLU,CNR1,CPLX3,CRB1,CRK,CRKL,CSF1,CSTB,CTSD,CX3CL1,CXADR,CXCL14,CXCL8,CYP2J2,DAB1,DCX,DDIT3,DDIT4,DIO2,DLG5,DNAJC30,DVL3…	261
Cancer,Gastrointestinal Disease,Organismal Injury and Abnormalities	Digestive organ tumor	1.79e-48		-0.22	AADAC,AARS2,ABCB4,ABCB9,ABLIM2,ABRAXAS1,ACADM,ACADSB,ACKR4,ACO2,ACOX2,ACSBG2,ACSF2,ACTC1,ACTL6B,ACTR3,ACVR1,ACVR1B,ADA,ADAM12,ADAMDEC1,ADAMTS13,ADAMTS9,ADCY3,ADCY6,ADCYAP1R1,ADD1,ADD2,ADD3,ADGRA2,ADGRB2,ADGRB3,ADGRD2,ADGRG6,ADHFE1,ADIPOR1,ADIPOR2,ADK,ADM,ADORA1,ADRB1,AGO3,AGPAT1,AGPAT4,AGRN,AICDA,AK2,AK3,AKAP12,AKAP17A,AKR1C3,AKR7A2,AKT1S1,AKT2,AKT3,ALDH1L1,ALDH4A1,ALDH8A1,ALDOA,ALOX12B,ANAPC10,A…	1181
Cancer,Organismal Injury and Abnormalities	Metastasis	4.2e-48		1.496	ABRAXAS1,ADAM12,ADM,ADORA1,ADORA2B,AGRN,AKAP12,AKR1C3,AKT2,AKT3,ANXA1,AOC3,AQP7,ARID2,ARRB2,ASH2L,ATP2C1,BBC3,BCL2L1,BCL2L11,BEX1,BMI1,C1QBP,C5AR1,CASP3,CASP8,CBR1,CCL7,CCND2,CD226,CD48,CD99,CDA,CDC25A,CDH2,CDK12,CDK5,CDK6,CDK8,CDKN1A,CDKN1B,CDKN2A,CEBPD,CHUK,CLCN3,CLU,CNN1,COL4A2,COLEC12,COPB1,CSF1,CSTB,CTSB,CTSH,CTTN,CXCL13,CXCL2,CXCL6,CXCL8,CXCR2,CYP3A5,DHFR,DNAJB2,DOT1L,DPH6,DUSP4,DYNLRB1,EBI…	276
Gene Expression	Transcription of RNA	5.65e-48		0.576	ABLIM2,ACTR3,ACVR1,ACVR1B,ADRB1,AGRN,AKT2,APEX1,ARHGEF2,ARID2,ARRB2,ASCL1,ASH2L,ATF2,ATP2B4,ATP2C1,ATXN1,ATXN3,AZI2,BATF,BCL2L1,BCL3,BDKRB2,BDNF,BEX1,BHLHA15,BHLHE22,BMI1,BTG1,BTG2,C1QBP,CAMKK2,CASP8,CBX3,CD3E,CD40LG,CDK1,CDK12,CDK5,CDK5R1,CDK6,CDK8,CDKN1A,CDKN1B,CDKN1C,CDKN2A,CDKN2B,CDX4,CEBPD,CEBPE,CHUK,CIART,CISH,CNOT2,CNOT7,COL4A2,CREB3L1,CREBZF,CRK,CSF1,CTBP1,CX3CL1,CYP24A1,DCAF6,DCX,DDIT3,D…	348
Cell Death and Survival,Organismal Injury and Abnormalities	Cell death of blood cells	1.19e-46		0.018	ADA,ADRB1,AGRN,AICDA,AKT2,ANXA1,ATF2,BAG2,BAX,BBC3,BCL2A1,BCL2L1,BCL2L11,BCL3,BMI1,BTG1,BTLA,CAMK2G,CASP2,CASP3,CASP7,CASP8,CCNB1,CCND2,CD226,CD3E,CD40LG,CD48,CD69,CD99,CDK1,CDK6,CDKN1A,CDKN1B,CDKN2A,CFTR,CHUK,CISH,CLU,CNR1,COMT,CRKL,CSF1,CTSB,CTSD,CX3CL1,CXCL2,CXCL8,CXCR1,CXCR2,DDIT3,DDIT4,DFFA,DFFB,DIABLO,DKK3,DOT1L,DUSP4,DUSP5,E2F2,EOMES,EPO,EZR,FANCC,FASLG,FBXW7,FCER1A,FCGR1A,FNIP1,FOS,FOXO1,…	193
Cell Cycle,Gene Expression	Binding of DNA	1.2e-46		-0.156	ADCY6,ADIPOR1,AKT2,APEX1,ASCL1,BCAT2,BCL3,BTG2,CD3E,CD40LG,CD99,CDH2,CDK1,CDKN1A,CDKN2A,CEBPD,CEBPE,CHUK,CISH,CLU,CRH,CTSB,CXCL8,CYP2C9,DDIT3,DDIT4,DIRAS3,EGR2,EPO,ERBB4,ESR1,ESRRA,ETV3,FASLG,FOS,FOSB,FOXO1,FOXO3,FZD6,GCG,GPX1,HBEGF,HDAC8,HIPK2,HOXA10,HP,ID1,IFNA2,IFNG,IGF1,IL12B,IL1A,IL2,IL24,IL4,IL6,IL7,INS,IRF1,ISL1,ITGA5,JAK2,JUNB,KAT2B,KDR,KITLG,KLF1,LALBA,LCK,LEP,LMNA,LOX,LYN,MAP2K1,MAPK14,…	155
Cell Death and Survival,Organismal Injury and Abnormalities	Cell death of immune cells	2.12e-46		0.076	ADA,ADRB1,AICDA,AKT2,ANXA1,BAG2,BAX,BBC3,BCL2A1,BCL2L1,BCL2L11,BCL3,BMI1,BTG1,BTLA,CAMK2G,CASP2,CASP3,CASP7,CASP8,CCNB1,CCND2,CD226,CD3E,CD40LG,CD48,CD69,CD99,CDK1,CDKN1A,CDKN1B,CDKN2A,CFTR,CHUK,CISH,CLU,CNR1,COMT,CRKL,CSF1,CTSB,CTSD,CX3CL1,CXCL2,CXCL8,CXCR1,CXCR2,DDIT3,DDIT4,DFFA,DFFB,DIABLO,DKK3,DUSP4,DUSP5,E2F2,EOMES,EPO,EZR,FANCC,FASLG,FBXW7,FCER1A,FCGR1A,FNIP1,FOS,FOXO1,FOXO3,FTH1,G6PC3,GLS,…	185
Immunological Disease,Inflammatory Disease,Organismal Injury and Abnormalities	Immune mediated inflammatory disease	2.34e-46		-0.999	ABCB4,ACADM,ACKR4,ACO2,ACOX2,ADA,ADAM12,ADAMDEC1,ADD2,ADGRG6,ADHFE1,ADIPOR1,ADM,ADRB1,AK2,AKT2,ALDOA,ANXA1,ARRB2,ATP2B2,ATP2C1,ATXN1,BATF,BAX,BCL2A1,BCL2L1,BCL2L11,BCL3,BDNF,BMI1,C5AR1,CACNG1,CAMK2B,CASC3,CASP3,CASP8,CBR1,CCL18,CCL7,CCNB1,CD226,CD40LG,CD69,CDA,CDC25A,CDK5R1,CDK6,CDKN1A,CDKN1B,CDKN2B,CLU,COL4A2,CPA3,CPT1A,CRB1,CSF1,CTF1,CTSB,CTSC,CTSL,CTSW,CX3CL1,CXCL11,CXCL13,CXCL14,CXCL16,CXCL2,…	303
Inflammatory Response,Organismal Injury and Abnormalities	Inflammation of absolute anatomical region	2.49e-46		-1.35	ABCB4,ACKR4,ACO2,ADA,ADAMDEC1,ADAMTS13,ADD2,ADIPOR2,ADK,ADM,ADORA1,ADORA2B,ADRB1,AKAP12,AKT2,ALDOA,ANXA1,APRT,ARHGAP10,ARHGDIA,ARRB2,ATG16L1,ATXN1,BATF,BAX,BBC3,BCL2L1,BCL2L11,BCL3,BDKRB2,BDNF,BMI1,BTLA,C5AR1,CAMK2G,CASP2,CASP3,CASP7,CASP8,CCL18,CCL28,CCL7,CD40LG,CD48,CD69,CD99,CDC42EP3,CDK5R1,CDKN1A,CDKN2A,CEBPE,CFTR,CHRNA2,CHUK,CISH,CLU,CNR1,CRH,CRHR2,CSF1,CTSB,CTSD,CTSL,CTTN,CX3CL1,CXCL11,CXCL…	294
Embryonic Development,Organismal Development	Development of body axis	3.63e-46		0.091	ACVR1,ADAMTS9,ADCY3,ADCYAP1R1,ADGRA2,ADIPOR1,AGPAT3,AKT3,APLN,APPL2,AQP5,ARHGAP35,ASCL1,ASPH,ATF2,ATG16L1,ATP1A2,ATP1B2,ATP2B2,ATXN1,BAX,BCL2L1,BCL2L11,BDNF,BHLHE22,BLOC1S3,BTG2,C5AR1,CAMKK2,CASP2,CASP3,CCND2,CD3E,CDH2,CDK5,CDK5R1,CDK6,CDKN1A,CDKN1B,CDKN2A,CDX4,CEBPD,CER1,CFTR,CHUK,CLCN3,CLU,CNR1,CPLX3,CRB1,CRK,CRKL,CSF1,CSTB,CTSD,CX3CL1,CXADR,CXCL14,CXCL8,CYP2J2,DAB1,DCX,DDIT3,DDIT4,DIO2,DLG5,DN…	266
Cell-To-Cell Signaling and Interaction,Hematological System Development and Function	Activation of blood cells	1.04e-45		0.212	ADA,ADAMTS13,ADORA1,ADORA2B,AGRN,AICDA,ANXA1,APLN,ARRB2,AZI2,BAX,BCL2L1,BCL2L11,BCL3,BDNF,BLOC1S3,BTLA,C5AR1,CASP8,CCL7,CD163,CD226,CD3E,CD40LG,CD48,CD63,CD69,CDK5R1,CDKN1A,CDKN1B,CEBPE,CFTR,CHUK,CISH,CLU,CNR1,CRH,CSF1,CTF1,CTSH,CTSL,CX3CL1,CXCL6,CXCL8,CXCR2,CXCR5,DDIT3,DIABLO,DPP4,EGR2,EPO,F2RL1,F2RL3,FASLG,FCER1A,FCGR1A,FOS,FOXO1,FOXO3,FZD6,GAD2,GDNF,GJB6,GNA13,GNAI2,GNAQ,GPR34,GRIA1,GRK2,HLA-D…	208
Cell Cycle	Interaction of DNA	1.06e-45		-0.059	ADCY6,ADIPOR1,AKT2,APEX1,ASCL1,BCAT2,BCL3,BTG2,CD3E,CD40LG,CD99,CDH2,CDK1,CDKN1A,CDKN2A,CEBPD,CEBPE,CHUK,CISH,CLU,CRH,CTSB,CXCL8,CYP2C9,DDIT3,DDIT4,DIRAS3,EGR2,EPO,ERBB4,ESR1,ESRRA,ETV3,FANCC,FASLG,FOS,FOSB,FOXO1,FOXO3,FZD6,GCG,GPX1,HBEGF,HDAC8,HIPK2,HOXA10,HP,ID1,IFNA2,IFNG,IGF1,IL12B,IL1A,IL2,IL24,IL4,IL6,IL7,INS,IRF1,ISL1,ITGA5,JAK2,JUNB,KAT2B,KDR,KITLG,KLF1,LALBA,LCK,LEP,LMNA,LOX,LYN,MAP2K1,M…	156
Cancer,Gastrointestinal Disease,Organismal Injury and Abnormalities	Digestive system cancer	1.39e-45		-0.191	AADAC,AARS2,ABCB4,ABCB9,ABLIM2,ABRAXAS1,ACADM,ACADSB,ACKR4,ACO2,ACOX2,ACSBG2,ACSF2,ACTC1,ACTL6B,ACTR3,ACVR1,ACVR1B,ADA,ADAM12,ADAMDEC1,ADAMTS13,ADAMTS9,ADCY3,ADCY6,ADCYAP1R1,ADD1,ADD2,ADD3,ADGRA2,ADGRB2,ADGRB3,ADGRD2,ADGRG6,ADHFE1,ADIPOR1,ADIPOR2,ADK,ADM,ADORA1,ADRB1,AGO3,AGPAT1,AGPAT4,AGRN,AICDA,AK2,AK3,AKAP12,AKAP17A,AKR1C3,AKR7A2,AKT1S1,AKT2,AKT3,ALDH1L1,ALDH4A1,ALDH8A1,ALDOA,ALOX12B,ANAPC10,A…	1163
Cancer,Organismal Injury and Abnormalities	Invasive tumor	4.53e-45		1.368	ABRAXAS1,ADAM12,ADAMTS9,ADM,ADORA1,ADORA2B,AGRN,AKAP12,AKR1C3,AKT2,AKT3,ANXA1,AOC3,AQP7,ARHGEF2,ARID2,ARRB2,ASH2L,ATP2B2,ATP2C1,BAX,BBC3,BCL2L1,BCL2L11,BDKRB2,BEX1,BMI1,C1QBP,C5AR1,CASP2,CASP3,CASP8,CBR1,CCL7,CCND2,CD226,CD48,CD99,CDA,CDC25A,CDC42EP3,CDH2,CDK1,CDK12,CDK5,CDK6,CDK8,CDKN1A,CDKN1B,CDKN2A,CDKN2B,CEBPD,CHUK,CLCN3,CLU,CNN1,COL4A2,COLEC12,COPB1,CSF1,CSTB,CTSB,CTSH,CTTN,CXCL13,CXCL14,CXC…	318
Cell Death and Survival	Cell viability of tumor cell lines	5.98e-45		1.597	AARS1,ADIPOR1,ADK,AK3,AKT2,AKT3,ALDOA,APEX1,AQP3,AQP7,ARID2,ARTN,ATF2,ATP1A2,ATP2C1,BAX,BCL2A1,BCL2L1,BCL2L11,BDNF,BMI1,BTG2,CAMK2B,CAMKK2,CASP2,CASP3,CASP8,CBR1,CCL18,CCNB1,CCND2,CCNG1,CD3E,CD40LG,CDH2,CDK12,CDK6,CDK8,CDKN1A,CDKN1B,CDKN1C,CDKN2A,CEBPD,CLU,CRH,CRK,CRKL,CTBP1,CTSD,CTTN,CXCL2,CXCL8,CYP3A5,DIABLO,DOK2,DPP4,DPP9,DUSP10,DUSP2,DUSP5,DYRK1B,EEF2,EPO,ERBB4,EREG,ESR1,ESRRA,FANCC,FASLG,FOS…	254
Organismal Development	Abnormal morphology of body cavity	7.21e-45			ABCB4,ACADM,ACP3,ACTC1,ADA,ADAM12,ADAMTS9,ADCY6,ADD2,ADK,ADM,ADORA1,ADRB1,AKAP12,AKT2,APEX1,APLN,APRT,AQP11,ARHGAP35,ARHGDIA,ARRB2,ATF2,ATXN1,BAX,BBC3,BCAT2,BCL2L1,BCL2L11,BCL3,BDKRB2,BDNF,CACNB1,CACNB4,CAMK2G,CASP2,CASP3,CASP7,CASP8,CAV2,CCL28,CCND2,CCNG1,CD3E,CD69,CDC42EP3,CDH2,CDK12,CDK5R1,CDK6,CDKN1A,CDKN1B,CDKN2A,CDKN2B,CFTR,CHUK,CLCN3,CLDN15,CLU,COMT,CPT1A,CPT2,CRH,CRHR1,CRK,CRKL,CSF1,CTF1,…	314
Cellular Development,Cellular Growth and Proliferation,Hematological System Development and Function,Hematopoiesis,Lymphoid Tissue Structure and Development,Tissue Development	Leukopoiesis	9.8e-45		1.758	ACVR1B,ADA,ADAM12,ADM,ADORA1,ADORA2B,AKT2,ANXA1,ATF2,AZI2,BATF,BAX,BBC3,BCL2A1,BCL2L1,BCL2L11,BCL3,BDNF,C5AR1,CASP8,CCND2,CD226,CD3E,CD40LG,CD69,CDA,CDK6,CDKN1A,CDKN1B,CDKN2A,CDKN2B,CDX4,CEBPE,CHAF1B,CHUK,CISH,CPT1A,CRK,CSF1,CXCL11,CXCL8,CXCR1,CXCR2,CXCR5,DFFB,DNAJB9,DOK2,DPP4,DUSP10,DUSP5,E2F2,EGR2,EIF4G2,EMP1,EOMES,EPO,ESR1,EZR,FANCC,FASLG,FCGR1A,FNIP1,FOS,FOXO1,FOXO3,FST,FTH1,FURIN,GPR183,GRB2…	218
Cancer,Organismal Injury and Abnormalities	Cancer of secretory structure	1.79e-44		1.561	AADAC,AARS2,ABCB4,ABCB9,ABLIM2,ABRAXAS1,ACADM,ACADSB,ACO2,ACOX2,ACP3,ACSBG2,ACSF2,ACTC1,ACTR3,ACVR1,ACVR1B,ADA,ADAM12,ADAMDEC1,ADAMTS13,ADAMTS9,ADCY3,ADCY6,ADCYAP1R1,ADD1,ADD2,ADD3,ADGRA2,ADGRB2,ADGRB3,ADGRD2,ADGRG6,ADHFE1,ADIPOR1,ADIPOR2,ADORA2B,ADRB1,AGO3,AGPAT1,AGPAT3,AGPAT4,AGRN,AICDA,AK2,AK3,AKAP12,AKAP17A,AKR1C3,AKR7A2,AKT1S1,AKT2,AKT3,ALDH1L1,ALDH4A1,ALDOA,ALOX12B,ANAPC10,ANXA1,AOC3,AP3B2,…	1106
Cell Death and Survival,Organismal Injury and Abnormalities	Necrosis of epithelial tissue	2.22e-44		-1.533	ADA,ADM,ADORA1,APLN,APOBEC3B,ARG2,ARRB2,ATF2,ATP2B2,ATXN3,BAX,BBC3,BCL2A1,BCL2L1,BCL2L11,BDNF,CALCR,CASP12,CASP2,CASP3,CASP7,CASP8,CD40LG,CDH2,CDK6,CDKN1A,CDKN1B,CDKN2A,CEBPD,CHUK,CLU,COL4A2,CTSB,CXCL8,CYCS,DAP3,DDIT3,DFFA,DYNLL1,EMP1,EPO,ESR1,F2RL1,FAP,FASLG,FBXW7,FGF7,FOS,FOXO1,FOXO3,GATA6,GBP5,GLIS2,GOT2,GPR34,GPX1,GRIN2B,GRK2,GSDMD,H2AX,HAND2,HIPK2,HK1,ID1,IFNG,IGF1,IGFBP5,IL2,IL24,IL4,IL6,IR…	180
Cancer,Organismal Injury and Abnormalities	Growth of tumor	2.24e-44		1.371	ACKR4,ACO2,ACVR1B,ADCYAP1R1,ADGRG6,ADM,AICDA,AKR1C3,AKT2,AKT3,ANXA1,AOC3,APLN,AQP7,ARHGEF2,ARID2,ARRB2,ARTN,ASPH,ATF2,BBC3,BCL2L1,BDKRB2,BDNF,BMI1,BTG2,C1QBP,C5AR1,CACYBP,CASP2,CASP3,CBX3,CCL18,CD226,CD40LG,CDH2,CDK1,CDK5,CDK6,CDKN1A,CDKN1B,CDKN1C,CDKN2A,CDKN2B,CDO1,CEBPD,CHUK,CLU,CNR1,COPZ1,CRKL,CSF1,CTF1,CTSB,CTTN,CXCL11,CXCL14,CXCL16,CXCL8,CXCR2,CYP3A5,DDIT3,DPP4,DSC2,DYRK1B,EIF3I,ENSA,ESR1,EZ…	275
Inflammatory Response	Inflammatory response	1.4e-43		-0.437	ADA,ADAMTS13,ADM,ADORA1,ADORA2B,ANXA1,AOC3,BCL2A1,BCL2L11,BDNF,C1QBP,C5AR1,CASP3,CASP8,CCL18,CCL28,CCL7,CD163,CD226,CD40LG,CD63,CD69,CDK19,CDK5R1,CDKN1A,CDO1,CEBPD,CEBPE,CFTR,CHUK,CLU,CRH,CSF1,CTF1,CTSB,CTSE,CX3CL1,CXADR,CXCL11,CXCL13,CXCL14,CXCL16,CXCL2,CXCL6,CXCL8,CXCR1,CXCR2,CXCR5,DDIT3,DPP4,E2F2,EDNRA,EPO,ESR1,ESRRA,F2RL1,FASLG,FCGR1A,FOS,FOXO3,G6PC3,GDNF,GJB6,GNA11,GNA13,GNAI2,GPR15LG,GPR183…	213
Cancer,Organismal Injury and Abnormalities	Incidence of tumor	2.62e-43		-0.141	AADAC,AARS2,ABCB4,ABCB9,ABLIM2,ABRAXAS1,ACADM,ACADSB,ACKR4,ACO2,ACOX2,ACP3,ACSBG2,ACSF2,ACTC1,ACTL6B,ACTR3,ACVR1,ACVR1B,ADA,ADAM12,ADAMDEC1,ADAMTS9,ADCY3,ADCY6,ADCYAP1R1,ADD1,ADD2,ADD3,ADGRA2,ADGRB2,ADGRB3,ADGRD2,ADGRG6,ADHFE1,ADIPOR1,ADIPOR2,ADK,ADM,ADORA1,ADORA2B,AGO3,AGPAT1,AGPAT4,AGRN,AICDA,AK2,AK3,AKAP12,AKAP17A,AKR7A2,AKT2,AKT3,ALDH1L1,ALDH4A1,ALDH8A1,ALDOA,ALOX12B,ANAPC10,ANXA1,AOC3,AP3B2,…	1049
Cellular Movement	Cell movement of tumor cell lines	3.91e-43	Increased	2.339	ACKR4,ACVR1,ADAM12,AKAP12,AKT1S1,AKT2,AKT3,ALDOA,ANXA1,APPL1,AQP5,ARHGAP24,ARHGAP35,ARID2,ARRB2,ASCL1,ASH2L,ASPH,ATF2,ATG9A,BCL2L1,BCL3,BDKRB2,BDNF,BMI1,C1QBP,CAMKK2,CASP8,CCL18,CCL7,CD69,CD99,CDH2,CDK1,CDK5,CDKN1A,CDKN1B,CDKN2A,CEBPD,CEMIP2,CLCN3,CLTC,CLU,CNN1,CREB3L1,CRK,CRKL,CSF1,CTBP1,CTSB,CTSH,CTSL,CTTN,CX3CL1,CXCL11,CXCL13,CXCL14,CXCL2,CXCL8,CXCR1,CXCR2,CXCR5,CYP2J2,DAB1,DIAPH2,DKK3,DPP4,DS…	286
Cellular Development,Cellular Growth and Proliferation,Hematological System Development and Function,Lymphoid Tissue Structure and Development	Cell proliferation of T lymphocytes	4.98e-43		-0.046	ACKR4,ACP3,ADK,ANXA1,APPL1,ARG2,ARHGDIA,ATF2,BATF,BAX,BBC3,BCL2L1,BCL2L11,BMI1,BTLA,C1QBP,C5AR1,CASP3,CASP8,CD226,CD3E,CD40LG,CD48,CD69,CD99,CDC25A,CDK6,CDKN1A,CDKN1B,CDKN2A,CHUK,CISH,CRH,CTSD,CXCL14,CXCL8,DDIT4,DLG5,DOK2,DPP4,DUSP10,DUSP5,E2F2,EBI3,EFNB3,EGR2,EGR4,EOMES,EPO,ESR1,F2RL1,FASLG,FOS,FOXO1,FOXO3,GAD2,GNA13,GNAI2,HLA-DMB,HLA-DPB1,HLA-E,HLA-G,HOXA10,HSPA8,HTR1A,ICOS,IFNA2,IFNG,IGF1,IL12…	174
Connective Tissue Development and Function,Tissue Development	Growth of connective tissue	8.48e-43		1.582	ADIPOR1,ADM,AKAP12,AKT2,AKT3,ANXA1,APLN,ATF2,BABAM2,BATF,BAX,BCL2L1,BDNF,BMI1,CASC3,CASP8,CCNB1,CCND2,CCNG1,CCNG2,CD40LG,CD48,CDK1,CDK6,CDKN1A,CDKN1B,CDKN2A,CDKN2B,CFTR,CHUK,CNOT7,CNR1,CREB3L1,CRK,CRKL,CSF1,CTF1,CTSB,CTSD,CXCL8,CXCR2,DKK3,DPP4,DUSP4,EDNRA,EPO,ERBB4,EREG,ESR1,F2RL1,FBXW7,FGF7,FOS,FOSB,FOXC2,FOXO1,FRMD6,FRS2,FST,FTH1,GGCT,GNAI2,GNAQ,GNPNAT1,GPR15LG,GPX1,GRB2,GRK2,HBEGF,HOXA10,HTR1A…	183
Hematological System Development and Function,Lymphoid Tissue Structure and Development,Tissue Morphology	Quantity of T lymphocytes	1.31e-42		1.181	ACKR4,ADA,ADORA2B,AKT3,ANXA1,ARHGDIA,ATG16L1,ATXN1,BATF,BAX,BBC3,BCL2A1,BCL2L1,BCL2L11,BCL3,BDNF,BTLA,C1QBP,C5AR1,CAMK2G,CASP3,CASP8,CD3E,CD40LG,CD48,CD69,CDK6,CDKN1A,CDKN1B,CDKN2A,CHAF1B,CHST4,CHUK,CISH,CSF1,CTSD,CTSE,CXCL14,CXCL16,CXCR2,DDIT3,DFFB,DIABLO,DUSP10,DUSP5,E2F2,EBI3,EGR2,EGR4,ENTPD7,EOMES,ESR1,FABP5,FASLG,FGF7,FOS,FOSB,FOXO1,FOXO3,GAD2,GNAI2,GRK6,H2AX,HBEGF,HLA-G,ICOS,ID1,IFNG,IGF1,I…	169
Neurological Disease,Organismal Injury and Abnormalities	Motor dysfunction or movement disorder	2.09e-42	Decreased	-2.25	ABLIM2,ACADM,ACTL6B,ADD3,ADORA1,ADORA2B,ADRB1,AGRN,ARPP19,ARRB2,ASCL1,ATP1A2,ATP1B2,ATP2B2,ATP5F1C,ATP5F1E,ATXN1,ATXN3,BAX,BCL2L1,BDNF,BHLHE22,CACNA1B,CACNB1,CACNB4,CACNG2,CACNG7,CAMK2A,CAMK2B,CAMKK2,CASP2,CASP3,CASP7,CASP8,CD48,CDH2,CDK5,CDK5R1,CDKN1A,CDKN1B,CDKN1C,CDO1,CFTR,CHAF1B,CHP1,CHRNA2,CLCN3,CLDN11,CLU,CNR1,COMT,COX7A2L,COX7B,COX7C,CPLX1,CRB1,CREB3L1,CSF1,CSTB,CTBP1,CTSB,CTSD,CX3CL1,CYCS…	284
Metabolic Disease,Organismal Injury and Abnormalities	Glucose metabolism disorder	2.17e-42		-0.022	AADAC,ACADSB,ACSF2,ADAMTS9,ADCY3,ADCYAP1R1,ADIPOR1,ADIPOR2,ADK,ADM,ADORA1,ADORA2B,ADRB1,AGPAT1,AGPAT4,AGRN,AKR1C3,AKT2,AKT3,ANAPC10,ANXA1,AOC3,APLN,APPL1,APPL2,AQP5,AQP7,ARG2,ARHGEF15,ATP1A2,ATP2B4,ATP5F1E,ATXN1,BAX,BBC3,BCAT2,BCL2L1,BCL2L11,BCL3,BDNF,BHLHA15,BTG1,BTG2,CACNA1B,CACNB1,CACNB4,CACNG1,CACNG2,CALCR,CASP3,CASP8,CCND2,CCNG1,CD226,CD3E,CD40LG,CDC42EP3,CDH2,CDK6,CDKN1A,CDKN1B,CDKN2A,CDKN2…	343
Cell-To-Cell Signaling and Interaction,Hematological System Development and Function,Immune Cell Trafficking,Inflammatory Response	Activation of leukocytes	2.26e-42		0.059	ADA,ADORA1,ADORA2B,AGRN,AICDA,ANXA1,ARRB2,AZI2,BAX,BCL2L1,BCL2L11,BCL3,BDNF,BLOC1S3,BTLA,C5AR1,CASP8,CCL7,CD163,CD226,CD3E,CD40LG,CD48,CD63,CD69,CDK5R1,CDKN1A,CDKN1B,CEBPE,CFTR,CHUK,CISH,CLU,CNR1,CRH,CSF1,CTF1,CTSH,CTSL,CX3CL1,CXCL6,CXCL8,CXCR2,CXCR5,DDIT3,DIABLO,DPP4,EGR2,EPO,F2RL1,FASLG,FCER1A,FCGR1A,FOS,FOXO1,FOXO3,GAD2,GDNF,GJB6,GPR34,GRK2,HLA-DMB,HLA-DPB1,HLA-E,HLA-G,HSPA4,ICA1,ICOS,IFNA2,IF…	193
Cardiovascular System Development and Function	Morphology of cardiovascular system	2.84e-42			ACADM,ACTC1,ADA,ADAM12,ADAMTS9,ADCY6,ADGRA2,ADK,ADM,ADORA1,ADRB1,AKAP12,AKT3,ANXA1,AOC3,APLN,ARG2,ARHGDIA,ARRB2,ATF2,ATXN1,BCL2L1,BDKRB2,CACNB1,CACNB4,CAMK2G,CASP3,CASP7,CASP8,CCND2,CD40LG,CD69,CDC42EP3,CDH2,CDK12,CDK5R1,CDK6,CDKN1A,CDKN1B,CDO1,CLU,CNMD,CNN1,COMT,CPT1A,CPT2,CRHR2,CRK,CRKL,CTF1,CTSB,CTSC,CTSD,CTTN,CXADR,CYP2J2,DFFB,DOT1L,DSC2,DUSP10,DUSP5,DVL3,ECE1,EDNRA,EPM2A,EPO,ERBB4,ESR1,F2RL1…	229
Cancer	Cell transformation	1.43e-41		0.808	AADAC,AARS2,ABCB4,ABCB9,ABRAXAS1,ACADSB,ACO2,ACOX2,ACSBG2,ACTC1,ACTL6B,ACVR1,ACVR1B,ADA,ADAM12,ADAMDEC1,ADAMTS9,ADCY3,ADCYAP1R1,ADD1,ADD2,ADD3,ADGRA2,ADGRB3,ADIPOR1,ADM,ADORA1,ADRB1,AGO3,AGRN,AICDA,AKAP12,AKAP17A,AKAP4,AKT1S1,AKT2,AKT3,ALDH1L1,ALDH4A1,ALDH8A1,ALOX12B,ANXA1,AOC3,APEX1,APOBEC2,APOBEC3B,AQP2,AQP7,ARHGAP12,ARHGAP24,ARHGAP35,ARHGAP6,ARHGEF15,ARID2,ARTN,ASCL1,ASH2L,ASPH,ATF2,ATG12,ATG9…	802
Lipid Metabolism,Molecular Transport,Small Molecule Biochemistry	Concentration of lipid	1.57e-41		0.912	AADAC,ABCB4,ACO2,ACP3,ADA,ADIPOR1,ADIPOR2,ADM,ADORA1,ADORA2B,ADRB1,AGPAT4,AKT2,AKT3,ALDH8A1,ALOX12B,APEX1,APLN,APOA5,AQP3,AQP7,ARG2,ARHGDIA,BATF,BAX,BCAT2,BCL2L1,BDNF,C5AR1,CACNA1B,CASP2,CASP8,CD163,CD40LG,CDA,CDKN1A,CDKN1B,CFTR,CHP1,CISH,CLU,CNR1,COMT,CPT1A,CRH,CRHR1,CRHR2,CS,CSF1,CTBP1,CTF1,CTSD,CX3CL1,CXCL14,CXCL8,CYP24A1,CYP3A5,DIO2,DIRAS3,DKK3,DLG2,DPP4,DYRK1B,ELOVL2,EPM2A,ESR1,FABP5,FASLG,F…	221
Neurological Disease,Organismal Injury and Abnormalities	Movement Disorders	3.99e-41	Decreased	-2.262	ABLIM2,ACADM,ACTL6B,ADD3,ADORA1,ADORA2B,ADRB1,AGRN,ARPP19,ARRB2,ASCL1,ATP1A2,ATP1B2,ATP2B2,ATP5F1C,ATP5F1E,ATXN1,ATXN3,BAX,BCL2L1,BDNF,BHLHE22,CACNA1B,CACNB4,CACNG2,CACNG7,CAMK2A,CAMK2B,CAMKK2,CASP2,CASP3,CASP7,CASP8,CD48,CDH2,CDK5,CDK5R1,CDKN1A,CDKN1B,CDKN1C,CFTR,CHAF1B,CHP1,CHRNA2,CLCN3,CLDN11,CLU,CNR1,COMT,COX7A2L,COX7B,COX7C,CPLX1,CRB1,CREB3L1,CSF1,CSTB,CTBP1,CTSB,CTSD,CX3CL1,CYCS,CYTH1,DAB1,…	279
Cellular Movement	Invasion of tumor cell lines	4.24e-41		1.901	ACVR1,ADAM12,ADM,AKAP12,AKT1S1,AKT2,AKT3,ALDOA,ANXA1,APEX1,ARHGAP24,ARHGDIA,ARID2,ASH2L,ASPH,BBC3,BCL2L1,BDNF,BTG2,C1QBP,CAMK2G,CASP3,CBX3,CCL7,CCNB1,CD226,CD40LG,CD99,CDH2,CDK1,CDK5,CDK5R1,CDKN1A,CDKN1B,CDKN2A,CEBPD,CEMIP2,CHUK,CLU,CNR1,CREB3L1,CRK,CRKL,CTBP1,CTSB,CTSD,CTSH,CTTN,CXCL11,CXCL8,CYP2J2,DIAPH2,DIRAS3,DKK3,DPP4,DSE,E2F2,E2F5,ECE1,EFNB3,EIF3I,EMP1,ERBB4,EREG,ESR1,ESRRA,EZR,FABP5,FAP,FA…	250
Cell Cycle	Cell cycle progression	6.06e-41		0.678	ADAM12,ADM,ADORA2B,AKT2,ARID2,ARPP19,ARRB2,ASCL1,AZI2,BAX,BCL2A1,BCL2L1,BCL2L11,BMI1,BTG1,BTG2,C1QBP,CAMK2A,CAMK2G,CASP2,CASP3,CBX3,CCNB1,CCNB3,CCNC,CCND2,CCNG1,CCNG2,CD3E,CD40LG,CDC25A,CDK1,CDK19,CDK5,CDK5R1,CDK6,CDKN1A,CDKN1B,CDKN1C,CDKN2A,CDKN2B,CHMP2B,CHUK,CLTC,CLU,COPZ1,CRH,CRK,CSF1,CSTB,CTBP1,CXCL14,CYP24A1,DDIT3,DDIT4,DHFR,DIABLO,DIRAS3,DOT1L,DPP4,DR1,E2F2,E2F5,EDNRA,EIF4G2,EMP1,EPM2A,EPO,…	245
Cancer,Gastrointestinal Disease,Organismal Injury and Abnormalities	Gastrointestinal tumor	6.97e-41		-0.611	AADAC,AARS2,ABCB4,ABCB9,ABLIM2,ACADM,ACADSB,ACKR4,ACO2,ACOX2,ACSBG2,ACSF2,ACTC1,ACTL6B,ACVR1,ACVR1B,ADA,ADAM12,ADAMDEC1,ADAMTS13,ADAMTS9,ADCY3,ADCY6,ADCYAP1R1,ADD1,ADD2,ADD3,ADGRA2,ADGRB2,ADGRB3,ADGRG6,ADHFE1,ADIPOR1,ADIPOR2,ADK,ADM,ADORA1,ADRB1,AGO3,AGPAT1,AGRN,AICDA,AK3,AKAP12,AKAP17A,AKR1C3,AKR7A2,AKT1S1,AKT2,AKT3,ALDH1L1,ALDH4A1,ALDH8A1,ALDOA,ALOX12B,ANAPC10,ANXA1,AOC3,AP3B2,AP3M1,APEX1,APOA5…	1094
Cancer,Organismal Injury and Abnormalities	Head and neck cancer	7.2e-41		-0.782	AADAC,AARS2,ABCB4,ABCB9,ABLIM2,ABRAXAS1,ACADM,ACADSB,ACO2,ACOX2,ACSBG2,ACSF2,ACTC1,ACTL6B,ACTR3,ACVR1,ACVR1B,ADA,ADAM12,ADAMTS13,ADAMTS9,ADCY3,ADCY6,ADCYAP1R1,ADD1,ADD2,ADD3,ADGRA2,ADGRB2,ADGRB3,ADGRD2,ADGRG6,ADHFE1,ADIPOR1,ADIPOR2,ADM,ADORA1,ADORA2B,ADRB1,AGO3,AGPAT1,AGPAT3,AGPAT4,AGRN,AICDA,AK2,AK3,AKAP12,AKAP17A,AKR1C3,AKR7A2,AKT1S1,AKT2,AKT3,ALDH1L1,ALDH4A1,ALDOA,ALOX12B,ANAPC10,ANXA1,AOC3,AP…	1090
Cellular Movement	Homing of cells	7.37e-41		0.311	ACKR4,ADGRA2,ADORA1,AKAP12,AKT2,ANXA1,AOC3,APLN,ARRB2,ARTN,BATF,BDKRB2,BDNF,C1QBP,C5AR1,CCL18,CCL28,CCL7,CD40LG,CD69,CDKN1A,CHST4,CHUK,CLCN3,CLU,CNR1,CRK,CRKL,CSF1,CTSE,CTTN,CX3CL1,CXADR,CXCL11,CXCL13,CXCL14,CXCL16,CXCL2,CXCL6,CXCL8,CXCR1,CXCR2,CXCR5,DPP4,EDNRA,ERBB4,F2RL1,FASLG,FGF7,FOXO1,FRS2,FSCN1,G6PC3,GDNF,GNA11,GNA13,GNAI2,GNB1,GPR15LG,GPR183,GRB2,GRK2,GRK6,HBEGF,HLA-G,HOMER3,HP,IFNG,IGF1,I…	162
Cell Death and Survival,Organismal Injury and Abnormalities	Cell death of connective tissue cells	2.22e-40		1.15	ADAM12,ADIPOR1,ADIPOR2,ADM,AKT2,APLN,ARRB2,ATF2,ATG16L1,BABAM2,BAX,BBC3,BCL2A1,BCL2L1,BCL2L11,BMI1,CASP2,CASP3,CASP7,CASP8,CCNB1,CCNC,CCNG1,CD40LG,CDK6,CDKN1A,CDKN1B,CDKN2A,CHUK,CLU,CNR1,CRHR1,CRK,CRKL,CSF1,CTBP1,CTSB,CTSD,CXCL8,CYCS,CYP2C9,DDIT3,DDIT4,DFFA,DIABLO,DUSP4,E2F2,EGR2,EIF3B,EIF3I,ERBB4,ESR1,FASLG,FCGR1A,FOXO1,FOXO3,FTH1,GCG,GLS,GNA13,GNAQ,GNPNAT1,GPX1,GRB2,GRK2,HBEGF,HIPK2,HNRNPA1,ID1…	161
Cancer,Organismal Injury and Abnormalities	Genitourinary carcinoma	2.32e-40		0.665	AADAC,AARS2,ABCB4,ABCB9,ABLIM2,ABRAXAS1,ACADM,ACADSB,ACKR4,ACOX2,ACP3,ACSBG2,ACSF2,ACTC1,ACTL6B,ACVR1,ACVR1B,ADA,ADAM12,ADAMDEC1,ADAMTS13,ADAMTS9,ADCY3,ADCY6,ADCYAP1R1,ADD1,ADD2,ADD3,ADGRA2,ADGRB2,ADGRB3,ADGRD2,ADGRG6,ADIPOR2,ADM,ADORA1,ADORA2B,ADRB1,AGO3,AGPAT4,AGRN,AICDA,AK3,AKAP12,AKAP17A,AKAP4,AKR1C3,AKT2,AKT3,ALDH1L1,ALDH4A1,ALDH8A1,ALDOA,ALOX12B,ANXA1,AOC3,AP3B2,APEX1,APOBEC3B,APPL1,APPL2,A…	952
Organismal Injury and Abnormalities	Benign lesion	2.73e-40	Decreased	-2.034	ACSF2,ACTC1,ADAM12,ADCYAP1R1,ADGRB3,ADK,ADRB1,AGRN,AK2,ALDOA,ANAPC10,ANXA1,ARHGEF2,ASCL1,ASH2L,ATF2,ATP2C1,BBC3,BCL2L1,BCL2L11,BCL3,BDNF,C5AR1,CAMK2B,CCNB1,CCNC,CCND2,CD48,CDC42EP3,CDH2,CDK1,CDKN1A,CDKN1B,CDKN2A,CDKN2B,CEBPD,CLDN11,CLU,CNR1,COL25A1,COL4A2,CSF1,CTSB,CTSC,CX3CL1,CXCL14,CYP2F1,CYP3A5,DAP3,DCX,DHFR,DNM3,DR1,DUSP5,DUT,E2F2,EDNRA,EIF1AX,ERBB4,ESR1,EXO1,FABP5,FBXW7,FGF7,FOS,FOSB,FOXO1,F…	244
Organismal Injury and Abnormalities	Fibrosis	5.65e-40		0.463	ABCB4,ACADM,ACTC1,ADA,ADK,ADORA1,ADORA2B,ADRB1,AKAP12,AKT2,APLN,APRT,ARG2,ARHGAP10,ARHGDIA,ARRB2,ATP2B4,BAX,BCL2L1,BDKRB2,C5AR1,CAMK2G,CAV2,CCL18,CCL28,CCL7,CD40LG,CD48,CDC42EP3,CDKN1A,CDKN2A,CEBPD,CFTR,CHUK,CISH,CLU,CNR1,COL25A1,COL4A2,CREB3L1,CSF1,CTSB,CX3CL1,CXCL11,CXCL13,CXCL14,CXCL2,CXCL8,CYP3A5,DDIT3,DFFB,DHFR,DIO2,DSC2,DUSP10,DYRK1B,EBI3,EDNRA,EPO,ESR1,F2RL1,F2RL3,FAP,FASLG,FBXW7,FOXO1,FST…	226
Nervous System Development and Function	Morphology of nervous system	5.77e-40			ACTL6B,ADCY3,ADCYAP1R1,ADGRA2,ADGRG6,AGRN,AKAP12,AKT2,AKT3,APEX1,ARHGAP35,ASCL1,ATF2,ATP1A2,ATP1B2,ATP2B2,ATXN1,ATXN3,BAX,BCL2L1,BCL2L11,BDNF,BHLHE22,BTG1,BTG2,C5AR1,CACNG8,CAMK2A,CAMK2B,CAMKK2,CASP2,CASP3,CASP8,CCND2,CD40LG,CDH2,CDK5,CDK5R1,CDKN1A,CDKN1B,CDKN2A,CHMP2B,CHUK,CLCN3,CLTC,CNGB3,CNR1,COL25A1,CPLX3,CRH,CRHR1,CRKL,CSF1,CSTB,CTSB,CTSD,CX3CL1,CXCR2,CYP2J2,DAB1,DCX,DDIT3,DFFA,DNM3,DOK7,E2F…	234
Cancer,Organismal Injury and Abnormalities	Hematological or lymphatic system tumor	6.28e-40		0.393	ABCB4,ABCB9,ABRAXAS1,ACADSB,ACOX2,ACSBG2,ACTC1,ACTL6B,ACVR1,ADA,ADAM12,ADAMDEC1,ADAMTS9,ADCY3,ADCY6,ADCYAP1R1,ADD1,ADD2,ADD3,ADGRA2,ADGRB3,ADGRG6,ADK,ADORA1,ADRB1,AGRN,AICDA,AKAP17A,AKAP4,AKT1S1,AKT2,AKT3,ALDH4A1,ALDH8A1,ALOX12B,ANXA1,AOC3,APEX1,APOBEC3B,AQP7,ARHGAP12,ARHGAP24,ARHGAP35,ARHGAP6,ARHGEF15,ARID2,ASH2L,ATF2,ATG9A,ATP1A2,ATP2B2,ATP2B4,ATXN1,ATXN3,BAG2,BAX,BBC3,BCL2A1,BCL2L1,BCL2L11,BCL…	580
Tissue Development	Growth of epithelial tissue	7.06e-40		1.372	ABCB4,ADM,ADORA2B,AKT3,APLN,AQP11,AQP2,ARHGAP24,ATF2,BAX,BCL2A1,BCL2L1,BDNF,C5AR1,CAMK2G,CASP3,CASP8,CAV2,CCNB1,CCND2,CCNG2,CD40LG,CDC25A,CDH2,CDK6,CDKN1A,CDKN1B,CDKN1C,CDKN2A,CDKN2B,CHUK,CLDN15,CLU,CNMD,CNR1,COL4A2,CSF1,CTSB,CXCL14,CXCL8,CXCR2,CYP2C9,DOK2,DUSP10,E2F2,EDNRA,EPO,ERBB4,EREG,ESR1,EZR,F2RL1,FASLG,FBXW7,FGF7,FOS,FOXO1,FOXO3,FRS2,FST,GATA6,GPBAR1,GPR15LG,GPRC5A,H2AX,HBEGF,HIPK2,HNF1A,H…	189
Cellular Growth and Proliferation	Colony formation	7.24e-40		0.662	AKAP12,ANXA1,APOBEC3B,ATF2,BBC3,BCL2L1,BCL2L11,BMI1,CCNB1,CCNG2,CD40LG,CDA,CDK1,CDK6,CDKN1A,CDKN1B,CDKN2A,CDKN2B,CDX4,CHUK,CLU,CNOT7,CRK,CRKL,CSF1,CTSB,CTSD,CXCL8,CXCR2,CYP2J2,DDIT3,DIABLO,DIRAS3,DKK3,DOK2,DOT1L,DPP4,DUSP5,DYRK1B,E2F5,EIF3I,EPO,ERBB4,EREG,ESR1,EZR,FANCC,FOS,FOXO3,FRMD6,FRS2,GDNF,GHRHR,GLS,GNA13,GNAI2,GNAQ,GPRC5A,GSDMD,H2AX,HOXA10,HOXB3,HPN,HTR1A,HTR2B,ID1,ID4,IDH1,IFNA2,IFNG,IGF1…	181
Hematological System Development and Function,Tissue Morphology	Quantity of myeloid cells	8.02e-40		0.582	ADA,ADAM12,ADAMDEC1,ADD1,ADD2,ADD3,ADORA2B,AICDA,ANXA1,AOC3,ARHGDIA,ATXN1,BATF,BCL2A1,BCL2L1,BCL2L11,BCL3,BDNF,BRCC3,C5AR1,CASP8,CCL28,CCL7,CCND2,CD226,CD40LG,CDK1,CDK6,CDKN1A,CDKN1B,CDKN2A,CEBPE,CHUK,CISH,CLU,CRH,CSF1,CTF1,CTSB,CTSE,CX3CL1,CXCL14,CXCL2,CXCL6,CXCL8,CXCR2,DDIT3,DHFR,DOK2,DUSP5,EBI3,EPO,F2RL1,FANCC,FASLG,FBXW7,FCER1A,FGF7,FOXO3,G6PC3,GATA6,GGCT,GNAI2,GNB3,GRK6,HBEGF,ID1,IDH2,IFNG,I…	174
Cancer,Gastrointestinal Disease,Organismal Injury and Abnormalities	Gastrointestinal tract cancer	9.49e-40		-1.012	AADAC,AARS2,ABCB4,ABCB9,ABLIM2,ACADM,ACADSB,ACKR4,ACO2,ACOX2,ACSBG2,ACSF2,ACTC1,ACTL6B,ACVR1,ACVR1B,ADA,ADAM12,ADAMDEC1,ADAMTS13,ADAMTS9,ADCY3,ADCY6,ADCYAP1R1,ADD1,ADD2,ADD3,ADGRA2,ADGRB2,ADGRB3,ADGRG6,ADHFE1,ADIPOR1,ADIPOR2,ADK,ADM,ADORA1,ADRB1,AGO3,AGPAT1,AGRN,AICDA,AK3,AKAP12,AKAP17A,AKR1C3,AKR7A2,AKT1S1,AKT2,AKT3,ALDH1L1,ALDH4A1,ALDH8A1,ALDOA,ALOX12B,ANAPC10,ANXA1,AOC3,AP3B2,AP3M1,APEX1,APOA5…	1088
Cellular Movement,Hematological System Development and Function,Immune Cell Trafficking	Cell movement of mononuclear leukocytes	1.06e-39		0.791	ANXA1,AOC3,AQP3,ARRB2,BATF,BCL3,CCL18,CCL28,CCL7,CD226,CD40LG,CD48,CD69,CD99,CFTR,CHST4,CLTC,CRK,CRKL,CTTN,CX3CL1,CXCL11,CXCL13,CXCL16,CXCL6,CXCL8,CXCR1,CXCR2,CXCR5,DDIT4,DIAPH2,DPP4,EFNB3,EGR2,ESR1,EZR,F2RL1,FABP5,FASLG,FCER1A,FOS,FOXO1,GLIS2,GNA11,GNA13,GNAI2,GPR15LG,GPR183,GPRC5A,GRK2,GRK6,GSDMD,HLA-G,HP,ICOS,IFNA2,IFNG,IL12A,IL12B,IL16,IL1A,IL2,IL2RA,IL4,IL6,IL7,IL7R,IL9,IRF5,ITGA5,ITGAV,ITGB…	152
Cancer,Organismal Injury and Abnormalities	Anogenital cancer	1.97e-39		0.917	AADAC,AARS2,ABCB4,ABCB9,ABLIM2,ABRAXAS1,ACADM,ACADSB,ACOX2,ACP3,ACSBG2,ACSF2,ACTC1,ACTL6B,ACTR3,ACVR1,ACVR1B,ADAM12,ADAMDEC1,ADAMTS13,ADAMTS9,ADCY3,ADCY6,ADCYAP1R1,ADD1,ADD2,ADD3,ADGRA2,ADGRB2,ADGRB3,ADGRD2,ADGRG6,ADIPOR2,ADK,ADM,ADORA1,ADORA2B,ADRB1,AGO3,AGPAT4,AGRN,AICDA,AK3,AKAP12,AKAP17A,AKAP4,AKR1C3,AKR7A2,AKT1S1,AKT2,AKT3,ALDH1L1,ALDH4A1,ALDH8A1,ALDOA,ALOX12B,ANXA1,AOC3,AP3B2,APEX1,APOBEC2,…	950
Cancer,Organismal Injury and Abnormalities	Frequency of tumor	3.72e-39		-0.064	AADAC,AARS2,ABCB4,ABCB9,ABLIM2,ABRAXAS1,ACADM,ACADSB,ACKR4,ACO2,ACOX2,ACP3,ACSBG2,ACSF2,ACTC1,ACTL6B,ACVR1,ACVR1B,ADA,ADAM12,ADAMDEC1,ADAMTS9,ADCY3,ADCY6,ADCYAP1R1,ADD1,ADD2,ADD3,ADGRA2,ADGRB2,ADGRB3,ADGRD2,ADGRG6,ADHFE1,ADIPOR1,ADIPOR2,ADK,ADM,ADORA1,ADORA2B,AGO3,AGPAT1,AGPAT4,AGRN,AICDA,AK3,AKAP12,AKAP17A,AKR7A2,AKT2,AKT3,ALDH1L1,ALDH4A1,ALDH8A1,ALDOA,ALOX12B,ANAPC10,ANXA1,AOC3,AP3B2,APEX1,APOA…	1016
Cancer,Organismal Injury and Abnormalities,Reproductive System Disease	Mammary tumor	4.92e-39		-0.178	ABCB4,ACP3,ACTL6B,ACVR1,ACVR1B,ADAM12,ADAMTS9,ADCY3,ADCY6,ADGRB3,ADGRG6,ADK,ADORA1,ADRB1,AGRN,AICDA,AKAP12,AKAP4,AKR1C3,AKR7A2,AKT1S1,AKT2,AKT3,ALDH1L1,ALDOA,ALOX12B,ANXA1,AOC3,AP3B2,APOBEC3B,AQP7,ARHGAP35,ARHGDIA,ARHGEF15,ARHGEF2,ARID2,ARRB2,ASH2L,ATF2,ATP2B2,ATP2C1,ATP5F1C,ATP6V0C,BABAM2,BAX,BCL2A1,BCL2L1,BCL2L11,BDKRB2,BEX1,BMI1,BMP8B,BTG2,C1QBP,CACNA1B,CAMK2A,CASP2,CASP3,CASP8,CAV2,CBX3,CCNB1…	515
Cancer,Organismal Injury and Abnormalities	Lymphohematopoietic neoplasia	5.02e-39		0.189	ABCB4,ABCB9,ABRAXAS1,ACADSB,ACOX2,ACSBG2,ACTC1,ACTL6B,ACVR1,ADA,ADAM12,ADAMDEC1,ADAMTS9,ADCY3,ADCY6,ADCYAP1R1,ADD1,ADD2,ADD3,ADGRA2,ADGRB3,ADK,ADORA1,ADRB1,AGRN,AICDA,AKAP17A,AKAP4,AKT1S1,AKT2,AKT3,ALDH4A1,ALDH8A1,ALOX12B,ANXA1,AOC3,APEX1,APOBEC3B,AQP7,ARHGAP12,ARHGAP24,ARHGAP35,ARHGAP6,ARHGEF15,ARID2,ASH2L,ATF2,ATG9A,ATP1A2,ATP2B2,ATP2B4,ATXN1,ATXN3,BAG2,BAX,BBC3,BCL2A1,BCL2L1,BCL2L11,BCL3,BDNF,…	575
Cellular Growth and Proliferation,Connective Tissue Development and Function,Tissue Development	Proliferation of connective tissue cells	5.46e-39		1.885	ADIPOR1,ADM,AKAP12,AKT2,AKT3,APLN,ATF2,BABAM2,BAX,BCL2L1,BDNF,BMI1,CASC3,CASP8,CCNB1,CCND2,CCNG1,CCNG2,CD40LG,CDK1,CDK6,CDKN1A,CDKN1B,CDKN2A,CDKN2B,CFTR,CHUK,CNOT7,CNR1,CREB3L1,CRK,CRKL,CSF1,CTF1,CTSB,CTSD,CXCL8,CXCR2,DKK3,DUSP4,EDNRA,EPO,ERBB4,EREG,ESR1,F2RL1,FBXW7,FGF7,FOS,FOSB,FOXC2,FOXO1,FRMD6,FRS2,FST,FTH1,GGCT,GNAI2,GNAQ,GNPNAT1,GPR15LG,GPX1,GRB2,GRK2,HBEGF,HOXA10,HTR1A,HTR2A,HTR2B,IDH1,IDH…	169
Cellular Movement,Hematological System Development and Function,Immune Cell Trafficking	Cell movement of lymphocytes	6.5e-39		0.537	ANXA1,AOC3,AQP3,ARRB2,BATF,BCL3,CCL18,CCL28,CCL7,CD226,CD40LG,CD48,CD69,CD99,CFTR,CHST4,CLTC,CRK,CRKL,CTTN,CX3CL1,CXCL11,CXCL13,CXCL16,CXCL6,CXCL8,CXCR2,CXCR5,DDIT4,DIAPH2,DPP4,EFNB3,EGR2,ESR1,EZR,F2RL1,FABP5,FASLG,FCER1A,FOS,FOXO1,GLIS2,GNA11,GNA13,GNAI2,GPR15LG,GPR183,GPRC5A,GRK2,GRK6,GSDMD,HLA-G,ICOS,IFNA2,IFNG,IL12A,IL12B,IL16,IL1A,IL2,IL2RA,IL4,IL6,IL7,IL7R,IL9,IRF5,ITGA5,ITGAV,ITGB1,JAK2,KD…	137
Inflammatory Response,Organismal Injury and Abnormalities	Inflammation of body cavity	6.57e-39		-0.943	ABCB4,ACO2,ADA,ADAMDEC1,ADAMTS13,ADD2,ADIPOR2,ADK,ADM,ADORA1,ADORA2B,ADRB1,AKAP12,AKT2,ALDOA,ANXA1,APRT,ARHGAP10,ARHGDIA,ARRB2,ATG16L1,ATXN1,BATF,BAX,BBC3,BCL2L1,BCL2L11,BDNF,BMI1,BTLA,C5AR1,CAMK2G,CASP2,CASP3,CASP7,CASP8,CCL18,CCL28,CCL7,CD40LG,CD48,CD69,CDC42EP3,CDKN1A,CDKN2A,CEBPE,CFTR,CHRNA2,CHUK,CISH,CLU,CNR1,CRH,CRHR2,CSF1,CTSB,CTSD,CTSL,CX3CL1,CXCL11,CXCL13,CXCL16,CXCL2,CXCL6,CXCL8,CXCR1,C…	248
Cancer,Hematological Disease,Organismal Injury and Abnormalities	Hematopoietic neoplasm	1.73e-38		0.022	ABCB4,ABCB9,ABRAXAS1,ACADSB,ACOX2,ACSBG2,ACTC1,ACTL6B,ACVR1,ADA,ADAMDEC1,ADAMTS9,ADCY3,ADCY6,ADCYAP1R1,ADD1,ADD2,ADD3,ADGRA2,ADGRB3,ADK,ADORA1,ADRB1,AGRN,AICDA,AKAP17A,AKAP4,AKT1S1,AKT2,AKT3,ALDH4A1,ALDH8A1,ALOX12B,ANXA1,AOC3,APEX1,APOBEC3B,AQP7,ARHGAP12,ARHGAP24,ARHGAP35,ARHGAP6,ARHGEF15,ARID2,ASH2L,ATF2,ATG9A,ATP1A2,ATP2B2,ATP2B4,ATXN1,ATXN3,BAG2,BAX,BBC3,BCL2A1,BCL2L1,BCL2L11,BCL3,BDNF,BHLHE22…	572
Cellular Movement	Migration of tumor cell lines	1.88e-38	Increased	2.298	ACVR1,ADAM12,AKAP12,AKT1S1,AKT2,AKT3,ALDOA,ANXA1,APPL1,AQP5,ARHGAP24,ARHGAP35,ARID2,ARRB2,ASCL1,ASH2L,ASPH,ATG9A,BCL2L1,BCL3,BDNF,BMI1,C1QBP,CAMKK2,CASP8,CCL7,CD99,CDH2,CDK1,CDK5,CDKN1A,CDKN1B,CDKN2A,CEBPD,CEMIP2,CLTC,CLU,CREB3L1,CRK,CRKL,CSF1,CTBP1,CTSB,CTSH,CTSL,CTTN,CX3CL1,CXCL11,CXCL13,CXCL2,CXCL8,CYP2J2,DAB1,DPP4,DSE,DUSP5,DYRK1B,E2F2,E2F5,EBI3,EFNB3,EGR2,EHMT1,EIF3I,EMP1,EPO,EREG,ESR1,ESRRA…	254
Cancer,Gastrointestinal Disease,Organismal Injury and Abnormalities	Gastrointestinal carcinoma	2.16e-38		-1.816	AADAC,AARS2,ABCB4,ABCB9,ABLIM2,ACADM,ACADSB,ACKR4,ACO2,ACOX2,ACSBG2,ACSF2,ACTC1,ACTL6B,ACVR1,ACVR1B,ADA,ADAM12,ADAMDEC1,ADAMTS13,ADAMTS9,ADCY3,ADCY6,ADCYAP1R1,ADD1,ADD2,ADD3,ADGRA2,ADGRB2,ADGRB3,ADGRG6,ADHFE1,ADIPOR1,ADIPOR2,ADK,ADM,ADORA1,ADRB1,AGO3,AGPAT1,AGRN,AICDA,AK3,AKAP12,AKAP17A,AKR1C3,AKR7A2,AKT1S1,AKT2,AKT3,ALDH1L1,ALDH4A1,ALDH8A1,ALDOA,ALOX12B,ANAPC10,ANXA1,AOC3,AP3B2,AP3M1,APEX1,APOA5…	1055
Cancer,Organismal Injury and Abnormalities	Neoplasia of cells	2.19e-38		0.521	AADAC,AARS2,ABCB4,ABCB9,ABRAXAS1,ACADSB,ACO2,ACOX2,ACSBG2,ACTC1,ACTL6B,ACVR1,ACVR1B,ADA,ADAM12,ADAMDEC1,ADAMTS9,ADCY3,ADCYAP1R1,ADD1,ADD2,ADD3,ADGRA2,ADGRB3,ADIPOR1,ADORA1,ADRB1,AGO3,AGRN,AICDA,AKAP12,AKAP17A,AKAP4,AKT1S1,AKT2,AKT3,ALDH1L1,ALDH4A1,ALDH8A1,ALOX12B,ANXA1,AOC3,APEX1,APOBEC2,APOBEC3B,AQP2,AQP7,ARHGAP12,ARHGAP24,ARHGAP35,ARHGAP6,ARHGEF15,ARID2,ARTN,ASCL1,ASH2L,ASPH,ATF2,ATG9A,ATP1A2,A…	786
Cellular Movement,Immune Cell Trafficking	Cell movement of lymphatic system cells	2.49e-38		0.604	ANXA1,AOC3,AQP3,ARRB2,BATF,BCL3,CCL18,CCL28,CCL7,CD226,CD40LG,CD48,CD69,CD99,CFTR,CHST4,CLTC,CRK,CRKL,CTTN,CX3CL1,CXCL11,CXCL13,CXCL16,CXCL6,CXCL8,CXCR2,CXCR5,DDIT4,DIAPH2,DPP4,EFNB3,EGR2,ESR1,EZR,F2RL1,FABP5,FASLG,FCER1A,FOS,FOXO1,GLIS2,GNA11,GNA13,GNAI2,GPR15LG,GPR183,GPRC5A,GRK2,GRK6,GSDMD,HLA-G,ICOS,IFNA2,IFNG,IL12A,IL12B,IL16,IL1A,IL2,IL2RA,IL4,IL6,IL7,IL7R,IL9,IRF5,ITGA5,ITGAV,ITGB1,JAK2,KD…	138
Cell Death and Survival,Organismal Injury and Abnormalities	Cell death of epithelial cells	3.39e-38		-0.689	ADA,ADORA1,APOBEC3B,ARRB2,ATF2,ATP2B2,ATXN3,BAX,BBC3,BCL2A1,BCL2L1,BCL2L11,BDNF,CALCR,CASP12,CASP2,CASP3,CASP7,CASP8,CD40LG,CDH2,CDK6,CDKN1A,CDKN1B,CDKN2A,CEBPD,CHUK,CLU,CTSB,CXCL8,CYCS,DAP3,DDIT3,DFFA,DYNLL1,EMP1,EPO,ESR1,FAP,FASLG,FBXW7,FGF7,FOS,FOXO1,FOXO3,GBP5,GLIS2,GOT2,GPR34,GRIN2B,GRK2,GSDMD,HAND2,HIPK2,HK1,ID1,IFNG,IGF1,IGFBP5,IL2,IL24,IL4,IL6,IRF1,IRF5,IRS1,ITGA5,ITGAV,ITGB1,ITPR1,ITPR3,…	154
Cellular Assembly and Organization,Cellular Function and Maintenance	Organization of cytoskeleton	3.72e-38	Increased	2.19	ACTL6B,ACTR3,ADAM12,ADCY3,ADCY6,ADD1,ADD3,ADGRA2,ADGRB3,ADGRG6,ADM,AGRN,AKAP12,AKT2,ALDOA,ANXA1,APPL2,AQP5,ARHGAP10,ARHGAP12,ARHGAP24,ARHGAP35,ARHGAP6,ARHGDIA,ARHGEF19,ARHGEF2,ARRB2,ASCL1,ATF2,ATG16L1,ATG9A,ATP1B2,ATP2C1,ATXN1,ATXN3,BAX,BDNF,BTG2,C1QBP,CACNG7,CAMK2A,CAMK2B,CAMK2G,CAMKK2,CASP3,CCL7,CCNB1,CD3E,CD40LG,CD99,CDH2,CDK1,CDK16,CDK5,CDK5R1,CDKN1A,CDKN1B,CDKN2A,CHMP2B,CHP1,CHUK,CLTC,CLU,CN…	313
Cancer,Organismal Injury and Abnormalities	Lymphatic system tumor	3.74e-38		-0.11	ABRAXAS1,ACADSB,ACOX2,ACVR1,ADA,ADAM12,ADAMTS9,ADCY3,ADCY6,ADCYAP1R1,ADD1,ADD2,ADD3,ADGRA2,ADGRB3,ADGRG6,ADORA1,ADRB1,AGRN,AICDA,AKT1S1,AKT2,AKT3,ALDH8A1,ALOX12B,ANXA1,AOC3,APOBEC3B,ARHGAP12,ARHGEF15,ARID2,ATF2,ATG9A,ATP1A2,ATP2B2,ATXN1,ATXN3,BAG2,BAX,BBC3,BCL2L1,BCL2L11,BCL3,BDNF,BHLHE22,BLOC1S3,BMI1,BTG1,BTG2,CACNA1B,CACNG3,CAMK2A,CAMK2G,CASP2,CASP3,CASP7,CASP8,CAV2,CCL18,CCL7,CCNB1,CCNB3,CCND2…	464
Cancer,Organismal Injury and Abnormalities	Lymphohematopoietic cancer	4.78e-38		-0.269	ABCB4,ABCB9,ABRAXAS1,ACADSB,ACOX2,ACSBG2,ACTC1,ACTL6B,ACVR1,ADA,ADAM12,ADAMTS9,ADCY3,ADCY6,ADCYAP1R1,ADD1,ADD2,ADD3,ADGRA2,ADGRB3,ADK,ADORA1,ADRB1,AGRN,AICDA,AKAP17A,AKAP4,AKT1S1,AKT2,AKT3,ALDH4A1,ALDH8A1,ALOX12B,ANXA1,AOC3,APEX1,APOBEC3B,AQP7,ARHGAP12,ARHGAP24,ARHGAP35,ARHGAP6,ARHGEF15,ARID2,ASH2L,ATF2,ATG9A,ATP1A2,ATP2B2,ATP2B4,ATXN1,ATXN3,BAG2,BAX,BBC3,BCL2A1,BCL2L1,BCL2L11,BCL3,BDNF,BHLHE22,B…	565
Cellular Development,Cellular Growth and Proliferation	Colony formation of cells	5.73e-38		1.011	AKAP12,ANXA1,APOBEC3B,ATF2,BCL2L1,BCL2L11,BMI1,CCNG2,CD40LG,CDA,CDK6,CDKN1A,CDKN1B,CDKN2A,CDKN2B,CDX4,CHUK,CLU,CNOT7,CRK,CRKL,CSF1,CTSB,CTSD,CXCL8,CXCR2,CYP2J2,DDIT3,DIABLO,DIRAS3,DOK2,DOT1L,DPP4,DUSP5,DYRK1B,E2F5,EIF3I,EPO,ERBB4,EREG,ESR1,EZR,FANCC,FOS,FOXO3,FRMD6,FRS2,GDNF,GHRHR,GLS,GNA13,GNAI2,GNAQ,GPRC5A,GSDMD,H2AX,HOXA10,HOXB3,HPN,HTR1A,HTR2B,ID1,ID4,IDH1,IFNA2,IFNG,IGF1,IGFBP5,IGFBP7,IL1A,I…	161
Cardiovascular Disease,Cardiovascular System Development and Function,Organismal Injury and Abnormalities	Abnormal morphology of cardiovascular system	6.95e-38			ACADM,ACTC1,ADA,ADAM12,ADAMTS9,ADCY6,ADGRA2,ADK,ADM,ADORA1,ADRB1,AKAP12,APLN,ARHGDIA,ARRB2,ATF2,ATXN1,BCL2L1,BDKRB2,CACNB1,CACNB4,CAMK2G,CASP3,CASP7,CASP8,CCND2,CD40LG,CD69,CDC42EP3,CDH2,CDK12,CDK5R1,CDK6,CDKN1A,CDKN1B,CDO1,CLU,COMT,CPT1A,CPT2,CRHR2,CRK,CRKL,CTF1,CTSB,CTSC,CTSD,CTTN,CXADR,CYP2J2,DFFB,DOT1L,DSC2,DUSP10,DUSP5,DVL3,ECE1,EDNRA,EPM2A,EPO,ERBB4,F2RL1,FASLG,FBXW7,FNIP1,FOXC2,FOXO1,FOXO3…	206
Cellular Movement	Chemotaxis	8.11e-38		0.005	ACKR4,ADGRA2,ADORA1,AKAP12,AKT2,ANXA1,APLN,ARRB2,ARTN,BDKRB2,BDNF,C1QBP,C5AR1,CCL18,CCL28,CCL7,CD40LG,CD69,CDKN1A,CHUK,CLCN3,CLU,CNR1,CRK,CRKL,CSF1,CTSE,CTTN,CX3CL1,CXADR,CXCL11,CXCL13,CXCL14,CXCL16,CXCL2,CXCL6,CXCL8,CXCR1,CXCR2,CXCR5,DPP4,EDNRA,ERBB4,F2RL1,FASLG,FGF7,FRS2,G6PC3,GDNF,GNA11,GNA13,GNAI2,GNB1,GPR15LG,GPR183,GRB2,GRK2,GRK6,HBEGF,HLA-G,HOMER3,HP,IFNG,IGF1,IL12A,IL12B,IL16,IL1A,IL2,IL4…	152
Organismal Injury and Abnormalities	Hypertrophy	9.49e-38		0.264	ACTC1,ACVR1,ADA,ADCY6,ADK,ADM,ADORA1,ADRB1,AKT1S1,APLN,ARRB2,ATF2,BAX,BDNF,CAMK2G,CDK12,CDKN1A,CDKN1B,CFTR,CPT1A,CPT2,CTF1,CTSB,CTSC,CTSD,CYP2J2,DFFB,DPP4,DSC2,DUSP10,DUSP5,E2F2,ECE1,EDNRA,EMP1,EPO,ESR1,F2RL1,FASLG,FNIP1,FOXO1,FOXO3,FST,GAA,GATA6,GDNF,GNA11,GNAI2,GNAQ,GPBAR1,GPX1,GPX3,GRB2,HAND1,HAND2,HBEGF,HTR2A,HTR2B,IGF1,IGFBP5,IL4,IL6,IL7,IL9,IRF1,ITGB1,JAK2,KLF4,LEP,LIN28B,LYN,MAP2K1,MAP2K3,…	147
Cellular Movement	Cell movement of myeloid cells	1.12e-37		-0.465	ABCB4,ADAMTS13,ADM,ADORA1,AKT2,ANXA1,AOC3,ARHGEF2,ARRB2,BDNF,C1QBP,C5AR1,CASP8,CCL28,CCL7,CD40LG,CD48,CD69,CD99,CDKN1A,CEBPE,CFTR,CHUK,CNR1,CRH,CRKL,CSF1,CTSB,CTSC,CTSE,CTTN,CX3CL1,CXADR,CXCL11,CXCL14,CXCL2,CXCL6,CXCL8,CXCR1,CXCR2,CXCR5,CYP2J2,DDIT4,DPP4,EDNRA,EPO,F2RL1,FASLG,FOS,G6PC3,GLIS2,GNA13,GNAI2,GRK2,GRK6,GSDMD,HP,ICOS,ID1,IFNA2,IFNG,IL12B,IL16,IL1A,IL2,IL24,IL2RA,IL36G,IL4,IL6,IL9,IRF5,I…	166
Organismal Development	Morphology of head	1.56e-37			ACVR1B,ADAMTS9,ADCY3,ADGRA2,ADIPOR1,AGPAT3,AKAP12,AKT2,AKT3,ANXA1,APEX1,AQP3,AQP5,ARHGAP35,ASCL1,ASPH,ATF2,ATP1A2,ATP1B2,ATP2B2,ATXN1,BAX,BCL2L11,BDNF,BHLHE22,BTG1,BTG2,C5AR1,CACNG8,CAMK2A,CASP3,CASP8,CCND2,CD40LG,CDH2,CDK5,CDK5R1,CDKN1A,CDKN1B,CDKN2A,CDO1,CFTR,CHMP2B,CHUK,CLCN3,CLDN11,CNOT2,COX7B,CPLX3,CRB1,CRK,CRKL,CSF1,CSTB,CTSB,CTSD,CX3CL1,CYP2J2,DAB1,DCX,DDIT3,DFFA,DHFR,DVL3,E2F5,ECE1,EDNRA,…	236
Cellular Movement,Hematological System Development and Function,Immune Cell Trafficking	Lymphocyte migration	2.15e-37		0.282	ANXA1,AOC3,AQP3,ARRB2,BATF,BCL3,CCL18,CCL28,CCL7,CD226,CD40LG,CD48,CD69,CD99,CLTC,CRK,CRKL,CTTN,CX3CL1,CXCL11,CXCL13,CXCL16,CXCL6,CXCL8,CXCR2,CXCR5,DDIT4,DIAPH2,DPP4,EFNB3,EGR2,EZR,F2RL1,FABP5,FASLG,FCER1A,FOS,FOXO1,GNA13,GNAI2,GPR15LG,GPR183,GPRC5A,GRK2,GRK6,GSDMD,HLA-G,ICOS,IFNA2,IFNG,IL12A,IL12B,IL16,IL1A,IL2,IL2RA,IL4,IL6,IL7,IL7R,IRF5,ITGA5,ITGAV,ITGB1,JAK2,KLF2,LCK,LDLR,LEP,LTA,MAP4K3,MAPK1…	125
Cancer,Organismal Injury and Abnormalities	Lymphoid cancer	2.34e-37		-0.338	ABRAXAS1,ACADSB,ACOX2,ACVR1,ADA,ADAM12,ADAMTS9,ADCY3,ADCY6,ADCYAP1R1,ADD1,ADD2,ADD3,ADGRA2,ADGRB3,ADORA1,ADRB1,AGRN,AICDA,AKT1S1,AKT2,AKT3,ALDH8A1,ALOX12B,ANXA1,AOC3,APOBEC3B,ARHGAP12,ARHGEF15,ARID2,ATF2,ATG9A,ATP1A2,ATP2B2,ATXN1,ATXN3,BAG2,BAX,BBC3,BCL2L1,BCL2L11,BCL3,BDNF,BHLHE22,BLOC1S3,BMI1,BTG1,BTG2,CACNA1B,CACNG3,CAMK2A,CAMK2G,CASP2,CASP3,CASP7,CASP8,CAV2,CCL18,CCL7,CCNB1,CCNB3,CCND2,CCNG2,…	458
Cellular Movement,Hematological System Development and Function,Immune Cell Trafficking,Inflammatory Response	Cell movement of phagocytes	2.48e-37		-0.466	ABCB4,ADAMTS13,ADM,ADORA1,AKT2,ANXA1,AOC3,ARHGEF2,ARRB2,BDNF,C1QBP,C5AR1,CASP8,CCL7,CD40LG,CD69,CD99,CDKN1A,CEBPE,CFTR,CHUK,CNR1,CRH,CRKL,CSF1,CTSB,CTSC,CTSE,CTTN,CX3CL1,CXADR,CXCL11,CXCL13,CXCL14,CXCL2,CXCL6,CXCL8,CXCR1,CXCR2,CYP2J2,DDIT4,DPP4,EDNRA,EPO,F2RL1,FASLG,G6PC3,GLIS2,GNA13,GNAI2,GPR183,GRK2,GRK6,GSDMD,HP,IFNA2,IFNG,IL10RA,IL12A,IL12B,IL16,IL1A,IL2,IL24,IL2RA,IL36G,IL4,IL6,IL9,IRAK4,IRF…	167
Cancer,Hematological Disease,Organismal Injury and Abnormalities	Hematologic cancer	2.83e-37		-0.34	ABCB4,ABCB9,ABRAXAS1,ACADSB,ACOX2,ACSBG2,ACTC1,ACTL6B,ACVR1,ADA,ADAMTS9,ADCY3,ADCY6,ADCYAP1R1,ADD1,ADD2,ADD3,ADGRA2,ADGRB3,ADK,ADORA1,ADRB1,AGRN,AICDA,AKAP17A,AKAP4,AKT1S1,AKT2,AKT3,ALDH4A1,ALDH8A1,ALOX12B,ANXA1,AOC3,APEX1,APOBEC3B,AQP7,ARHGAP12,ARHGAP24,ARHGAP35,ARHGAP6,ARHGEF15,ARID2,ASH2L,ATF2,ATG9A,ATP1A2,ATP2B2,ATP2B4,ATXN1,ATXN3,BAG2,BAX,BBC3,BCL2A1,BCL2L1,BCL2L11,BCL3,BDNF,BHLHE22,BLOC1S3,…	561
Cellular Movement,Hematological System Development and Function,Immune Cell Trafficking	Migration of mononuclear leukocytes	3.21e-37		0.439	ANXA1,AOC3,AQP3,ARRB2,BATF,BCL3,CCL18,CCL28,CCL7,CD226,CD40LG,CD48,CD69,CD99,CLTC,CRK,CRKL,CTTN,CX3CL1,CXCL11,CXCL13,CXCL16,CXCL6,CXCL8,CXCR2,CXCR5,DDIT4,DIAPH2,DPP4,EFNB3,EGR2,EZR,F2RL1,FABP5,FASLG,FCER1A,FOS,FOXO1,GNA13,GNAI2,GPR15LG,GPR183,GPRC5A,GRK2,GRK6,GSDMD,HLA-G,ICOS,IFNA2,IFNG,IL12A,IL12B,IL16,IL1A,IL2,IL2RA,IL4,IL6,IL7,IL7R,IRF5,ITGA5,ITGAV,ITGB1,JAK2,KITLG,KLF2,LCK,LDLR,LEP,LTA,LYN,MA…	130
Cancer,Organismal Injury and Abnormalities	Multiple cancers	4.33e-37		0.472	ABCB4,ABCB9,ABLIM2,ABRAXAS1,ACP3,ACTL6B,ACVR1,ACVR1B,ADAM12,ADAMDEC1,ADAMTS9,ADCY3,ADCY6,ADCYAP1R1,ADD2,ADGRB2,ADGRB3,ADGRD2,ADGRG6,ADIPOR2,ADK,ADORA1,ADRB1,AGRN,AICDA,AK3,AKAP12,AKAP4,AKR1C3,AKR7A2,AKT1S1,AKT2,AKT3,ALDH1L1,ALDOA,ALOX12B,ANXA1,AOC3,AP3B2,APOBEC3B,AQP7,ARG2,ARHGAP12,ARHGAP35,ARHGDIA,ARHGEF15,ARHGEF2,ARID2,ARRB2,ASH2L,ATF2,ATP2B2,ATP2C1,ATP5F1C,ATP6V0C,BABAM2,BAX,BCL2L1,BCL2L11,BCL…	616
Cellular Development,Cellular Growth and Proliferation,Nervous System Development and Function,Tissue Development	Development of neural cells	4.44e-37	Increased	2.396	ACTL6B,ACTR3,ADCY3,ADCY6,ADD2,ADGRB2,ADGRB3,ADGRG6,AGRN,ARHGAP35,ARHGEF15,ARTN,ASCL1,ATP1B2,ATXN1,BAX,BCL2L1,BDNF,BTG2,CACNB4,CACNG2,CACNG7,CAMK2A,CAMK2B,CAMK2G,CAMKK2,CASP3,CD3E,CDH2,CDK16,CDK5,CDK5R1,CDK6,CDKN1A,CDKN1B,CDKN2A,CHMP2B,CLU,CNR1,COL25A1,CRB1,CRH,CRHR1,CRK,CRKL,CSF1,CTF1,CTTN,CX3CL1,CXCL6,DAB1,DCX,DDIT4,DLG5,DNM3,DOK7,ECE1,EDNRA,EFNB3,EGR2,EHMT1,EIF4EBP2,EIF4G2,EOMES,EPO,ERBB4,ESR1,…	231
Cardiovascular System Development and Function,Organ Morphology,Organismal Development	Morphology of heart	8.17e-37			ACADM,ACTC1,ADA,ADAM12,ADAMTS9,ADCY6,ADK,ADM,ADORA1,ADRB1,AKAP12,AKT3,ANXA1,APLN,ARG2,ARRB2,ATF2,ATXN1,BCL2L1,CACNB1,CACNB4,CAMK2G,CASP3,CASP7,CASP8,CCND2,CD69,CDC42EP3,CDH2,CDK12,CDK5R1,CDK6,CDKN1A,CDKN1B,CLU,CNMD,COMT,CPT1A,CPT2,CRK,CRKL,CTF1,CTSB,CTSC,CTSD,CXADR,CYP2J2,DFFB,DOT1L,DSC2,DUSP10,DUSP5,DVL3,ECE1,EDNRA,EPM2A,EPO,ERBB4,ESR1,F2RL1,FASLG,FNIP1,FOXC2,FOXO1,FOXO3,GAA,GATA6,GBE1,GNA11,GNA…	196
Neurological Disease,Organismal Injury and Abnormalities,Skeletal and Muscular Disorders	Neuromuscular disease	8.5e-37		0.238	AARS2,ABLIM2,ACADM,ACTL6B,ADORA1,ADORA2B,ADRB1,ANXA1,ARPP19,ASCL1,ATP1A2,ATP2B2,ATP2C1,ATP5F1C,ATP5F1E,ATXN1,BAX,BCL2L1,BCL3,BDNF,CACNA1B,CACNB4,CAMK2A,CAMK2B,CAMKK2,CASP2,CASP3,CASP7,CASP8,CD48,CDH2,CDK5,CDK5R1,CDKN1C,CHAF1B,CHP1,CHRNA2,CLDN11,CLU,CNR1,COMT,COX7A2L,COX7B,COX7C,COX8A,CPT2,CRB1,CREB3L1,CSF1,CTSB,CX3CL1,CXCL13,CYCS,CYTH1,DAB1,DDIT3,DHFR,DIO2,DKK3,DLAT,DLG2,DNAJB12,DNAJB2,DUSP5,EFNB…	246
Infectious Diseases,Organismal Injury and Abnormalities	Infection by RNA virus	1.07e-36	Increased	2.145	ACADSB,ACP3,ACTR3,ADA,ADK,ADM,ADORA1,ADRB1,AGO3,ANXA1,APEX1,APOBEC3B,ARHGAP12,ARHGEF19,ARRB2,ATG12,ATP6V0C,BBC3,BCL2L1,BTG2,CACNB1,CACNB4,CACNG1,CAMKK2,CAV2,CCL7,CD40LG,CDC42EP3,CDK15,CDK5,CDKN1A,CDKN2A,CFTR,CHRNA2,CHST1,CHST14,CLTC,CLU,CNOT7,COPB1,COPZ1,COX6B2,CPLX1,CPT1A,CSF1,CTBP1,CTSB,CTSL,CTTN,CX3CL1,CXCL11,CXCL16,CXCL2,CXCL6,CXCL8,CXCR1,CXCR2,CYCS,CYP2C9,CYP46A1,DCP2,DDIT3,DHFR,DNAJB2,DPP4,…	252
Cancer,Hematological Disease,Immunological Disease,Organismal Injury and Abnormalities	Neoplasia of leukocytes	1.12e-36		-0.4	ABRAXAS1,ACADSB,ACOX2,ACVR1,ADA,ADAMDEC1,ADAMTS9,ADCY3,ADCYAP1R1,ADD2,ADD3,ADGRA2,ADGRB3,ADORA1,ADRB1,AGRN,AICDA,AKT1S1,AKT2,AKT3,ALDH8A1,ALOX12B,ANXA1,AOC3,APOBEC3B,ARHGAP12,ARHGEF15,ARID2,ATF2,ATG9A,ATP1A2,ATP2B2,ATXN1,ATXN3,BAG2,BAX,BBC3,BCL2L1,BCL2L11,BCL3,BDNF,BHLHE22,BLOC1S3,BMI1,BTG1,BTG2,CACNA1B,CACNG3,CASP2,CASP3,CASP7,CASP8,CAV2,CCL18,CCL7,CCNB1,CCNB3,CCND2,CCNG2,CD163,CD226,CD3E,CD40LG…	432
Cellular Development,Cellular Growth and Proliferation,Hematological System Development and Function,Hematopoiesis,Lymphoid Tissue Structure and Development,Tissue Development	Development of mononuclear leukocytes	1.39e-36		1.431	ACVR1B,ADA,ADM,ADORA2B,AKT2,ANXA1,ATF2,BATF,BAX,BBC3,BCL2A1,BCL2L1,BCL2L11,BCL3,BDNF,C5AR1,CASP8,CCND2,CD226,CD3E,CD40LG,CD69,CDA,CDK6,CDKN1A,CDKN1B,CDKN2A,CHAF1B,CHUK,CISH,CPT1A,CSF1,CXCL11,CXCR1,CXCR2,CXCR5,DFFB,DNAJB9,DOK2,DPP4,DUSP10,DUSP5,E2F2,EGR2,EIF4G2,EOMES,EPO,ESR1,EZR,FANCC,FASLG,FNIP1,FOS,FOXO1,FOXO3,FST,FURIN,GPR183,GRB2,HLA-G,HNF1A,ICOS,ID1,IFNA2,IFNG,IGF1,IL10RA,IL12A,IL12B,IL1A,IL…	180
Organismal Development,Organismal Injury and Abnormalities	Abnormal morphology of thoracic cavity	1.83e-36			ACADM,ACTC1,ADA,ADAM12,ADAMTS9,ADCY6,ADK,ADM,ADORA1,ADRB1,AKAP12,APLN,ARHGDIA,ARRB2,ATF2,ATXN1,BCL2L1,CACNB1,CACNB4,CAMK2G,CASP3,CASP7,CASP8,CAV2,CCND2,CD3E,CD69,CDC42EP3,CDH2,CDK12,CDK5R1,CDK6,CDKN1A,CDKN1B,CFTR,CLU,COMT,CPT1A,CPT2,CRH,CRHR1,CRK,CRKL,CTF1,CTSB,CTSC,CTSD,CXADR,CYP2J2,DFFB,DOK7,DOT1L,DPPA4,DSC2,DUSP10,DUSP5,DVL3,ECE1,EDNRA,EPM2A,EPO,ERBB4,F2RL1,FASLG,FNIP1,FOXC2,FOXO1,FOXO3,GAA,GA…	212
Cancer,Organismal Injury and Abnormalities,Reproductive System Disease	Breast cancer	1.89e-36		-0.217	ABCB4,ACP3,ACTL6B,ACVR1,ACVR1B,ADAM12,ADAMTS9,ADCY3,ADCY6,ADGRB3,ADGRG6,ADK,ADORA1,ADRB1,AGRN,AICDA,AKAP12,AKAP4,AKR1C3,AKR7A2,AKT1S1,AKT2,AKT3,ALDH1L1,ALDOA,ALOX12B,ANXA1,AOC3,AP3B2,APOBEC3B,AQP7,ARHGAP35,ARHGDIA,ARHGEF15,ARHGEF2,ARID2,ARRB2,ASH2L,ATF2,ATP2B2,ATP2C1,ATP5F1C,ATP6V0C,BABAM2,BAX,BCL2L1,BCL2L11,BDKRB2,BEX1,BMI1,BMP8B,BTG2,C1QBP,CACNA1B,CAMK2A,CASP2,CASP3,CASP8,CAV2,CBX3,CCNB1,CCNB3,…	494
Organismal Injury and Abnormalities	Visceromegaly	1.9e-36			ABCB4,ACTC1,ADA,ADCY6,ADD2,ADK,ADM,ADORA1,ADRB1,AKAP12,APLN,AQP11,ARRB2,ATF2,ATXN1,BAX,BCAT2,BCL2L1,BCL2L11,BCL3,CACNB1,CACNB4,CAMK2G,CASP8,CD69,CDC42EP3,CDH2,CDK12,CDK5R1,CDK6,CDKN1A,CDKN1B,CDKN2B,CFTR,COMT,CPT1A,CPT2,CRK,CSF1,CTF1,CTSB,CTSC,CTSD,CXCR2,CYP2J2,DFFB,DOK2,DOT1L,DPP4,DSC2,DUSP10,DUSP5,E2F2,ECE1,EDNRA,EPO,ESR1,EZR,F2RL1,FASLG,FNIP1,FOXO1,FOXO3,GAA,GATA6,GDNF,GGCT,GNA11,GNAI2,GNAQ,GPX…	195
Cancer,Organismal Injury and Abnormalities	Development of malignant tumor	2.41e-36		-0.379	AADAC,AARS2,ABCB4,ABCB9,ABLIM2,ABRAXAS1,ACADM,ACADSB,ACKR4,ACO2,ACOX2,ACP3,ACSBG2,ACSF2,ACTC1,ACTL6B,ACVR1,ACVR1B,ADA,ADAM12,ADAMDEC1,ADAMTS9,ADCY3,ADCY6,ADCYAP1R1,ADD1,ADD2,ADD3,ADGRA2,ADGRB2,ADGRB3,ADGRD2,ADGRG6,ADHFE1,ADIPOR1,ADIPOR2,ADK,ADM,ADORA1,ADORA2B,AGO3,AGPAT1,AGPAT4,AGRN,AICDA,AK3,AKAP12,AKAP17A,AKR7A2,AKT2,AKT3,ALDH1L1,ALDH4A1,ALDH8A1,ALDOA,ALOX12B,ANAPC10,ANXA1,AOC3,AP3B2,APEX1,APOA…	1000
Cancer,Hematological Disease,Immunological Disease,Organismal Injury and Abnormalities	Lymphocytic cancer	2.49e-36		-0.418	ABRAXAS1,ACADSB,ACOX2,ACVR1,ADA,ADAMTS9,ADCY3,ADCY6,ADCYAP1R1,ADD1,ADD2,ADD3,ADGRA2,ADGRB3,ADORA1,ADRB1,AGRN,AICDA,AKT1S1,AKT2,AKT3,ALDH8A1,ALOX12B,ANXA1,AOC3,APOBEC3B,ARHGAP12,ARHGEF15,ARID2,ATF2,ATG9A,ATP1A2,ATP2B2,ATXN1,ATXN3,BAG2,BAX,BBC3,BCL2L1,BCL2L11,BCL3,BDNF,BHLHE22,BLOC1S3,BMI1,BTG1,BTG2,CACNA1B,CACNG3,CAMK2A,CAMK2G,CASP2,CASP3,CASP7,CASP8,CAV2,CCL18,CCL7,CCNB1,CCNB3,CCND2,CCNG2,CD163,C…	453
Cancer,Hematological Disease,Organismal Injury and Abnormalities	Malignant lymphocytic neoplasm	2.49e-36		-0.418	ABRAXAS1,ACADSB,ACOX2,ACVR1,ADA,ADAMTS9,ADCY3,ADCY6,ADCYAP1R1,ADD1,ADD2,ADD3,ADGRA2,ADGRB3,ADORA1,ADRB1,AGRN,AICDA,AKT1S1,AKT2,AKT3,ALDH8A1,ALOX12B,ANXA1,AOC3,APOBEC3B,ARHGAP12,ARHGEF15,ARID2,ATF2,ATG9A,ATP1A2,ATP2B2,ATXN1,ATXN3,BAG2,BAX,BBC3,BCL2L1,BCL2L11,BCL3,BDNF,BHLHE22,BLOC1S3,BMI1,BTG1,BTG2,CACNA1B,CACNG3,CAMK2A,CAMK2G,CASP2,CASP3,CASP7,CASP8,CAV2,CCL18,CCL7,CCNB1,CCNB3,CCND2,CCNG2,CD163,C…	453
Cancer,Organismal Injury and Abnormalities	Tumorigenesis of epithelial neoplasm	2.96e-36		-0.154	AADAC,AARS2,ABCB4,ABCB9,ABLIM2,ABRAXAS1,ACADM,ACADSB,ACKR4,ACO2,ACOX2,ACP3,ACSBG2,ACSF2,ACTC1,ACTL6B,ACVR1,ACVR1B,ADA,ADAM12,ADAMDEC1,ADAMTS9,ADCY3,ADCY6,ADCYAP1R1,ADD1,ADD2,ADD3,ADGRA2,ADGRB2,ADGRB3,ADGRD2,ADGRG6,ADHFE1,ADIPOR1,ADIPOR2,ADK,ADM,ADORA1,ADORA2B,AGO3,AGPAT1,AGPAT4,AGRN,AICDA,AK3,AKAP12,AKAP17A,AKR7A2,AKT2,AKT3,ALDH1L1,ALDH4A1,ALDH8A1,ALDOA,ALOX12B,ANAPC10,ANXA1,AOC3,AP3B2,APEX1,APOA…	999
Hereditary Disorder,Neurological Disease,Organismal Injury and Abnormalities	Familial neurological disorder	5.07e-36		-1.678	AARS1,AARS2,ABLIM2,ACADM,ACO2,ACTL6B,ADCY6,ADD3,ADGRG6,ADK,ADM,ADRB1,AGPAT4,AGRN,AKT3,ALOX12B,AP3B2,ARHGEF15,ARHGEF2,ARID2,ARPP19,ASCL1,ASPH,ATP1A2,ATP2B2,ATP5F1C,ATP5F1E,ATXN1,ATXN3,BAX,BCL2L1,BDNF,CACNA1B,CACNB4,CACNG2,CAMK2A,CAMK2B,CAMK2G,CAMKK2,CASP2,CASP3,CASP7,CASP8,CCL7,CCND2,CD48,CDH2,CDK19,CDK5,CDK5R1,CDK8,CDKN1B,CDKN1C,CDKN2A,CDX4,CHAF1B,CHMP2B,CHP1,CHRNA2,CLDN11,CLDN9,CLPP,CLTC,CLU,CNO…	371
Cancer,Organismal Injury and Abnormalities	Pelvic tumor	7.94e-36		0.824	AADAC,AARS2,ABCB4,ABCB9,ABLIM2,ABRAXAS1,ACADM,ACADSB,ACOX2,ACP3,ACSBG2,ACSF2,ACTC1,ACTL6B,ACTR3,ACVR1,ACVR1B,ADA,ADAM12,ADAMDEC1,ADAMTS13,ADAMTS9,ADCY6,ADCYAP1R1,ADD1,ADD2,ADD3,ADGRA2,ADGRB2,ADGRB3,ADGRD2,ADGRG6,ADIPOR2,ADK,ADM,ADORA1,ADRB1,AGO3,AGPAT1,AGPAT4,AICDA,AK2,AK3,AKAP12,AKAP17A,AKR1C3,AKR7A2,AKT2,AKT3,ALDH1L1,ALDH4A1,ALDH8A1,ALDOA,ALOX12B,ANAPC10,ANXA1,AOC3,AP3B2,APEX1,APOBEC2,APOBEC3B,…	915
Cancer,Hematological Disease,Organismal Injury and Abnormalities	Myeloid or lymphoid neoplasm	1.44e-35		-0.612	ABCB4,ABCB9,ABRAXAS1,ACADSB,ACOX2,ACSBG2,ACTC1,ACTL6B,ACVR1,ADA,ADAMTS9,ADCY3,ADCY6,ADCYAP1R1,ADD1,ADD2,ADD3,ADGRA2,ADGRB3,ADORA1,ADRB1,AGRN,AICDA,AKAP17A,AKAP4,AKT1S1,AKT2,AKT3,ALDH4A1,ALDH8A1,ALOX12B,ANXA1,AOC3,APEX1,APOBEC3B,AQP7,ARHGAP12,ARHGAP24,ARHGAP35,ARHGAP6,ARHGEF15,ARID2,ASH2L,ATF2,ATG9A,ATP1A2,ATP2B2,ATP2B4,ATXN1,ATXN3,BAG2,BAX,BBC3,BCL2L1,BCL2L11,BCL3,BDNF,BHLHE22,BLOC1S3,BMI1,BTG1,B…	559
Cancer,Organismal Injury and Abnormalities,Reproductive System Disease	Breast or ovarian cancer	1.51e-35		0.15	ABCB4,ABCB9,ABLIM2,ABRAXAS1,ACP3,ACTL6B,ACVR1,ACVR1B,ADAM12,ADAMDEC1,ADAMTS9,ADCY3,ADCY6,ADCYAP1R1,ADD2,ADGRB2,ADGRB3,ADGRD2,ADGRG6,ADIPOR2,ADK,ADORA1,ADRB1,AGRN,AICDA,AK3,AKAP12,AKAP4,AKR1C3,AKR7A2,AKT1S1,AKT2,AKT3,ALDH1L1,ALDOA,ALOX12B,ANXA1,AOC3,AP3B2,APOBEC3B,AQP7,ARG2,ARHGAP35,ARHGDIA,ARHGEF15,ARHGEF2,ARID2,ARRB2,ASH2L,ATF2,ATP2B2,ATP2C1,ATP5F1C,ATP6V0C,BABAM2,BAX,BCL2L1,BCL2L11,BCL3,BDKRB2,…	599
Cancer,Hematological Disease,Organismal Injury and Abnormalities	Neoplasia of blood cells	1.83e-35		-0.516	ABCB4,ABCB9,ABRAXAS1,ACADSB,ACOX2,ACSBG2,ACTC1,ACTL6B,ACVR1,ADA,ADAMDEC1,ADAMTS9,ADCY3,ADCYAP1R1,ADD2,ADD3,ADGRA2,ADGRB3,ADORA1,ADRB1,AGRN,AICDA,AKAP17A,AKAP4,AKT1S1,AKT2,AKT3,ALDH4A1,ALDH8A1,ALOX12B,ANXA1,AOC3,APEX1,APOBEC3B,AQP7,ARHGAP12,ARHGAP24,ARHGAP35,ARHGAP6,ARHGEF15,ARID2,ASH2L,ATF2,ATG9A,ATP1A2,ATP2B2,ATP2B4,ATXN1,ATXN3,BAG2,BAX,BBC3,BCL2L1,BCL2L11,BCL3,BDNF,BHLHE22,BLOC1S3,BMI1,BTG1,BTG…	540
Cellular Development,Cellular Growth and Proliferation,Hematological System Development and Function,Hematopoiesis,Lymphoid Tissue Structure and Development,Tissue Development	Differentiation of mononuclear leukocytes	2.01e-35		1.496	ACVR1B,ADA,ADORA2B,AKT2,ANXA1,ATF2,BATF,BAX,BBC3,BCL2A1,BCL2L1,BCL2L11,BCL3,BDNF,C5AR1,CASP8,CCND2,CD226,CD3E,CD40LG,CD69,CDA,CDK6,CDKN1A,CDKN1B,CDKN2A,CHAF1B,CHUK,CISH,CPT1A,CSF1,CXCL11,CXCL8,CXCR1,CXCR2,CXCR5,DFFB,DNAJB9,DOK2,DPP4,DUSP10,DUSP5,E2F2,EGR2,EIF4G2,EOMES,EPO,ESR1,EZR,FANCC,FASLG,FNIP1,FOS,FOXO1,FOXO3,FST,FURIN,GPR183,GRB2,HLA-G,HNF1A,ICOS,ID1,IFNA2,IFNG,IGF1,IL10RA,IL12A,IL12B,IL1A,…	178
Connective Tissue Disorders,Inflammatory Disease,Organismal Injury and Abnormalities,Skeletal and Muscular Disorders	Rheumatic Disease	2.36e-35		0.708	ACOX2,ACTR3,ADA,ADAM12,ADAMTS13,ADAMTS9,ADGRG6,ADIPOR1,ADM,ADRB1,AK2,ALDOA,ANXA1,ATP2C1,ATXN1,BCL2L11,BCL3,BDKRB2,BDNF,C5AR1,CACNA1B,CACNG1,CAMK2B,CASC3,CASP3,CASP8,CCL18,CCL7,CCNB1,CD163,CD226,CD3E,CD40LG,CD69,CDA,CDK6,CDKN1A,CDKN2A,CISH,CLU,CNR1,COL4A2,CPT1A,CSF1,CTSB,CTSC,CX3CL1,CXCL13,CXCL14,CXCL16,CXCL2,CXCL6,CXCL8,CXCR1,CXCR2,CXCR5,DDIT3,DHFR,DIAPH2,DIO2,DPP4,DPYS,DUSP2,DYNLL1,EBI3,EDNRA,EE…	235
Cancer,Hematological Disease,Immunological Disease,Organismal Injury and Abnormalities	Tumorigenesis of lymphocytes	2.81e-35		-0.358	ABRAXAS1,ACADSB,ACOX2,ACVR1,ADA,ADAMTS9,ADCYAP1R1,ADD2,ADD3,ADGRA2,ADGRB3,ADORA1,ADRB1,AGRN,AICDA,AKT1S1,AKT2,AKT3,ALDH8A1,ALOX12B,ANXA1,AOC3,APOBEC3B,ARHGAP12,ARHGEF15,ARID2,ATF2,ATG9A,ATP1A2,ATP2B2,ATXN1,ATXN3,BAG2,BAX,BBC3,BCL2L1,BCL2L11,BCL3,BDNF,BHLHE22,BLOC1S3,BMI1,BTG1,BTG2,CACNA1B,CACNG3,CASP2,CASP3,CASP7,CASP8,CAV2,CCL18,CCL7,CCNB1,CCNB3,CCND2,CCNG2,CD163,CD226,CD3E,CD40LG,CD48,CD69,CDC2…	414
Cellular Development,Cellular Growth and Proliferation,Embryonic Development,Hematological System Development and Function,Hematopoiesis,Lymphoid Tissue Structure and Development,Organ Development,Organismal Development,Tissue Development	Lymphopoiesis	3.06e-35		1.611	ACVR1B,ADA,ADORA2B,AKT2,ANXA1,ATF2,BATF,BAX,BBC3,BCL2A1,BCL2L1,BCL2L11,BCL3,BDNF,C5AR1,CASP8,CCND2,CD226,CD3E,CD40LG,CD69,CDK6,CDKN1A,CDKN1B,CDKN2A,CHAF1B,CHUK,CISH,CPT1A,CXCR1,CXCR2,CXCR5,DFFB,DNAJB9,DOK2,DPP4,DUSP10,DUSP5,E2F2,EGR2,EIF4G2,EOMES,EPO,ESR1,EZR,FANCC,FASLG,FNIP1,FOS,FOXO1,FOXO3,FST,FURIN,GPR183,GRB2,HLA-G,HNF1A,ICOS,ID1,IFNA2,IFNG,IGF1,IL10RA,IL12A,IL12B,IL1A,IL2,IL24,IL2RA,IL36B,I…	171
Cellular Development,Cellular Growth and Proliferation,Hematological System Development and Function,Hematopoiesis,Lymphoid Tissue Structure and Development,Tissue Development	Hematopoiesis of mononuclear leukocytes	3.79e-35		1.569	ACVR1B,ADA,ADORA2B,AKT2,ANXA1,ATF2,BATF,BAX,BBC3,BCL2A1,BCL2L1,BCL2L11,BCL3,BDNF,C5AR1,CASP8,CCND2,CD226,CD3E,CD40LG,CD69,CDA,CDK6,CDKN1A,CDKN1B,CDKN2A,CHAF1B,CHUK,CISH,CPT1A,CSF1,CXCL11,CXCR1,CXCR2,CXCR5,DFFB,DNAJB9,DOK2,DPP4,DUSP10,DUSP5,E2F2,EGR2,EIF4G2,EOMES,EPO,ESR1,EZR,FANCC,FASLG,FNIP1,FOS,FOXO1,FOXO3,FST,FURIN,GPR183,GRB2,HLA-G,HNF1A,ICOS,ID1,IFNA2,IFNG,IGF1,IL10RA,IL12A,IL12B,IL1A,IL2,IL…	177
Cellular Movement	Cellular infiltration	3.81e-35		-0.648	ABCB4,ACO2,ADA,ADAMTS13,ADM,ADRB1,ALDOA,ANXA1,ARRB2,BCL3,BDNF,C5AR1,CASP8,CCL18,CD40LG,CD48,CD69,CDKN1A,CFTR,CNR1,CRH,CSF1,CTSB,CTSC,CTTN,CX3CL1,CXCL16,CXCL2,CXCL8,CXCR2,CXCR5,CYP2J2,DDIT4,DPP4,E2F2,EPO,ESR1,EZR,F2RL1,FASLG,FCER1A,FOS,FST,GLIS2,GRK2,GSDMD,ICOS,ID1,IFNA2,IFNG,IL12A,IL12B,IL16,IL1A,IL1RAP,IL2,IL24,IL2RA,IL36G,IL36RN,IL4,IL6,IL9,IRAK4,IRF5,ITGAD,ITGB1,JUNB,KDR,KITLG,KPNA4,LBP,LDLR,L…	148
Carbohydrate Metabolism	Metabolism of carbohydrate	4.55e-35		0.504	ACADM,ADCYAP1R1,ADORA1,ADORA2B,ADRB1,AGPAT1,AGPAT3,AGPAT4,AKR1C3,AKR7A2,AKT2,ALDOA,ANXA1,APLN,APPL1,BDKRB2,BDNF,BRS3,CAMKK2,CBR1,CDIPT,CEMIP2,CHST1,CHST12,CHST14,CHST4,CHST7,CLTC,CLU,CNMD,CPT1A,CRH,CS,CSF1,CTSB,CX3CL1,CXCL8,CYP2C9,CYP3A5,DIO2,DSE,EDNRA,EPM2A,FABP5,FGF7,FOXO1,G6PC3,GAA,GALM,GBE1,GCG,GFPT2,GNAQ,GNB1,GNE,GNPDA2,GNPNAT1,GPAT3,GRIN1,GRK2,GYG2,GYS1,HBEGF,HK1,HK3,HS3ST1,HS3ST3B1,HS3ST4,…	170
Cell Cycle	Interphase	5.37e-35		1.169	ABRAXAS1,ACTL6B,ACVR1B,ADCYAP1R1,AKAP12,ARPP19,ATF2,BABAM2,BAX,BCL2L1,BCL3,BMI1,BRCC3,BTG1,BTG2,BTLA,CALCR,CAMK2A,CAMK2B,CAMK2G,CAMKK2,CCNB1,CCNB3,CCND2,CCNG1,CCNG2,CD40LG,CDC25A,CDK1,CDK6,CDKN1A,CDKN1B,CDKN1C,CDKN2A,CDKN2B,CEBPD,CNOT7,CRH,CRKL,CSF1,CSTB,CXCR1,DCX,DDIT3,DKK3,DOT1L,DPP4,DUSP4,DYRK1B,E2F2,E2F5,EPO,ESR1,ESRRA,FANCC,FOS,FOXC2,FOXO1,FOXO3,GATA6,GRB2,GSTA4,H2AX,HBEGF,HLA-G,HNF1A,HOXA10…	179
Cell Death and Survival,Organismal Injury and Abnormalities	Apoptosis of blood cells	5.74e-35		-1.194	ADA,ADRB1,AGRN,ANXA1,ATF2,BAX,BBC3,BCL2A1,BCL2L1,BCL2L11,BCL3,BTG1,CAMK2G,CASP2,CASP3,CASP7,CASP8,CCNB1,CD226,CD3E,CD40LG,CD69,CDK6,CDKN1A,CDKN1B,CDKN2A,CFTR,CHUK,CNR1,CRKL,CSF1,CTSD,CX3CL1,CXCL2,CXCL8,DDIT3,DFFA,DFFB,DKK3,DOT1L,DUSP4,DUSP5,E2F2,EPO,EZR,FANCC,FASLG,FBXW7,FNIP1,FOS,FOXO3,G6PC3,GPR34,HDAC8,HIPK2,HLA-G,ICOS,IFNA2,IFNG,IGF1,IL12A,IL1A,IL2,IL2RA,IL36G,IL4,IL6,IL7,IL7R,IL9,INS,IRF1,IRF…	139
Hereditary Disorder,Neurological Disease,Organismal Injury and Abnormalities	Familial central nervous system disease	7.27e-35	Decreased	-2.259	AARS1,AARS2,ABLIM2,ACADM,ACO2,ACTL6B,ADD3,ADK,ADM,ADRB1,AGPAT4,AKT3,ALOX12B,AP3B2,ARHGEF15,ARHGEF2,ARID2,ARPP19,ASCL1,ATP1A2,ATP2B2,ATP5F1C,ATP5F1E,ATXN1,ATXN3,BAX,BCL2L1,BDNF,CACNA1B,CACNB4,CACNG2,CAMK2A,CAMK2B,CAMK2G,CAMKK2,CASP2,CASP3,CASP7,CASP8,CCND2,CD48,CDH2,CDK5,CDK5R1,CDK8,CDKN1C,CDX4,CHAF1B,CHMP2B,CHP1,CHRNA2,CLDN11,CLTC,CLU,CNOT2,CNR1,COL4A2,COPB1,COX7A2L,COX7B,COX7C,COX8A,CPLX1,CPT2,C…	322
Immunological Disease,Organismal Injury and Abnormalities	Systemic autoimmune syndrome	1.4e-34		0.04	ACADM,ACOX2,ADA,ADAM12,ADGRG6,ADHFE1,ADIPOR1,ADM,AGPAT1,AK2,AKT2,ALDOA,ANXA1,ATP2B2,ATP2C1,ATP5MC2,ATXN1,BAX,BCL2L1,BCL2L11,BDNF,C5AR1,CACNG1,CALCR,CASC3,CASP3,CASP8,CCL18,CCL7,CCNB1,CD163,CD226,CD3E,CD40LG,CD69,CD99,CDA,CDC42EP3,CDK5R1,CDK6,CDKN1B,CISH,CLU,COL4A2,CPT1A,CRB1,CSF1,CTF1,CTSB,CTSC,CTSH,CTSW,CX3CL1,CXCL11,CXCL13,CXCL14,CXCL16,CXCL2,CXCL6,CXCL8,CXCR1,CXCR2,CXCR5,CYP24A1,DHFR,DIABLO,DK…	264
Cellular Assembly and Organization,Cellular Function and Maintenance	Organization of cytoplasm	1.45e-34	Increased	2.19	ACTL6B,ACTR3,ADAM12,ADCY3,ADCY6,ADD1,ADD3,ADGRA2,ADGRB3,ADGRG6,ADM,AGRN,AKAP12,AKT2,ALDOA,ANXA1,APPL2,AQP5,ARHGAP10,ARHGAP12,ARHGAP24,ARHGAP35,ARHGAP6,ARHGDIA,ARHGEF19,ARHGEF2,ARRB2,ASCL1,ATF2,ATG16L1,ATG9A,ATP1B2,ATP2C1,ATXN1,ATXN3,BAX,BDNF,BHLHA15,BTG2,C1QBP,CACNG7,CAMK2A,CAMK2B,CAMK2G,CAMKK2,CASP3,CAV2,CCL7,CCNB1,CD3E,CD40LG,CD99,CDH2,CDK1,CDK16,CDK5,CDK5R1,CDKN1A,CDKN1B,CDKN2A,CHMP2B,CHP1,CHU…	323
Hereditary Disorder,Neurological Disease,Organismal Injury and Abnormalities	Familial encephalopathy	2.07e-34		-1.353	AARS1,AARS2,ABLIM2,ACADM,ACO2,ACTL6B,ADD3,ADK,ADM,ADRB1,AGPAT4,AKT3,ALOX12B,AP3B2,ARHGEF15,ARHGEF2,ARID2,ARPP19,ASCL1,ATP1A2,ATP2B2,ATP5F1C,ATP5F1E,ATXN1,ATXN3,BAX,BCL2L1,BDNF,CACNA1B,CACNB4,CACNG2,CAMK2A,CAMK2B,CAMK2G,CAMKK2,CASP2,CASP3,CASP7,CASP8,CCND2,CD48,CDH2,CDK5,CDK5R1,CDK8,CDKN1C,CHAF1B,CHMP2B,CHP1,CHRNA2,CLDN11,CLTC,CLU,CNOT2,CNR1,COL4A2,COPB1,COX7A2L,COX7B,COX7C,COX8A,CPLX1,CPT2,CRB1,C…	313
Post-Translational Modification	Phosphorylation of protein	2.26e-34		0.816	ACVR1,ACVR1B,ADIPOR2,ADM,AGRN,AKT2,AKT3,APLN,ARRB2,ATF2,ATXN1,CAMK2A,CAMK2B,CAMK2G,CAMKK2,CCNB1,CCND2,CD3E,CD48,CDK1,CDK12,CDK16,CDK5,CDK6,CDKN1A,CDKN1B,CDKN1C,CDKN2A,CDKN2B,CHP1,CHUK,CRH,CRK,CRKL,CSF1,CTBP1,CX3CL1,CXCL8,DOK7,DVL3,DYNLL1,DYRK1B,EDNRA,EPM2A,EPO,ERBB4,EREG,ERP29,F2RL1,FCGR1A,FGF7,FNIP1,GNA11,GRK2,GRK6,HIPK2,HK1,HNF1A,HSPA2,HSPA4,HSPA8,HTR2B,IFNG,IGF1,IL2,IL4,IL7,INS,IRS1,ITGB1,ITLN…	165
Cancer,Organismal Injury and Abnormalities	Benign Tumors	2.58e-34		-0.951	ACSF2,ACTC1,ADAM12,ADCYAP1R1,ADGRB3,ADK,ADRB1,AGRN,AK2,ALDOA,ANAPC10,ANXA1,ARHGEF2,ASH2L,ATF2,ATP2C1,BBC3,BCL2L1,BCL2L11,BCL3,BDNF,CAMK2B,CCNB1,CCNC,CCND2,CD48,CDC42EP3,CDH2,CDK1,CDKN1A,CDKN1B,CDKN2A,CDKN2B,CEBPD,CLDN11,CLU,CNR1,COL25A1,COL4A2,CSF1,CTSB,CTSC,CX3CL1,CXCL14,CYP2F1,CYP3A5,DAP3,DCX,DHFR,DR1,DUSP5,DUT,E2F2,EDNRA,EIF1AX,ERBB4,ESR1,EXO1,FABP5,FBXW7,FGF7,FOS,FOSB,FOXO1,FOXO3,FTH1,GNA11,G…	211
Neurological Disease,Organismal Injury and Abnormalities,Psychological Disorders	Disorder of basal ganglia	2.66e-34	Decreased	-2.049	ABLIM2,ACADM,ADORA1,ADORA2B,ADRB1,ARPP19,ASCL1,ATP2B2,ATP5F1C,ATP5F1E,ATXN1,BAX,BCL2L1,BDNF,CACNA1B,CAMK2A,CAMK2B,CAMKK2,CASP2,CASP3,CASP7,CASP8,CD48,CDH2,CDK5,CDK5R1,CDKN1C,CHAF1B,CHMP2B,CHRNA2,CLDN11,CLU,CNR1,COMT,COX7A2L,COX7B,COX7C,CRB1,CREB3L1,CSF1,CTSB,CX3CL1,CYCS,CYTH1,DDIT3,DHFR,DIO2,DKK3,DLG2,DNAJB12,DNAJB2,DUSP5,EGR2,EGR4,ENPP5,ERBB4,EZR,FBXW7,FGF20,FOS,FOSB,FOXO3,FTH1,GABRA1,GABRB3,GAB…	205
Cancer,Hematological Disease,Immunological Disease,Organismal Injury and Abnormalities	Lymphoma	2.69e-34		-0.246	ABRAXAS1,ACADSB,ACOX2,ACVR1,ADA,ADAMTS9,ADCYAP1R1,ADGRA2,ADORA1,ADRB1,AGRN,AICDA,AKT2,AKT3,ANXA1,AOC3,APOBEC3B,ARHGAP12,ARHGEF15,ARID2,ATF2,ATG9A,ATP1A2,ATP2B2,ATXN1,ATXN3,BAG2,BAX,BBC3,BCL2L1,BCL2L11,BCL3,BMI1,BTG1,BTG2,CACNA1B,CASP2,CASP3,CASP7,CASP8,CAV2,CCL18,CCL7,CCND2,CD163,CD3E,CD40LG,CD48,CD69,CDH7,CDK1,CDK6,CDKN1A,CDKN1B,CDKN1C,CDKN2A,CDKN2B,CDO1,CHAF1B,CHUK,CLTC,CLU,CNR1,COL20A1,COL4A2,…	306
Cellular Development,Cellular Growth and Proliferation,Organ Development,Skeletal and Muscular System Development and Function,Tissue Development	Proliferation of muscle cells	3.12e-34	Increased	2.79	ADM,AGRN,ARID2,BDNF,CAMK2A,CAMK2G,CCNB1,CCND2,CDK1,CDK6,CDKN1A,CDKN1B,CDKN1C,CDKN2A,CEBPD,CLU,COMT,CREB3L1,CRHR2,CTF1,CTSB,CX3CL1,CXADR,CXCL16,CXCL8,DPP4,EDNRA,EPO,ERBB4,EREG,ESR1,FCER1A,FGF20,FGF7,FOS,FOXC2,FOXO1,FST,GATA6,GNA11,GNAQ,GPX1,GRK2,HAND2,HBEGF,HTR2B,IFNG,IGF1,IGFBP5,IL12A,IL12B,IL1A,IL4,IL6,IRAK4,IRF1,IRS1,ITGA5,ITGB1,ITLN1,JUNB,KIT,KLF11,KLF4,LEP,LMNA,LRP6,MAP2K1,MAPK14,MAPK3,MAPKAP…	122
Cellular Growth and Proliferation,Tissue Development	Proliferation of neural cells	4.4e-34		0.474	ADCY6,ADCYAP1R1,AKT2,AKT3,ANXA1,APEX1,APLN,APPL2,ARTN,ASCL1,ATXN1,BAX,BDNF,BMI1,BTG1,BTG2,CAMK2A,CAMK2B,CAMKK2,CBR1,CDH2,CDK1,CDK5,CDK5R1,CDK6,CDKN1A,CDKN1B,CDKN2A,CDKN2B,CLDN11,CLU,CNR1,CRK,CSF1,CX3CL1,CXCL16,CXCL2,CXCR2,DCX,DUSP10,EFNB3,EGR2,EIF4G2,EPM2A,EPO,ERBB4,ESR1,EZR,FGF7,FOXO1,FOXO3,FRS2,FZD3,GDNF,GNAI2,GNAQ,GNG5,GRM7,HAP1,HHIP,HSPA8,HTR2A,ID1,ID4,IDH1,IDH2,IFNG,IGF1,IGFBP5,IL24,IL6,IMPA…	172
Cancer,Organismal Injury and Abnormalities	Breast or colorectal cancer	4.84e-34		-0.445	AARS2,ABCB4,ABCB9,ABLIM2,ACADM,ACKR4,ACO2,ACOX2,ACP3,ACSBG2,ACTC1,ACTL6B,ACVR1,ACVR1B,ADA,ADAM12,ADAMTS9,ADCY3,ADCY6,ADD1,ADD2,ADD3,ADGRA2,ADGRB2,ADGRB3,ADGRG6,ADHFE1,ADIPOR1,ADIPOR2,ADK,ADM,ADORA1,ADRB1,AGO3,AGPAT1,AGRN,AICDA,AK3,AKAP12,AKAP17A,AKAP4,AKR1C3,AKR7A2,AKT1S1,AKT2,AKT3,ALDH1L1,ALDH8A1,ALDOA,ALOX12B,ANAPC10,ANXA1,AOC3,AP3B2,APEX1,APOBEC2,APOBEC3B,APPL1,APPL2,AQP3,AQP7,ARHGAP10,ARHGAP3…	839
Cellular Development	Differentiation of tumor cell lines	5.06e-34		1.394	ACVR1,ADRB1,AKR1C3,AKT2,ARHGDIA,ASCL1,ATF2,ATP2C1,BCL2L1,BDNF,BMI1,BTG2,C1QBP,CDK5R1,CDK6,CDKN1A,CDKN1B,CEBPD,CREB3L1,CRK,CSF1,CTBP1,CXCR5,DDIT3,DPP4,EPO,ERBB4,ESR1,FOS,FOXO3,FRS2,FST,GFRA4,GRB2,HAND1,HK3,HOXA10,HOXD10,ID1,IDH1,IFNA2,IFNG,IGF1,IGFBP5,IL2,IL24,IL4,IL6,IRF1,KAT2B,KIT,KITLG,KLF4,LIFR,LYN,MAP2K1,MAPK14,MAX,MEF2A,MIF,MTOR,MYB,NCOR2,NFE2L2,NME1,NOTCH1,NRG1,PDGFB,PIK3R1,PLAGL1,PLAT,POU5…	113
Embryonic Development,Organismal Development	Development of abdomen	7.05e-34		1	ACADM,ADA,ADM,ANXA1,APLN,APRT,AQP11,ASCL1,ATF2,BAX,BCL2L1,BCL2L11,BCL3,BDKRB2,BDNF,CACNB4,CCND2,CDKN1A,CDKN1B,CDKN2A,CDKN2B,CER1,CHUK,CLU,CRH,CRHR1,CRK,CSF1,CX3CL1,CXCL13,CXCL14,CXCR2,CXCR5,DKK3,EDNRA,EPO,ERBB4,EREG,ESR1,EZR,FANCC,FGF7,FOS,FOXC2,FOXO3,FST,FURIN,GATA6,GDNF,GLIS2,GPBAR1,GRB2,GSTK1,HBEGF,HNF1A,HNF1B,HOXA10,HP,HS3ST3B1,HSD17B3,HTR2B,ID4,IFNG,IGF1,IL12B,IL1A,IL2,IL6,IL7,INS,IRS1,ISL1,…	157
Cancer,Organismal Injury and Abnormalities	Benign solid tumor	7.11e-34		-1.28	ACSF2,ACTC1,ADAM12,ADCYAP1R1,ADGRB3,ADK,ADRB1,AGRN,AK2,ALDOA,ANAPC10,ANXA1,ARHGEF2,ASH2L,ATF2,ATP2C1,BBC3,BCL2L1,BCL2L11,BCL3,BDNF,CAMK2B,CCNB1,CCNC,CCND2,CD48,CDC42EP3,CDH2,CDK1,CDKN1A,CDKN1B,CDKN2A,CDKN2B,CEBPD,CLDN11,CLU,CNR1,COL25A1,COL4A2,CSF1,CTSB,CTSC,CX3CL1,CXCL14,CYP2F1,CYP3A5,DAP3,DCX,DHFR,DR1,DUSP5,DUT,E2F2,EDNRA,EIF1AX,ERBB4,ESR1,EXO1,FABP5,FBXW7,FGF7,FOS,FOSB,FOXO1,FOXO3,FTH1,GNA11,G…	209
Cancer,Gastrointestinal Disease,Organismal Injury and Abnormalities	Gastrointestinal adenocarcinoma	8.08e-34		-0.762	AADAC,AARS2,ABCB4,ABCB9,ABLIM2,ACADM,ACADSB,ACKR4,ACO2,ACOX2,ACSBG2,ACSF2,ACTC1,ACTL6B,ACVR1,ACVR1B,ADA,ADAM12,ADAMDEC1,ADAMTS13,ADAMTS9,ADCY3,ADCY6,ADCYAP1R1,ADD1,ADD2,ADD3,ADGRA2,ADGRB2,ADGRB3,ADGRG6,ADHFE1,ADIPOR1,ADIPOR2,ADK,ADM,ADORA1,ADRB1,AGO3,AGPAT1,AGRN,AICDA,AK3,AKAP12,AKAP17A,AKR1C3,AKR7A2,AKT1S1,AKT2,AKT3,ALDH1L1,ALDH4A1,ALDH8A1,ALDOA,ALOX12B,ANAPC10,ANXA1,AOC3,AP3B2,AP3M1,APEX1,APOA5…	1004
Cellular Development,Cellular Growth and Proliferation,Nervous System Development and Function,Tissue Development	Development of neurons	8.32e-34	Increased	2.425	ACTL6B,ACTR3,ADCY3,ADCY6,ADD2,ADGRB2,ADGRB3,ADGRG6,AGRN,ARHGAP35,ARHGEF15,ARTN,ASCL1,ATP1B2,ATXN1,BAX,BCL2L1,BDNF,BTG2,CACNB4,CACNG2,CACNG7,CAMK2A,CAMK2B,CAMK2G,CAMKK2,CASP3,CD3E,CDH2,CDK16,CDK5,CDK5R1,CDK6,CDKN1A,CHMP2B,CLU,CNR1,COL25A1,CRB1,CRH,CRHR1,CRK,CRKL,CSF1,CTF1,CTTN,CX3CL1,CXCL6,DAB1,DCX,DLG5,DNM3,DOK7,ECE1,EDNRA,EFNB3,EGR2,EHMT1,EIF4EBP2,EIF4G2,EOMES,EPO,ERBB4,ESR1,EZR,FGF20,FGF7,FOS,G…	218
Cardiovascular Disease,Cardiovascular System Development and Function,Organ Morphology,Organismal Development,Organismal Injury and Abnormalities	Abnormal morphology of heart	9.52e-34			ACADM,ACTC1,ADA,ADAM12,ADAMTS9,ADCY6,ADK,ADM,ADORA1,ADRB1,AKAP12,APLN,ARRB2,ATF2,ATXN1,BCL2L1,CACNB1,CACNB4,CAMK2G,CASP3,CASP7,CASP8,CCND2,CD69,CDC42EP3,CDH2,CDK12,CDK5R1,CDK6,CDKN1A,CDKN1B,CLU,COMT,CPT1A,CPT2,CRK,CRKL,CTF1,CTSB,CTSC,CTSD,CXADR,CYP2J2,DFFB,DOT1L,DSC2,DUSP10,DUSP5,DVL3,ECE1,EDNRA,EPM2A,EPO,ERBB4,F2RL1,FASLG,FNIP1,FOXC2,FOXO1,FOXO3,GAA,GATA6,GBE1,GNA11,GNA13,GNAI2,GNAQ,GNG5,GPX1,GP…	181
Endocrine System Disorders,Gastrointestinal Disease,Metabolic Disease,Organismal Injury and Abnormalities	Diabetes mellitus	1.13e-33		-0.17	AADAC,ACADSB,ACSF2,ADAMTS9,ADCY3,ADIPOR1,ADIPOR2,ADK,ADORA1,ADORA2B,ADRB1,AGPAT1,AGPAT4,AGRN,AKR1C3,AKT2,ANAPC10,ANXA1,AOC3,APLN,APPL1,AQP5,ARG2,ARHGEF15,ATP1A2,ATP2B4,ATXN1,BAX,BBC3,BCAT2,BCL2L1,BCL2L11,BDNF,BHLHA15,BTG2,CACNA1B,CACNG1,CACNG2,CALCR,CASP3,CASP8,CCND2,CCNG1,CD226,CD3E,CD40LG,CDC42EP3,CDH2,CDK6,CDKN1A,CDKN1B,CDKN2A,CEBPD,CHP1,CHRNA2,CHST7,CHUK,CISH,CLU,CNGB3,CNR1,COL25A1,COL4A2,COM…	287
Cancer,Organismal Injury and Abnormalities	Development of carcinoma	1.27e-33		-0.13	AADAC,AARS2,ABCB4,ABCB9,ABLIM2,ABRAXAS1,ACADM,ACADSB,ACKR4,ACO2,ACOX2,ACP3,ACSBG2,ACSF2,ACTC1,ACTL6B,ACVR1,ACVR1B,ADA,ADAM12,ADAMDEC1,ADAMTS9,ADCY3,ADCY6,ADCYAP1R1,ADD1,ADD2,ADD3,ADGRA2,ADGRB2,ADGRB3,ADGRD2,ADGRG6,ADHFE1,ADIPOR1,ADIPOR2,ADK,ADM,ADORA1,ADORA2B,AGO3,AGPAT1,AGPAT4,AGRN,AICDA,AK3,AKAP12,AKAP17A,AKR7A2,AKT2,AKT3,ALDH1L1,ALDH4A1,ALDH8A1,ALDOA,ALOX12B,ANAPC10,ANXA1,AOC3,AP3B2,APEX1,APOA…	984
Cellular Assembly and Organization,Cellular Function and Maintenance	Microtubule dynamics	1.98e-33		1.71	ACTL6B,ACTR3,ADCY3,ADCY6,ADGRA2,ADGRB3,ADGRG6,ADM,AGRN,AKAP12,ALDOA,APPL2,AQP5,ARHGAP24,ARHGAP35,ARHGEF2,ARRB2,ASCL1,ATG16L1,ATG9A,ATP1B2,ATP2C1,ATXN1,ATXN3,BAX,BDNF,BTG2,C1QBP,CACNG7,CAMK2A,CAMK2B,CAMK2G,CAMKK2,CASP3,CD3E,CD40LG,CDH2,CDK1,CDK16,CDK5,CDK5R1,CDKN1A,CDKN1B,CHMP2B,CHP1,CHUK,CLU,CNR1,COL25A1,COMT,CRH,CRHR1,CRK,CRKL,CSF1,CSTB,CTTN,CX3CL1,CXCL6,CXCL8,CXCR1,CXCR2,DAB1,DCX,DIAPH2,DKK3,DL…	276
Organismal Development	Growth of organism	2.16e-33	Increased	2.066	AARS1,ACVR1,ACVR1B,ADD1,ADORA1,AGO3,AICDA,AKT2,APLN,APPL2,AQP2,AQP5,ARPP19,ARTN,ASCL1,ATF2,ATP6V0C,BAX,BBC3,BCL2A1,BCL2L1,BDNF,BMI1,BTG2,CAMK2B,CASP2,CASP8,CDK6,CDKN1A,CDKN1B,CDKN2A,CEBPD,CLU,CNR1,COL4A2,CSF1,CTSB,CTSD,CX3CL1,CXCL14,CXCL2,DIO2,DNAJB9,EHMT1,EOMES,ESR1,F2RL1,F2RL3,FGF7,FOXO1,FOXO3,FRS2,FURIN,FZD3,G6PC3,GATAD2A,GBX2,GHRHR,GNA13,GNAI2,GNG5,GNPNAT1,GRIN1,GRK2,HAND1,HAND2,HAP1,HBEGF,HH…	192
Cellular Movement,Hematological System Development and Function,Immune Cell Trafficking	Cellular infiltration by leukocytes	2.28e-33		-0.803	ABCB4,ADA,ADAMTS13,ADM,ANXA1,ARRB2,BCL3,BDNF,C5AR1,CASP8,CCL18,CD40LG,CD48,CD69,CDKN1A,CFTR,CNR1,CRH,CSF1,CTSB,CTSC,CTTN,CX3CL1,CXCL16,CXCL2,CXCL8,CXCR2,CXCR5,CYP2J2,DDIT4,DPP4,EPO,ESR1,EZR,F2RL1,FASLG,FOS,GLIS2,GRK2,GSDMD,ICOS,ID1,IFNA2,IFNG,IL12A,IL12B,IL16,IL1A,IL2,IL24,IL2RA,IL36G,IL36RN,IL4,IL6,IL9,IRAK4,IRF5,ITGAD,ITGB1,KDR,KITLG,KPNA4,LBP,LDLR,LEP,LOX,LRP6,LTA,LYN,MAP3K8,MAP4K3,MAPK14,MAPK…	136
Cellular Development,Connective Tissue Development and Function,Tissue Development	Differentiation of connective tissue cells	2.46e-33		1.302	ACVR1,ADK,ADM,ADORA2B,ADRB1,AKT2,ASCL1,ATF2,BCL3,C5AR1,CALCR,CASP3,CASP8,CCNC,CD40LG,CDK1,CDK6,CDKN1A,CDKN2A,CEBPD,CFTR,CHUK,CREB3L1,CRK,CSF1,CTBP1,CXCL8,DDIT3,DIO2,DUSP10,DYNLL1,EDNRA,EGR2,EPO,ESRRA,F2RL1,FASLG,FBLIM1,FBXW7,FOS,FOSB,FOXC2,FOXO1,FOXO3,FST,GATA6,GDNF,GNB3,GPR183,GPX1,GRB2,HAND2,HDAC8,HOXA10,HTR2A,HTR2B,ID1,ID4,IFNG,IGF1,IGFBP5,IL12B,IL1A,IL2,IL4,IL6,IL7,INS,IRF1,IRS1,ITGA5,ITGB1,J…	165
Cell Death and Survival,Organismal Injury and Abnormalities	Cell death of leukemia cell lines	2.92e-33		-0.177	ABCB4,ADRB1,BAX,BBC3,BCL2A1,BCL2L1,BCL2L11,BTG1,C5AR1,CAMK2G,CASP2,CASP3,CASP8,CBR1,CD226,CD99,CDC25A,CDK5,CDK6,CDKN1A,CDKN1B,CDKN2A,CEBPD,CRH,CTSB,CTSD,CYCS,DDIT3,DFFA,DIABLO,DPP4,EPM2A,EPO,EZR,FANCC,FASLG,FOXO3,FTH1,GLS,HLA-G,HSPA8,ID1,IFNG,IGF1,IL4,IL6,IL7,IP6K1,ITGB1,ITPR1,JAK2,KDR,KIR3DL1,KIT,KITLG,KLF4,LALBA,LCK,LEP,LYN,MAP1LC3B,MAP2K1,MAPK14,MAPK8IP1,MAX,MSN,MYB,NFATC2,NFIL3,NOTCH1,NR3C2,P…	110
Connective Tissue Development and Function,Tissue Morphology	Quantity of connective tissue	3.22e-33		0.338	ADAM12,ADM,ADRB1,AICDA,AKT2,ATF2,ATP1A2,BRS3,C5AR1,CALCR,CAMKK2,CASP8,CCND2,CCNG1,CDK1,CDK6,CDKN1A,CDKN1B,CDKN2A,CEBPD,CHUK,CNR1,COMT,CRHR2,CSF1,CTF1,CXCL13,CXCL14,CXCL8,DHFR,EGR2,EPO,ESR1,FABP5,FANCC,FASLG,FBLIM1,FBXW7,FOS,FOSB,FOXC2,FOXO3,GATA6,GGCT,GNAQ,GNB3,GPAT3,GPBAR1,GPX1,GRIN1,HIPK2,HP,ID1,ID4,IDH2,IFNG,IGF1,IL1A,IL2,IL4,IL6,IRS1,ITGB1,JAK2,JUNB,KITLG,KLF2,KLF4,KREMEN2,LDLR,LEP,LIN28A,LIP…	148
Cancer,Hematological Disease,Organismal Injury and Abnormalities	Hematologic cancer of cells	6.78e-33		-0.442	ABRAXAS1,ACADSB,ACOX2,ACVR1,ADA,ADAMTS9,ADCY3,ADCYAP1R1,ADD2,ADD3,ADGRA2,ADGRB3,ADORA1,ADRB1,AGRN,AICDA,AKT2,AKT3,ALDH8A1,ANXA1,AOC3,APOBEC3B,ARHGAP12,ARHGEF15,ARID2,ATF2,ATG9A,ATP1A2,ATP2B2,ATXN1,ATXN3,BAG2,BAX,BBC3,BCL2L1,BCL2L11,BCL3,BDNF,BMI1,BTG1,BTG2,CACNA1B,CACNG3,CASP2,CASP3,CASP7,CASP8,CAV2,CCL18,CCL7,CCNB3,CCND2,CD163,CD3E,CD40LG,CD48,CD69,CDC25A,CDC42EP3,CDH7,CDK1,CDK5,CDK5R1,CDK6,CDKN…	399
Cell-To-Cell Signaling and Interaction,Cellular Movement	Recruitment of cells	8.02e-33		-1.31	ABCB4,ADAMTS13,ADGRG6,ADORA2B,AKT2,ANXA1,AOC3,ARHGEF2,ARRB2,ATG16L1,BCL3,BDNF,BTLA,C5AR1,CASP8,CCL28,CCL7,CD40LG,CD63,CD69,CLU,CNR1,CSF1,CTSC,CX3CL1,CXCL11,CXCL13,CXCL16,CXCL2,CXCL6,CXCL8,CXCR2,CXCR5,DPP4,F2RL1,FABP5,FASLG,FBXW7,FCER1A,FOS,GNA13,GPRC5A,GRK6,HAND1,HBEGF,IFNG,IL12A,IL16,IL1A,IL2,IL2RA,IL36G,IL4,IL6,IL7,IL9,IRF5,ITGB1,KDR,KITLG,LEP,LTA,LYN,MAP2K3,MAP3K8,MAPK14,MAPK7,MDK,MIF,MMP1,MOG…	112
Cancer,Gastrointestinal Disease,Organismal Injury and Abnormalities	Intestinal tumor	8.15e-33		-0.309	AARS2,ABCB4,ABCB9,ABLIM2,ACADM,ACADSB,ACKR4,ACO2,ACOX2,ACSBG2,ACTC1,ACTL6B,ACVR1,ACVR1B,ADA,ADAM12,ADAMDEC1,ADAMTS13,ADAMTS9,ADCY3,ADCY6,ADCYAP1R1,ADD1,ADD2,ADD3,ADGRA2,ADGRB2,ADGRB3,ADGRG6,ADHFE1,ADIPOR1,ADIPOR2,ADK,ADM,ADORA1,ADRB1,AGO3,AGPAT1,AGRN,AICDA,AK3,AKAP12,AKAP17A,AKR1C3,AKR7A2,AKT1S1,AKT2,AKT3,ALDH1L1,ALDH4A1,ALDH8A1,ALDOA,ALOX12B,ANAPC10,ANXA1,AOC3,AP3B2,AP3M1,APEX1,APOA5,APOBEC2,APP…	1019
Cell Death and Survival,Organismal Injury and Abnormalities	Apoptosis of leukocytes	1.08e-32		-1.31	ADA,ADRB1,ANXA1,BAX,BBC3,BCL2A1,BCL2L1,BCL2L11,BCL3,BTG1,CAMK2G,CASP2,CASP3,CASP7,CASP8,CCNB1,CD226,CD3E,CD40LG,CD69,CDKN1A,CDKN1B,CDKN2A,CFTR,CHUK,CNR1,CRKL,CSF1,CX3CL1,CXCL2,CXCL8,DDIT3,DFFA,DFFB,DKK3,DUSP4,DUSP5,E2F2,EZR,FANCC,FASLG,FBXW7,FNIP1,FOS,FOXO3,G6PC3,GPR34,HLA-G,ICOS,IFNA2,IFNG,IGF1,IL12A,IL1A,IL2,IL2RA,IL36G,IL4,IL6,IL7,IL7R,IL9,INS,IRF1,IRF2,IRF5,ITGB1,ITPR1,ITPR3,JAK2,KITLG,KLF2,K…	127
Cancer,Endocrine System Disorders,Organismal Injury and Abnormalities	Endocrine gland tumor	1.34e-32		0.265	AADAC,AARS2,ABCB4,ABCB9,ABLIM2,ABRAXAS1,ACADM,ACADSB,ACO2,ACOX2,ACSBG2,ACSF2,ACTL6B,ACTR3,ACVR1,ACVR1B,ADA,ADAM12,ADAMTS13,ADAMTS9,ADCY3,ADCY6,ADCYAP1R1,ADD1,ADD2,ADD3,ADGRA2,ADGRB2,ADGRB3,ADGRD2,ADGRG6,ADHFE1,ADIPOR1,ADIPOR2,ADORA2B,ADRB1,AGO3,AGPAT1,AGPAT3,AGPAT4,AGRN,AICDA,AK2,AK3,AKAP12,AKAP17A,AKAP4,AKR1C3,AKR7A2,AKT1S1,AKT2,AKT3,ALDH1L1,ALDH4A1,ALDOA,ALOX12B,ANAPC10,AOC3,AP3B2,AP3M1,APOA5,A…	1041
Gene Expression	Transactivation	1.81e-32		0.726	ACVR1,ACVR1B,ADAM12,APPL1,ASCL1,ATF2,BATF,BCL3,BDNF,CCND2,CDKN2A,CEBPD,CHP1,CHST14,CHUK,CXCL8,DAP3,DDIT3,DOK2,DPP4,E2F2,EGR2,EPO,ERBB4,ESR1,ESRRA,FABP5,FOS,FOSB,FOXO1,FOXO3,GATA6,GLIS2,GNA13,HNF1A,HNRNPA1,ID1,IFNA2,IFNG,IGF1,IGFBP5,IL1A,IL2,IL4,IL6,INS,IRF1,IRF2,ITSN1,JMJD6,JUNB,KAT2B,KDM5A,KLF1,KLF2,KLF4,LCK,LOX,MAP2K1,MAP2K3,MAP3K8,MAPK14,MAPK3,MAPK8IP1,MAPKAPK2,MAX,MDM4,MED4,MITF,MSN,MTA1,MYB,…	138
Connective Tissue Disorders,Inflammatory Disease,Inflammatory Response,Organismal Injury and Abnormalities,Skeletal and Muscular Disorders	Inflammation of joint	1.97e-32		0.787	ACOX2,ADA,ADAM12,ADAMTS13,ADAMTS9,ADGRG6,ADIPOR1,ADM,ADRB1,AK2,ALDOA,ANXA1,ATP2C1,ATXN1,BCL2L11,BCL3,BDKRB2,BDNF,C5AR1,CACNA1B,CACNG1,CASC3,CASP3,CASP8,CCL18,CCL7,CCNB1,CD163,CD3E,CD40LG,CD69,CDA,CDK6,CDKN1A,CDKN2A,CISH,CLU,CNR1,COL4A2,CPT1A,CSF1,CTSB,CTSC,CX3CL1,CXCL13,CXCL14,CXCL16,CXCL2,CXCL6,CXCL8,CXCR1,CXCR2,CXCR5,DDIT3,DHFR,DIO2,DPP4,DPYS,DUSP2,DYNLL1,EEF2,EOMES,EPO,ESRRA,F2RL1,FASLG,FCGR1A…	218
Cancer,Gastrointestinal Disease,Organismal Injury and Abnormalities	Large intestine neoplasm	2.43e-32		-0.747	AARS2,ABCB4,ABCB9,ABLIM2,ACADM,ACADSB,ACKR4,ACO2,ACOX2,ACSBG2,ACTC1,ACTL6B,ACVR1,ACVR1B,ADA,ADAM12,ADAMDEC1,ADAMTS13,ADAMTS9,ADCY3,ADCY6,ADCYAP1R1,ADD1,ADD2,ADD3,ADGRA2,ADGRB2,ADGRB3,ADGRG6,ADHFE1,ADIPOR1,ADIPOR2,ADK,ADM,ADORA1,ADRB1,AGO3,AGPAT1,AGRN,AICDA,AK3,AKAP12,AKAP17A,AKR1C3,AKR7A2,AKT1S1,AKT2,AKT3,ALDH1L1,ALDH4A1,ALDH8A1,ALDOA,ALOX12B,ANAPC10,ANXA1,AOC3,AP3B2,AP3M1,APEX1,APOA5,APOBEC2,APP…	1016
Cancer,Gastrointestinal Disease,Organismal Injury and Abnormalities	Large intestine carcinoma	2.49e-32		-1.941	AARS2,ABCB4,ABCB9,ABLIM2,ACADM,ACADSB,ACKR4,ACO2,ACOX2,ACSBG2,ACTC1,ACTL6B,ACVR1,ACVR1B,ADA,ADAM12,ADAMDEC1,ADAMTS13,ADAMTS9,ADCY3,ADCY6,ADCYAP1R1,ADD1,ADD2,ADD3,ADGRA2,ADGRB2,ADGRB3,ADGRG6,ADHFE1,ADIPOR1,ADIPOR2,ADK,ADM,ADORA1,ADRB1,AGO3,AGPAT1,AGRN,AICDA,AK3,AKAP12,AKAP17A,AKR1C3,AKR7A2,AKT1S1,AKT2,AKT3,ALDH1L1,ALDH4A1,ALDH8A1,ALDOA,ALOX12B,ANAPC10,ANXA1,AOC3,AP3B2,AP3M1,APEX1,APOA5,APOBEC2,APP…	979
Cellular Growth and Proliferation,Tissue Development	Proliferation of epithelial cells	3.14e-32		0.411	ABCB4,APLN,AQP11,AQP2,ATF2,BAX,BCL2A1,BCL2L1,BDNF,C5AR1,CAMK2G,CASP3,CASP8,CCNB1,CCND2,CCNG2,CDC25A,CDK6,CDKN1A,CDKN1B,CDKN1C,CDKN2A,CDKN2B,CHUK,CLDN15,CLU,CNR1,CXCL14,CXCL8,CXCR2,DOK2,DUSP10,EDNRA,ERBB4,EREG,ESR1,EZR,FASLG,FBXW7,FGF7,FOS,FRS2,FST,GPBAR1,GPR15LG,GPRC5A,HBEGF,HNF1A,HNF1B,HPN,HTR2A,HTR2B,ID1,IFNG,IGF1,IGFBP7,IL10RA,IL24,IL36G,IL4,IL6,ISL1,ITGB1,ITPR1,JAK2,JUNB,KDR,KIT,KITLG,KLF2,KL…	143
Protein Synthesis	Metabolism of protein	3.93e-32		-0.155	ADAM12,ADAMTS13,ADAMTS9,ADM,ANXA1,APEX1,ARHGEF2,ARID2,ARRB2,ASPH,ATG4A,ATP1B2,ATXN3,BAG2,BCL2L1,BCL3,BDNF,BTG2,CAPN7,CASC3,CASP2,CASP3,CASP7,CASP8,CD40LG,CDK5,CDKN1B,CDKN2A,CFTR,CHP1,CLPP,CLU,CNOT7,COL25A1,CPA3,CRK,CSF1,CSTB,CTF1,CTSB,CTSC,CTSD,CTSE,CTSH,CTSL,DDIT3,DHFR,DIAPH2,DNAJB12,DPP4,DVL3,ECE1,EEF2,EIF1AX,EIF3B,EIF3I,EIF4EBP2,EIF4EBP3,EIF4G2,EPM2A,EZR,FAP,FBXW7,FOS,FOXO1,FOXO3,FST,FTH1,FURI…	215
Cancer,Organismal Injury and Abnormalities	Breast or pancreatic cancer	5.59e-32		1.083	ABCB4,ABCB9,ABLIM2,ABRAXAS1,ACP3,ACSBG2,ACSF2,ACTL6B,ACTR3,ACVR1,ACVR1B,ADAM12,ADAMDEC1,ADAMTS13,ADAMTS9,ADCY3,ADCY6,ADCYAP1R1,ADD2,ADGRB2,ADGRB3,ADGRD2,ADGRG6,ADIPOR2,ADK,ADORA1,ADRB1,AGRN,AICDA,AK3,AKAP12,AKAP4,AKR1C3,AKR7A2,AKT1S1,AKT2,AKT3,ALDH1L1,ALDOA,ALOX12B,ANXA1,AOC3,AP3B2,APOBEC3B,APPL1,APPL2,AQP7,ARG2,ARHGAP35,ARHGAP6,ARHGDIA,ARHGEF15,ARHGEF2,ARID2,ARRB2,ASH2L,ATF2,ATG16L1,ATG9A,ATP1A2…	702
Cancer,Organismal Injury and Abnormalities	Cancer of cells	5.7e-32		0.408	AADAC,AARS2,ABCB4,ABRAXAS1,ACADSB,ACO2,ACOX2,ACTC1,ACVR1,ACVR1B,ADA,ADAM12,ADAMTS9,ADCY3,ADCYAP1R1,ADD1,ADD2,ADD3,ADGRA2,ADGRB3,ADIPOR1,ADORA1,ADRB1,AGO3,AGRN,AICDA,AKAP12,AKAP17A,AKT1S1,AKT2,AKT3,ALDH1L1,ALDH8A1,ALOX12B,ANXA1,AOC3,APOBEC2,APOBEC3B,AQP2,AQP7,ARHGAP12,ARHGAP35,ARHGAP6,ARHGEF15,ARID2,ASH2L,ASPH,ATF2,ATG9A,ATP1A2,ATP2B2,ATP2C1,ATP6V0E2,ATXN1,ATXN3,BAG2,BAX,BBC3,BCL2L1,BCL2L11,BCL3,B…	699
Cancer,Organismal Injury and Abnormalities,Reproductive System Disease	Breast or gynecological cancer	1.29e-31		0.341	AADAC,AARS2,ABCB4,ABCB9,ABLIM2,ABRAXAS1,ACADM,ACADSB,ACOX2,ACP3,ACSBG2,ACTC1,ACTL6B,ACTR3,ACVR1,ACVR1B,ADAM12,ADAMDEC1,ADAMTS9,ADCY3,ADCY6,ADCYAP1R1,ADD1,ADD2,ADD3,ADGRB2,ADGRB3,ADGRD2,ADGRG6,ADIPOR2,ADK,ADM,ADORA1,ADRB1,AGO3,AGPAT4,AGRN,AICDA,AK3,AKAP12,AKAP17A,AKAP4,AKR1C3,AKR7A2,AKT1S1,AKT2,AKT3,ALDH1L1,ALDH4A1,ALDH8A1,ALDOA,ALOX12B,ANXA1,AOC3,AP3B2,APOBEC3B,APPL1,APPL2,AQP7,ARG2,ARHGAP12,ARHG…	830
Cancer,Gastrointestinal Disease,Organismal Injury and Abnormalities	Intestinal cancer	2.07e-31		-0.543	AARS2,ABCB4,ABCB9,ABLIM2,ACADM,ACADSB,ACKR4,ACO2,ACOX2,ACSBG2,ACTC1,ACTL6B,ACVR1,ACVR1B,ADA,ADAM12,ADAMDEC1,ADAMTS13,ADAMTS9,ADCY3,ADCY6,ADCYAP1R1,ADD1,ADD2,ADD3,ADGRA2,ADGRB2,ADGRB3,ADGRG6,ADHFE1,ADIPOR1,ADIPOR2,ADK,ADM,ADORA1,ADRB1,AGO3,AGPAT1,AGRN,AICDA,AK3,AKAP12,AKAP17A,AKR1C3,AKR7A2,AKT1S1,AKT2,AKT3,ALDH1L1,ALDH4A1,ALDH8A1,ALDOA,ALOX12B,ANAPC10,ANXA1,AOC3,AP3B2,AP3M1,APEX1,APOA5,APOBEC2,APP…	1011
Cancer,Gastrointestinal Disease,Organismal Injury and Abnormalities	Malignant neoplasm of large intestine	2.33e-31		-0.754	AARS2,ABCB4,ABCB9,ABLIM2,ACADM,ACADSB,ACKR4,ACO2,ACOX2,ACSBG2,ACTC1,ACTL6B,ACVR1,ACVR1B,ADA,ADAM12,ADAMDEC1,ADAMTS13,ADAMTS9,ADCY3,ADCY6,ADCYAP1R1,ADD1,ADD2,ADD3,ADGRA2,ADGRB2,ADGRB3,ADGRG6,ADHFE1,ADIPOR1,ADIPOR2,ADK,ADM,ADORA1,ADRB1,AGO3,AGPAT1,AGRN,AICDA,AK3,AKAP12,AKAP17A,AKR1C3,AKR7A2,AKT1S1,AKT2,AKT3,ALDH1L1,ALDH4A1,ALDH8A1,ALDOA,ALOX12B,ANAPC10,ANXA1,AOC3,AP3B2,AP3M1,APEX1,APOA5,APOBEC2,APP…	1010
Gene Expression	Transcription of DNA	2.52e-31		1.118	ABLIM2,ACTR3,ACVR1,ACVR1B,AGRN,AKT2,APEX1,ARHGEF2,ARID2,ARRB2,ASCL1,ASH2L,ATF2,ATP2B4,ATXN1,BATF,BCL3,BEX1,BHLHA15,BHLHE22,BMI1,BTG2,C1QBP,CAMKK2,CBX3,CDK12,CDK5,CDK5R1,CDK6,CDKN1B,CDKN1C,CDKN2A,CDX4,CEBPD,CEBPE,CHUK,CIART,CNOT2,CNOT7,COL4A2,CREB3L1,CREBZF,CRK,CTBP1,CX3CL1,DCAF6,DDIT3,DKK3,DNAJC2,DOT1L,DR1,DUSP5,DVL3,DYRK1B,E2F2,E2F5,EGR2,EGR4,EHMT1,EOMES,EPO,ERBB4,EREG,ESR1,ESRRA,ETV3,EZR,F2RL1,…	272
Cellular Function and Maintenance	Homeostasis of mononuclear leukocytes	2.7e-31		1.522	ACVR1B,ADA,ADORA2B,AKT2,ANXA1,ATF2,BATF,BAX,BBC3,BCL2A1,BCL2L11,BCL3,BDNF,C5AR1,CASP3,CASP8,CD226,CD3E,CD40LG,CD69,CDK6,CDKN1A,CDKN1B,CDKN2A,CHUK,CISH,CPT1A,CSF1,CXCR1,CXCR2,CXCR5,CYCS,DFFB,DOK2,DUSP10,E2F2,EGR2,EIF4G2,EOMES,FANCC,FNIP1,FOXO1,FOXO3,FURIN,GPR15LG,GPR183,GRB2,HLA-G,HNF1A,ICOS,ID1,IFNA2,IFNG,IGF1,IL10RA,IL12A,IL12B,IL1A,IL2,IL2RA,IL36B,IL4,IL6,IL7,IL7R,IL9,IRF1,IRF2,IRF5,JMJD6,JUNB,…	148
DNA Replication, Recombination, and Repair	Synthesis of DNA	2.81e-31	Increased	2.132	ADA,ADK,ADM,ADORA2B,ARRB2,BCL2L1,BCL3,BDNF,CCND2,CCNG1,CD40LG,CDC25A,CDK6,CDKN1A,CDKN1B,CDKN1C,CDKN2A,CDKN2B,CHUK,CLU,COMT,CRK,CSF1,CTF1,CXCL8,E2F5,EPO,ERBB4,EREG,ESR1,EXO1,FGF20,FGF7,FOS,FOXO1,FURIN,GCG,GDNF,GNAI2,GRB2,GTF2H5,HBEGF,HNRNPA1,HSPA8,HTR1A,ID1,IFNG,IGF1,IGFBP5,IL1A,IL2,IL4,IL6,IL7,INS,IRF1,IRS1,ITGA5,ITGB1,KDR,KITLG,KLF2,LDLR,LEP,LOX,MAP2K1,MAP2K4,MAP3K8,MAPK14,MAPK7,MAPK8IP1,MAPKAPK…	113
Cancer,Gastrointestinal Disease,Organismal Injury and Abnormalities	Intestinal adenocarcinoma	2.95e-31		-0.762	AARS2,ABCB4,ABCB9,ABLIM2,ACADM,ACADSB,ACKR4,ACO2,ACOX2,ACSBG2,ACTC1,ACTL6B,ACVR1,ACVR1B,ADA,ADAM12,ADAMDEC1,ADAMTS13,ADAMTS9,ADCY3,ADCY6,ADCYAP1R1,ADD1,ADD2,ADD3,ADGRA2,ADGRB2,ADGRB3,ADGRG6,ADHFE1,ADIPOR1,ADIPOR2,ADK,ADM,ADORA1,ADRB1,AGO3,AGPAT1,AGRN,AICDA,AK3,AKAP12,AKAP17A,AKR1C3,AKR7A2,AKT1S1,AKT2,AKT3,ALDH1L1,ALDH4A1,ALDH8A1,ALDOA,ALOX12B,ANAPC10,ANXA1,AOC3,AP3B2,AP3M1,APEX1,APOA5,APOBEC2,APP…	970
Cancer,Organismal Injury and Abnormalities	Head and neck carcinoma	3.23e-31		-0.915	AADAC,AARS2,ABCB4,ABCB9,ABLIM2,ABRAXAS1,ACADM,ACADSB,ACO2,ACOX2,ACSBG2,ACSF2,ACTC1,ACTR3,ACVR1,ACVR1B,ADA,ADAM12,ADAMTS13,ADAMTS9,ADCY3,ADCY6,ADCYAP1R1,ADD1,ADD2,ADD3,ADGRA2,ADGRB2,ADGRB3,ADGRD2,ADGRG6,ADHFE1,ADIPOR1,ADIPOR2,ADORA1,ADORA2B,ADRB1,AGO3,AGPAT1,AGPAT3,AGPAT4,AGRN,AICDA,AK2,AK3,AKAP12,AKAP17A,AKR1C3,AKR7A2,AKT1S1,AKT2,AKT3,ALDH1L1,ALDH4A1,ALDOA,ALOX12B,ANAPC10,ANXA1,AOC3,AP3B2,AP3M1,A…	1034
Cancer,Gastrointestinal Disease,Organismal Injury and Abnormalities	Large intestine adenocarcinoma	3.51e-31			AARS2,ABCB4,ABCB9,ABLIM2,ACADM,ACADSB,ACKR4,ACO2,ACOX2,ACSBG2,ACTC1,ACTL6B,ACVR1,ACVR1B,ADA,ADAM12,ADAMDEC1,ADAMTS13,ADAMTS9,ADCY3,ADCY6,ADCYAP1R1,ADD1,ADD2,ADD3,ADGRA2,ADGRB2,ADGRB3,ADGRG6,ADHFE1,ADIPOR1,ADIPOR2,ADK,ADM,ADORA1,ADRB1,AGO3,AGPAT1,AGRN,AICDA,AK3,AKAP12,AKAP17A,AKR1C3,AKR7A2,AKT1S1,AKT2,AKT3,ALDH1L1,ALDH4A1,ALDH8A1,ALDOA,ALOX12B,ANAPC10,ANXA1,AOC3,AP3B2,AP3M1,APEX1,APOA5,APOBEC2,APP…	969
Cell-mediated Immune Response,Cellular Function and Maintenance,Hematological System Development and Function	T cell homeostasis	3.61e-31		1.804	ACVR1B,ADA,ADORA2B,AKT2,ANXA1,ATF2,BATF,BAX,BBC3,BCL2A1,BCL2L11,BCL3,BDNF,C5AR1,CASP3,CASP8,CD226,CD3E,CD40LG,CD69,CDK6,CDKN1A,CDKN1B,CDKN2A,CHUK,CISH,CPT1A,CXCR1,CXCR2,CXCR5,DFFB,DOK2,DUSP10,E2F2,EGR2,EIF4G2,EOMES,FANCC,FNIP1,FOXO1,FOXO3,FURIN,GPR15LG,GPR183,GRB2,HLA-G,HNF1A,ICOS,ID1,IFNA2,IFNG,IGF1,IL10RA,IL12A,IL12B,IL1A,IL2,IL2RA,IL36B,IL4,IL6,IL7,IL7R,IL9,IRF1,IRF2,IRF5,JMJD6,JUNB,KDR,KIT,KI…	143
Cancer,Cellular Development,Cellular Growth and Proliferation,Organismal Injury and Abnormalities,Tumor Morphology	Proliferation of tumor cells	4.21e-31		0.567	ADCYAP1R1,AICDA,ANXA1,ATF2,BCL2L1,BMI1,BTG2,CACYBP,CASP2,CASP3,CCL18,CD40LG,CDK5,CDK6,CDKN1A,CDKN1B,CDKN1C,CDKN2A,CDKN2B,CSF1,CTSB,CXCL11,CXCL8,CXCR2,DDIT3,ESR1,EZR,F2RL1,FAP,FASLG,FOS,FOXO1,FOXO3,FST,GDNF,GLS,GRB2,GRK2,HBEGF,HPN,ID1,IFNA2,IFNG,IGF1,IGFBP5,IGFBP7,IL13RA1,IL1A,IL2,IL24,IL4,IL6,IL7,IL9,IRS1,JAK2,KDR,KIT,KITLG,LDHA,LEP,LIN28B,LOX,LTA,MAP2K1,MAPK14,MCAM,MIF,MTA1,MTOR,MYB,MYCN,NEDD9,N…	127
Cellular Function and Maintenance	Lymphocyte homeostasis	5.07e-31		1.522	ACVR1B,ADA,ADORA2B,AKT2,ANXA1,ATF2,BATF,BAX,BBC3,BCL2A1,BCL2L11,BCL3,BDNF,C5AR1,CASP3,CASP8,CD226,CD3E,CD40LG,CD69,CDK6,CDKN1A,CDKN1B,CDKN2A,CHUK,CISH,CPT1A,CXCR1,CXCR2,CXCR5,CYCS,DFFB,DOK2,DUSP10,E2F2,EGR2,EIF4G2,EOMES,FANCC,FNIP1,FOXO1,FOXO3,FURIN,GPR15LG,GPR183,GRB2,HLA-G,HNF1A,ICOS,ID1,IFNA2,IFNG,IGF1,IL10RA,IL12A,IL12B,IL1A,IL2,IL2RA,IL36B,IL4,IL6,IL7,IL7R,IL9,IRF1,IRF2,IRF5,JMJD6,JUNB,KDR,K…	147
Cellular Function and Maintenance	Homeostasis of leukocytes	6.19e-31		1.522	ACVR1B,ADA,ADORA2B,AKT2,ANXA1,ATF2,BATF,BAX,BBC3,BCL2A1,BCL2L11,BCL3,BDNF,C5AR1,CASP3,CASP8,CD226,CD3E,CD40LG,CD69,CDK6,CDKN1A,CDKN1B,CDKN2A,CHUK,CISH,CPT1A,CSF1,CXCL6,CXCR1,CXCR2,CXCR5,CYCS,DFFB,DOK2,DUSP10,E2F2,EGR2,EIF4G2,EOMES,FANCC,FNIP1,FOXO1,FOXO3,FURIN,GPR15LG,GPR183,GRB2,HLA-G,HNF1A,ICOS,ID1,IFNA2,IFNG,IGF1,IL10RA,IL12A,IL12B,IL1A,IL2,IL2RA,IL36B,IL4,IL6,IL7,IL7R,IL9,IRF1,IRF2,IRF5,JMJD6…	149
Cell Signaling,Molecular Transport,Vitamin and Mineral Metabolism	Quantity of Ca2+	6.29e-31		-0.7	ADCYAP1R1,ADM,ADORA1,ADRB1,AKAP12,ATP2B2,ATP2B4,BAX,BCL2L1,BDKRB2,BDNF,C1QBP,C5AR1,CALCR,CAMK2A,CCL7,CD3E,CDK5,CFTR,CPM,CRH,CRHR1,CSF1,CX3CL1,CXCL11,CXCL13,CXCL8,CXCR1,CXCR2,CXCR5,ECE1,EDNRA,EPO,ESR1,F2RL1,F2RL3,FCER1A,FGF7,FOS,FOXO3,FUNDC1,GCG,GNA11,GNA13,GNAI2,GNAQ,GNAT1,GNB1,GRIK1,GRIN1,GRIN2B,GRK2,GRK6,HNF1A,HTR1A,HTR2A,HTR7,IFNG,IGF1,IGFBP7,IL2,IL4,IL6,INS,IRS1,ITPR1,ITPR3,KCNH2,KDR,KLF2,LCK…	112
Lipid Metabolism,Small Molecule Biochemistry	Synthesis of lipid	6.83e-31		-0.014	ABCB4,ACO2,ACOX2,ADA,ADM,ADORA2B,AGPAT1,AGPAT3,AGPAT4,AKR1C3,AKT2,ALDH8A1,ALOX12B,ANXA1,APOA5,ARRB2,ATF2,BABAM2,BAX,BCL2L1,BDKRB2,BDNF,C5AR1,CAMK2G,CAMKK2,CASP8,CAV2,CBR1,CD40LG,CDIPT,CFTR,CHP1,CLU,CNR1,CRH,CRHR1,CRHR2,CSF1,CX3CL1,CXCL8,CYP24A1,CYP2C9,CYP46A1,DAB1,DKK3,DLAT,DPP4,DYRK1B,EDNRA,EGR2,EIF4EBP2,ELOVL2,ERBB4,EREG,ESR1,ESRRA,F2RL1,FABP5,FASLG,FCER1A,FCGR1A,FGF7,FOS,FOXO1,FOXO3,GAD2,GCG,G…	182
Neurological Disease,Organismal Injury and Abnormalities	Neurological signs	9.77e-31		-1.48	ABLIM2,ACADM,ACTL6B,ADCY3,ADRB1,AKT3,ARPP19,ASCL1,ATP2B2,ATP5F1C,ATP5F1E,ATXN1,BAX,BCL2L1,BDNF,BHLHE22,CACNA1B,CAMK2A,CAMK2B,CAMKK2,CASP2,CASP3,CASP7,CASP8,CD48,CDH2,CDK5,CDK5R1,CDKN1C,CHAF1B,CHRNA2,CLDN11,CLU,CNR1,COMT,COX7A2L,COX7B,COX7C,CRB1,CREB3L1,CSF1,CX3CL1,CYCS,CYP2U1,CYTH1,DDIT3,DHFR,DIO2,DKK3,DNAJB12,DNAJB2,DUSP5,EFNB3,EGR2,EGR4,ENPP5,EPO,ESR1,EZR,FABP5,FBXW7,FOS,FOSB,FOXO3,GABRA1,GABRB…	191
Hereditary Disorder,Organismal Injury and Abnormalities,Psychological Disorders	Familial psychiatric disease	1.09e-30			AARS1,ABLIM2,ACADM,ACO2,ACTL6B,ADD3,ADRB1,ALOX12B,ARPP19,ASCL1,ATP2B2,ATP5F1C,ATP5F1E,ATXN1,BAX,BCL2L1,BDNF,CACNA1B,CAMK2A,CAMK2B,CAMKK2,CASP2,CASP3,CASP7,CASP8,CD48,CDH2,CDK5,CDK5R1,CDKN1C,CHAF1B,CHMP2B,CLDN11,CLU,CNOT2,CNR1,COL4A2,COMT,COX7A2L,COX7B,COX7C,CRB1,CREB3L1,CSTB,CTSB,CTSD,CX3CL1,CYCS,CYP2U1,CYTH1,DDIT3,DHFR,DIO2,DKK3,DNAJB12,DNAJB2,DNAJC16,DUSP5,EEF2,EGR2,EGR4,ENPP5,ERBB4,ESR1,EZR,FB…	212
Cell-mediated Immune Response,Cellular Development,Cellular Function and Maintenance,Cellular Growth and Proliferation,Embryonic Development,Hematological System Development and Function,Hematopoiesis,Lymphoid Tissue Structure and Development,Organ Development,Organismal Development,Tissue Development	T cell development	1.13e-30		1.585	ACVR1B,ADA,ADORA2B,AKT2,ANXA1,ATF2,BATF,BAX,BBC3,BCL2A1,BCL2L11,BCL3,BDNF,C5AR1,CD226,CD3E,CD40LG,CD69,CDK6,CDKN1A,CDKN1B,CDKN2A,CHUK,CISH,CPT1A,CXCR1,CXCR2,CXCR5,DFFB,DOK2,DUSP10,E2F2,EGR2,EIF4G2,EOMES,FANCC,FNIP1,FOXO1,FOXO3,FURIN,GPR183,GRB2,HLA-G,HNF1A,ICOS,ID1,IFNA2,IFNG,IGF1,IL10RA,IL12A,IL12B,IL1A,IL2,IL2RA,IL36B,IL4,IL6,IL7,IL7R,IL9,IRF1,IRF2,IRF5,JMJD6,JUNB,KDR,KIT,KITLG,KLF2,KLF4,KLRD1,…	140
Cancer,Endocrine System Disorders,Organismal Injury and Abnormalities	Nonpituitary endocrine tumor	1.26e-30		0.714	AADAC,AARS2,ABCB4,ABCB9,ABLIM2,ABRAXAS1,ACADM,ACADSB,ACO2,ACOX2,ACSBG2,ACSF2,ACTL6B,ACTR3,ACVR1,ACVR1B,ADA,ADAM12,ADAMTS13,ADAMTS9,ADCY3,ADCY6,ADCYAP1R1,ADD1,ADD2,ADD3,ADGRA2,ADGRB2,ADGRB3,ADGRD2,ADGRG6,ADHFE1,ADIPOR1,ADIPOR2,ADORA2B,ADRB1,AGO3,AGPAT1,AGPAT3,AGPAT4,AGRN,AICDA,AK2,AK3,AKAP12,AKAP17A,AKR1C3,AKR7A2,AKT1S1,AKT2,AKT3,ALDH1L1,ALDH4A1,ALDOA,ALOX12B,ANAPC10,AOC3,AP3B2,AP3M1,APOA5,APOBEC3…	1005
Cell Death and Survival,Embryonic Development,Organismal Injury and Abnormalities	Cell death of embryonic cell lines	1.35e-30		1.067	ADIPOR1,ADIPOR2,APOBEC3B,ARRB2,ATF2,ATG16L1,ATP2B2,ATXN3,BAX,BBC3,BCL2A1,BCL2L1,BCL2L11,BMI1,CALCR,CASP12,CASP2,CASP3,CASP7,CASP8,CCNC,CDKN1A,CDKN1B,CDKN2A,CRK,CTSB,CYCS,DAP3,DDIT3,DDIT4,DFFA,DIABLO,DPPA4,DUSP4,E2F2,EMP1,FASLG,FOXO1,FOXO3,GPR34,GRIN2B,GRK2,GSDMD,H2AX,HIPK2,HK1,HNRNPA1,IFNA2,IFNG,IGF1,IL24,IRF1,IRF5,IRS1,ITGAV,ITGB1,ITPR1,ITPR3,ITSN1,LDHA,LYN,MAP2K4,MAP3K8,MAPK14,MAPKAPK2,MIF,MTOR…	108
Cancer,Endocrine System Disorders,Organismal Injury and Abnormalities	Endocrine cancer	1.36e-30		0.62	AADAC,AARS2,ABCB4,ABCB9,ABLIM2,ABRAXAS1,ACADM,ACADSB,ACO2,ACOX2,ACSBG2,ACSF2,ACTL6B,ACTR3,ACVR1,ACVR1B,ADA,ADAM12,ADAMTS13,ADAMTS9,ADCY3,ADCY6,ADCYAP1R1,ADD1,ADD2,ADD3,ADGRA2,ADGRB2,ADGRB3,ADGRD2,ADGRG6,ADHFE1,ADIPOR1,ADIPOR2,ADORA2B,ADRB1,AGO3,AGPAT1,AGPAT3,AGPAT4,AGRN,AICDA,AK2,AK3,AKAP12,AKAP17A,AKAP4,AKR1C3,AKR7A2,AKT1S1,AKT2,AKT3,ALDH1L1,ALDH4A1,ALDOA,ALOX12B,ANAPC10,AOC3,AP3B2,AP3M1,APOA5,A…	1025
Cancer,Organismal Injury and Abnormalities,Reproductive System Disease	Genital tumor	2.58e-30		1.028	AADAC,AARS2,ABCB4,ABCB9,ABLIM2,ABRAXAS1,ACADM,ACADSB,ACOX2,ACP3,ACSBG2,ACSF2,ACTC1,ACTL6B,ACTR3,ACVR1,ACVR1B,ADAM12,ADAMDEC1,ADAMTS13,ADAMTS9,ADCY6,ADCYAP1R1,ADD1,ADD2,ADD3,ADGRA2,ADGRB2,ADGRB3,ADGRD2,ADGRG6,ADIPOR2,ADK,ADM,ADORA1,ADORA2B,ADRB1,AGO3,AGPAT4,AK2,AK3,AKAP12,AKAP17A,AKR1C3,AKR7A2,AKT2,AKT3,ALDH1L1,ALDH4A1,ALDH8A1,ALDOA,ALOX12B,ANAPC10,ANXA1,AOC3,AP3B2,APEX1,APOBEC3B,APPL1,APPL2,ARG2,…	851
Nervous System Development and Function	Development of central nervous system	2.88e-30		1.433	ACVR1,ADCYAP1R1,ADGRA2,AKT3,ARHGAP35,ASCL1,ATF2,ATG16L1,ATP1A2,ATP1B2,ATP2B2,ATXN1,BAX,BCL2L1,BDNF,BHLHE22,BTG2,CASP2,CASP3,CCND2,CD3E,CDH2,CDK5,CDK5R1,CDK6,CDKN1B,CDKN2A,CNR1,COX7B,CRK,CRKL,CTF1,CX3CL1,CXADR,CYCS,DAB1,DCX,DDIT4,DLG5,DNAJC30,DUSP10,DYNC2H1,EFNB3,EGR2,EOMES,EPO,ERBB4,EZR,FANCC,FBXW7,FOXO1,FOXO3,FRS2,FZD3,FZD6,GABRB3,GBX2,GDNF,GPR17,GRIK1,GRIN1,GRIN2B,GRK2,HAND1,HAP1,HCN1,HNF1B,HOX…	162
Cancer,Organismal Injury and Abnormalities	Pelvic cancer	3.48e-30		0.585	AADAC,AARS2,ABCB4,ABCB9,ABLIM2,ABRAXAS1,ACADM,ACADSB,ACOX2,ACP3,ACSBG2,ACSF2,ACTC1,ACTL6B,ACTR3,ACVR1,ACVR1B,ADA,ADAM12,ADAMDEC1,ADAMTS13,ADAMTS9,ADCY6,ADCYAP1R1,ADD1,ADD2,ADD3,ADGRA2,ADGRB2,ADGRB3,ADGRD2,ADGRG6,ADIPOR2,ADM,ADORA1,ADRB1,AGO3,AGPAT1,AGPAT4,AICDA,AK3,AKAP12,AKAP17A,AKR1C3,AKR7A2,AKT2,AKT3,ALDH1L1,ALDH4A1,ALDH8A1,ALDOA,ALOX12B,ANXA1,AOC3,AP3B2,APEX1,APOBEC2,APOBEC3B,APPL1,APPL2,ARG2…	887
Cellular Function and Maintenance	Homeostasis of blood cells	3.55e-30		1.525	ACVR1B,ADA,ADORA2B,AKT2,ANXA1,ATF2,BATF,BAX,BBC3,BCL2A1,BCL2L11,BCL3,BDNF,C5AR1,CASP3,CASP8,CD226,CD3E,CD40LG,CD69,CDK6,CDKN1A,CDKN1B,CDKN2A,CHUK,CISH,CPT1A,CSF1,CXCL6,CXCR1,CXCR2,CXCR5,CYCS,DFFB,DOK2,DUSP10,E2F2,EGR2,EIF4G2,EOMES,FANCC,FNIP1,FOXO1,FOXO3,FURIN,GPR15LG,GPR183,GRB2,HLA-G,HNF1A,ICOS,ID1,IFNA2,IFNG,IGF1,IL10RA,IL12A,IL12B,IL1A,IL2,IL2RA,IL36B,IL4,IL6,IL7,IL7R,IL9,IRF1,IRF2,IRF5,JMJD6…	150
Cancer,Hematological Disease,Organismal Injury and Abnormalities	Mature lymphocytic neoplasm	4.13e-30		1.139	ACADSB,ACOX2,ACVR1,ADA,ADAMTS9,ADCYAP1R1,ADD2,ADGRB3,ADRB1,AGRN,AICDA,AKT1S1,ALOX12B,ANXA1,APOBEC3B,ARHGAP12,ARHGEF15,ARID2,ATG9A,ATP1A2,ATP2B2,ATXN1,ATXN3,BAX,BBC3,BCL2L1,BCL2L11,BDNF,BHLHE22,BLOC1S3,BMI1,BTG1,BTG2,CACNA1B,CASP2,CASP3,CASP7,CASP8,CAV2,CCL18,CCL7,CCNB1,CCND2,CCNG2,CD163,CD226,CD3E,CD40LG,CD48,CD69,CDC25A,CDC42EP3,CDH7,CDK1,CDK5,CDK6,CDKN1A,CDKN1B,CDKN1C,CDKN2A,CDKN2B,CDO1,CEBPD,C…	323
Cell Cycle,Gene Expression	Binding of protein binding site	7.21e-30		0.235	ADIPOR1,AKT2,APEX1,ASCL1,CD40LG,CD99,CEBPD,CEBPE,CHUK,CRH,CXCL8,DDIT3,EGR2,EPO,ESR1,ETV3,FASLG,FOS,FOXO1,FOXO3,FZD6,GPX1,HBEGF,HOXA10,ID1,IFNG,IGF1,IL1A,IL2,IL24,IL4,IL6,IL7,INS,IRF1,ISL1,JAK2,KITLG,KLF1,LCK,LEP,LMNA,MAP2K1,MAPK14,MAX,MDM4,MIF,MYB,MYCN,NFE2L2,NFIC,NFKB2,NOTCH1,NRG1,PDGFRB,PIAS4,PLK3,PNPT1,POU5F1,PPARG,PPP1CC,PRMT2,PTEN,PTK2,RARB,RHOA,RNF4,RUNX1,SET,SLC11A1,SLPI,SOD2,SP1,SPN,SRC,S…	85
Cell Death and Survival	Cell death of brain	8.45e-30		0.423	ADAM12,ADORA1,AKT3,ATF2,ATP2C1,ATXN1,ATXN3,BAX,BBC3,BCL2L1,BCL2L11,BDNF,CAMK2A,CASP2,CASP3,CASP7,CASP8,CCNB1,CDC25A,CDK1,CDK5,CDK5R1,CDK6,CDKN1A,CDKN1B,CDKN2A,CLU,CRHR1,CTSD,CXCL8,CYCS,DDIT3,DNAJB2,EPO,FASLG,FOS,FOXO1,FOXO3,GDNF,GRIN1,GRIN2B,GRK2,HAP1,HBEGF,IGF1,INPP5A,ITPR1,ITSN1,JUNB,KCNJ6,LEP,MADD,MAP2K1,MAP2K3,MAPK10,MAPK14,MAPK7,MIF,MMP7,MTOR,NCF1,NFE2L2,NFIL3,NTF3,P4HB,PEA15,PLAT,PRKD1,PROC…	91
Molecular Transport	Quantity of metal ion	1.05e-29		-0.342	ADCY6,ADCYAP1R1,ADM,ADORA1,ADRB1,AGRN,AKAP12,ATP2B2,ATP2B4,BAX,BCL2L1,BDKRB2,BDNF,C1QBP,C5AR1,CALCR,CAMK2A,CCL7,CD3E,CDK5,CFTR,COMT,CPM,CRH,CRHR1,CSF1,CX3CL1,CXCL11,CXCL13,CXCL8,CXCR1,CXCR2,CXCR5,ECE1,EDNRA,EPO,ESR1,F2RL1,F2RL3,FCER1A,FGF7,FOS,FOXO3,FUNDC1,GCG,GNA11,GNA13,GNAI2,GNAQ,GNAT1,GNB1,GRIK1,GRIN1,GRIN2B,GRK2,GRK6,HNF1A,HTR1A,HTR2A,HTR7,IFNG,IGF1,IGFBP7,IL2,IL4,IL6,INS,IRS1,ITPR1,ITPR3,KC…	117
Immunological Disease,Organismal Injury and Abnormalities	Allergy	1.28e-29		-1.954	ACKR4,ACO2,ADORA1,ADORA2B,ADRB1,ALDOA,ANXA1,AQP3,BCL2L1,BCL3,BTG2,CBR1,CCL18,CD48,CD63,CD69,CDC25A,CNR1,CPA3,CTSL,CXCL8,DDIT3,DHFR,DUSP10,DUSP2,EEF2,EHMT1,EIF5A2,ENTPD4,EPO,F2RL1,FABP5,FASLG,FCER1A,FCGR1A,GPR15LG,GRIA1,GRIN1,GRIN2B,GRIN2D,GRK2,HLA-B,HLA-DPB1,HLA-DRB5,HLA-E,HLA-F,HNMT,HTR1A,HTR2A,HTR2B,IFNG,IL12B,IL16,IL1A,IL2RA,IL36G,IL3RA,IL4,IL6,IL7,IL9,JAK2,JUNB,KIT,KITLG,LDLR,LEP,LYN,MAP2K3,M…	116
Neurological Disease,Organismal Injury and Abnormalities	Progressive neurological disorder	1.48e-29		-0.094	AARS1,AARS2,ACTC1,ADAM12,ADORA1,ADORA2B,ADRB1,AGRN,ALDH1L1,ANXA1,ASCL1,ATP1A2,ATXN1,BAX,BCL2L1,BCL2L11,BDNF,CACNA1B,CAMK2A,CAMK2B,CASP2,CASP3,CASP7,CASP8,CCNB1,CCND2,CCNG2,CD40LG,CDC42EP3,CDK1,CDK5,CDK5R1,CDKN1A,CDKN2A,CEMIP2,CHMP2B,CHRNA2,CLU,CNN1,CNR1,COL25A1,COMT,CPT1A,CREB3L1,CRH,CSF1,CSTB,CTSB,CTSD,CXADR,CXCL8,CXCR2,CYP46A1,DAB1,DCX,DDIT3,DHFR,DLG2,EEF2,EGR2,EPM2A,ERBB4,ESR1,EZR,F2RL1,FCGR1A…	232
Cancer,Organismal Injury and Abnormalities	Lymphoreticular neoplasm	1.58e-29		-0.077	ABCB4,ABCB9,ABRAXAS1,ACADSB,ACOX2,ACSBG2,ACTC1,ACTL6B,ACVR1,ADA,ADAMTS9,ADCYAP1R1,ADGRA2,ADORA1,ADRB1,AGRN,AICDA,AKAP17A,AKAP4,AKT2,AKT3,ALDH4A1,ALOX12B,ANXA1,AOC3,APEX1,APOBEC3B,AQP7,ARHGAP12,ARHGAP24,ARHGAP35,ARHGAP6,ARHGEF15,ARID2,ASH2L,ATF2,ATG9A,ATP1A2,ATP2B2,ATP2B4,ATXN1,ATXN3,BAG2,BAX,BBC3,BCL2L1,BCL2L11,BCL3,BMI1,BTG1,BTG2,CACNA1B,CACNB4,CASP2,CASP3,CASP7,CASP8,CAV2,CCL18,CCL7,CCNB3,CCND2…	439
Cancer,Hematological Disease,Immunological Disease,Organismal Injury and Abnormalities	Non-Hodgkin lymphoma	1.86e-29		-1.329	ACADSB,ACOX2,ACVR1,ADA,ADAMTS9,ADCYAP1R1,ADORA1,AGRN,AKT2,AKT3,ANXA1,APOBEC3B,ARHGAP12,ARHGEF15,ARID2,ATG9A,ATP1A2,ATP2B2,ATXN1,ATXN3,BAX,BBC3,BCL2L1,BCL2L11,BCL3,BMI1,BTG1,BTG2,CACNA1B,CASP2,CASP3,CASP7,CASP8,CAV2,CCL18,CCL7,CCND2,CD163,CD3E,CD40LG,CD48,CD69,CDH7,CDK1,CDK6,CDKN1A,CDKN1B,CDKN1C,CDKN2A,CDKN2B,CDO1,CHAF1B,CHUK,CLTC,CLU,CNR1,COL20A1,COL4A2,COMT,CREBZF,CRHR1,CTBP1,CTSH,CTSL,CXCL11,CX…	261
Cellular Development	Maturation of cells	2.4e-29		1.762	ACTL6B,ACVR1,ADGRB3,ADM,APLN,ARHGEF15,ASCL1,BAX,BCL2L1,BDNF,BHLHA15,BTLA,CAMK2A,CAMK2B,CCNB1,CCND2,CD3E,CD40LG,CD69,CDK1,CDK5,CDKN1A,CDKN1B,CDKN1C,CDKN2A,CEBPE,CHUK,CLU,CNR1,CREB3L1,CSF1,E2F2,EOMES,EPO,ERBB4,EREG,F2RL1,FASLG,FOS,FOXO3,GDNF,GHRHR,HBEGF,HIPK2,ICOS,IFNA2,IFNG,IGF1,IL12B,IL1A,IL2,IL2RA,IL36B,IL36G,IL4,IL6,IL7,IL7R,IL9,IRAK4,IRF1,IRS1,ITGB1,JAK2,KITLG,KLF1,KLF2,LCK,LDHA,LEP,LYN,MAP2K4…	122
Cell Death and Survival,Organismal Injury and Abnormalities	Cell death of fibroblast cell lines	3.18e-29		0.839	ADAM12,ADIPOR1,ADIPOR2,AKT2,ARRB2,ATF2,ATG16L1,BAX,BBC3,BCL2A1,BCL2L1,BCL2L11,BMI1,CASP2,CASP3,CASP7,CASP8,CCNB1,CCNC,CCNG1,CD40LG,CDK6,CDKN1A,CDKN1B,CDKN2A,CLU,CRHR1,CRK,CTSB,CTSD,CYP2C9,DDIT3,DDIT4,DFFA,DIABLO,DUSP4,E2F2,EGR2,EIF3B,EIF3I,ERBB4,FASLG,FOXO3,FTH1,GCG,GLS,GNA13,GNAQ,GRB2,GRK2,HIPK2,HNRNPA1,ID1,IFNA2,IFNG,IGF1,IRF5,ITGB1,ITPR1,ITSN1,LAMP2,MAP1LC3B,MAP2K1,MAP2K4,MAP3K8,MAPK14,MAPK3,M…	112
Molecular Transport	Quantity of metal	3.45e-29		0.02	ADCY6,ADCYAP1R1,ADD2,ADM,ADORA1,ADRB1,AGRN,AKAP12,AP3B2,ATP2B2,ATP2B4,BAX,BCL2L1,BDKRB2,BDNF,C1QBP,C5AR1,CALCR,CAMK2A,CCL7,CD3E,CDK5,CFTR,COMT,CPM,CRH,CRHR1,CSF1,CX3CL1,CXCL11,CXCL13,CXCL8,CXCR1,CXCR2,CXCR5,CYBRD1,ECE1,EDNRA,EPO,ESR1,F2RL1,F2RL3,FCER1A,FGF7,FOS,FOXO3,FTH1,FUNDC1,GCG,GNA11,GNA13,GNAI2,GNAQ,GNAT1,GNB1,GRIK1,GRIN1,GRIN2B,GRK2,GRK6,HNF1A,HP,HTR1A,HTR2A,HTR7,IFNG,IGF1,IGFBP7,IL2,IL4,I…	127
Cancer,Endocrine System Disorders,Organismal Injury and Abnormalities	Endocrine carcinoma	3.81e-29		0.24	AADAC,AARS2,ABCB4,ABCB9,ABLIM2,ABRAXAS1,ACADM,ACADSB,ACO2,ACOX2,ACSBG2,ACSF2,ACTL6B,ACTR3,ACVR1,ACVR1B,ADA,ADAM12,ADAMTS13,ADAMTS9,ADCY3,ADCY6,ADCYAP1R1,ADD1,ADD2,ADD3,ADGRA2,ADGRB2,ADGRB3,ADGRD2,ADGRG6,ADHFE1,ADIPOR1,ADIPOR2,ADORA2B,ADRB1,AGO3,AGPAT1,AGPAT3,AGPAT4,AGRN,AICDA,AK2,AK3,AKAP12,AKAP17A,AKAP4,AKR1C3,AKR7A2,AKT1S1,AKT2,AKT3,ALDH1L1,ALDH4A1,ALDOA,ALOX12B,ANAPC10,AOC3,AP3B2,AP3M1,APOA5,A…	1019
Tissue Development	Accumulation of cells	3.84e-29		-1.739	AICDA,ANXA1,ARRB2,BATF,BCL2A1,BCL2L11,BCL3,C5AR1,CASP2,CASP8,CCL28,CD99,CDKN1A,CDKN2A,CFTR,CLU,CNR1,CSF1,CTF1,CTSC,CX3CL1,CXCL16,CXCL2,CXCL8,CXCR2,CYP2U1,DAB1,DDIT3,DOT1L,F2RL3,FASLG,FCER1A,FOXO3,GATAD2A,GNAI2,GNAQ,GPR17,ICOS,IFNG,IGF1,IL10RA,IL12A,IL12B,IL2,IL2RA,IL4,IL6,IL7,IL9,IP6K1,IRF1,IRF5,ITGA5,ITGAD,ITGB1,JAK2,KDR,KIT,KLF2,KLF4,LDLR,LRP6,LTA,LYN,MAP3K8,MAPK3,MDK,MIF,MMP7,MOG,NCF1,NFATC2,N…	102
Cancer,Organismal Injury and Abnormalities,Reproductive System Disease	Breast adenocarcinoma	4.3e-29		0	ACVR1B,ADGRB3,ADGRG6,AKAP4,AKT2,AKT3,ANXA1,ARHGAP35,ARHGEF2,ARID2,ARRB2,ASH2L,ATP2B2,BCL2L1,BDKRB2,CASP3,CASP8,CCNB3,CCND2,CCNG1,CCNG2,CD48,CDC25A,CDC42EP3,CDH2,CDK1,CDK12,CDK15,CDK6,CDKN1A,CDKN1B,CDKN2A,CER1,CLTC,COL25A1,COL4A2,CPM,CSF1,CTTN,CXCL14,CXCL8,DDIT3,DHFR,DIAPH2,DKK3,DLAT,DOK2,DOK7,DOT1L,DPP4,DSE,E2F2,E2F5,EEF2,EGR4,EHMT1,EIF1AX,ERBB4,ESR1,EXO1,FANCC,FAP,FASLG,FBXW7,FGF7,FOS,FOXO1,FOXO…	216
Nervous System Development and Function,Organismal Development,Tissue Development	Morphogenesis of nervous tissue	4.32e-29	Increased	2.133	ACTL6B,ACTR3,ADCY3,ADCY6,ADGRB3,ADGRG6,AGRN,ARHGAP35,ASCL1,ATP1B2,ATXN1,BAX,BDNF,BTG2,CACNG7,CAMK2A,CAMK2B,CAMK2G,CAMKK2,CASP3,CD3E,CDH2,CDK16,CDK5,CDK5R1,CDKN1A,CHMP2B,CLU,CNR1,COL25A1,CRH,CRHR1,CRK,CRKL,CSF1,CTTN,CX3CL1,CXCL6,DAB1,DCX,DLG5,DNM3,ECE1,EDNRA,EFNB3,EHMT1,EIF4EBP2,EIF4G2,EPO,ERBB4,ESR1,EZR,FGF7,FOS,FZD3,GABRB3,GDNF,GNA13,GRIN1,GRM7,HAP1,HTR7,ID1,IFNG,IGF1,IL1RAP,IL2,IL6,ITGB1,ITPR1,…	178
Cell Morphology,Cellular Assembly and Organization,Cellular Development,Cellular Function and Maintenance,Cellular Growth and Proliferation,Nervous System Development and Function,Organismal Development,Tissue Development	Neuritogenesis	4.44e-29	Increased	2.064	ACTL6B,ACTR3,ADCY3,ADCY6,ADGRB3,ADGRG6,AGRN,ARHGAP35,ASCL1,ATP1B2,ATXN1,BAX,BDNF,BTG2,CACNG7,CAMK2A,CAMK2B,CAMK2G,CAMKK2,CASP3,CD3E,CDH2,CDK16,CDK5,CDK5R1,CDKN1A,CHMP2B,CLU,CNR1,COL25A1,CRH,CRHR1,CRK,CRKL,CSF1,CTTN,CX3CL1,CXCL6,DAB1,DCX,DLG5,DNM3,ECE1,EDNRA,EFNB3,EHMT1,EIF4EBP2,EIF4G2,EPO,ERBB4,ESR1,EZR,FGF7,FOS,GABRB3,GDNF,GNA13,GRIN1,GRM7,HAP1,HTR7,ID1,IFNG,IGF1,IL1RAP,IL2,IL6,ITGB1,ITPR1,ITSN1…	176
Cell-To-Cell Signaling and Interaction,Hematological System Development and Function,Immune Cell Trafficking,Inflammatory Response	Activation of phagocytes	6.22e-29		0.221	ADORA1,ADORA2B,ANXA1,ARRB2,BDNF,C5AR1,CASP8,CCL7,CD163,CD226,CD40LG,CD48,CD63,CDK5R1,CEBPE,CFTR,CHUK,CLU,CNR1,CRH,CSF1,CTF1,CX3CL1,CXCL6,CXCL8,CXCR2,CXCR5,DDIT3,DIABLO,DPP4,EPO,F2RL1,FASLG,FCER1A,GDNF,GJB6,GRK2,IFNA2,IFNG,IGF1,IL16,IL18RAP,IL1A,IL2,IL24,IL4,IL6,IL7,IL9,ITGA5,ITGAV,ITGB1,JAK2,JMJD6,KITLG,KLF4,LBP,LEP,LTA,LYN,MAP2K1,MAP2K3,MAPK14,MAPK3,MIF,MOG,MT-ND4L,NECTIN2,NFIL3,NOTCH1,NR3C2,NRG…	110
Nervous System Development and Function,Neurological Disease,Organismal Injury and Abnormalities	Abnormal morphology of nervous system	6.23e-29			ACTL6B,ADCY3,ADGRA2,ADGRG6,AGRN,AKAP12,AKT2,AKT3,APEX1,ARHGAP35,ASCL1,ATP1A2,ATP1B2,ATP2B2,ATXN1,ATXN3,BAX,BCL2L11,BDNF,BHLHE22,BTG1,C5AR1,CACNG8,CAMK2A,CAMKK2,CASP2,CASP3,CASP8,CCND2,CD40LG,CDH2,CDK5,CDK5R1,CDKN1B,CDKN2A,CHMP2B,CHUK,CLCN3,CNGB3,CNR1,COL25A1,CPLX3,CRKL,CSF1,CSTB,CTSB,CTSD,CX3CL1,CXCR2,CYP2J2,DAB1,DCX,DFFA,DNM3,DOK7,E2F5,ECE1,EDNRA,EFNB3,EGR2,EHMT1,EIF4EBP2,EPM2A,ERBB4,ESR1,FASLG,…	183
Cell Morphology,Cellular Development,Cellular Growth and Proliferation,Nervous System Development and Function,Organismal Development,Tissue Development	Morphogenesis of neurons	7.09e-29	Increased	2.064	ACTL6B,ACTR3,ADCY3,ADCY6,ADGRB3,ADGRG6,AGRN,ARHGAP35,ASCL1,ATP1B2,ATXN1,BAX,BDNF,BTG2,CACNG7,CAMK2A,CAMK2B,CAMK2G,CAMKK2,CASP3,CD3E,CDH2,CDK16,CDK5,CDK5R1,CDKN1A,CHMP2B,CLU,CNR1,COL25A1,CRH,CRHR1,CRK,CRKL,CSF1,CTTN,CX3CL1,CXCL6,DAB1,DCX,DLG5,DNM3,ECE1,EDNRA,EFNB3,EHMT1,EIF4EBP2,EIF4G2,EPO,ERBB4,ESR1,EZR,FGF7,FOS,GABRB3,GDNF,GNA13,GRIN1,GRM7,HAP1,HTR7,ID1,IFNG,IGF1,IL1RAP,IL2,IL6,ITGB1,ITPR1,ITSN1…	177
Free Radical Scavenging	Metabolism of reactive oxygen species	7.2e-29		1.129	ADCY3,AKT2,ANXA1,AOC3,APLN,APPL1,ARG2,ARHGDIA,ATG16L1,BAX,BBC3,BCL2L1,BMI1,C5AR1,CASP3,CASP8,CBR1,CD40LG,CDK5,CDKN1A,CEBPE,CLCN3,CLU,CSF1,CSTB,CTF1,CTTN,CX3CL1,CXCL14,CXCL2,CXCL8,CXCR1,CYCS,DDIT3,DDIT4,EPO,ESRRA,F2RL1,FANCC,FASLG,FCER1A,FOS,FOXO1,FOXO3,FTH1,GCG,GJD2,GPX1,GPX3,GRIN1,GRK2,GSTA4,HADHA,HK1,HK3,HP,HTR2A,HTR7,IDH1,IDH2,IFNG,IGF1,IL2,IL24,IL4,IL6,INS,IRAK4,ITGA5,ITGB1,ITSN1,JAK2,KLF4,LC…	141
Cell Death and Survival,Organismal Injury and Abnormalities,Renal and Urological Disease	Cell death of kidney cells	9.1e-29		0.796	ADORA1,APOBEC3B,AQP11,ATP2B2,ATXN3,BAX,BCL2A1,BCL2L1,BCL2L11,C5AR1,CALCR,CASP12,CASP2,CASP3,CASP7,CASP8,CCNB1,CDKN1A,CDKN1B,CLU,CSF1,CYCS,CYP24A1,CYP2C9,DAP3,DDIT3,DUSP4,EMP1,EPO,ERBB4,EZR,FASLG,FOS,FOXO1,FOXO3,GLIS2,GLS,GNA13,GNAQ,GPR34,GRIN2B,GRK2,GSDMD,HIPK2,HK1,HNF1B,IFNG,IGF1,IL2,IL24,IRF1,IRS1,ITGAV,ITGB1,ITPR1,ITPR3,JAK2,KMO,LDHA,LRP6,LYN,MAP1LC3A,MAP2K1,MAP2K4,MAP3K8,MAPK14,MIF,MTOR,NFE2L…	104
Neurological Disease,Organismal Injury and Abnormalities	Dyskinesia	1.12e-28		-1.095	ABLIM2,ACADM,ADRB1,ARPP19,ASCL1,ATP2B2,ATP5F1C,ATP5F1E,ATXN1,BAX,BCL2L1,BDNF,BHLHE22,CACNA1B,CAMK2A,CAMK2B,CAMKK2,CASP2,CASP3,CASP7,CASP8,CD48,CDH2,CDK5,CDK5R1,CDKN1C,CHAF1B,CHRNA2,CLDN11,CLU,CNR1,COX7A2L,COX7B,COX7C,CRB1,CREB3L1,CX3CL1,CYCS,CYTH1,DDIT3,DHFR,DIO2,DKK3,DNAJB12,DNAJB2,DUSP5,EFNB3,EGR2,EGR4,ENPP5,EZR,FBXW7,FOS,FOSB,FOXO3,GABRA1,GABRB3,GABRP,GAD2,GDNF,GJB6,GJC3,GNB1,GNGT1,GPR26,GRIN1…	167
Infectious Diseases,Organismal Injury and Abnormalities	Infection by coronavirus	1.26e-28		0.338	ACTR3,ADA,ADM,ADRB1,ANXA1,ARHGAP12,ARRB2,CACNB1,CACNB4,CACNG1,CAV2,CCL7,CDK5,CDKN1A,CDKN2A,CHRNA2,CLTC,CLU,CPLX1,CPT1A,CXCL11,CXCL16,CXCL2,CXCL6,CXCL8,CXCR1,CXCR2,DHFR,DPP4,DPP9,DYNC2H1,EDNRA,EEF2,EHMT1,EMP1,EPO,ESR1,FCGR1A,FNIP1,FOS,GABRB3,GNAQ,GPX1,GRIN1,GRIN2B,GSTM1,HLA-DMB,HLA-DPB1,HLA-DRB5,HLA-E,HLA-F,HSPA8,HTR1A,HTR2A,IFIT2,IFNA2,IFNG,IL10RB,IL1A,IL2,IL3RA,IL4,IL6,IL7,IL9,INS,IRF2,JAK2,JUNB…	126
Cell Morphology	Size of cells	1.3e-28			ADA,ADD1,ADD2,ADM,ADRB1,AKT1S1,AKT2,AKT3,ANXA1,APOBEC2,AQP2,AQP5,AQP7,ARHGAP35,ATF2,ATP1B2,ATP2B2,BAX,BCL2L1,BCL3,BDNF,C1QBP,C5AR1,CAMK2A,CAV2,CDK1,CDKN1A,CDKN1B,CDKN2A,CFTR,CLCN3,CLTC,CRHR1,CRHR2,CRKL,CSF1,CTF1,CXCL14,CYP4X1,DDIT4,DSC2,E2F2,EEF2,ERBB4,ESR1,FBXW7,FIS1,FOXO1,FOXO3,GATA6,GCG,GDNF,GNA13,GNAQ,GPR143,GPX1,HAND2,HTR2B,ID1,IFNG,IGF1,IL2,IL4,IL6,IL7,IL7R,INS,IRF5,IRS1,ISL1,ITGB1,KITLG,KL…	141
Hematological System Development and Function,Inflammatory Response,Tissue Morphology	Quantity of phagocytes	1.49e-28		0.061	ACKR4,ADA,ADAM12,ADAMDEC1,ADORA2B,ANXA1,AOC3,ARRB2,BATF,BCL2A1,BCL2L11,BCL3,BRCC3,C5AR1,CASP8,CCL7,CD40LG,CDK1,CDKN1A,CDKN2B,CHUK,CLU,CSF1,CTSB,CX3CL1,CXCL13,CXCL14,CXCL2,CXCL6,CXCL8,CXCR2,DDIT3,DOK2,EPO,F2RL1,FANCC,FASLG,FGF7,G6PC3,GNAI2,GPR183,HBEGF,ID1,IDH2,IFNG,IL12A,IL12B,IL1A,IL2,IL2RA,IL36G,IL36RN,IL4,IL6,IL7R,IL9,IRF1,IRF2,ITGAD,ITGAV,JAK2,KDM5A,KIT,KITLG,KPNA4,LDLR,LEP,LIPE,LTA,LYN,MAPKA…	128
Cellular Development,Cellular Growth and Proliferation,Connective Tissue Development and Function	Proliferation of fibroblast cell lines	1.73e-28		0.189	AKAP12,AKT3,ALDOA,APEX1,ATG12,ATG9A,BATF,BAX,BCL2L1,BMI1,BTG1,BTG2,CDC25A,CDK1,CDK6,CDKN1A,CDKN1B,CDKN2A,CDKN2B,CRK,CSF1,CTSD,CXCL14,E2F2,EGR2,EIF3B,EIF3I,ERBB4,EREG,F2RL1,FBXW7,FOS,FOXO1,FOXO3,GCG,GDNF,GHRHR,GNAI2,GRB2,HBEGF,HIPK2,HOXB3,ID1,IFNG,IGF1,IL6,INS,IRF1,IRS1,ITGB1,ITSN1,JUNB,KIT,KLF2,KLF4,LEP,LMNA,LOX,MAP2K3,MAPK14,MAPK3,MAPKAPK2,MDK,MDM4,MIF,MINPP1,MITF,MMP7,MTOR,MYCN,NOTCH1,PDGFB,PFK…	111
Cellular Function and Maintenance	Function of blood cells	1.9e-28		-1.612	ACKR4,ADA,ADAMTS13,ADD2,ADORA2B,ARHGDIA,ARRB2,ATG16L1,AZI2,BAX,BBC3,BCL2A1,BCL2L1,BCL2L11,BCL3,BTLA,CASP2,CASP8,CD3E,CD40LG,CD69,CDKN1A,CLCN3,CRH,CSF1,CTSC,CX3CL1,CXCL8,CXCR2,DOK2,DUSP2,DUSP4,DUSP5,EBI3,EPO,FANCC,FCER1A,FCGR1A,FOS,GNAI2,GNAQ,GPX1,GRK6,HLA-E,HLA-G,ICA1,ICOS,ID1,IFNA2,IFNG,IL10RA,IL12A,IL12B,IL13RA1,IL16,IL18RAP,IL2,IL2RA,IL4,IL6,IL7,IL9,IRAK4,IRF1,IRF5,ITGAD,JCHAIN,KDR,KIT,KLF2,KL…	127
Cardiovascular Disease,Cardiovascular System Development and Function,Organ Morphology,Organismal Development,Organismal Injury and Abnormalities	Enlargement of heart	2.2e-28			ACTC1,ADA,ADCY6,ADK,ADM,ADORA1,ADRB1,AKAP12,APLN,ARRB2,ATF2,ATXN1,BCL2L1,CACNB1,CACNB4,CAMK2G,CD69,CDC42EP3,CDH2,CDK12,CDK5R1,CDKN1A,CDKN1B,COMT,CPT1A,CPT2,CRK,CTF1,CTSB,CTSC,CTSD,CYP2J2,DFFB,DOT1L,DSC2,DUSP10,DUSP5,ECE1,EDNRA,EPO,F2RL1,FASLG,FNIP1,FOXO1,FOXO3,GAA,GATA6,GNA11,GNAI2,GNAQ,GPX1,GPX3,GRB2,HAND1,HAND2,HBEGF,HSPB7,HTR2A,HTR2B,IFNG,IGF1,IL2RA,IL4,IL6,IRAK4,IRF1,ITGAV,KLF4,LAMP2,LASP1,LE…	145
Lipid Metabolism,Small Molecule Biochemistry	Fatty acid metabolism	2.42e-28		0.725	ABCB4,ACADM,ACADSB,ACSBG2,ACSF2,ADA,AKR1C3,ALOX12B,ANXA1,APLN,APOA5,ARRB2,BDNF,C5AR1,CAMK2G,CAV2,CBR1,CD40LG,CFTR,CLU,CNR1,CPT1A,CPT2,CRH,CS,CSF1,CXCL8,CYP2C9,CYP2J2,CYP46A1,CYP4Z1,DAB1,DLAT,EDNRA,EIF4EBP2,ELOVL2,ERBB4,EREG,F2RL1,FAAH2,FABP5,FCER1A,FCGR1A,FOXO3,FURIN,GAD2,GCG,GOT2,GPX1,GSTM1,GSTM2,HNF1A,HOXA10,HSPA8,HTR2A,HTR2B,IFNG,IGF1,IGFBP7,IL16,IL18RAP,IL1A,IL2,IL4,IL6,INS,ITGAV,JAK2,KIT,KIT…	143
Cell Signaling	Activation of enzyme	2.62e-28		0.128	ADCY3,ADCY6,ADCYAP1R1,ADGRG6,ADM,ADORA1,ADORA2B,ADRB1,AKAP12,AKT1S1,BAX,BBC3,C5AR1,CALCR,CASP3,CASP8,CCNB1,CDK5,CDK5R1,CDKN1A,CDKN1B,CDKN2A,CHP1,CISH,CRHR1,CRHR2,CSF1,CXCL11,CXCR2,CYCS,DAB1,DIABLO,EDNRA,EPO,EREG,ESR1,F2RL3,FASLG,GHRHR,GNA11,GNA13,GNAI2,GNAQ,GNB1,GNG13,GPR176,GPR26,GPR4,HIP1R,HSPA8,HTR1F,HTR2A,HTR2B,HTR7,IL2,IL6,ITPR1,JAK2,KAT2B,LCK,LRP6,MAP2K3,MAPK3,MTOR,NPR3,P2RY1,P2RY11,PHB1,PL…	99
Cell Morphology,Cellular Assembly and Organization,Cellular Function and Maintenance	Formation of cellular protrusions	2.67e-28	Increased	2.603	ACTL6B,ACTR3,ADCY3,ADCY6,ADGRA2,ADGRB3,ADGRG6,AGRN,AKAP12,ALDOA,APPL2,ARHGAP24,ARHGAP35,ARRB2,ASCL1,ATG9A,ATP1B2,ATXN1,BAX,BDNF,BTG2,C1QBP,CACNG7,CAMK2A,CAMK2B,CAMK2G,CAMKK2,CASP3,CD3E,CDH2,CDK16,CDK5,CDK5R1,CDKN1A,CDKN1B,CHMP2B,CLU,CNR1,COL25A1,CRH,CRHR1,CRK,CRKL,CSF1,CSTB,CTTN,CX3CL1,CXCL6,CXCL8,CXCR1,CXCR2,DAB1,DCX,DIAPH2,DKK3,DLG5,DNM3,DYNC2H1,DYNLL1,ECE1,EDNRA,EFNB3,EHMT1,EIF4EBP2,EIF4G2,EPO…	228
Organismal Development,Organismal Injury and Abnormalities	Abnormal morphology of abdomen	2.84e-28			ABCB4,ACP3,ADA,ADD2,AKAP12,AKT2,APEX1,APRT,AQP11,ARHGAP35,ARHGDIA,ARL8B,ATF2,BAX,BBC3,BCAT2,BCL2L11,BCL3,BDKRB2,BDNF,CASP2,CASP3,CASP8,CCL28,CCNG1,CDK6,CDKN1A,CDKN1B,CDKN1C,CDKN2A,CDKN2B,CFTR,CHUK,CLCN3,CLDN15,CLU,COMT,CRH,CRHR1,CRHR2,CRKL,CSF1,CTF1,CTSD,CXCR2,CXCR5,CYP24A1,DNAJB9,DOHH,DOK2,E2F2,EPO,ESR1,EXO1,EZR,FANCC,FASLG,FGF7,FNIP1,FOS,FOXC2,FOXO1,FOXO3,GATA6,GDNF,GGCT,GLIS2,GNAI2,GNE,GPBAR1,…	196
Digestive System Development and Function	Morphology of digestive system	3e-28			ABCB4,ADA,ADIPOR1,ADIPOR2,AKT2,APEX1,AQP7,ARRB2,ASCL1,ATF2,BAX,BCL3,BDNF,CASP3,CCL28,CCND2,CCNG1,CD69,CDK1,CDKN1A,CDKN1B,CDKN2A,CFTR,CHUK,CLCN3,CLDN15,CRKL,CSF1,CTF1,CTSD,CXCL14,CXCR5,CYBRD1,DNAJB9,DPP4,E2F2,ECE1,EDNRA,EPO,ESR1,F2RL1,FABP5,FANCC,FASLG,FGF7,FOS,FOXC2,FOXO1,FST,FURIN,GATA6,GCG,GDNF,GNAI2,GPAT3,GPBAR1,GPX1,HADH,HADHA,HIPK2,HNF1A,HNF1B,HTR2A,ICOS,IFNG,IGF1,IGFBP5,IL10RB,IL12B,IL2,IL2…	164
Cell Death and Survival,Organismal Injury and Abnormalities	Apoptosis of leukemia cell lines	3.14e-28		-0.567	BAX,BBC3,BCL2A1,BCL2L1,BCL2L11,C5AR1,CAMK2G,CASP2,CASP3,CASP8,CD99,CDC25A,CDK5,CDK6,CDKN1A,CDKN1B,CDKN2A,CEBPD,CRH,CTSD,CYCS,DDIT3,DFFA,DIABLO,DPP4,EPO,EZR,FANCC,FASLG,FOXO3,GLS,HLA-G,HSPA8,ID1,IFNG,IGF1,IL4,IL6,IL7,ITGB1,JAK2,KDR,KIR3DL1,KIT,KITLG,KLF4,LALBA,LCK,LEP,LYN,MAP2K1,MAPK14,MAPK8IP1,MAX,MSN,MYB,NFATC2,NFIL3,NOTCH1,NR3C2,PAX5,PMAIP1,POU5F1,PPID,PRKACB,PRKCI,PRTN3,PTEN,PTK2,PYCARD,RAD21,…	91
Cell Death and Survival,Organismal Injury and Abnormalities	Apoptosis of neurons	3.22e-28		-0.779	AARS1,ADA,ADCYAP1R1,ADORA1,AGRN,AKT1S1,AKT2,AKT3,ARRB2,ASCL1,ATF2,ATP1A2,ATP2C1,ATXN1,BAX,BBC3,BCL2L1,BCL2L11,BDNF,BTG1,BTG2,C5AR1,CASP2,CASP3,CASP7,CASP8,CCNB1,CDK1,CDK5,CDK5R1,CDKN1A,CDKN2A,CHUK,CNR1,COL25A1,CTSB,CYCS,DDIT3,DFFA,DIABLO,EPM2A,EPO,ESR1,FASLG,FBXW7,FGF20,FIS1,FOS,FOXO1,FOXO3,GABRB3,GBE1,GDNF,GNAT1,GPX1,GRIN1,GRIN2B,GRM7,HAP1,HIPK2,IGF1,ISL1,ITPR1,ITSN1,JAK2,KCNJ6,KDR,LEP,MAP2K1,MA…	119
Cell-To-Cell Signaling and Interaction,Hematological System Development and Function,Immune Cell Trafficking,Inflammatory Response	Activation of mononuclear leukocytes	3.24e-28		-0.254	ADA,AGRN,AICDA,ANXA1,ARRB2,AZI2,BAX,BCL2L1,BCL2L11,BCL3,BLOC1S3,BTLA,CASP8,CCL7,CD163,CD226,CD3E,CD40LG,CD48,CD69,CDKN1A,CDKN1B,CISH,CNR1,CSF1,CTF1,CXCL8,CXCR5,DIABLO,DPP4,EGR2,EPO,FASLG,FOS,FOXO1,FOXO3,GAD2,GPR34,HLA-DPB1,HLA-E,HLA-G,HSPA4,ICOS,IFNA2,IFNG,IGF1,IL12A,IL12B,IL1A,IL2,IL24,IL2RA,IL4,IL6,IL7,IL9,INS,IRAK4,IRF1,IRF5,ITGA5,ITGAD,ITGAV,KIR3DL1,KLF2,KLRB1,KLRD1,LBP,LCK,LDLR,LEP,LTA,LYN,M…	130
Gene Expression	Activation of DNA endogenous promoter	4.08e-28		1.171	ABLIM2,ACTR3,ACVR1,ACVR1B,AGRN,AKT2,APEX1,ARHGEF2,ARID2,ARRB2,ASCL1,ASH2L,ATF2,ATP2B4,ATXN1,BATF,BCL3,BEX1,BHLHA15,BHLHE22,BMI1,BTG2,C1QBP,CDK12,CDK6,CDX4,CEBPD,CEBPE,CHUK,CNOT2,CNOT7,CREB3L1,CREBZF,CRK,CTBP1,CX3CL1,DCAF6,DDIT3,DOT1L,DR1,DVL3,E2F2,EGR2,EGR4,EHMT1,EOMES,EPO,ESR1,ETV3,EZR,F2RL1,FASLG,FNIP1,FOS,FOSB,FOXC2,FOXO1,FOXO3,FST,GATA6,GBX2,GDNF,GLIS2,GRIN1,GTF2A2,GTF2H1,HAND1,HAND2,HDAC8,HI…	225
Cell Death and Survival,Organismal Injury and Abnormalities,Renal and Urological Disease	Necrosis of kidney	4.35e-28		0.577	ADORA1,APOBEC3B,APRT,AQP11,ATP2B2,ATXN3,BAX,BCL2A1,BCL2L1,BCL2L11,C5AR1,CALCR,CASP12,CASP2,CASP3,CASP7,CASP8,CCNB1,CDKN1A,CDKN1B,CLU,CSF1,CYCS,CYP24A1,CYP2C9,DAP3,DDIT3,DUSP4,EMP1,EPO,ERBB4,EZR,FASLG,FOS,FOXO1,FOXO3,GLIS2,GLS,GNA13,GNAQ,GPR34,GRIN2B,GRK2,GSDMD,HIPK2,HK1,HNF1B,IFNG,IGF1,IL2,IL24,IRF1,IRS1,ITGAV,ITGB1,ITPR1,ITPR3,JAK2,KMO,LDHA,LRP6,LYN,MAP1LC3A,MAP2K1,MAP2K4,MAP3K8,MAPK14,MIF,MTOR,…	106
Molecular Transport	Secretion of molecule	4.6e-28		-0.854	ABCB4,ADA,ADM,ADORA1,ADORA2B,AKT2,AKT3,ANXA1,AQP7,BDKRB2,BDNF,CACNA1B,CACNB4,CAMK2A,CDKN2A,CFTR,CNR1,CPLX1,CPLX3,CREB3L1,CRH,CRHR1,CRHR2,CSF1,CX3CL1,CXCL8,DYRK1B,EDNRA,ERP29,ESR1,EZR,F2RL1,FCER1A,FGF20,FGF7,FOSB,FOXO1,FOXO3,FST,GATA6,GCG,GDNF,GHRHR,GNA11,GNA13,GNAQ,GPBAR1,GRIK1,GRIN2B,GRK2,GRM7,HIP1R,HNF1A,HTR1A,HTR2A,HTR7,ICOS,IFNG,IGF1,IL12A,IL12B,IL1A,IL4,IL6,INS,IRF1,KCNJ1,KMO,LDLR,LEP,LIN28B…	133
Cell Death and Survival,Organismal Injury and Abnormalities	Apoptosis of epithelial cells	5.15e-28		-0.428	ADA,ADORA1,ARRB2,ATF2,BAX,BBC3,BCL2A1,BCL2L1,BCL2L11,BDNF,CASP3,CASP7,CASP8,CD40LG,CDH2,CDK6,CDKN1A,CDKN1B,CDKN2A,CHUK,CLU,CTSB,CXCL8,EPO,ESR1,FAP,FASLG,FBXW7,GBP5,GLIS2,GOT2,GRK2,HAND2,HIPK2,ID1,IFNG,IGF1,IGFBP5,IL2,IL4,IL6,IRF1,IRF5,ITGB1,LDLR,LEP,MAP1LC3B,MAP2K1,MAP2K4,MAP3K8,MAPK14,MAPKAPK2,MIF,MITF,MTOR,MYB,MYCN,NCF1,NFE2L2,NKX2-5,NOTCH1,NTF3,PEA15,PIAS4,PLA2G4A,PLAT,PMAIP1,PMS2,PROC,PTEN,PT…	95
Embryonic Development,Organismal Development	Growth of embryo	5.24e-28		0.929	ACVR1,ACVR1B,AGO3,APLN,APPL2,ARPP19,ARTN,ASCL1,ATF2,BDNF,BMI1,BTG2,CASP8,CDK6,CDKN1A,CDKN1B,CDKN2A,CLU,CNR1,CX3CL1,CXCL14,EOMES,F2RL1,F2RL3,FGF7,FOXO1,FOXO3,FRS2,FURIN,FZD3,GATAD2A,GBX2,GNA13,GNAI2,GNG5,GNPNAT1,GRK2,HAND1,HAND2,HBEGF,HHIP,HNF1A,HNF1B,ID1,ID4,IFNG,IGF1,IGFBP5,IL4,IL6,INS,IRS1,ISL1,ITGB1,JAK2,KDR,KIT,KITLG,KLF2,KLF4,LEP,LMNA,LRP6,LYN,MAP2K1,MAPK14,MAPK7,MAX,MDK,MTOR,MYCN,NCOR2,NFIC…	126
[truncated: 227 more rows]

## Sheet: 3
Male Trained: Post Acute Exercise vs Resting
Categories	Diseases or Functions Annotation	p-value	Predicted Activation State	Activation z-score	Molecules	# Molecules
[truncated: 500 more rows]

## Sheet: 4
Female Trained: Post Acute Exercise vs Resting
Categories	Diseases or Functions Annotation	p-value	Predicted Activation State	Activation z-score	Molecules
[truncated: 412 more rows]

## Sheet: 5
Male Resting: Post Chronic Training vs Baseline
[truncated: 419 more rows]

[truncated: 3 more sheets: 6, 7, 8]
